# Supplementary material for: Targeted curation of the gut microbial gene content modulating human cardiovascular disease
Source: mBio. 2023 Sep 11;14(5):e01511-23. doi: 10.1128/mbio.01511-23 (PMC10653893; doi:10.1128/mbio.01511-23)
Supplement: Data S1 — Cohort statistics, metabolite concentrations, and microbial community data statistics. [file mbio.01511-23-s0001.xlsx]

## Sheet: Overview
Table S1. Description of cohort statistics and corresponding genome tables. Tab 1: List of genes inventoried in MAGICdb including abbreviations, gene names, reactions, and citations. Tab 2: Metagenome sequencing information including size (Gbp) reads, TMA concentrations, and number of MA genes recovered. Tab 3: Cohort statistics including sex, age, weight, BMI, smoking status, meat consumption, a…

## Sheet: Tab 1
Gene Abbrevation	Gene Name	Reaction	Publication
cutC	choline trimethylamine lyase	choline –> trimethylamine + acetaldehyde	Craciun & Balskus (2012)
grdI	glycine betaine reductase	glycine betaine –> trimethylamine + acetate	Meyer, et al. (1995)
cntA	carnitine monooxygenase	carnitine + oxygen –> trimethylamine + malate	Zhu, et al. (2014)
yeaW	butyrobetaine monooxygenase	butyrobetaine + oxygen –> trimethylamine + succinate	Koeth, et al. (2014)
mtgB	glycine betaine methyltransferase	glycine betaine + cob(I)alamin –> dimethylglycine + methylcobalamin	Ticak, et al. (2014) , Creighbaum, et al. (2019)
mtcB	carnitine methyltransferase	carnitine + cob(I)alamin –> norcarnitine + methylcobalamin	Kountz, et al. (2020)
mtyB	butyrobetaine methyltransferase	butyrobetaine + cob(I)alamin –> 4-dimethylaminobutyrate + methylcobalamin	Ellenbogen, et al. (2021)
mtpB	proline-betaine methyltransferase	proline betaine + cob(I)alamin –> N-methyl proline + methylcobalamin	Picking, et al. (2019)
mttB	trimethylamine methyltransferase	trimethylamine + cob(I)alamin –> dimethylamine + methylcobalamin	Ferguson & Krzycki (1997)
mtbB	dimethylamine methyltransferase	dimethylamine + cob(I)alamin –> monomethylamine + methylcobalamin	Paul, et al. (2000)
mtmB	monomethylamine methyltransferase	monomethylamine + cob(I)alamin –> ammonium + methylcobalamin	James, et al. (2001)
mtxB*	quaternary amine methyltransferase	quaternary amine + cob(I)alamin –> demethylated quaternary amine + methylcobalamin	Ticak, et al. (2014), Picking, et al. (2019), Kountz, et al. (2020), Ellenbogen, et al. (2021)

## Sheet: Tab 2
Tab 2: Metagenome sequencing information including size (Gbp) reads, TMA concentrations, and number of MA genes recovered.
MetaG	Type	Size (reads)	Size (Gbp)	Number of Pro genes	Number of nonTMA genes	TMA (nmol/gram feces)	Quartile
P51	Human feces	548083522	54.8084	3	3	420	4
P11	Human feces	320188626	48.3	2	5	0	1
P135	Human feces	293700562	44.3488	6	15	30	1
P78	Human feces	269746662	40.7317	7	3	546	4
P117	Human feces	253093920	38.2172	1	3	84	1
P74	Human feces	357645624	35.7646	4	6	240	4
P21	Human feces	196595294	29.6859	2	0	78	1
P169	Human feces	292206164	29.2206	1	0	156	3
P32	Human feces	164382984	24.8	0	0	282	4
P30	Human feces	141798100	21.4	2	0	54	1
P71	Human feces	140328374	21.1	0	0	87.5	2
P2	Human feces	139062724	21	1	1	180	3
P70	Human feces	136901494	20.6	4	3	216	4
P10	Human feces	132887878	20	4	1	186	3
P157	Human feces	124745182	18.8	1	1	324	4
P16	Human feces	120852692	18.2	1	1	84	1
P27	Human feces	121098416	18.2	1	3	150	3
P1	Human feces	109581166	16.5	1	0	240	4
P159	Human feces	108476384	16.3	0	0	120	2
P95	Human feces	106608514	16	0	0	48	1
P94	Human feces	105724196	15.9	0	2	72	1
P83	Human feces	104002436	15.7	0	0	186	3
P37	Human feces	103501766	15.6	0	2	66	1
P13	Human feces	103436288	15.6	2	1	132	2
P109	Human feces	102801746	15.5	3	13	102	2
P142	Human feces	101319728	15.3	2	0	132	2
P25	Human feces	100688616	15.2	2	3	108	2
P14	Human feces	100179750	15.1	1	2	168	3
P19	Human feces	97496416	14.7	0	0	234	4
P26	Human feces	96138500	14.5	0	6	174	3
P99	Human feces	94293708	14.2	1	0	96	2
P116	Human feces	91831768	13.9	1	0	144	2
P64	Human feces	91646420	13.9	1	0	186	3
P44	Human feces	91107040	13.75	1	0	450	4
P130	Human feces	90040160	13.6	0	3	66	1
P23	Human feces	89717856	13.5	2	1	102	2
P12	Human feces	89962870	13.5	0	0	120	2
P140	Human feces	88936630	13.4	0	0	132	2
P92	Human feces	87469394	13.2	2	0	162	3
P139	Human feces	87395558	13.1	0	2	42	1
P67	Human feces	85546764	12.9	0	0	234	4
P53	Human feces	84525120	12.8	0	0	114	2
P24	Human feces	84788598	12.8	0	0	150	3
P52	Human feces	84361844	12.7	0	4	198	3
P68	Human feces	81895060	12.4	0	0	84	1
P48	Human feces	82242112	12.4	1	1	222	4
P31	Human feces	77834586	11.7	0	0	144	2
P90	Human feces	77511822	11.7	0	2	114	2
P54	Human feces	75301918	11.3	0	3	84	1
P36	Human feces	69612982	10.5	0	0	84	1
P20	Human feces	86282402	8.62824	1	1	30	1
P46	Human feces	81435038	8.1435	1	0	102	2
P146	Human feces	66516428	6.65164	0	0	150	3
P6	Human feces	19989910	3	0	0	570	4
GB	Human fecal reactor	86496126	13.0609
Butyrobetaine	Human fecal reactor	76648056	11.5739
Carnitine	Human fecal reactor	73647124	11.1207
Choline	Human fecal reactor	70086428	10.5831

## Sheet: Tab 3
Tab 3: Cohort statistics including sex, age, weight, BMI, smoking status, meat consumption, and TMA concentrations.
Subject	Sex	Age	Smoker	BMI	BMI_category	MetaPerWeek	Meat_category	TMA concentration (nmol/gram feces)	Quartile
P97	M	39	Y	19.0814	Normal	3	less than 5	0	Q1
P11	M	70	N	22.5917	Normal	5	5 to 10	0	Q1
P20	F	25	N	20.3414	Normal	7	5 to 10	30	Q1
P135	F	32	N	22.312	Normal	2.5	less than 5	30	Q1
P84	M	56	Y	24.0094	Normal	21	20 or more	36	Q1
P41	M	44	Y	31.1667	Obese	5	5 to 10	36	Q1
P76	M	61	Y	20.5244	Normal	4	less than 5	42	Q1
P42	M	39	Y	22.7077	Normal	5.5	5 to 10	42	Q1
P139	M	35	N	18.4573	Underweight	3	less than 5	42	Q1
P100	F	28	Y	31.9086	Obese	4	less than 5	42	Q1
P95	M	22	N	23.1892	Normal	14	11 to 19	48	Q1
P129	F	43	Y	18.5979	Normal	1	less than 5	48	Q1
P30	M	48	N	31.0147	Obese	5	5 to 10	54	Q1
P37	M	25	N	22.9551	Normal	4.5	less than 5	66	Q1
P137	M	42	Y	23.7455	Normal	0.5	less than 5	66	Q1
P134	M	41	Y	21.0195	Normal	1.5	less than 5	66	Q1
P130	F	32	N	27.4609	Overweight	4	less than 5	66	Q1
P94	M	62	N	25.8402	Overweight	6	5 to 10	72	Q1
P121	M	43	Y	23.4011	Normal	4	less than 5	72	Q1
P118	M	56	Y	30.4155	Obese	0	less than 5	72	Q1
P21	F	24	N	26.6288	Overweight	6	5 to 10	78	Q1
P123	M	63	Y	19.1284	Normal	3	less than 5	78	Q1
P68	M	22	N	19.3684	Normal	14	11 to 19	84	Q1
P66	M	29	Y	21.2335	Normal	5	5 to 10	84	Q1
P54	M	26	N	24.8166	Normal	4	less than 5	84	Q1
P36	M	31	N	21.6975	Normal	7	5 to 10	84	Q1
P16	M	39	N	32.4942	Obese	7	5 to 10	84	Q1
P117	F	39	N	31.3507	Obese	3	less than 5	84	Q1
P80	F	34	Y	23.5651	Normal	5.5	5 to 10	84	Q2
P73	M	55	Y	21.9527	Normal	7	5 to 10	84	Q2
P71	M	26	N	28.8862	Overweight	1.5	less than 5	87.5	Q2
P114	F	27	Y	32.5531	Obese	7	5 to 10	90	Q2
P99	M	59	N	23.9594	Normal	2	less than 5	96	Q2
P88	M	49	Y	33.7153	Obese	3	less than 5	96	Q2
P110	M	40	Y	26.6058	Overweight	21	20 or more	96	Q2
P58	M	44	Y	20.0857	Normal	4.5	less than 5	102	Q2
P46	F	38	N	20.1733	Normal	8	5 to 10	102	Q2
P23	F	40	N	29.1772	Overweight	7	5 to 10	102	Q2
P109	M	61	N	20.6721	Normal	5	5 to 10	102	Q2
P25	M	41	N	22.7077	Normal	7	5 to 10	108	Q2
P106	M	50	Y	23.4908	Normal	3	less than 5	108	Q2
P102	F	44	Y	34.9516	Obese	10	5 to 10	108	Q2
P90	M	58	N	26.4967	Overweight	4	less than 5	114	Q2
P53	F	48	N	40.3333	Obese	7	5 to 10	114	Q2
P159	F	49	N	37.308	Obese	2	less than 5	120	Q2
P12	M	25	N	25.7454	Overweight	3.5	less than 5	120	Q2
P50	M	59	Y	25.0878	Overweight	5	5 to 10	126	Q2
P142	F	41	N	42.5706	Obese	2	less than 5	132	Q2
P140	M	51	N	21.6639	Normal	5	5 to 10	132	Q2
P13	M	53	N	32.673	Obese	7	5 to 10	132	Q2
P7	M	47	Y	27.2592	Overweight	0.5	less than 5	138	Q2
P164	M	43	Y	28.8872	Overweight	7	5 to 10	138	Q2
P45	M	51	Y	28.9719	Overweight	7	5 to 10	144	Q2
P31	M	52	N	23.0536	Normal	7	5 to 10	144	Q2
P136	F	46	Y	20.5957	Normal	4.5	less than 5	144	Q2
P116	F	24	N	20.9803	Normal	1.5	less than 5	144	Q2
P113	M	28	Y	23.1209	Normal	7	5 to 10	144	Q2
P91	M	38	Y	25.8402	Overweight	4.5	less than 5	150	Q3
P85	F	47	Y	19.5756	Normal	4	less than 5	150	Q3
P27	F	53	N	27.4609	Overweight	3	less than 5	150	Q3
P24	F	43	N	27.9247	Overweight	5.5	5 to 10	150	Q3
P146	F	33	N	29.9503	Overweight	4	less than 5	150	Q3
P96	F	39	Y	37.3575	Obese	5.5	5 to 10	156	Q3
P169	F	32	N	23.4333	Normal	3	less than 5	156	Q3
P92	M	23	N	25.8456	Overweight	10	5 to 10	162	Q3
P72	M	40	Y	25.7412	Overweight	2.5	less than 5	162	Q3
P105	M	45	Y	29.8565	Overweight	7	5 to 10	162	Q3
P14	M	29	N	24.3919	Normal	14	11 to 19	168	Q3
P103	M	59	Y	21.4104	Normal	3	less than 5	168	Q3
P82	M	35	Y	22.4662	Normal	4	less than 5	174	Q3
P26	M	54	N	19.8986	Normal	3	less than 5	174	Q3
P2	M	44	N	24.5371	Normal	4	less than 5	180	Q3
P147	M	36	Y	28.6939	Overweight	7	5 to 10	180	Q3
P83	F	50	N	39.0556	Obese	3.5	less than 5	186	Q3
P64	M	60	N	26.9151	Overweight	6	5 to 10	186	Q3
P29	M	56	Y	21.2846	Normal	3	less than 5	186	Q3
P167	M	34	Y	25.1019	Overweight	3	less than 5	186	Q3
P10	F	47	N	28.3396	Overweight	7	5 to 10	186	Q3
P86	M	69	Y	25.8398	Overweight	2.5	less than 5	192	Q3
P57	F	42	Y	27.4609	Overweight	7	5 to 10	192	Q3
P22	F	41	Y	30.1109	Obese	4	less than 5	192	Q3
P127	M	42	Y	23.1892	Normal	5	5 to 10	192	Q3
P52	F	42	N	25.7446	Overweight	4.5	less than 5	198	Q3
P124	F	32	Y	21.9247	Normal	5.5	5 to 10	204	Q3
P131	M	44	Y	20.0822	Normal	2	less than 5	210	Q3
P93	M	41	Y	#DIV/0!	Unknown	3	less than 5	210	Q4
P77	F	34	Y	34.942	Obese	7	5 to 10	210	Q4
P47	M	23	Y	20.6311	Normal	2.5	less than 5	210	Q4
P144	F	30	Y	34.9587	Obese	3.5	less than 5	210	Q4
P70	F	53	N	22.5941	Normal	10	5 to 10	216	Q4
P48	M	46	N	28.3097	Overweight	4	less than 5	222	Q4
P162	F	47	Y	32.0044	Obese	5	5 to 10	222	Q4
P67	M	37	N	26.4967	Overweight	14	11 to 19	234	Q4
P19	M	56	N	34.995	Obese	3	less than 5	234	Q4
P74	F	48	N	42.2302	Obese	7	5 to 10	240	Q4
P40	M	64	Y	24.6293	Normal	7	5 to 10	240	Q4
P125	M	34	Y	22.1487	Normal	2.5	less than 5	240	Q4
P1	M	43	N	41.7677	Obese	7	5 to 10	240	Q4
P158	M	30	Y	23.0859	Normal	7	5 to 10	264	Q4
P148	M	24	Y	24.6767	Normal	3.5	less than 5	264	Q4
P98	M	47	Y	23.9206	Normal	7	5 to 10	282	Q4
P32	M	48	N	28.1889	Overweight	6	5 to 10	282	Q4
P56	M	42	Y	27.8913	Overweight	5	5 to 10	288	Q4
P107	M	52	Y	31.0078	Obese	14	11 to 19	315	Q4
P89	M	48	Y	29.4273	Overweight	6	5 to 10	318	Q4
P157	F	41	N	20.6721	Normal	5	5 to 10	324	Q4
P43	M	21	Y	21.5887	Normal	2.5	less than 5	360	Q4
P150	M	55	Y	26.1201	Overweight	3.5	less than 5	366	Q4
P51	F	68	N	27.4644	Overweight	7	5 to 10	420	Q4
P44	M	38	N	24.2463	Normal	2.5	less than 5	450	Q4
P69	M	24	Y	20.9185	Normal	3.5	less than 5	534	Q4
P78	F	38	N	21.9688	Normal	1.5	less than 5	546	Q4
P6	M	44	N	43.0408	Obese	20	20 or more	570	Q4

## Sheet: Tab 4
Tab 4: Mapping for figure S2C mapping
sample	mapping	depth	type	paired
P11_4Gbp_mapped_95id.sorted Trimmed Mean	0.182911	low	average	P11_avg
P117_4Gbp_mapped_95id.sorted Trimmed Mean	0.0433963	low	average	P117_avg
P117_all_mapped_95id.sorted Trimmed Mean	0.372563	high	average	P117_avg
P11_all_mapped_95id.sorted Trimmed Mean	2.06994	high	average	P11_avg
P135_4Gbp_mapped_95id.sorted Trimmed Mean	0.222358	low	average	P135_avg
P135_all_mapped_95id.sorted Trimmed Mean	2.53628	high	average	P135_avg
P51_4Gbp_mapped_95id.sorted Trimmed Mean	0.080397	low	average	P51_avg
P51_all_mapped_95id.sorted Trimmed Mean	1.02399	high	average	P51_avg
P74_4Gbp_mapped_95id.sorted Trimmed Mean	0.145773	low	average	P74_avg
P74_all_mapped_95id.sorted Trimmed Mean	1.30278	high	average	P74_avg
P78_4Gbp_mapped_95id.sorted Trimmed Mean	0.211554	low	average	P78_avg
P78_all_mapped_95id.sorted Trimmed Mean	2.28607	high	average	P78_avg
P11_4Gbp_mapped_95id.sorted Trimmed Mean	14	low	count	P11_ct
P117_4Gbp_mapped_95id.sorted Trimmed Mean	26	low	count	P117_ct
P117_all_mapped_95id.sorted Trimmed Mean	53	high	count	P117_ct
P11_all_mapped_95id.sorted Trimmed Mean	26	high	count	P11_ct
P135_4Gbp_mapped_95id.sorted Trimmed Mean	33	low	count	P135_ct
P135_all_mapped_95id.sorted Trimmed Mean	65	high	count	P135_ct
P51_4Gbp_mapped_95id.sorted Trimmed Mean	24	low	count	P51_ct
P51_all_mapped_95id.sorted Trimmed Mean	62	high	count	P51_ct
P74_4Gbp_mapped_95id.sorted Trimmed Mean	48	low	count	P74_ct
P74_all_mapped_95id.sorted Trimmed Mean	72	high	count	P74_ct
P78_4Gbp_mapped_95id.sorted Trimmed Mean	20	low	count	P78_ct
P78_all_mapped_95id.sorted Trimmed Mean	51	high	count	P78_ct

## Sheet: Tab 5
Tab 5: MAG quality and taxonomy information recovered from human gut metagenome samples in this study.
Bin Id	Marker lineage	# genomes	# markers	# marker sets	0	1	2	3	4	5+	Completeness	Contamination	Strain heterogeneity	dRep winner	GTDB-Tk taxonomy
P36_bin.64	o__Bacteroidales (UID2617)	213	406	265	184	219	3	0	0	0	55.47	1.13	33.33	Y	d__Bacteria;p__Bacteroidota;c__Bacteroidia;o__Bacteroidales;f__Muribaculaceae;g__Paramuribaculum;s__
P36_bin.9	o__Clostridiales (UID1212)	172	263	149	71	182	10	0	0	0	69.79	3.58	0	Y	d__Bacteria;p__Firmicutes_A;c__Clostridia;o__TANB77;f__CAG-508;g__CAG-793;s__CAG-793 sp900557475
GB_bin.38	o__Clostridiales (UID1212)	172	263	149	4	246	13	0	0	0	97.76	5.03	0	Y	d__Bacteria;p__Firmicutes_A;c__Clostridia;o__Lachnospirales;f__Lachnospiraceae;g__Anaerocolumna;s__
Choline_bin.21	o__Clostridiales (UID1226)	155	278	158	1	267	10	0	0	0	99.37	3.18	0	Y	d__Bacteria;p__Firmicutes_A;c__Clostridia;o__Lachnospirales;f__Lachnospiraceae;g__Lactonifactor;s__
Choline_bin.27	o__Lactobacillales (UID544)	293	475	267	4	458	11	2	0	0	98.94	4.62	0	Y	d__Bacteria;p__Firmicutes;c__Bacilli;o__Lactobacillales;f__Enterococcaceae;g__Enterococcus_A;s__Enterococcus_A avium
Choline_bin.42	o__Clostridiales (UID1120)	304	249	142	43	199	7	0	0	0	91.31	2.46	0	Y	d__Bacteria;p__Firmicutes_A;c__Clostridia;o__Eubacteriales;f__Eubacteriaceae;g__Eubacterium;s__Eubacterium callanderi
Choline_bin.3	o__Clostridiales (UID1120)	304	247	141	16	230	1	0	0	0	95.74	0.71	0	Y	d__Bacteria;p__Firmicutes_A;c__Clostridia;o__Peptostreptococcales;f__Anaerovoracaceae;g__;s__
GB_bin.18	o__Clostridiales (UID1120)	304	250	143	73	175	2	0	0	0	65.15	1.4	50	Y	d__Bacteria;p__Firmicutes_A;c__Clostridia_A;o__Christensenellales;f__Christensenellaceae;g__;s__
P78_bin.138	o__Clostridiales (UID1212)	172	263	149	11	246	6	0	0	0	94.3	1.45	0	Y	d__Bacteria;p__Firmicutes_A;c__Clostridia;o__Lachnospirales;f__Lachnospiraceae;g__Frisingicoccus;s__Frisingicoccus caecimuris
P36_bin.35	o__Clostridiales (UID1212)	172	263	149	49	212	2	0	0	0	91.84	1.34	50	Y	d__Bacteria;p__Firmicutes_A;c__Clostridia;o__Oscillospirales;f__Acutalibacteraceae;g__Eubacterium_R;s__Eubacterium_R sp000434995
P78_Sub1_bin.46	o__Clostridiales (UID1375)	50	332	124	92	239	1	0	0	0	72.83	0.16	0	Y	d__Bacteria;p__Firmicutes_A;c__Clostridia;o__Clostridiales;f__Clostridiaceae;g__Clostridium;s__Clostridium sp900539375
P135_Sub1_bin.74	k__Bacteria (UID2372)	131	177	106	48	127	2	0	0	0	85.85	1.89	0	Y	d__Bacteria;p__Firmicutes;c__Bacilli;o__Erysipelotrichales;f__Erysipelotrichaceae;g__OEMR01;s__
P25_bin.25	o__Clostridiales (UID1226)	155	278	158	51	220	7	0	0	0	83.11	2.37	14.29	Y	d__Bacteria;p__Firmicutes_A;c__Clostridia;o__Lachnospirales;f__Lachnospiraceae;g__Faecalimonas;s__Faecalimonas nexilis
P135_bin.28	o__Clostridiales (UID1212)	172	261	147	53	206	2	0	0	0	88.45	0.91	50	Y	d__Bacteria;p__Firmicutes_A;c__Clostridia;o__Oscillospirales;f__Ruminococcaceae;g__Gemmiger;s__Gemmiger variabilis_C
P78_bin.154	o__Clostridiales (UID1212)	172	263	149	62	198	3	0	0	0	87.06	1.17	0	Y	d__Bacteria;p__Firmicutes_A;c__Clostridia;o__Oscillospirales;f__Oscillospiraceae;g__;s__
P36_bin.70	o__Clostridiales (UID1212)	172	263	149	54	189	19	1	0	0	73.87	6.04	9.09	Y	d__Bacteria;p__Firmicutes_A;c__Clostridia;o__TANB77;f__CAG-508;g__CAG-269;s__CAG-269 sp000431335
P11_bin.57	c__Clostridia (UID1118)	387	223	124	12	209	1	1	0	0	95.84	1.21	0	Y	d__Bacteria;p__Firmicutes_A;c__Clostridia_A;o__Christensenellales;f__CAG-74;g__;s__
P74_Sub1_bin.22	o__Clostridiales (UID1212)	172	263	149	110	151	2	0	0	0	63.53	1.01	50	Y	d__Bacteria;p__Firmicutes_A;c__Clostridia;o__Lachnospirales;f__CAG-274;g__CAG-274;s__CAG-274 sp900545305
P11_bin.28	o__Clostridiales (UID1212)	172	263	149	95	166	2	0	0	0	58.28	0.04	0	Y	d__Bacteria;p__Firmicutes_A;c__Clostridia;o__Oscillospirales;f__Oscillospiraceae;g__UBA1777;s__UBA1777 sp003150355
P25_bin.9	o__Clostridiales (UID1212)	172	263	149	79	183	1	0	0	0	80.22	0.67	0	Y	d__Bacteria;p__Firmicutes_A;c__Clostridia;o__Monoglobales;f__Monoglobaceae;g__Monoglobus;s__Monoglobus pectinilyticus
P21_Sub1_bin.52	o__Clostridiales (UID1120)	304	250	143	125	125	0	0	0	0	50.95	0	0	Y	d__Bacteria;p__Firmicutes_A;c__Clostridia_A;o__Christensenellales;f__QAND01;g__;s__
P11_bin.129	o__Clostridiales (UID1212)	172	263	149	41	221	1	0	0	0	96.81	0.67	100	Y	d__Bacteria;p__Firmicutes_A;c__Clostridia;o__Oscillospirales;f__Ruminococcaceae;g__D5;s__
P25_bin.30	f__Lachnospiraceae (UID1286)	57	420	207	166	248	5	1	0	0	66.88	2.27	0	Y	d__Bacteria;p__Firmicutes_A;c__Clostridia;o__Lachnospirales;f__Lachnospiraceae;g__AM51-8;s__AM51-8 sp900546435
P78_bin.87	o__Clostridiales (UID1212)	172	263	149	6	256	1	0	0	0	96.31	0.67	0	Y	d__Bacteria;p__Firmicutes_A;c__Clostridia;o__Oscillospirales;f__Oscillospiraceae;g__CAG-103;s__CAG-103 sp900543625
P78_Sub1_bin.134	c__Clostridia (UID1118)	387	223	124	72	148	3	0	0	0	68.77	1.61	33.33	Y	d__Bacteria;p__Firmicutes_A;c__Clostridia_A;o__Christensenellales;f__UBA1750;g__UBA7102;s__
P25_bin.22	k__Bacteria (UID2372)	131	176	105	0	172	3	1	0	0	100	3.65	0	Y	d__Bacteria;p__Firmicutes;c__Bacilli;o__Erysipelotrichales;f__Erysipelotrichaceae;g__Holdemania;s__Holdemania sp900120005
P135_Sub1_bin.110	o__Clostridiales (UID1226)	155	278	158	125	145	8	0	0	0	61.38	1.84	25	Y	d__Bacteria;p__Firmicutes_A;c__Clostridia;o__Lachnospirales;f__Lachnospiraceae;g__Blautia_A;s__Blautia_A hydrogenotrophica
P21_Sub1_bin.12	o__Clostridiales (UID1226)	155	278	158	92	184	2	0	0	0	77.31	0.95	0	Y	d__Bacteria;p__Firmicutes_A;c__Clostridia;o__Lachnospirales;f__Lachnospiraceae;g__UMGS1370;s__UMGS1370 sp900542035
P71_bin.15	o__Clostridiales (UID1212)	172	263	149	67	196	0	0	0	0	79.26	0	0	Y	d__Bacteria;p__Firmicutes_A;c__Clostridia;o__Oscillospirales;f__Acutalibacteraceae;g__CAG-964;s__CAG-964 sp000435335
P78_bin.210	o__Clostridiales (UID1212)	172	263	149	3	257	3	0	0	0	97.99	1.23	33.33	Y	d__Bacteria;p__Firmicutes_A;c__Clostridia;o__Lachnospirales;f__Anaerotignaceae;g__UMGS1670;s__UMGS1670 sp900553995
P135_Sub1_bin.47	o__Clostridiales (UID1226)	155	278	158	101	175	2	0	0	0	70.1	0.23	0	Y	d__Bacteria;p__Firmicutes_A;c__Clostridia;o__Lachnospirales;f__Lachnospiraceae;g__UBA7096;s__UBA7096 sp900557175
P78_bin.184	f__Lachnospiraceae (UID1286)	57	420	207	77	335	7	1	0	0	82.4	2.83	10	Y	d__Bacteria;p__Firmicutes_A;c__Clostridia;o__Lachnospirales;f__Lachnospiraceae;g__CAG-45;s__CAG-45 sp000438375
P11_bin.49	c__Deltaproteobacteria (UID3218)	61	284	169	25	259	0	0	0	0	98.88	0	0	Y	d__Bacteria;p__Desulfobacterota;c__Desulfovibrionia;o__Desulfovibrionales;f__Desulfovibrionaceae;g__Desulfovibrio;s__Desulfovibrio sp900540515
P135_Sub1_bin.49	o__Clostridiales (UID1212)	172	263	149	37	225	1	0	0	0	90.73	0.67	0	Y	d__Bacteria;p__Firmicutes_A;c__Clostridia;o__Oscillospirales;f__Acutalibacteraceae;g__;s__
P135_bin.35	k__Bacteria (UID2372)	131	177	106	7	169	1	0	0	0	94.34	0.94	0	Y	d__Bacteria;p__Firmicutes;c__Bacilli;o__Erysipelotrichales;f__Erysipelotrichaceae;g__Merdibacter;s__Merdibacter sp900543035
P135_Sub1_bin.113	k__Bacteria (UID2372)	131	177	106	69	105	3	0	0	0	58.3	1.51	33.33	Y	d__Bacteria;p__Firmicutes;c__Bacilli;o__Erysipelotrichales;f__Erysipelotrichaceae;g__Dielma;s__Dielma fastidiosa
P16_bin.44	k__Bacteria (UID2329)	174	149	89	11	134	4	0	0	0	88.2	2.46	25	Y	d__Bacteria;p__Firmicutes;c__Bacilli;o__RF39;f__CAG-611;g__CAG-417;s__CAG-417 sp000432835
P99_bin.8	o__Clostridiales (UID1212)	172	263	149	110	151	2	0	0	0	57.87	0.73	0	Y	d__Bacteria;p__Firmicutes_A;c__Clostridia_A;o__Christensenellales;f__Borkfalkiaceae;g__UMGS1004;s__UMGS1004 sp003343805
P135_bin.20	o__Clostridiales (UID1120)	304	247	141	6	237	4	0	0	0	97.7	1.65	0	Y	d__Bacteria;p__Firmicutes_A;c__Clostridia;o__Peptostreptococcales;f__Anaerovoracaceae;g__Emergencia;s__Emergencia timonensis
P1_bin.18	o__Selenomonadales (UID1024)	64	334	167	177	152	5	0	0	0	53.22	1.7	40	Y	d__Bacteria;p__Firmicutes_C;c__Negativicutes;o__Veillonellales;f__Veillonellaceae;g__Veillonella;s__Veillonella atypica
P135_Sub1_bin.48	k__Bacteria (UID203)	5449	104	58	70	34	0	0	0	0	51.72	0	0	Y	d__Bacteria;p__Actinobacteriota;c__Actinomycetia;o__Actinomycetales;f__Bifidobacteriaceae;g__Bifidobacterium;s__Bifidobacterium sp900551485
P36_bin.34	o__Clostridiales (UID1226)	155	278	158	15	254	9	0	0	0	94.41	3.16	0	Y	d__Bacteria;p__Firmicutes_A;c__Clostridia;o__Lachnospirales;f__Lachnospiraceae;g__KLE1615;s__KLE1615 sp900066985
P135_bin.114	f__Lachnospiraceae (UID1256)	33	333	171	5	318	10	0	0	0	97.86	3.41	10	Y	d__Bacteria;p__Firmicutes_A;c__Clostridia;o__Lachnospirales;f__Lachnospiraceae;g__Sellimonas;s__
P78_bin.163	k__Bacteria (UID2372)	131	177	106	18	155	3	1	0	0	89.29	1.89	0	Y	d__Bacteria;p__Firmicutes;c__Bacilli;o__Erysipelotrichales;f__Erysipelotrichaceae;g__Holdemanella;s__Holdemanella sp002299315
P11_bin.53	o__Clostridiales (UID1212)	172	263	149	42	217	4	0	0	0	88.49	1.57	25	Y	d__Bacteria;p__Firmicutes_A;c__Clostridia_A;o__Christensenellales;f__CAG-74;g__SFFH01;s__SFFH01 sp900542395
P11_bin.78	c__Clostridia (UID1118)	387	223	124	12	211	0	0	0	0	92.47	0	0	Y	d__Bacteria;p__Firmicutes_A;c__Clostridia_A;o__Christensenellales;f__CAG-74;g__;s__
Choline_bin.38	o__Clostridiales (UID1226)	155	278	158	53	223	2	0	0	0	82.89	1.27	0	Y	d__Bacteria;p__Firmicutes_A;c__Clostridia;o__Lachnospirales;f__Lachnospiraceae;g__Enterocloster;s__Enterocloster citroniae
P109_bin.26	k__Bacteria (UID2982)	88	230	148	85	143	2	0	0	0	58.73	0.71	0	Y	d__Bacteria;p__Verrucomicrobiota;c__Kiritimatiellae;o__RFP12;f__UBA1067;g__RUG572;s__RUG572 sp900547945
P11_bin.43	p__Actinobacteria (UID2112)	31	211	124	3	208	0	0	0	0	97.58	0	0	Y	d__Bacteria;p__Actinobacteriota;c__Coriobacteriia;o__Coriobacteriales;f__Atopobiaceae;g__Olsenella_E;s__Olsenella_E sp003609875
Bbetaine_bin.7	f__Lachnospiraceae (UID1256)	33	333	171	2	331	0	0	0	0	98.83	0	0	Y	d__Bacteria;p__Firmicutes_A;c__Clostridia;o__Lachnospirales;f__Lachnospiraceae;g__Dorea;s__Dorea sp000509125
P78_bin.190	o__Clostridiales (UID1212)	172	263	149	16	247	0	0	0	0	89.93	0	0	Y	d__Bacteria;p__Firmicutes_A;c__Clostridia;o__Lachnospirales;f__Anaerotignaceae;g__Anaerotignum;s__Anaerotignum lactatifermentans
P11_bin.123	k__Bacteria (UID203)	5449	104	58	59	45	0	0	0	0	67.24	0	0	Y	d__Bacteria;p__Firmicutes_A;c__Clostridia_A;o__Christensenellales;f__CAG-917;g__CAG-917;s__CAG-917 sp000437555
P52_bin.8	p__Bacteroidetes (UID2605)	350	314	208	122	192	0	0	0	0	64.83	0	0	Y	d__Bacteria;p__Bacteroidota;c__Bacteroidia;o__Bacteroidales;f__Rikenellaceae;g__Alistipes_A;s__
P70_bin.17	k__Bacteria (UID2372)	131	177	106	74	103	0	0	0	0	70.11	0	0	Y	d__Bacteria;p__Firmicutes;c__Bacilli;o__Erysipelotrichales;f__Erysipelotrichaceae;g__Longicatena;s__Longicatena sp003433845
P1_bin.12	k__Bacteria (UID203)	5449	104	58	70	33	1	0	0	0	50	1.72	100	Y	d__Bacteria;p__Bacteroidota;c__Bacteroidia;o__Bacteroidales;f__Bacteroidaceae;g__Prevotella;s__Prevotella sp900557405
P99_bin.44	o__Clostridiales (UID1212)	172	263	149	82	171	9	1	0	0	64.64	3.85	8.33	Y	d__Bacteria;p__Firmicutes_A;c__Clostridia;o__TANB77;f__CAG-508;g__CAG-269;s__
P78_bin.129	p__Actinobacteria (UID2112)	31	211	124	38	172	1	0	0	0	81.85	0.12	0	Y	d__Bacteria;p__Actinobacteriota;c__Coriobacteriia;o__Coriobacteriales;f__Eggerthellaceae;g__CAG-1427;s__CAG-1427 sp000435675
P78_Sub1_bin.114	k__Bacteria (UID203)	5449	104	58	63	40	1	0	0	0	63.51	1.72	0	Y	d__Bacteria;p__Firmicutes_A;c__Clostridia;o__Oscillospirales;f__Butyricicoccaceae;g__Agathobaculum;s__Agathobaculum sp900544475
P10_bin.23	o__Clostridiales (UID1226)	155	274	157	55	216	3	0	0	0	88.45	1.43	0	Y	d__Bacteria;p__Firmicutes_A;c__Clostridia;o__Lachnospirales;f__Lachnospiraceae;g__Blautia;s__Blautia sp900539145
P109_bin.1	k__Bacteria (UID203)	5449	103	57	64	37	2	0	0	0	52.74	2.63	0	Y	d__Bacteria;p__Firmicutes_C;c__Negativicutes;o__Acidaminococcales;f__Acidaminococcaceae;g__Phascolarctobacterium_A;s__Phascolarctobacterium_A succinatutens
P25_bin.21	o__Clostridiales (UID1212)	172	261	147	43	216	2	0	0	0	94.16	1.02	0	Y	d__Bacteria;p__Firmicutes_A;c__Clostridia;o__Oscillospirales;f__Ruminococcaceae;g__Gemmiger;s__Gemmiger qucibialis
P11_bin.100	c__Clostridia (UID1118)	387	223	124	34	185	4	0	0	0	78.09	1.94	0	Y	d__Bacteria;p__Firmicutes_A;c__Clostridia_A;o__Christensenellales;f__UBA1242;g__;s__
P52_bin.82	k__Bacteria (UID2329)	174	149	89	48	100	1	0	0	0	59.64	0.11	0	Y	d__Bacteria;p__Firmicutes;c__Bacilli;o__RF39;f__CAG-302;g__CAG-302;s__CAG-302 sp900543825
P135_bin.103	f__Bifidobacteriaceae (UID1460)	70	502	225	236	265	1	0	0	0	56.67	0.22	0	Y	d__Bacteria;p__Actinobacteriota;c__Actinomycetia;o__Actinomycetales;f__Bifidobacteriaceae;g__Bifidobacterium;s__Bifidobacterium sp900551485
P21_Sub1_bin.47	o__Clostridiales (UID1212)	172	263	149	57	204	2	0	0	0	86.91	0.67	0	Y	d__Bacteria;p__Firmicutes_A;c__Clostridia;o__Lachnospirales;f__Lachnospiraceae;g__Frisingicoccus;s__
P135_bin.137	o__Clostridiales (UID1226)	155	278	158	74	195	8	1	0	0	86.55	3.61	27.27	Y	d__Bacteria;p__Firmicutes_A;c__Clostridia;o__Lachnospirales;f__Lachnospiraceae;g__Enterocloster;s__Enterocloster sp000155435
P36_bin.18	o__Clostridiales (UID1212)	172	261	147	12	248	1	0	0	0	94.18	0.68	0	Y	d__Bacteria;p__Firmicutes_A;c__Clostridia;o__Oscillospirales;f__Ruminococcaceae;g__Gemmiger;s__Gemmiger qucibialis
P11_bin.20	k__Bacteria (UID203)	5449	104	58	61	43	0	0	0	0	70.69	0	0	Y	d__Bacteria;p__Bacteroidota;c__Bacteroidia;o__Bacteroidales;f__Bacteroidaceae;g__Bacteroides;s__
P16_bin.65	k__Bacteria (UID203)	5449	103	57	3	71	25	4	0	0	94.74	8.58	27.03	Y	d__Bacteria;p__Firmicutes_A;c__Clostridia;o__Lachnospirales;f__Lachnospiraceae;g__KLE1615;s__KLE1615 sp900066985
P27_bin.62	k__Bacteria (UID203)	5449	103	57	57	45	1	0	0	0	67.37	1.75	100	Y	d__Bacteria;p__Firmicutes_A;c__Clostridia;o__Lachnospirales;f__Lachnospiraceae;g__KLE1615;s__KLE1615 sp900066985
P26_bin.96	o__Clostridiales (UID1212)	172	263	149	42	217	4	0	0	0	82.14	1.53	0	Y	d__Bacteria;p__Firmicutes_A;c__Clostridia;o__Oscillospirales;f__CAG-272;g__UMGS1865;s__UMGS1865 sp900547725
P32_bin.63	o__Clostridiales (UID1212)	172	263	149	34	209	17	3	0	0	91.41	6.31	42.31	Y	d__Bacteria;p__Firmicutes_A;c__Clostridia;o__Lachnospirales;f__Lachnospiraceae;g__Lachnospira;s__Lachnospira eligens
P11_bin.121	o__Clostridiales (UID1212)	172	263	149	58	205	0	0	0	0	72.01	0	0	Y	d__Bacteria;p__Firmicutes_A;c__Clostridia;o__Oscillospirales;f__CAG-382;g__UCG-010;s__
P16_bin.14	k__Bacteria (UID203)	5449	104	58	69	34	1	0	0	0	52.59	1.72	0	Y	d__Bacteria;p__Firmicutes_A;c__Clostridia;o__Oscillospirales;f__Acutalibacteraceae;g__CAG-177;s__CAG-177 sp003514385
P51_Sub1_bin.68	o__Clostridiales (UID1226)	155	278	158	41	236	1	0	0	0	91.59	0.32	0	Y	d__Bacteria;p__Firmicutes_A;c__Clostridia;o__Lachnospirales;f__Lachnospiraceae;g__KLE1615;s__KLE1615 sp900066985
P146_bin.13	o__Clostridiales (UID1212)	172	263	149	56	205	2	0	0	0	91.97	0.84	50	Y	d__Bacteria;p__Firmicutes_A;c__Clostridia;o__Lachnospirales;f__Lachnospiraceae;g__Lachnospira;s__Lachnospira sp000436475
P1_bin.66	o__Selenomonadales (UID1024)	64	334	167	35	295	4	0	0	0	90.94	1.8	0	Y	d__Bacteria;p__Firmicutes_C;c__Negativicutes;o__Acidaminococcales;f__Acidaminococcaceae;g__Acidaminococcus;s__Acidaminococcus fermentans
P95_bin.74	o__Clostridiales (UID1120)	304	250	143	12	234	4	0	0	0	93.82	1.75	25	Y	d__Bacteria;p__Firmicutes_A;c__Clostridia;o__UBA1212;f__UBA1255;g__UMGS1537;s__UMGS1537 sp900543695
P26_bin.44	o__Clostridiales (UID1212)	172	263	149	34	227	2	0	0	0	86.27	0.89	0	Y	d__Bacteria;p__Firmicutes_A;c__Clostridia;o__Oscillospirales;f__Oscillospiraceae;g__UBA1777;s__
P78_bin.120	c__Clostridia (UID1118)	387	223	124	75	147	0	1	0	0	59.27	0.05	0	Y	d__Bacteria;p__Firmicutes_A;c__Clostridia_A;o__Christensenellales;f__Borkfalkiaceae;g__Borkfalkia;s__
P30_bin.95	k__Bacteria (UID203)	5449	103	57	56	47	0	0	0	0	71.93	0	0	Y	d__Bacteria;p__Firmicutes_A;c__Clostridia;o__Lachnospirales;f__Lachnospiraceae;g__Lachnospira;s__Lachnospira sp000436475
P94_bin.37	k__Bacteria (UID203)	5449	104	58	59	45	0	0	0	0	66.54	0	0	Y	d__Bacteria;p__Bacteroidota;c__Bacteroidia;o__Bacteroidales;f__Rikenellaceae;g__Alistipes;s__Alistipes sp900549305
P135_bin.11	k__Bacteria (UID203)	5449	103	57	60	43	0	0	0	0	62.23	0	0	Y	d__Bacteria;p__Firmicutes_A;c__Clostridia;o__Lachnospirales;f__Lachnospiraceae;g__Lachnospira;s__Lachnospira sp000436475
P16_bin.79	k__Bacteria (UID203)	5449	103	57	56	47	0	0	0	0	73.16	0	0	Y	d__Bacteria;p__Firmicutes_A;c__Clostridia;o__Lachnospirales;f__Lachnospiraceae;g__Lachnospira;s__Lachnospira sp000436475
P52_bin.32	o__Clostridiales (UID1212)	172	263	149	109	153	1	0	0	0	62.54	0.67	0	Y	d__Bacteria;p__Firmicutes_A;c__Clostridia;o__Oscillospirales;f__;g__;s__
P11_bin.69	o__Clostridiales (UID1212)	172	263	149	18	243	2	0	0	0	94.44	1.01	50	Y	d__Bacteria;p__Firmicutes_A;c__Clostridia;o__Oscillospirales;f__Oscillospiraceae;g__CAG-103;s__CAG-103 sp900543625
P25_bin.23	f__Lachnospiraceae (UID1286)	57	420	207	125	293	2	0	0	0	80.35	0.72	0	Y	d__Bacteria;p__Firmicutes_A;c__Clostridia;o__Lachnospirales;f__Lachnospiraceae;g__Agathobacter;s__Agathobacter faecis
P146_bin.27	o__Clostridiales (UID1212)	172	261	147	62	197	2	0	0	0	91.16	0.7	50	Y	d__Bacteria;p__Firmicutes_A;c__Clostridia;o__Oscillospirales;f__Ruminococcaceae;g__Faecalibacterium;s__Faecalibacterium prausnitzii_J
P36_bin.91	k__Bacteria (UID203)	5449	103	57	18	62	23	0	0	0	90.35	5.26	21.74	Y	d__Bacteria;p__Firmicutes_A;c__Clostridia;o__Lachnospirales;f__Lachnospiraceae;g__Eisenbergiella;s__Eisenbergiella sp900066775
P11_bin.139	p__Actinobacteria (UID2112)	31	211	124	106	100	5	0	0	0	56.02	3.63	40	Y	d__Bacteria;p__Actinobacteriota;c__Coriobacteriia;o__Coriobacteriales;f__Eggerthellaceae;g__Senegalimassilia;s__Senegalimassilia sp900550055
P37_bin.72	o__Bacteroidales (UID2617)	213	406	265	34	362	9	0	0	1	92.2	4.28	10.53	Y	d__Bacteria;p__Bacteroidota;c__Bacteroidia;o__Bacteroidales;f__Coprobacteraceae;g__Coprobacter;s__Coprobacter secundus
P95_bin.43	o__Clostridiales (UID1212)	172	263	149	22	240	1	0	0	0	88.48	0.02	100	Y	d__Bacteria;p__Firmicutes_A;c__Clostridia_A;o__Christensenellales;f__CAG-552;g__UBA10677;s__UBA10677 sp900543755
P117_Sub1_bin.71	o__Clostridiales (UID1212)	172	263	149	102	160	1	0	0	0	68.89	0.67	0	Y	d__Bacteria;p__Firmicutes_A;c__Clostridia;o__Oscillospirales;f__Oscillospiraceae;g__Oscillibacter;s__Oscillibacter sp900542115
P32_bin.9	f__Lachnospiraceae (UID1286)	57	420	207	65	350	5	0	0	0	92.53	0.51	0	Y	d__Bacteria;p__Firmicutes_A;c__Clostridia;o__Lachnospirales;f__Lachnospiraceae;g__Roseburia;s__Roseburia sp003470905
P109_bin.23	o__Clostridiales (UID1226)	155	278	158	116	155	7	0	0	0	67.24	3.59	0	Y	d__Bacteria;p__Firmicutes_A;c__Clostridia;o__Lachnospirales;f__Lachnospiraceae;g__Faecalimonas;s__Faecalimonas nexilis
P135_bin.5	o__Clostridiales (UID1226)	155	274	157	9	264	1	0	0	0	94.27	0.16	0	Y	d__Bacteria;p__Firmicutes_A;c__Clostridia;o__Lachnospirales;f__Lachnospiraceae;g__Blautia;s__Blautia sp900539145
P71_bin.63	p__Firmicutes (UID240)	1318	179	104	99	80	0	0	0	0	56.69	0	0	Y	d__Bacteria;p__Firmicutes_A;c__Clostridia_A;o__Christensenellales;f__Borkfalkiaceae;g__QALS01;s__QALS01 sp900555925
P31_bin.86	k__Bacteria (UID2982)	88	230	148	32	194	4	0	0	0	79.05	2.36	0	Y	d__Bacteria;p__Verrucomicrobiota;c__Verrucomicrobiae;o__Opitutales;f__CAG-312;g__CAG-312;s__CAG-312 sp900545715
P11_bin.126	p__Actinobacteria (UID2112)	31	211	124	33	169	9	0	0	0	80.11	2.22	44.44	Y	d__Bacteria;p__Actinobacteriota;c__Coriobacteriia;o__Coriobacteriales;f__Eggerthellaceae;g__UMGS1773;s__UMGS1773 sp003343725
P11_bin.125	o__Clostridiales (UID1212)	172	263	149	7	255	1	0	0	0	96.31	0.67	0	Y	d__Bacteria;p__Firmicutes_A;c__Clostridia;o__Oscillospirales;f__Acutalibacteraceae;g__UBA737;s__
P70_bin.46	o__Clostridiales (UID1226)	155	278	158	77	192	9	0	0	0	84.81	3.06	22.22	Y	d__Bacteria;p__Firmicutes_A;c__Clostridia;o__Lachnospirales;f__Lachnospiraceae;g__KLE1615;s__KLE1615 sp900066985
P54_bin.23	k__Bacteria (UID1453)	901	171	117	45	120	6	0	0	0	72.17	2.89	50	Y	d__Bacteria;p__Cyanobacteria;c__Vampirovibrionia;o__Gastranaerophilales;f__Gastranaerophilaceae;g__Zag1;s__Zag1 sp001765415
P78_bin.101	f__Lachnospiraceae (UID1255)	90	354	174	32	310	12	0	0	0	90.32	1.45	25	Y	d__Bacteria;p__Firmicutes_A;c__Clostridia;o__Lachnospirales;f__Lachnospiraceae;g__UBA11774;s__UBA11774 sp003507655
P92_bin.12	o__Clostridiales (UID1212)	172	263	149	50	204	7	2	0	0	83.26	5.59	15.38	Y	d__Bacteria;p__Firmicutes_A;c__Clostridia;o__Lachnospirales;f__Lachnospiraceae;g__Anaerostipes;s__Anaerostipes caccae
P67_bin.52	k__Bacteria (UID203)	5449	103	57	59	43	1	0	0	0	61.93	1.75	0	Y	d__Bacteria;p__Firmicutes_A;c__Clostridia;o__Lachnospirales;f__Lachnospiraceae;g__KLE1615;s__KLE1615 sp900066985
P99_bin.59	k__Bacteria (UID203)	5449	104	58	57	47	0	0	0	0	67.74	0	0	Y	d__Bacteria;p__Firmicutes_B;c__Peptococcia;o__Peptococcales;f__Peptococcaceae;g__UMGS1590;s__UMGS1590 sp900552455
P31_bin.29	o__Clostridiales (UID1212)	172	263	149	45	215	3	0	0	0	82.21	1.68	0	Y	d__Bacteria;p__Firmicutes_A;c__Clostridia;o__Oscillospirales;f__Acutalibacteraceae;g__CAG-488;s__CAG-488 sp000434915
P21_bin.55	o__Clostridiales (UID1212)	172	261	147	42	218	1	0	0	0	89.6	0.68	0	Y	d__Bacteria;p__Firmicutes_A;c__Clostridia;o__Oscillospirales;f__Ruminococcaceae;g__Gemmiger;s__Gemmiger qucibialis
P16_bin.24	k__Bacteria (UID203)	5449	102	56	66	33	3	0	0	0	54.46	3.57	33.33	Y	d__Bacteria;p__Firmicutes_A;c__Clostridia;o__Oscillospirales;f__Ruminococcaceae;g__Faecalibacterium;s__Faecalibacterium prausnitzii_H
P99_bin.108	o__Clostridiales (UID1212)	172	263	149	99	162	2	0	0	0	58.14	0.34	0	Y	d__Bacteria;p__Firmicutes_A;c__Clostridia;o__Oscillospirales;f__Ruminococcaceae;g__Ruminococcus_C;s__Ruminococcus_C callidus
P95_bin.70	p__Euryarchaeota (UID3)	148	188	125	4	175	9	0	0	0	96.8	3.33	0	Y	d__Archaea;p__Methanobacteriota;c__Methanobacteria;o__Methanobacteriales;f__Methanobacteriaceae;g__Methanobrevibacter_A;s__Methanobrevibacter_A smithii
P99_bin.111	o__Clostridiales (UID1212)	172	261	147	51	210	0	0	0	0	88.7	0	0	Y	d__Bacteria;p__Firmicutes_A;c__Clostridia;o__Oscillospirales;f__Ruminococcaceae;g__Gemmiger;s__Gemmiger qucibialis
P11_bin.103	f__Lachnospiraceae (UID1286)	57	420	207	67	343	10	0	0	0	91.51	3.96	10	Y	d__Bacteria;p__Firmicutes_A;c__Clostridia;o__Lachnospirales;f__Lachnospiraceae;g__CAG-95;s__CAG-95 sp900066375
P52_bin.74	o__Clostridiales (UID1226)	155	278	158	79	198	1	0	0	0	79.63	0.21	0	Y	d__Bacteria;p__Firmicutes_A;c__Clostridia;o__Lachnospirales;f__Lachnospiraceae;g__Clostridium_Q;s__Clostridium_Q sp003024715
P1_bin.81	k__Bacteria (UID203)	5449	104	58	14	72	18	0	0	0	89.03	8.07	61.11	Y	d__Bacteria;p__Bacteroidota;c__Bacteroidia;o__Bacteroidales;f__Bacteroidaceae;g__Phocaeicola;s__Phocaeicola sp000434735
P53_bin.29	k__Bacteria (UID203)	5449	103	57	55	47	1	0	0	0	71.93	0.88	0	Y	d__Bacteria;p__Firmicutes_C;c__Negativicutes;o__Acidaminococcales;f__Acidaminococcaceae;g__Phascolarctobacterium_A;s__Phascolarctobacterium_A succinatutens
P11_bin.42	k__Bacteria (UID2328)	3167	126	75	2	123	1	0	0	0	97.33	0.11	0	Y	d__Bacteria;p__Firmicutes;c__Bacilli;o__ML615J-28;f__CAG-698;g__CAG-698;s__
P117_Sub1_bin.62	f__Lachnospiraceae (UID1286)	57	420	207	65	348	6	1	0	0	91.16	2.15	33.33	Y	d__Bacteria;p__Firmicutes_A;c__Clostridia;o__Lachnospirales;f__Lachnospiraceae;g__Roseburia;s__Roseburia hominis
P78_bin.151	k__Bacteria (UID203)	5449	103	57	57	46	0	0	0	0	65.79	0	0	Y	d__Bacteria;p__Firmicutes_A;c__Clostridia;o__Lachnospirales;f__Lachnospiraceae;g__UBA9502;s__UBA9502 sp003480315
P74_bin.102	f__Lachnospiraceae (UID1286)	57	420	207	52	367	1	0	0	0	91.69	0.24	0	Y	d__Bacteria;p__Firmicutes_A;c__Clostridia;o__Lachnospirales;f__Lachnospiraceae;g__Roseburia;s__Roseburia hominis
P27_bin.96	p__Actinobacteria (UID2112)	31	211	124	15	190	6	0	0	0	91.42	0.48	16.67	Y	d__Bacteria;p__Actinobacteriota;c__Coriobacteriia;o__Coriobacteriales;f__Eggerthellaceae;g__CAG-1427;s__CAG-1427 sp000435675
P25_bin.5	k__Bacteria (UID203)	5449	102	58	57	45	0	0	0	0	65.52	0	0	Y	d__Bacteria;p__Proteobacteria;c__Gammaproteobacteria;o__Enterobacterales;f__Succinivibrionaceae;g__Succinivibrio;s__Succinivibrio sp900555115
P71_bin.37	k__Bacteria (UID203)	5449	103	57	49	53	1	0	0	0	73.68	1.75	0	Y	d__Bacteria;p__Firmicutes;c__Bacilli;o__Erysipelotrichales;f__Erysipelatoclostridiaceae;g__Erysipelatoclostridium;s__Erysipelatoclostridium sp000752095
P95_bin.34	c__Clostridia (UID1118)	387	223	124	4	218	1	0	0	0	97.58	0.81	0	Y	d__Bacteria;p__Firmicutes_A;c__Clostridia_A;o__Christensenellales;f__CAG-138;g__Phil1;s__Phil1 sp001940855
P26_bin.87	c__Clostridia (UID1118)	387	223	124	6	217	0	0	0	0	96.77	0	0	Y	d__Bacteria;p__Firmicutes_A;c__Clostridia_A;o__Christensenellales;f__CAG-138;g__Phil1;s__Phil1 sp001940855
P116_bin.51	o__Clostridiales (UID1226)	155	278	158	61	211	6	0	0	0	86.27	2.64	16.67	Y	d__Bacteria;p__Firmicutes_A;c__Clostridia;o__Lachnospirales;f__Lachnospiraceae;g__KLE1615;s__KLE1615 sp900066985
P31_bin.20	o__Clostridiales (UID1212)	172	263	149	56	192	14	1	0	0	78.02	5.09	17.65	Y	d__Bacteria;p__Firmicutes_A;c__Clostridia;o__Oscillospirales;f__Oscillospiraceae;g__CAG-83;s__CAG-83 sp900548615
P78_bin.160	p__Actinobacteria (UID2112)	31	211	124	31	174	6	0	0	0	85.59	1.97	33.33	Y	d__Bacteria;p__Actinobacteriota;c__Coriobacteriia;o__Coriobacteriales;f__Eggerthellaceae;g__Adlercreutzia;s__Adlercreutzia celatus_A
P11_bin.115	p__Euryarchaeota (UID3)	148	188	125	0	188	0	0	0	0	100	0	0	Y	d__Archaea;p__Methanobacteriota;c__Methanobacteria;o__Methanobacteriales;f__Methanobacteriaceae;g__Methanobrevibacter_A;s__Methanobrevibacter_A smithii
P30_bin.97	o__Clostridiales (UID1226)	155	278	158	136	137	3	2	0	0	54.22	3.11	11.11	Y	d__Bacteria;p__Firmicutes_A;c__Clostridia;o__Lachnospirales;f__Lachnospiraceae;g__Blautia_A;s__Blautia_A massiliensis
P157_bin.61	o__Bacteroidales (UID2716)	92	487	270	120	366	1	0	0	0	75.62	0.19	100	Y	d__Bacteria;p__Bacteroidota;c__Bacteroidia;o__Bacteroidales;f__Bacteroidaceae;g__Prevotella;s__Prevotella sp900557405
P70_bin.23	p__Actinobacteria (UID2112)	31	211	124	89	120	2	0	0	0	59.02	1.61	0	Y	d__Bacteria;p__Actinobacteriota;c__Coriobacteriia;o__Coriobacteriales;f__Eggerthellaceae;g__Adlercreutzia;s__Adlercreutzia celatus_A
P78_bin.9	k__Bacteria (UID203)	5449	103	57	59	44	0	0	0	0	64.91	0	0	Y	d__Bacteria;p__Firmicutes_A;c__Clostridia;o__Lachnospirales;f__Lachnospiraceae;g__Eisenbergiella;s__Eisenbergiella sp900066775
P30_bin.71	p__Firmicutes (UID1022)	100	295	158	57	237	1	0	0	0	79.11	0.63	0	Y	d__Bacteria;p__Firmicutes_C;c__Negativicutes;o__Veillonellales;f__Dialisteraceae;g__Dialister;s__Dialister sp000434475
P1_bin.77	o__Bacteroidales (UID2716)	92	487	270	148	337	2	0	0	0	71.35	0.74	0	Y	d__Bacteria;p__Bacteroidota;c__Bacteroidia;o__Bacteroidales;f__Bacteroidaceae;g__Prevotella;s__Prevotella sp900552675
P78_Sub1_bin.54	o__Clostridiales (UID1226)	155	278	158	56	220	2	0	0	0	85.85	0.53	0	Y	d__Bacteria;p__Firmicutes_A;c__Clostridia;o__Lachnospirales;f__Lachnospiraceae;g__GCA-900066135;s__GCA-900066135 sp900543575
P83_bin.64	o__Clostridiales (UID1226)	155	278	158	129	146	3	0	0	0	60.54	0.95	0	Y	d__Bacteria;p__Firmicutes_A;c__Clostridia;o__Lachnospirales;f__Lachnospiraceae;g__Clostridium_Q;s__Clostridium_Q sp003024715
P32_bin.46	o__Clostridiales (UID1212)	172	263	149	62	201	0	0	0	0	83.11	0	0	Y	d__Bacteria;p__Firmicutes_A;c__Clostridia_A;o__Christensenellales;f__CAG-917;g__CAG-475;s__CAG-475 sp000434435
P94_bin.36	o__Bacteroidales (UID2617)	213	406	265	14	380	12	0	0	0	96.86	2.77	0	Y	d__Bacteria;p__Bacteroidota;c__Bacteroidia;o__Bacteroidales;f__Coprobacteraceae;g__Coprobacter;s__Coprobacter secundus
P116_bin.13	f__Lachnospiraceae (UID1255)	90	354	174	136	214	4	0	0	0	72.73	2.3	0	Y	d__Bacteria;p__Firmicutes_A;c__Clostridia;o__Lachnospirales;f__Lachnospiraceae;g__Eisenbergiella;s__Eisenbergiella sp900066775
P30_bin.124	o__Clostridiales (UID1212)	172	263	149	86	176	1	0	0	0	77.52	0.17	100	Y	d__Bacteria;p__Firmicutes_A;c__Clostridia;o__Oscillospirales;f__Ruminococcaceae;g__Ruminococcus_C;s__Ruminococcus_C callidus
P117_Sub1_bin.17	f__Lachnospiraceae (UID1255)	90	354	174	85	267	2	0	0	0	81.9	0.77	0	Y	d__Bacteria;p__Firmicutes_A;c__Clostridia;o__Lachnospirales;f__Lachnospiraceae;g__Eisenbergiella;s__Eisenbergiella sp900066775
P30_bin.21	o__Clostridiales (UID1226)	155	278	158	9	261	8	0	0	0	96.58	4.43	12.5	Y	d__Bacteria;p__Firmicutes_A;c__Clostridia;o__Lachnospirales;f__Lachnospiraceae;g__KLE1615;s__KLE1615 sp900066985
P53_bin.36	k__Bacteria (UID203)	5449	104	58	60	43	1	0	0	0	62.7	1.72	100	Y	d__Bacteria;p__Firmicutes;c__Bacilli;o__Lactobacillales;f__Streptococcaceae;g__Streptococcus;s__
P51_bin.27	o__Selenomonadales (UID1024)	64	334	167	25	308	1	0	0	0	93.41	0.6	0	Y	d__Bacteria;p__Firmicutes_C;c__Negativicutes;o__Acidaminococcales;f__Acidaminococcaceae;g__Phascolarctobacterium_A;s__Phascolarctobacterium_A succinatutens
P71_bin.51	k__Bacteria (UID203)	5449	103	57	57	43	3	0	0	0	69.3	3.51	0	Y	d__Bacteria;p__Firmicutes_A;c__Clostridia;o__Lachnospirales;f__Lachnospiraceae;g__KLE1615;s__KLE1615 sp900066985
P27_bin.40	o__Clostridiales (UID1212)	172	263	149	88	173	2	0	0	0	73.68	0.84	0	Y	d__Bacteria;p__Firmicutes_A;c__Clostridia;o__Oscillospirales;f__Oscillospiraceae;g__CAG-83;s__CAG-83 sp001916855
P51_bin.134	o__Clostridiales (UID1212)	172	261	147	26	234	1	0	0	0	92.29	0.68	0	Y	d__Bacteria;p__Firmicutes_A;c__Clostridia;o__Oscillospirales;f__Ruminococcaceae;g__Gemmiger;s__Gemmiger qucibialis
P27_bin.21	o__Clostridiales (UID1226)	155	278	158	64	206	8	0	0	0	83.95	2.95	0	Y	d__Bacteria;p__Firmicutes_A;c__Clostridia;o__Lachnospirales;f__Lachnospiraceae;g__Clostridium_Q;s__Clostridium_Q sp003024715
P99_bin.2	p__Euryarchaeota (UID3)	148	188	125	2	186	0	0	0	0	98.4	0	0	Y	d__Archaea;p__Methanobacteriota;c__Methanobacteria;o__Methanobacteriales;f__Methanobacteriaceae;g__Methanobrevibacter_A;s__Methanobrevibacter_A smithii_A
P30_bin.16	o__Clostridiales (UID1212)	172	263	149	60	202	1	0	0	0	89.03	0.67	0	Y	d__Bacteria;p__Firmicutes_A;c__Clostridia;o__Lachnospirales;f__Lachnospiraceae;g__Frisingicoccus;s__
P78_Sub1_bin.62	o__Clostridiales (UID1212)	172	263	149	75	186	2	0	0	0	84	0.39	50	Y	d__Bacteria;p__Firmicutes_A;c__Clostridia;o__Oscillospirales;f__Oscillospiraceae;g__Oscillibacter;s__Oscillibacter sp900542115
P51_bin.44	o__Clostridiales (UID1226)	155	278	158	24	251	3	0	0	0	91.46	1.58	33.33	Y	d__Bacteria;p__Firmicutes_A;c__Clostridia;o__Lachnospirales;f__Lachnospiraceae;g__Clostridium_Q;s__Clostridium_Q sp003024715
P25_bin.19	o__Clostridiales (UID1226)	155	278	158	21	256	1	0	0	0	92.41	0.32	0	Y	d__Bacteria;p__Firmicutes_A;c__Clostridia;o__Lachnospirales;f__Lachnospiraceae;g__Blautia_A;s__Blautia_A massiliensis
P139_bin.33	o__Clostridiales (UID1226)	155	278	158	152	115	11	0	0	0	50.09	5.59	0	Y	d__Bacteria;p__Firmicutes_A;c__Clostridia;o__Lachnospirales;f__Lachnospiraceae;g__Blautia_A;s__Blautia_A massiliensis
P71_bin.18	o__Clostridiales (UID1212)	172	261	147	43	217	1	0	0	0	91.15	0.68	0	Y	d__Bacteria;p__Firmicutes_A;c__Clostridia;o__Oscillospirales;f__Ruminococcaceae;g__Gemmiger;s__Gemmiger qucibialis
P21_bin.74	o__Clostridiales (UID1212)	172	263	149	12	248	3	0	0	0	94.85	2.01	33.33	Y	d__Bacteria;p__Firmicutes_A;c__Clostridia;o__Oscillospirales;f__Oscillospiraceae;g__CAG-110;s__CAG-110 sp000435995
P109_bin.42	k__Bacteria (UID2982)	88	230	148	12	210	7	0	1	0	94.23	4.5	7.69	Y	d__Bacteria;p__Verrucomicrobiota;c__Lentisphaeria;o__Victivallales;f__UBA1829;g__UBA11452;s__UBA11452 sp003526375
P26_bin.29	c__Clostridia (UID1118)	387	223	124	86	135	2	0	0	0	65.66	0.83	0	Y	d__Bacteria;p__Firmicutes_A;c__Clostridia_A;o__Christensenellales;f__Borkfalkiaceae;g__Borkfalkia;s__Borkfalkia ceftriaxoniphila
P54_bin.87	o__Clostridiales (UID1226)	155	278	158	26	239	12	1	0	0	91.53	4.23	0	Y	d__Bacteria;p__Firmicutes_A;c__Clostridia;o__Lachnospirales;f__Lachnospiraceae;g__KLE1615;s__KLE1615 sp900066985
P44_bin.27	p__Bacteroidetes (UID2605)	350	316	210	16	296	4	0	0	0	93.17	1.67	25	Y	d__Bacteria;p__Bacteroidota;c__Bacteroidia;o__Bacteroidales;f__UBA932;g__RC9;s__RC9 sp000433355
P92_bin.34	p__Actinobacteria (UID2112)	31	211	124	90	121	0	0	0	0	61.25	0	0	Y	d__Bacteria;p__Actinobacteriota;c__Coriobacteriia;o__Coriobacteriales;f__Eggerthellaceae;g__Eggerthella;s__Eggerthella lenta
P44_bin.65	o__Clostridiales (UID1226)	155	278	158	114	153	11	0	0	0	61.87	4.29	9.09	Y	d__Bacteria;p__Firmicutes_A;c__Clostridia;o__Lachnospirales;f__Lachnospiraceae;g__Blautia_A;s__Blautia_A massiliensis
P67_bin.31	k__Bacteria (UID1453)	901	171	117	20	148	3	0	0	0	88.32	0.93	0	Y	d__Bacteria;p__Cyanobacteria;c__Vampirovibrionia;o__Gastranaerophilales;f__Gastranaerophilaceae;g__Zag111;s__
P26_bin.49	k__Bacteria (UID203)	5449	103	57	50	52	1	0	0	0	80.7	1.75	0	Y	d__Bacteria;p__Firmicutes_A;c__Clostridia;o__Lachnospirales;f__Lachnospiraceae;g__KLE1615;s__KLE1615 sp900066985
P74_Sub1_bin.100	f__Lachnospiraceae (UID1286)	57	420	207	85	331	4	0	0	0	87.44	1.33	25	Y	d__Bacteria;p__Firmicutes_A;c__Clostridia;o__Lachnospirales;f__Lachnospiraceae;g__Agathobacter;s__Agathobacter faecis
P135_bin.92	f__Lachnospiraceae (UID1286)	57	420	207	48	361	11	0	0	0	90.78	2.74	9.09	Y	d__Bacteria;p__Firmicutes_A;c__Clostridia;o__Lachnospirales;f__Lachnospiraceae;g__Agathobacter;s__Agathobacter faecis
P109_bin.22	k__Bacteria (UID203)	5449	103	57	67	35	1	0	0	0	52.63	0.88	0	Y	d__Bacteria;p__Firmicutes_A;c__Clostridia_A;o__Christensenellales;f__Borkfalkiaceae;g__QALS01;s__QALS01 sp003150575
P20_Sub1_bin.11	f__Lachnospiraceae (UID1286)	57	420	207	198	214	8	0	0	0	60.28	3.14	0	Y	d__Bacteria;p__Firmicutes_A;c__Clostridia;o__Lachnospirales;f__Lachnospiraceae;g__Roseburia;s__Roseburia hominis
P46_bin.46	k__Bacteria (UID203)	5449	102	56	60	42	0	0	0	0	64.45	0	0	Y	d__Bacteria;p__Firmicutes_A;c__Clostridia;o__Oscillospirales;f__Ruminococcaceae;g__Gemmiger;s__Gemmiger qucibialis
P20_Sub1_bin.28	f__Lachnospiraceae (UID1286)	57	420	207	109	300	10	1	0	0	78.28	5.07	15.38	Y	d__Bacteria;p__Firmicutes_A;c__Clostridia;o__Lachnospirales;f__Lachnospiraceae;g__Eisenbergiella;s__Eisenbergiella sp900066775
P78_bin.196	o__Clostridiales (UID1226)	155	278	158	48	228	2	0	0	0	88.74	0.42	50	Y	d__Bacteria;p__Firmicutes_A;c__Clostridia;o__Lachnospirales;f__Lachnospiraceae;g__Blautia_A;s__Blautia_A massiliensis
P117_Sub1_bin.53	o__Clostridiales (UID1226)	155	278	158	55	221	2	0	0	0	76.9	0.95	0	Y	d__Bacteria;p__Firmicutes_A;c__Clostridia;o__Lachnospirales;f__Lachnospiraceae;g__KLE1615;s__KLE1615 sp900066985
P117_bin.102	o__Clostridiales (UID1212)	172	263	149	55	208	0	0	0	0	87.92	0	0	Y	d__Bacteria;p__Firmicutes_A;c__Clostridia;o__Oscillospirales;f__Oscillospiraceae;g__CAG-110;s__CAG-110 sp003525905
P11_bin.113	o__Clostridiales (UID1120)	304	250	143	8	240	2	0	0	0	95.45	1.05	0	Y	d__Bacteria;p__Firmicutes_A;c__Clostridia;o__UBA1212;f__UBA1255;g__UMGS1537;s__
P30_bin.42	o__Bacteroidales (UID2716)	92	487	270	104	382	1	0	0	0	80.85	0.37	0	Y	d__Bacteria;p__Bacteroidota;c__Bacteroidia;o__Bacteroidales;f__Bacteroidaceae;g__Prevotella;s__Prevotella sp900552675
P26_bin.85	o__Clostridiales (UID1212)	172	263	149	56	203	4	0	0	0	79.01	0.88	25	Y	d__Bacteria;p__Firmicutes_A;c__Clostridia;o__Oscillospirales;f__Oscillospiraceae;g__UBA738;s__UBA738 sp003522945
P52_bin.37	o__Selenomonadales (UID1024)	64	334	167	7	321	6	0	0	0	97.31	1.75	0	Y	d__Bacteria;p__Firmicutes_C;c__Negativicutes;o__Acidaminococcales;f__Acidaminococcaceae;g__Phascolarctobacterium_A;s__Phascolarctobacterium_A succinatutens
P25_bin.34	f__Bifidobacteriaceae (UID1462)	65	476	217	6	468	2	0	0	0	98.54	0.92	0	Y	d__Bacteria;p__Actinobacteriota;c__Actinomycetia;o__Actinomycetales;f__Bifidobacteriaceae;g__Bifidobacterium;s__Bifidobacterium longum
P27_bin.100	o__Clostridiales (UID1212)	172	263	149	25	230	8	0	0	0	92.28	1.13	87.5	Y	d__Bacteria;p__Firmicutes_A;c__Clostridia;o__Oscillospirales;f__Oscillospiraceae;g__CAG-83;s__CAG-83 sp900545585
P78_bin.128	f__Lachnospiraceae (UID1286)	57	420	207	25	393	2	0	0	0	97.03	0.72	0	Y	d__Bacteria;p__Firmicutes_A;c__Clostridia;o__Lachnospirales;f__Lachnospiraceae;g__Roseburia;s__Roseburia hominis
P27_bin.8	o__Clostridiales (UID1212)	172	261	147	43	216	2	0	0	0	93.99	1.36	0	Y	d__Bacteria;p__Firmicutes_A;c__Clostridia;o__Oscillospirales;f__Ruminococcaceae;g__Gemmiger;s__Gemmiger qucibialis
P44_bin.69	o__Bacteroidales (UID2716)	92	487	270	220	266	1	0	0	0	58.57	0.12	0	Y	d__Bacteria;p__Bacteroidota;c__Bacteroidia;o__Bacteroidales;f__Bacteroidaceae;g__Prevotella;s__Prevotella sp900553595
P12_bin.20	k__Bacteria (UID203)	5449	102	56	50	50	2	0	0	0	79.46	1.79	100	Y	d__Bacteria;p__Firmicutes_A;c__Clostridia;o__Oscillospirales;f__Ruminococcaceae;g__Faecalibacterium;s__Faecalibacterium prausnitzii_H
P70_bin.55	o__Clostridiales (UID1226)	155	278	158	73	196	8	1	0	0	85.19	4.75	9.09	Y	d__Bacteria;p__Firmicutes_A;c__Clostridia;o__Lachnospirales;f__Lachnospiraceae;g__UBA9502;s__UBA9502 sp900540335
P11_bin.73	o__Bacteroidales (UID2716)	92	487	270	150	336	1	0	0	0	65.42	0.12	0	Y	d__Bacteria;p__Bacteroidota;c__Bacteroidia;o__Bacteroidales;f__Bacteroidaceae;g__Prevotella;s__Prevotella sp900553595
P44_bin.23	f__Lachnospiraceae (UID1286)	57	420	207	122	286	12	0	0	0	68.41	2.82	0	Y	d__Bacteria;p__Firmicutes_A;c__Clostridia;o__Lachnospirales;f__Lachnospiraceae;g__Acetatifactor;s__Acetatifactor sp900066365
P54_bin.36	f__Lachnospiraceae (UID1286)	57	420	207	137	270	12	1	0	0	69.81	4.91	13.33	Y	d__Bacteria;p__Firmicutes_A;c__Clostridia;o__Lachnospirales;f__Lachnospiraceae;g__Acetatifactor;s__Acetatifactor sp900066365
P11_bin.138	k__Bacteria (UID2982)	88	230	148	69	157	3	1	0	0	69.31	2.03	0	Y	d__Bacteria;p__Verrucomicrobiota;c__Lentisphaeria;o__Victivallales;f__Victivallaceae;g__Victivallis;s__Victivallis vadensis
P32_bin.4	o__Bacteroidales (UID2716)	92	487	270	61	426	0	0	0	0	96.87	0	0	Y	d__Bacteria;p__Bacteroidota;c__Bacteroidia;o__Bacteroidales;f__Bacteroidaceae;g__Prevotella;s__
P11_bin.66	o__Clostridiales (UID1212)	172	263	149	6	257	0	0	0	0	97.27	0	0	Y	d__Bacteria;p__Firmicutes_A;c__Clostridia;o__Oscillospirales;f__Acutalibacteraceae;g__CAG-177;s__CAG-177 sp003514385
P30_bin.20	o__Clostridiales (UID1212)	172	261	147	108	151	2	0	0	0	68.54	0.91	0	Y	d__Bacteria;p__Firmicutes_A;c__Clostridia;o__Oscillospirales;f__Ruminococcaceae;g__Gemmiger;s__Gemmiger formicilis
P48_bin.11	o__Clostridiales (UID1212)	172	261	147	86	173	2	0	0	0	78.91	0.91	0	Y	d__Bacteria;p__Firmicutes_A;c__Clostridia;o__Oscillospirales;f__Ruminococcaceae;g__Gemmiger;s__Gemmiger sp900540595
P25_bin.36	o__Clostridiales (UID1212)	172	261	147	35	226	0	0	0	0	95.96	0	0	Y	d__Bacteria;p__Firmicutes_A;c__Clostridia;o__Oscillospirales;f__Ruminococcaceae;g__Gemmiger;s__Gemmiger formicilis
P135_Sub1_bin.71	o__Clostridiales (UID1212)	172	263	149	64	198	1	0	0	0	85.02	0.22	0	Y	d__Bacteria;p__Firmicutes_A;c__Clostridia;o__Oscillospirales;f__Ruminococcaceae;g__Anaerotruncus;s__Anaerotruncus colihominis
P16_bin.70	o__Clostridiales (UID1212)	172	263	149	51	204	8	0	0	0	88.61	2.53	75	Y	d__Bacteria;p__Firmicutes_A;c__Clostridia;o__Oscillospirales;f__Oscillospiraceae;g__CAG-83;s__CAG-83 sp900545495
P159_bin.47	o__Clostridiales (UID1226)	155	278	158	148	126	4	0	0	0	51.52	2.22	0	Y	d__Bacteria;p__Firmicutes_A;c__Clostridia;o__Lachnospirales;f__Lachnospiraceae;g__Blautia_A;s__Blautia_A massiliensis
P26_bin.66	f__Lachnospiraceae (UID1286)	57	420	207	58	359	3	0	0	0	92.91	1.21	0	Y	d__Bacteria;p__Firmicutes_A;c__Clostridia;o__Lachnospirales;f__Lachnospiraceae;g__Roseburia;s__Roseburia hominis
P11_bin.88	o__Clostridiales (UID1212)	172	261	147	7	253	1	0	0	0	95.92	0.68	0	Y	d__Bacteria;p__Firmicutes_A;c__Clostridia;o__Oscillospirales;f__Ruminococcaceae;g__Gemmiger;s__Gemmiger qucibialis
P36_bin.31	k__Bacteria (UID203)	5449	103	58	68	35	0	0	0	0	53.45	0	0	Y	d__Bacteria;p__Firmicutes_A;c__Clostridia;o__Peptostreptococcales;f__Peptostreptococcaceae;g__Romboutsia;s__Romboutsia timonensis
P53_bin.71	o__Clostridiales (UID1212)	172	263	149	124	138	1	0	0	0	60.03	0.67	100	Y	d__Bacteria;p__Firmicutes_A;c__Clostridia;o__Oscillospirales;f__Oscillospiraceae;g__Oscillibacter;s__Oscillibacter sp900542115
P90_bin.40	k__Bacteria (UID203)	5449	104	58	63	41	0	0	0	0	60.34	0	0	Y	d__Bacteria;p__Bacteroidota;c__Bacteroidia;o__Bacteroidales;f__Tannerellaceae;g__Parabacteroides;s__Parabacteroides sp000436495
P109_bin.31	f__Lachnospiraceae (UID1255)	90	354	174	57	291	5	1	0	0	91.19	0.93	25	Y	d__Bacteria;p__Firmicutes_A;c__Clostridia;o__Lachnospirales;f__Lachnospiraceae;g__Eisenbergiella;s__Eisenbergiella sp900066775
P157_bin.86	f__Bifidobacteriaceae (UID1458)	77	464	220	15	440	9	0	0	0	97.58	2.16	11.11	Y	d__Bacteria;p__Actinobacteriota;c__Actinomycetia;o__Actinomycetales;f__Bifidobacteriaceae;g__Bifidobacterium;s__Bifidobacterium angulatum
P135_Sub1_bin.92	k__Bacteria (UID203)	5449	103	57	61	41	1	0	0	0	64.39	0.88	100	Y	d__Bacteria;p__Firmicutes_A;c__Clostridia;o__Lachnospirales;f__Lachnospiraceae;g__Hungatella;s__Hungatella effluvii
P30_bin.40	p__Bacteroidetes (UID2605)	350	314	208	86	225	3	0	0	0	82.99	0.99	33.33	Y	d__Bacteria;p__Bacteroidota;c__Bacteroidia;o__Bacteroidales;f__Rikenellaceae;g__Alistipes_A;s__Alistipes_A ihumii
P31_bin.82	o__Clostridiales (UID1212)	172	263	149	71	188	3	1	0	0	78.91	3.02	0	Y	d__Bacteria;p__Firmicutes_A;c__Clostridia;o__Oscillospirales;f__Oscillospiraceae;g__CAG-170;s__CAG-170 sp000436735
Carnitine_bin.23	p__Actinobacteria (UID2112)	31	211	124	0	211	0	0	0	0	100	0	0	Y	d__Bacteria;p__Actinobacteriota;c__Coriobacteriia;o__Coriobacteriales;f__Eggerthellaceae;g__Eggerthella;s__Eggerthella lenta
P53_bin.65	o__Clostridiales (UID1212)	172	263	149	90	157	16	0	0	0	68.92	5.07	12.5	Y	d__Bacteria;p__Firmicutes_A;c__Clostridia;o__Oscillospirales;f__Oscillospiraceae;g__CAG-103;s__CAG-103 sp900317855
P99_bin.62	k__Bacteria (UID2982)	88	230	148	8	219	3	0	0	0	94.59	2.03	33.33	Y	d__Bacteria;p__Verrucomicrobiota;c__Verrucomicrobiae;o__Opitutales;f__CAG-312;g__CAG-312;s__
P83_bin.69	o__Clostridiales (UID1226)	155	278	158	48	225	5	0	0	0	84.41	1.79	40	Y	d__Bacteria;p__Firmicutes_A;c__Clostridia;o__Lachnospirales;f__Lachnospiraceae;g__Blautia_A;s__Blautia_A massiliensis
P70_bin.20	f__Lachnospiraceae (UID1286)	57	420	207	123	282	15	0	0	0	82.16	4.42	6.67	Y	d__Bacteria;p__Firmicutes_A;c__Clostridia;o__Lachnospirales;f__Lachnospiraceae;g__Agathobacter;s__Agathobacter faecis
P78_bin.18	p__Bacteroidetes (UID2605)	350	314	208	10	304	0	0	0	0	96.63	0	0	Y	d__Bacteria;p__Bacteroidota;c__Bacteroidia;o__Bacteroidales;f__Rikenellaceae;g__Tidjanibacter;s__Tidjanibacter inops
P90_bin.5	o__Clostridiales (UID1226)	155	278	158	89	176	11	2	0	0	66.59	6.2	17.65	Y	d__Bacteria;p__Firmicutes_A;c__Clostridia;o__Lachnospirales;f__Lachnospiraceae;g__Blautia_A;s__Blautia_A massiliensis
P16_bin.40	k__Bacteria (UID2329)	174	149	89	8	141	0	0	0	0	92.13	0	0	Y	d__Bacteria;p__Firmicutes;c__Bacilli;o__RF39;f__CAG-1000;g__CAG-605;s__CAG-605 sp000433255
P32_bin.48	o__Clostridiales (UID1226)	155	278	158	38	234	6	0	0	0	88.54	1.96	33.33	Y	d__Bacteria;p__Firmicutes_A;c__Clostridia;o__Lachnospirales;f__Lachnospiraceae;g__Blautia_A;s__Blautia_A massiliensis
P117_bin.2	c__Clostridia (UID1118)	387	223	124	80	143	0	0	0	0	57.26	0	0	Y	d__Bacteria;p__Firmicutes_A;c__Clostridia_A;o__Christensenellales;f__Borkfalkiaceae;g__Borkfalkia;s__Borkfalkia ceftriaxoniphila
P26_bin.24	c__Clostridia (UID1118)	387	223	124	14	206	3	0	0	0	94.17	1.48	0	Y	d__Bacteria;p__Firmicutes_A;c__Clostridia_A;o__Christensenellales;f__CAG-138;g__SFEL01;s__SFEL01 sp004557245
P26_bin.100	o__Clostridiales (UID1212)	172	263	149	38	221	4	0	0	0	87.56	1.74	75	Y	d__Bacteria;p__Firmicutes_A;c__Clostridia;o__Oscillospirales;f__Oscillospiraceae;g__UBA1777;s__UBA1777 sp900547315
P135_bin.90	f__Lachnospiraceae (UID1256)	33	333	171	23	308	2	0	0	0	98.16	0.88	0	Y	d__Bacteria;p__Firmicutes_A;c__Clostridia;o__Lachnospirales;f__Lachnospiraceae;g__Mediterraneibacter;s__
P48_bin.58	k__Bacteria (UID203)	5449	103	57	61	41	1	0	0	0	64.04	1.75	0	Y	d__Bacteria;p__Firmicutes_A;c__Clostridia;o__Lachnospirales;f__Lachnospiraceae;g__Ruminococcus_A;s__Ruminococcus_A sp000437095
P31_bin.22	f__Lachnospiraceae (UID1255)	90	354	174	90	261	3	0	0	0	76.14	1.17	0	Y	d__Bacteria;p__Firmicutes_A;c__Clostridia;o__Lachnospirales;f__Lachnospiraceae;g__CAG-95;s__CAG-95 sp000438155
P94_bin.40	o__Clostridiales (UID1120)	304	250	143	92	156	2	0	0	0	64.46	0.58	50	Y	d__Bacteria;p__Firmicutes_A;c__Clostridia;o__TANB77;f__CAG-508;g__CAG-273;s__CAG-273 sp000438355
P26_bin.73	p__Euryarchaeota (UID3)	148	187	124	10	176	1	0	0	0	92.34	0.81	0	Y	d__Archaea;p__Thermoplasmatota;c__Thermoplasmata;o__Methanomassiliicoccales;f__Methanomethylophilaceae;g__UBA71;s__UBA71 sp006954465
P36_bin.77	f__Lachnospiraceae (UID1286)	57	420	207	3	412	5	0	0	0	99.21	1.28	0	Y	d__Bacteria;p__Firmicutes_A;c__Clostridia;o__Lachnospirales;f__Lachnospiraceae;g__Agathobacter;s__Agathobacter faecis
P52_bin.53	o__Clostridiales (UID1212)	172	263	149	114	142	7	0	0	0	53.92	1.86	0	Y	d__Bacteria;p__Firmicutes_A;c__Clostridia;o__Oscillospirales;f__Oscillospiraceae;g__CAG-110;s__CAG-110 sp000434635
P30_bin.38	p__Actinobacteria (UID2112)	31	211	124	78	132	1	0	0	0	60.87	0.81	100	Y	d__Bacteria;p__Actinobacteriota;c__Coriobacteriia;o__Coriobacteriales;f__Eggerthellaceae;g__Senegalimassilia;s__Senegalimassilia sp900550055
P135_bin.22	f__Bifidobacteriaceae (UID1458)	77	464	220	33	430	1	0	0	0	91.7	0.08	0	Y	d__Bacteria;p__Actinobacteriota;c__Actinomycetia;o__Actinomycetales;f__Bifidobacteriaceae;g__Bifidobacterium;s__Bifidobacterium gallinarum
P10_bin.5	f__Lachnospiraceae (UID1256)	33	333	171	141	174	17	1	0	0	56.74	5.38	5	Y	d__Bacteria;p__Firmicutes_A;c__Clostridia;o__Lachnospirales;f__Lachnospiraceae;g__Dorea;s__Dorea sp000433215
P44_bin.96	c__Spirochaetia (UID2496)	72	215	125	1	214	0	0	0	0	99.2	0	0	Y	d__Bacteria;p__Spirochaetota;c__Brachyspirae;o__Brachyspirales;f__Brachyspiraceae;g__Brachyspira;s__Brachyspira pilosicoli
P13_bin.18	f__Lachnospiraceae (UID1255)	90	354	174	118	227	9	0	0	0	72.21	2.87	0	Y	d__Bacteria;p__Firmicutes_A;c__Clostridia;o__Lachnospirales;f__Lachnospiraceae;g__Eisenbergiella;s__Eisenbergiella tayi
P23_bin.9	k__Bacteria (UID203)	5449	103	57	68	34	1	0	0	0	52.79	1.75	0	Y	d__Bacteria;p__Firmicutes_A;c__Clostridia;o__Lachnospirales;f__Lachnospiraceae;g__Agathobacter;s__Agathobacter faecis
GB_bin.10	o__Clostridiales (UID1212)	172	263	149	82	177	4	0	0	0	72.2	1.57	0	Y	d__Bacteria;p__Firmicutes_A;c__Clostridia;o__Oscillospirales;f__Butyricicoccaceae;g__Agathobaculum;s__Agathobaculum butyriciproducens
P2_bin.18	k__Bacteria (UID203)	5449	102	56	45	57	0	0	0	0	83.04	0	0	Y	d__Bacteria;p__Firmicutes_A;c__Clostridia;o__Oscillospirales;f__Ruminococcaceae;g__Faecalibacterium;s__Faecalibacterium prausnitzii_H
P135_Sub1_bin.76	o__Clostridiales (UID1212)	172	263	149	93	170	0	0	0	0	60.74	0	0	Y	d__Bacteria;p__Firmicutes_A;c__Clostridia;o__Oscillospirales;f__Butyricicoccaceae;g__Agathobaculum;s__
P36_bin.97	f__Pasteurellaceae (UID4932)	83	767	440	258	503	6	0	0	0	70.31	0.66	83.33	Y	d__Bacteria;p__Proteobacteria;c__Gammaproteobacteria;o__Enterobacterales;f__Pasteurellaceae;g__Haemophilus_D;s__
P169_bin.14	f__Lachnospiraceae (UID1286)	57	420	207	42	368	10	0	0	0	96.04	1.74	0	Y	d__Bacteria;p__Firmicutes_A;c__Clostridia;o__Lachnospirales;f__Lachnospiraceae;g__Agathobacter;s__Agathobacter faecis
P78_bin.45	o__Clostridiales (UID1212)	172	263	149	54	209	0	0	0	0	86.58	0	0	Y	d__Bacteria;p__Firmicutes_A;c__Clostridia;o__Oscillospirales;f__Oscillospiraceae;g__CAG-110;s__CAG-110 sp003525905
P23_bin.10	o__Clostridiales (UID1212)	172	263	149	57	204	2	0	0	0	79.98	1.34	0	Y	d__Bacteria;p__Firmicutes_A;c__Clostridia;o__Oscillospirales;f__Ruminococcaceae;g__Negativibacillus;s__Negativibacillus massiliensis
P78_bin.134	k__Bacteria (UID203)	5449	103	57	50	53	0	0	0	0	80.7	0	0	Y	d__Bacteria;p__Firmicutes_A;c__Clostridia;o__Lachnospirales;f__Lachnospiraceae;g__KLE1615;s__KLE1615 sp900066985
P78_bin.14	o__Clostridiales (UID1212)	172	263	149	67	195	1	0	0	0	83.62	0.67	100	Y	d__Bacteria;p__Firmicutes_A;c__Clostridia;o__Oscillospirales;f__Oscillospiraceae;g__Oscillibacter;s__
P36_bin.28	k__Bacteria (UID2372)	131	177	106	40	132	5	0	0	0	89.29	1.79	20	Y	d__Bacteria;p__Firmicutes;c__Bacilli;o__Erysipelotrichales;f__Erysipelotrichaceae;g__Holdemanella;s__Holdemanella sp002299315
P95_bin.107	k__Bacteria (UID2372)	131	177	106	32	141	4	0	0	0	86.31	1.55	25	Y	d__Bacteria;p__Firmicutes;c__Bacilli;o__Erysipelotrichales;f__Erysipelotrichaceae;g__Holdemanella;s__Holdemanella biformis
P139_bin.16	f__Lachnospiraceae (UID1255)	90	354	174	91	258	5	0	0	0	82.29	1.72	20	Y	d__Bacteria;p__Firmicutes_A;c__Clostridia;o__Lachnospirales;f__Lachnospiraceae;g__Eisenbergiella;s__Eisenbergiella sp900066775
P12_bin.71	o__Clostridiales (UID1212)	172	263	149	5	256	2	0	0	0	97.32	0.67	0	Y	d__Bacteria;p__Firmicutes_A;c__Clostridia;o__Lachnospirales;f__Lachnospiraceae;g__Lachnospira;s__Lachnospira sp003451515
P74_Sub1_bin.15	o__Clostridiales (UID1212)	172	263	149	42	221	0	0	0	0	81.64	0	0	Y	d__Bacteria;p__Firmicutes_A;c__Clostridia;o__Oscillospirales;f__Ruminococcaceae;g__UMGS966;s__
P16_bin.77	o__Selenomonadales (UID1024)	64	334	167	80	254	0	0	0	0	84.55	0	0	Y	d__Bacteria;p__Firmicutes_C;c__Negativicutes;o__Veillonellales;f__Megasphaeraceae;g__Megasphaera;s__Megasphaera sp000417505
P142_bin.49	k__Bacteria (UID2329)	174	149	89	0	149	0	0	0	0	100	0	0	Y	d__Bacteria;p__Fusobacteriota;c__Fusobacteriia;o__Fusobacteriales;f__Fusobacteriaceae;g__Fusobacterium_B;s__Fusobacterium_B sp900541465
P117_Sub1_bin.85	o__Clostridiales (UID1226)	155	278	158	97	180	1	0	0	0	75.28	0.32	0	Y	d__Bacteria;p__Firmicutes_A;c__Clostridia;o__Lachnospirales;f__Lachnospiraceae;g__UBA9502;s__UBA9502 sp003480315
P27_bin.50	p__Bacteroidetes (UID2605)	350	314	208	94	210	10	0	0	0	78.71	1.34	30	Y	d__Bacteria;p__Bacteroidota;c__Bacteroidia;o__Bacteroidales;f__Rikenellaceae;g__Alistipes;s__Alistipes senegalensis
P140_bin.65	c__Clostridia (UID1118)	387	223	124	70	152	1	0	0	0	67.58	0.03	0	Y	d__Bacteria;p__Firmicutes_A;c__Clostridia_A;o__Christensenellales;f__Borkfalkiaceae;g__Borkfalkia;s__Borkfalkia ceftriaxoniphila
P116_bin.10	f__Bifidobacteriaceae (UID1462)	65	476	217	185	286	5	0	0	0	65.65	1.27	20	Y	d__Bacteria;p__Actinobacteriota;c__Actinomycetia;o__Actinomycetales;f__Bifidobacteriaceae;g__Bifidobacterium;s__Bifidobacterium longum
P78_Sub1_bin.36	o__Clostridiales (UID1212)	172	263	149	128	131	4	0	0	0	52.93	2.24	0	Y	d__Bacteria;p__Firmicutes_A;c__Clostridia;o__Oscillospirales;f__Acutalibacteraceae;g__;s__
P99_bin.53	c__Clostridia (UID1118)	387	223	124	5	213	5	0	0	0	96.77	2.89	0	Y	d__Bacteria;p__Firmicutes_A;c__Clostridia_A;o__Christensenellales;f__CAG-74;g__Firm-11;s__Firm-11 sp900548145
P36_bin.14	p__Bacteroidetes (UID2605)	350	314	208	82	227	5	0	0	0	85.86	2.16	60	Y	d__Bacteria;p__Bacteroidota;c__Bacteroidia;o__Bacteroidales;f__Rikenellaceae;g__Alistipes;s__Alistipes senegalensis
P16_bin.116	o__Clostridiales (UID1212)	172	261	147	94	167	0	0	0	0	72.99	0	0	Y	d__Bacteria;p__Firmicutes_A;c__Clostridia;o__Oscillospirales;f__Ruminococcaceae;g__Gemmiger;s__Gemmiger formicilis
P117_Sub1_bin.19	o__Clostridiales (UID1212)	172	263	149	98	161	4	0	0	0	69.13	1.85	0	Y	d__Bacteria;p__Firmicutes_A;c__Clostridia;o__Monoglobales_A;f__UBA1381;g__CAG-41;s__CAG-41 sp900066215
P116_bin.17	o__Clostridiales (UID1212)	172	263	149	50	200	13	0	0	0	84.21	5.76	7.69	Y	d__Bacteria;p__Firmicutes_A;c__Clostridia;o__Oscillospirales;f__Oscillospiraceae;g__CAG-110;s__CAG-110 sp003525905
P21_bin.54	p__Actinobacteria (UID2112)	31	211	124	6	205	0	0	0	0	97.58	0	0	Y	d__Bacteria;p__Actinobacteriota;c__Coriobacteriia;o__Coriobacteriales;f__Eggerthellaceae;g__Adlercreutzia;s__Adlercreutzia celatus_A
P70_bin.61	f__Lachnospiraceae (UID1286)	57	420	207	73	341	6	0	0	0	87.39	2.46	16.67	Y	d__Bacteria;p__Firmicutes_A;c__Clostridia;o__Lachnospirales;f__Lachnospiraceae;g__Acetatifactor;s__Acetatifactor sp900066365
P70_bin.79	o__Clostridiales (UID1212)	172	263	149	17	246	0	0	0	0	90.6	0	0	Y	d__Bacteria;p__Firmicutes_A;c__Clostridia;o__Oscillospirales;f__Oscillospiraceae;g__Oscillibacter;s__
P109_bin.102	o__Bacteroidales (UID2617)	213	406	265	27	378	1	0	0	0	91.7	0.13	0	Y	d__Bacteria;p__Bacteroidota;c__Bacteroidia;o__Bacteroidales;f__Muribaculaceae;g__C941;s__C941 sp004557565
P78_Sub1_bin.61	k__Bacteria (UID203)	5449	104	58	67	36	1	0	0	0	56.03	1.72	0	Y	d__Bacteria;p__Firmicutes_A;c__Clostridia;o__Oscillospirales;f__Oscillospiraceae;g__CAG-170;s__CAG-170 sp000432135
P21_bin.50	o__Clostridiales (UID1212)	172	263	149	19	241	3	0	0	0	89.93	2.01	0	Y	d__Bacteria;p__Firmicutes_A;c__Clostridia;o__Oscillospirales;f__Acutalibacteraceae;g__UMGS856;s__UMGS856 sp900546265
P74_bin.101	o__Clostridiales (UID1212)	172	261	147	43	217	1	0	0	0	79.59	0.68	0	Y	d__Bacteria;p__Firmicutes_A;c__Clostridia;o__Oscillospirales;f__Ruminococcaceae;g__Ruthenibacterium;s__Ruthenibacterium sp900546885
P26_bin.113	o__Clostridiales (UID1212)	172	263	149	76	185	2	0	0	0	73.36	1.34	50	Y	d__Bacteria;p__Firmicutes_A;c__Clostridia;o__Oscillospirales;f__Oscillospiraceae;g__CAG-170;s__CAG-170 sp002404795
P44_bin.41	k__Bacteria (UID203)	5449	102	56	60	39	3	0	0	0	65.18	5.36	33.33	Y	d__Bacteria;p__Firmicutes_A;c__Clostridia;o__Oscillospirales;f__Ruminococcaceae;g__Gemmiger;s__Gemmiger formicilis
P116_bin.19	o__Clostridiales (UID1212)	172	263	149	45	201	17	0	0	0	85.7	4.31	17.65	Y	d__Bacteria;p__Firmicutes_A;c__Clostridia;o__Oscillospirales;f__Oscillospiraceae;g__CAG-170;s__CAG-170 sp900549635
P130_bin.18	f__Bifidobacteriaceae (UID1462)	65	476	217	182	290	4	0	0	0	65.84	1.15	0	Y	d__Bacteria;p__Actinobacteriota;c__Actinomycetia;o__Actinomycetales;f__Bifidobacteriaceae;g__Bifidobacterium;s__Bifidobacterium longum
P157_bin.87	o__Clostridiales (UID1226)	155	278	158	9	268	1	0	0	0	97.47	0.63	0	Y	d__Bacteria;p__Firmicutes_A;c__Clostridia;o__Lachnospirales;f__Lachnospiraceae;g__Clostridium_Q;s__Clostridium_Q sp003024715
P70_bin.45	f__Bifidobacteriaceae (UID1462)	65	476	217	141	323	12	0	0	0	70.91	1.61	0	Y	d__Bacteria;p__Actinobacteriota;c__Actinomycetia;o__Actinomycetales;f__Bifidobacteriaceae;g__Bifidobacterium;s__Bifidobacterium longum
P169_bin.88	f__Bifidobacteriaceae (UID1462)	65	476	217	161	315	0	0	0	0	65.12	0	0	Y	d__Bacteria;p__Actinobacteriota;c__Actinomycetia;o__Actinomycetales;f__Bifidobacteriaceae;g__Bifidobacterium;s__Bifidobacterium longum
P142_bin.60	f__Bifidobacteriaceae (UID1462)	65	476	217	78	393	5	0	0	0	85.59	1.23	20	Y	d__Bacteria;p__Actinobacteriota;c__Actinomycetia;o__Actinomycetales;f__Bifidobacteriaceae;g__Bifidobacterium;s__Bifidobacterium longum
P135_bin.145	o__Clostridiales (UID1212)	172	263	149	90	173	0	0	0	0	59.06	0	0	Y	d__Bacteria;p__Firmicutes_A;c__Clostridia;o__Oscillospirales;f__Acutalibacteraceae;g__Acutalibacter;s__Acutalibacter sp900548545
P95_bin.78	o__Clostridiales (UID1212)	172	263	149	16	246	1	0	0	0	91.93	0.67	0	Y	d__Bacteria;p__Firmicutes_A;c__Clostridia;o__Oscillospirales;f__Oscillospiraceae;g__CAG-103;s__CAG-103 sp900543625
P31_bin.11	k__Bacteria (UID1453)	901	171	117	17	153	1	0	0	0	87.18	0.85	0	Y	d__Bacteria;p__Cyanobacteria;c__Vampirovibrionia;o__Gastranaerophilales;f__Gastranaerophilaceae;g__UMGS1585;s__
P117_Sub1_bin.82	o__Clostridiales (UID1226)	155	274	157	125	149	0	0	0	0	50.32	0	0	Y	d__Bacteria;p__Firmicutes_A;c__Clostridia;o__Lachnospirales;f__Lachnospiraceae;g__Blautia;s__Blautia sp000436935
P142_bin.27	o__Selenomonadales (UID1024)	64	334	167	43	290	1	0	0	0	96.11	0.6	0	Y	d__Bacteria;p__Firmicutes_C;c__Negativicutes;o__Acidaminococcales;f__Acidaminococcaceae;g__Phascolarctobacterium_A;s__Phascolarctobacterium_A succinatutens_A
P26_bin.88	o__Clostridiales (UID1212)	172	263	149	6	257	0	0	0	0	96.98	0	0	Y	d__Bacteria;p__Firmicutes_A;c__Clostridia;o__Oscillospirales;f__Ruminococcaceae;g__Ruminococcus_C;s__
P26_bin.28	o__Clostridiales (UID1226)	155	278	158	50	216	12	0	0	0	85.83	6.33	16.67	Y	d__Bacteria;p__Firmicutes_A;c__Clostridia;o__Lachnospirales;f__Lachnospiraceae;g__Blautia_A;s__Blautia_A massiliensis
P31_bin.6	k__Bacteria (UID203)	5449	103	57	29	51	9	11	3	0	73.68	7.81	36.67	Y	d__Bacteria;p__Firmicutes_A;c__Clostridia;o__Lachnospirales;f__Lachnospiraceae;g__UBA11774;s__UBA11774 sp003507655
P159_bin.16	o__Clostridiales (UID1212)	172	263	149	57	202	4	0	0	0	78.53	1.85	50	Y	d__Bacteria;p__Firmicutes_A;c__Clostridia;o__Oscillospirales;f__Oscillospiraceae;g__CAG-83;s__CAG-83 sp001916855
P78_bin.202	p__Bacteroidetes (UID2605)	350	314	208	3	311	0	0	0	0	98.88	0	0	Y	d__Bacteria;p__Bacteroidota;c__Bacteroidia;o__Bacteroidales;f__Rikenellaceae;g__Alistipes_A;s__Alistipes_A ihumii
P48_bin.18	o__Bacteroidales (UID2716)	92	487	270	121	365	1	0	0	0	75.42	0.37	0	Y	d__Bacteria;p__Bacteroidota;c__Bacteroidia;o__Bacteroidales;f__Bacteroidaceae;g__Prevotella;s__Prevotella sp900552675
P21_bin.3	o__Clostridiales (UID1226)	155	278	158	110	166	2	0	0	0	68.36	1.27	0	Y	d__Bacteria;p__Firmicutes_A;c__Clostridia;o__Lachnospirales;f__Lachnospiraceae;g__Enterocloster;s__Enterocloster asparagiformis
P21_Sub1_bin.4	o__Clostridiales (UID1226)	155	278	158	144	125	8	1	0	0	54.9	5.27	45.45	Y	d__Bacteria;p__Firmicutes_A;c__Clostridia;o__Lachnospirales;f__Lachnospiraceae;g__Enterocloster;s__Enterocloster bolteae
P135_bin.148	p__Actinobacteria (UID2112)	31	211	124	9	198	4	0	0	0	95.56	1.21	50	Y	d__Bacteria;p__Actinobacteriota;c__Coriobacteriia;o__Coriobacteriales;f__Eggerthellaceae;g__Eggerthella;s__Eggerthella lenta
P157_bin.71	o__Clostridiales (UID1212)	172	263	149	68	193	2	0	0	0	83.04	1.34	50	Y	d__Bacteria;p__Firmicutes_A;c__Clostridia;o__Monoglobales_A;f__UBA1381;g__CAG-41;s__CAG-41 sp900066215
P116_bin.48	o__Clostridiales (UID1212)	172	263	149	71	190	2	0	0	0	68.46	1.34	0	Y	d__Bacteria;p__Firmicutes_A;c__Clostridia;o__Lachnospirales;f__Lachnospiraceae;g__Eubacterium_G;s__
P27_bin.2	o__Clostridiales (UID1212)	172	263	149	123	137	3	0	0	0	53.34	1.17	33.33	Y	d__Bacteria;p__Firmicutes_A;c__Clostridia;o__Monoglobales_A;f__UBA1381;g__CAG-41;s__CAG-41 sp900066215
P31_bin.12	o__Clostridiales (UID1226)	155	278	158	44	234	0	0	0	0	95.44	0	0	Y	d__Bacteria;p__Firmicutes_A;c__Clostridia;o__Lachnospirales;f__Lachnospiraceae;g__Clostridium_Q;s__Clostridium_Q sp003024715
P68_bin.6	p__Actinobacteria (UID2112)	31	211	124	85	125	1	0	0	0	58.23	0.12	0	Y	d__Bacteria;p__Actinobacteriota;c__Coriobacteriia;o__Coriobacteriales;f__Coriobacteriaceae;g__Collinsella;s__
P159_bin.4	k__Bacteria (UID203)	5449	103	57	51	52	0	0	0	0	77.19	0	0	Y	d__Bacteria;p__Firmicutes_C;c__Negativicutes;o__Acidaminococcales;f__Acidaminococcaceae;g__Succiniclasticum;s__Succiniclasticum sp900544275
P70_bin.50	f__Lachnospiraceae (UID1255)	90	354	174	14	331	9	0	0	0	96.48	1.92	0	Y	d__Bacteria;p__Firmicutes_A;c__Clostridia;o__Lachnospirales;f__Lachnospiraceae;g__Eisenbergiella;s__Eisenbergiella sp900066775
P109_bin.96	o__Clostridiales (UID1212)	172	263	149	30	230	3	0	0	0	92.98	1.68	66.67	Y	d__Bacteria;p__Firmicutes_A;c__Clostridia;o__Oscillospirales;f__Oscillospiraceae;g__CAG-83;s__CAG-83 sp900545585
P48_bin.51	o__Clostridiales (UID1212)	172	263	149	53	209	1	0	0	0	83.21	0.67	0	Y	d__Bacteria;p__Firmicutes_A;c__Clostridia;o__Oscillospirales;f__Oscillospiraceae;g__CAG-103;s__CAG-103 sp900543625
P74_bin.69	o__Clostridiales (UID1226)	155	278	158	98	180	0	0	0	0	71.52	0	0	Y	d__Bacteria;p__Firmicutes_A;c__Clostridia;o__Lachnospirales;f__Lachnospiraceae;g__CAG-81;s__CAG-81 sp900066535
P117_bin.42	f__Bifidobacteriaceae (UID1462)	65	476	217	9	466	1	0	0	0	99.25	0.08	0	Y	d__Bacteria;p__Actinobacteriota;c__Actinomycetia;o__Actinomycetales;f__Bifidobacteriaceae;g__Bifidobacterium;s__Bifidobacterium longum
P67_bin.7	k__Bacteria (UID203)	5449	104	58	70	34	0	0	0	0	51.03	0	0	Y	d__Bacteria;p__Bacteroidota;c__Bacteroidia;o__Bacteroidales;f__Rikenellaceae;g__Alistipes;s__Alistipes senegalensis
P135_bin.115	o__Clostridiales (UID1226)	155	278	158	57	219	2	0	0	0	86.04	0.95	50	Y	d__Bacteria;p__Firmicutes_A;c__Clostridia;o__Lachnospirales;f__Lachnospiraceae;g__Blautia_A;s__Blautia_A massiliensis
P48_bin.20	o__Clostridiales (UID1226)	155	278	158	64	200	13	1	0	0	86	6.88	0	Y	d__Bacteria;p__Firmicutes_A;c__Clostridia;o__Lachnospirales;f__Lachnospiraceae;g__Blautia_A;s__Blautia_A sp003474435
P27_bin.35	o__Clostridiales (UID1212)	172	263	149	24	237	2	0	0	0	91.93	1.34	0	Y	d__Bacteria;p__Firmicutes_A;c__Clostridia_A;o__Christensenellales;f__CAG-138;g__PeH17;s__PeH17 sp000435055
P109_bin.74	k__Bacteria (UID2982)	88	230	148	63	166	1	0	0	0	66.19	0.68	0	Y	d__Bacteria;p__Verrucomicrobiota;c__Lentisphaeria;o__Victivallales;f__Victivallaceae;g__UMGS1518;s__
P68_bin.46	o__Clostridiales (UID1212)	172	261	147	59	197	4	1	0	0	85.38	3.57	14.29	Y	d__Bacteria;p__Firmicutes_A;c__Clostridia;o__Oscillospirales;f__Ruminococcaceae;g__Gemmiger;s__Gemmiger qucibialis
P99_bin.71	o__Clostridiales (UID1212)	172	261	147	82	175	4	0	0	0	75.88	1.42	100	Y	d__Bacteria;p__Firmicutes_A;c__Clostridia;o__Oscillospirales;f__Ruminococcaceae;g__Gemmiger;s__Gemmiger formicilis
P95_bin.95	f__Lachnospiraceae (UID1255)	90	354	174	76	277	1	0	0	0	89.76	0.19	0	Y	d__Bacteria;p__Firmicutes_A;c__Clostridia;o__Lachnospirales;f__Lachnospiraceae;g__Eisenbergiella;s__Eisenbergiella sp900066775
P10_bin.17	o__Clostridiales (UID1226)	155	278	158	58	215	5	0	0	0	84.34	2.22	20	Y	d__Bacteria;p__Firmicutes_A;c__Clostridia;o__Lachnospirales;f__Lachnospiraceae;g__Blautia_A;s__Blautia_A sp000433815
P37_bin.31	k__Bacteria (UID203)	5449	103	57	67	36	0	0	0	0	57.89	0	0	Y	d__Bacteria;p__Firmicutes_A;c__Clostridia;o__Lachnospirales;f__Lachnospiraceae;g__TF01-11;s__TF01-11 sp000436755
P20_bin.33	o__Clostridiales (UID1226)	155	278	158	65	209	4	0	0	0	78.19	1.39	25	Y	d__Bacteria;p__Firmicutes_A;c__Clostridia;o__Lachnospirales;f__Lachnospiraceae;g__Blautia_A;s__Blautia_A massiliensis
P70_bin.81	c__Clostridia (UID1118)	387	223	124	15	207	1	0	0	0	91.53	0.07	100	Y	d__Bacteria;p__Firmicutes_A;c__Clostridia_A;o__Christensenellales;f__Borkfalkiaceae;g__QALS01;s__QALS01 sp900555925
P116_bin.25	k__Bacteria (UID203)	5449	102	56	54	47	1	0	0	0	73.57	1.79	100	Y	d__Bacteria;p__Firmicutes_A;c__Clostridia;o__Oscillospirales;f__Ruminococcaceae;g__Faecalibacterium;s__Faecalibacterium prausnitzii_I
P83_bin.43	f__Lachnospiraceae (UID1286)	57	420	207	77	325	18	0	0	0	92.74	7.32	5.56	Y	d__Bacteria;p__Firmicutes_A;c__Clostridia;o__Lachnospirales;f__Lachnospiraceae;g__Agathobacter;s__Agathobacter faecis
P78_Sub1_bin.24	k__Bacteria (UID203)	5449	102	56	54	47	1	0	0	0	74.46	1.79	100	Y	d__Bacteria;p__Firmicutes_A;c__Clostridia;o__Oscillospirales;f__Ruminococcaceae;g__Faecalibacterium;s__Faecalibacterium prausnitzii_I
P94_bin.47	o__Clostridiales (UID1212)	172	263	149	116	146	1	0	0	0	60.54	0.67	100	Y	d__Bacteria;p__Firmicutes_A;c__Clostridia;o__Oscillospirales;f__Butyricicoccaceae;g__Agathobaculum;s__Agathobaculum butyriciproducens
P94_bin.44	o__Clostridiales (UID1212)	172	263	149	47	215	1	0	0	0	76.56	0.67	0	Y	d__Bacteria;p__Firmicutes_A;c__Clostridia;o__TANB77;f__CAG-508;g__CAG-269;s__CAG-269 sp900553985
P13_bin.34	o__Clostridiales (UID1212)	172	261	147	78	182	1	0	0	0	76.83	0.23	100	Y	d__Bacteria;p__Firmicutes_A;c__Clostridia;o__Oscillospirales;f__Ruminococcaceae;g__Gemmiger;s__Gemmiger formicilis
P92_bin.51	o__Clostridiales (UID1212)	172	263	149	36	225	2	0	0	0	93.57	0.67	0	Y	d__Bacteria;p__Firmicutes_A;c__Clostridia;o__Oscillospirales;f__Oscillospiraceae;g__Oscillibacter;s__
P26_bin.103	f__Lachnospiraceae (UID1286)	57	420	207	54	360	6	0	0	0	95.91	1.76	0	Y	d__Bacteria;p__Firmicutes_A;c__Clostridia;o__Lachnospirales;f__Lachnospiraceae;g__Agathobacter;s__Agathobacter faecis
Choline_bin.16	o__Clostridiales (UID1212)	172	263	149	0	262	1	0	0	0	100	0.67	0	Y	d__Bacteria;p__Firmicutes_A;c__Clostridia;o__Oscillospirales;f__Oscillospiraceae;g__;s__
P116_bin.1	o__Clostridiales (UID1226)	155	278	158	43	231	4	0	0	0	90.38	1.9	50	Y	d__Bacteria;p__Firmicutes_A;c__Clostridia;o__Lachnospirales;f__Lachnospiraceae;g__Blautia_A;s__Blautia_A massiliensis
P36_bin.19	k__Bacteria (UID203)	5449	102	56	65	37	0	0	0	0	57.14	0	0	Y	d__Bacteria;p__Firmicutes_A;c__Clostridia;o__Oscillospirales;f__Ruminococcaceae;g__Faecalibacterium;s__Faecalibacterium prausnitzii
P135_bin.120	o__Clostridiales (UID1212)	172	261	147	118	143	0	0	0	0	53.4	0	0	Y	d__Bacteria;p__Firmicutes_A;c__Clostridia;o__Oscillospirales;f__Ruminococcaceae;g__Gemmiger;s__Gemmiger sp900540595
P146_bin.37	k__Bacteria (UID203)	5449	103	57	63	40	0	0	0	0	59.65	0	0	Y	d__Bacteria;p__Firmicutes_A;c__Clostridia;o__Lachnospirales;f__Lachnospiraceae;g__Fusicatenibacter;s__Fusicatenibacter saccharivorans
P21_Sub1_bin.36	o__Clostridiales (UID1212)	172	261	147	54	207	0	0	0	0	93.45	0	0	Y	d__Bacteria;p__Firmicutes_A;c__Clostridia;o__Oscillospirales;f__Ruminococcaceae;g__Faecalibacterium;s__Faecalibacterium prausnitzii_G
P27_bin.11	o__Clostridiales (UID1212)	172	263	149	49	213	1	0	0	0	75.89	0.22	0	Y	d__Bacteria;p__Firmicutes_A;c__Clostridia;o__TANB77;f__CAG-508;g__CAG-273;s__CAG-273 sp000438355
Bbetaine_bin.28	o__Clostridiales (UID1212)	172	263	149	1	262	0	0	0	0	99.33	0	0	Y	d__Bacteria;p__Firmicutes_A;c__Clostridia;o__Oscillospirales;f__Oscillospiraceae;g__Oscillibacter;s__
P117_bin.100	k__Bacteria (UID203)	5449	103	57	71	32	0	0	0	0	50.88	0	0	Y	d__Bacteria;p__Firmicutes_A;c__Clostridia;o__Lachnospirales;f__Lachnospiraceae;g__Lachnospira;s__Lachnospira sp003451515
P78_Sub1_bin.26	o__Clostridiales (UID1212)	172	263	149	51	210	2	0	0	0	95.32	0.84	50	Y	d__Bacteria;p__Firmicutes_A;c__Clostridia;o__Lachnospirales;f__Lachnospiraceae;g__Lachnospira;s__Lachnospira sp000436475
P27_bin.66	k__Bacteria (UID203)	5449	102	56	53	47	2	0	0	0	75.36	3.57	100	Y	d__Bacteria;p__Firmicutes_A;c__Clostridia;o__Oscillospirales;f__Ruminococcaceae;g__Faecalibacterium;s__Faecalibacterium prausnitzii_I
P157_bin.85	k__Bacteria (UID203)	5449	102	56	63	38	1	0	0	0	60.18	1.79	0	Y	d__Bacteria;p__Firmicutes_A;c__Clostridia;o__Oscillospirales;f__Ruminococcaceae;g__Faecalibacterium;s__Faecalibacterium prausnitzii_I
P36_bin.62	f__Lachnospiraceae (UID1286)	57	420	207	2	412	6	0	0	0	99.03	1.61	33.33	Y	d__Bacteria;p__Firmicutes_A;c__Clostridia;o__Lachnospirales;f__Lachnospiraceae;g__Roseburia;s__Roseburia sp900552665
P116_bin.4	o__Clostridiales (UID1226)	155	278	158	81	194	3	0	0	0	80.74	1.58	33.33	Y	d__Bacteria;p__Firmicutes_A;c__Clostridia;o__Lachnospirales;f__Lachnospiraceae;g__CAG-81;s__CAG-81 sp900066535
P78_bin.60	c__Clostridia (UID1118)	387	223	124	15	207	1	0	0	0	91.71	0.81	0	Y	d__Bacteria;p__Firmicutes_A;c__Clostridia_A;o__Christensenellales;f__CAG-552;g__UMGS1880;s__
P52_bin.35	f__Lachnospiraceae (UID1286)	57	420	207	27	383	10	0	0	0	96.5	3.69	10	Y	d__Bacteria;p__Firmicutes_A;c__Clostridia;o__Lachnospirales;f__Lachnospiraceae;g__Agathobacter;s__Agathobacter faecis
P16_bin.38	p__Firmicutes (UID1022)	100	295	158	90	204	1	0	0	0	79.11	0.63	0	Y	d__Bacteria;p__Firmicutes_C;c__Negativicutes;o__Veillonellales;f__Dialisteraceae;g__Dialister;s__Dialister sp000434475
P48_bin.39	k__Bacteria (UID2372)	131	177	106	12	156	8	1	0	0	90.57	2.72	9.09	Y	d__Bacteria;p__Firmicutes;c__Bacilli;o__Erysipelotrichales;f__Erysipelotrichaceae;g__Holdemanella;s__Holdemanella biformis
P37_bin.76	o__Clostridiales (UID1212)	172	263	149	94	167	2	0	0	0	51.73	0.73	0	Y	d__Bacteria;p__Firmicutes_A;c__Clostridia;o__Oscillospirales;f__Oscillospiraceae;g__CAG-103;s__
P109_bin.104	f__Lachnospiraceae (UID1286)	57	420	207	49	365	6	0	0	0	94.54	2.21	33.33	Y	d__Bacteria;p__Firmicutes_A;c__Clostridia;o__Lachnospirales;f__Lachnospiraceae;g__Acetatifactor;s__Acetatifactor sp900066365
P32_bin.24	o__Clostridiales (UID1212)	172	263	149	28	234	1	0	0	0	86.24	0.67	0	Y	d__Bacteria;p__Firmicutes_A;c__Clostridia;o__Oscillospirales;f__Oscillospiraceae;g__CAG-103;s__CAG-103 sp900543625
P37_bin.73	o__Clostridiales (UID1212)	172	263	149	5	256	2	0	0	0	97.99	1.34	50	Y	d__Bacteria;p__Firmicutes_A;c__Clostridia;o__Lachnospirales;f__Lachnospiraceae;g__Eubacterium_G;s__Eubacterium_G sp000435815
P142_bin.36	o__Clostridiales (UID1212)	172	263	149	74	186	3	0	0	0	79.06	2.01	0	Y	d__Bacteria;p__Firmicutes_A;c__Clostridia;o__Lachnospirales;f__Lachnospiraceae;g__Eubacterium_G;s__Eubacterium_G sp000435815
P146_bin.8	o__Clostridiales (UID1212)	172	263	149	52	210	1	0	0	0	94.65	0.17	100	Y	d__Bacteria;p__Firmicutes_A;c__Clostridia;o__Lachnospirales;f__Lachnospiraceae;g__Lachnospira;s__Lachnospira eligens_B
P130_bin.13	o__Clostridiales (UID1226)	155	278	158	2	272	4	0	0	0	98.73	1	0	Y	d__Bacteria;p__Firmicutes_A;c__Clostridia;o__Lachnospirales;f__Lachnospiraceae;g__Faecalimonas;s__Faecalimonas sp000209385
P23_bin.21	o__Clostridiales (UID1226)	155	278	158	25	242	11	0	0	0	92.19	5.06	18.18	Y	d__Bacteria;p__Firmicutes_A;c__Clostridia;o__Lachnospirales;f__Lachnospiraceae;g__Blautia_A;s__Blautia_A massiliensis
P99_bin.78	k__Bacteria (UID2569)	434	278	186	4	273	1	0	0	0	97.85	0.54	100	Y	d__Bacteria;p__Bacteroidota;c__Bacteroidia;o__Bacteroidales;f__Marinifilaceae;g__Butyricimonas;s__Butyricimonas faecalis
P37_bin.3	o__Clostridiales (UID1226)	155	278	158	39	228	11	0	0	0	94.28	2.85	0	Y	d__Bacteria;p__Firmicutes_A;c__Clostridia;o__Lachnospirales;f__Lachnospiraceae;g__Blautia_A;s__Blautia_A massiliensis
P25_bin.14	p__Actinobacteria (UID2112)	31	211	124	0	210	1	0	0	0	100	0.81	0	Y	d__Bacteria;p__Actinobacteriota;c__Coriobacteriia;o__Coriobacteriales;f__Coriobacteriaceae;g__Collinsella;s__Collinsella sp900541855
P27_bin.14	o__Clostridiales (UID1212)	172	263	149	53	206	4	0	0	0	86	1.29	25	Y	d__Bacteria;p__Firmicutes_A;c__Clostridia;o__Lachnospirales;f__Lachnospiraceae;g__Eubacterium_F;s__Eubacterium_F sp003491505
P37_bin.58	f__Bifidobacteriaceae (UID1462)	65	476	217	36	437	3	0	0	0	95.67	0.4	33.33	Y	d__Bacteria;p__Actinobacteriota;c__Actinomycetia;o__Actinomycetales;f__Bifidobacteriaceae;g__Bifidobacterium;s__Bifidobacterium longum
P169_bin.15	o__Clostridiales (UID1226)	155	278	158	40	236	2	0	0	0	90.44	0.95	0	Y	d__Bacteria;p__Firmicutes_A;c__Clostridia;o__Lachnospirales;f__Lachnospiraceae;g__Blautia_A;s__Blautia_A sp900066205
P83_bin.12	k__Bacteria (UID203)	5449	103	57	66	35	2	0	0	0	53.49	1.75	0	Y	d__Bacteria;p__Firmicutes_A;c__Clostridia;o__Lachnospirales;f__Lachnospiraceae;g__CAG-45;s__CAG-45 sp900066395
P74_Sub1_bin.48	f__Bifidobacteriaceae (UID1462)	65	476	217	252	224	0	0	0	0	54.38	0	0	Y	d__Bacteria;p__Actinobacteriota;c__Actinomycetia;o__Actinomycetales;f__Bifidobacteriaceae;g__Bifidobacterium;s__Bifidobacterium longum
P27_bin.31	o__Clostridiales (UID1212)	172	263	149	15	246	2	0	0	0	93.96	0.34	0	Y	d__Bacteria;p__Firmicutes_A;c__Clostridia;o__Lachnospirales;f__Lachnospiraceae;g__Eubacterium_F;s__Eubacterium_F sp900539115
P78_Sub1_bin.31	k__Bacteria (UID203)	5449	104	58	69	35	0	0	0	0	53.45	0	0	Y	d__Bacteria;p__Firmicutes_C;c__Negativicutes;o__Veillonellales;f__Dialisteraceae;g__Allisonella;s__Allisonella histaminiformans
P1_bin.29	k__Bacteria (UID203)	5449	104	58	53	51	0	0	0	0	70	0	0	Y	d__Bacteria;p__Bacteroidota;c__Bacteroidia;o__Bacteroidales;f__Bacteroidaceae;g__Prevotella;s__Prevotella sp003447235
P1_bin.43	o__Selenomonadales (UID1024)	64	334	167	2	332	0	0	0	0	99.4	0	0	Y	d__Bacteria;p__Firmicutes_C;c__Negativicutes;o__Veillonellales;f__Megasphaeraceae;g__Megasphaera;s__
P157_bin.23	o__Clostridiales (UID1212)	172	263	149	70	190	3	0	0	0	83.64	1.57	0	Y	d__Bacteria;p__Firmicutes_A;c__Clostridia;o__Lachnospirales;f__Lachnospiraceae;g__Coprococcus_A;s__Coprococcus_A catus
P78_Sub1_bin.25	o__Clostridiales (UID1212)	172	263	149	46	216	1	0	0	0	92.82	0.22	0	Y	d__Bacteria;p__Firmicutes_A;c__Clostridia_A;o__Christensenellales;f__CAG-74;g__SFFH01;s__SFFH01 sp900542395
P169_bin.78	o__Clostridiales (UID1226)	155	278	158	46	232	0	0	0	0	84.81	0	0	Y	d__Bacteria;p__Firmicutes_A;c__Clostridia;o__Lachnospirales;f__Lachnospiraceae;g__Clostridium_Q;s__Clostridium_Q sp003024715
P16_bin.21	o__Clostridiales (UID1212)	172	263	149	23	239	1	0	0	0	88.76	0.67	0	Y	d__Bacteria;p__Firmicutes_A;c__Clostridia;o__Oscillospirales;f__Oscillospiraceae;g__CAG-103;s__CAG-103 sp900543625
P36_bin.88	o__Clostridiales (UID1212)	172	263	149	9	254	0	0	0	0	97.78	0	0	Y	d__Bacteria;p__Firmicutes_A;c__Clostridia;o__Lachnospirales;f__Lachnospiraceae;g__Lachnospira;s__Lachnospira eligens_B
P52_bin.56	k__Bacteria (UID2329)	174	149	89	6	138	5	0	0	0	94.66	5.62	0	Y	d__Bacteria;p__Firmicutes;c__Bacilli;o__RF39;f__CAG-611;g__CAG-877;s__
P21_bin.77	f__Bifidobacteriaceae (UID1462)	65	476	217	104	371	1	0	0	0	75.58	0.12	100	Y	d__Bacteria;p__Actinobacteriota;c__Actinomycetia;o__Actinomycetales;f__Bifidobacteriaceae;g__Bifidobacterium;s__Bifidobacterium longum
P116_bin.7	o__Clostridiales (UID1212)	172	263	149	14	249	0	0	0	0	92.62	0	0	Y	d__Bacteria;p__Firmicutes_A;c__Clostridia;o__Oscillospirales;f__Oscillospiraceae;g__CAG-103;s__CAG-103 sp900317855
P157_bin.55	o__Clostridiales (UID1212)	172	263	149	116	146	1	0	0	0	66.57	0.34	0	Y	d__Bacteria;p__Firmicutes_A;c__Clostridia;o__Oscillospirales;f__Butyricicoccaceae;g__Agathobaculum;s__Agathobaculum butyriciproducens
P109_bin.46	o__Clostridiales (UID1120)	304	247	141	54	192	1	0	0	0	90.88	0.24	100	Y	d__Bacteria;p__Firmicutes_A;c__Clostridia;o__Peptostreptococcales;f__Anaerovoracaceae;g__CAG-145;s__CAG-145 sp000435715
P78_Sub1_bin.5	o__Clostridiales (UID1226)	155	278	158	53	219	6	0	0	0	90.19	3.16	16.67	Y	d__Bacteria;p__Firmicutes_A;c__Clostridia;o__Lachnospirales;f__Lachnospiraceae;g__Hungatella_A;s__Hungatella_A sp003478355
P21_bin.16	o__Clostridiales (UID1226)	155	278	158	19	253	6	0	0	0	94.57	3.16	16.67	Y	d__Bacteria;p__Firmicutes_A;c__Clostridia;o__Lachnospirales;f__Lachnospiraceae;g__CAG-81;s__CAG-81 sp900066535
P11_bin.36	o__Clostridiales (UID1212)	172	260	146	25	233	2	0	0	0	92.75	1.37	0	Y	d__Bacteria;p__Firmicutes_A;c__Clostridia;o__Oscillospirales;f__Ruminococcaceae;g__Ruminococcus_D;s__Ruminococcus_D bicirculans
P109_bin.51	c__Deltaproteobacteria (UID3218)	61	284	169	63	219	1	1	0	0	85.43	0.59	0	Y	d__Bacteria;p__Desulfobacterota;c__Desulfovibrionia;o__Desulfovibrionales;f__Desulfovibrionaceae;g__Mailhella;s__Mailhella sp003150275
P99_bin.77	o__Clostridiales (UID1212)	172	257	149	71	179	7	0	0	0	79.22	3.58	28.57	Y	d__Bacteria;p__Firmicutes_A;c__Clostridia;o__Oscillospirales;f__Oscillospiraceae;g__Evtepia;s__Evtepia sp004556345
P116_bin.37	f__Lachnospiraceae (UID1286)	57	420	207	24	391	5	0	0	0	97.51	0.72	20	Y	d__Bacteria;p__Firmicutes_A;c__Clostridia;o__Lachnospirales;f__Lachnospiraceae;g__Roseburia;s__Roseburia hominis
P31_bin.78	k__Bacteria (UID203)	5449	104	58	64	39	1	0	0	0	62.07	1.72	0	Y	d__Bacteria;p__Firmicutes_A;c__Clostridia;o__Oscillospirales;f__Oscillospiraceae;g__CAG-83;s__CAG-83 sp900549395
P27_bin.27	p__Actinobacteria (UID2112)	31	211	124	32	176	3	0	0	0	86.37	2.42	0	Y	d__Bacteria;p__Actinobacteriota;c__Coriobacteriia;o__Coriobacteriales;f__Coriobacteriaceae;g__Collinsella;s__
P27_bin.89	f__Lachnospiraceae (UID1286)	57	420	207	122	296	2	0	0	0	78.84	0.97	0	Y	d__Bacteria;p__Firmicutes_A;c__Clostridia;o__Lachnospirales;f__Lachnospiraceae;g__Acetatifactor;s__Acetatifactor sp900066365
P11_bin.147	o__Clostridiales (UID1212)	172	263	149	77	182	4	0	0	0	64.7	1.45	0	Y	d__Bacteria;p__Firmicutes_A;c__Clostridia;o__TANB77;f__CAG-508;g__CAG-354;s__CAG-354 sp001915925
P11_bin.82	o__Clostridiales (UID1212)	172	263	149	16	246	1	0	0	0	90.94	0.67	0	Y	d__Bacteria;p__Firmicutes_A;c__Clostridia;o__Oscillospirales;f__Oscillospiraceae;g__CAG-83;s__CAG-83 sp900548615
P135_bin.26	o__Clostridiales (UID1120)	304	250	143	54	196	0	0	0	0	74.24	0	0	Y	d__Bacteria;p__Firmicutes_A;c__Clostridia_A;o__Christensenellales;f__QAND01;g__UMGS1975;s__UMGS1975 sp900546685
P26_bin.42	o__Lactobacillales (UID374)	471	350	191	172	175	3	0	0	0	58.55	1.18	0	Y	d__Bacteria;p__Firmicutes;c__Bacilli;o__Lactobacillales;f__Lactobacillaceae;g__Ligilactobacillus;s__Ligilactobacillus ruminis
P67_bin.59	o__Clostridiales (UID1212)	172	263	149	8	253	2	0	0	0	96.31	0.89	0	Y	d__Bacteria;p__Firmicutes_A;c__Clostridia;o__Oscillospirales;f__Acutalibacteraceae;g__Eubacterium_R;s__Eubacterium_R sp000436835
P116_bin.63	o__Clostridiales (UID1212)	172	263	149	36	215	11	1	0	0	94.03	4.93	7.14	Y	d__Bacteria;p__Firmicutes_A;c__Clostridia;o__Oscillospirales;f__Oscillospiraceae;g__CAG-83;s__CAG-83 sp900552475
P140_bin.24	k__Bacteria (UID2372)	131	177	106	24	152	1	0	0	0	84.91	0.94	0	Y	d__Bacteria;p__Firmicutes;c__Bacilli;o__Erysipelotrichales;f__Erysipelatoclostridiaceae;g__Erysipelatoclostridium;s__Erysipelatoclostridium sp000752095
P95_bin.40	o__Clostridiales (UID1212)	172	261	147	41	219	1	0	0	0	94.22	0.68	0	Y	d__Bacteria;p__Firmicutes_A;c__Clostridia;o__Oscillospirales;f__Ruminococcaceae;g__Gemmiger;s__Gemmiger qucibialis
P90_bin.42	o__Clostridiales (UID1212)	172	263	149	93	168	2	0	0	0	62.66	0.84	0	Y	d__Bacteria;p__Firmicutes_A;c__Clostridia;o__Oscillospirales;f__Oscillospiraceae;g__ER4;s__ER4 sp000765235
P54_bin.72	k__Bacteria (UID203)	5449	102	56	51	49	2	0	0	0	77.14	2.68	100	Y	d__Bacteria;p__Firmicutes_A;c__Clostridia;o__Oscillospirales;f__Ruminococcaceae;g__Faecalibacterium;s__Faecalibacterium prausnitzii_I
P16_bin.107	o__Selenomonadales (UID1024)	64	334	167	37	294	3	0	0	0	98.8	0.9	0	Y	d__Bacteria;p__Firmicutes_C;c__Negativicutes;o__Acidaminococcales;f__Acidaminococcaceae;g__Phascolarctobacterium_A;s__Phascolarctobacterium_A succinatutens
P140_bin.45	k__Bacteria (UID203)	5449	102	56	67	35	0	0	0	0	53.73	0	0	Y	d__Bacteria;p__Firmicutes_A;c__Clostridia;o__Oscillospirales;f__Ruminococcaceae;g__Faecalibacterium;s__Faecalibacterium prausnitzii_G
P27_bin.72	k__Bacteria (UID2982)	88	229	147	3	226	0	0	0	0	97.96	0	0	Y	d__Bacteria;p__Verrucomicrobiota;c__Verrucomicrobiae;o__Verrucomicrobiales;f__Akkermansiaceae;g__Akkermansia;s__Akkermansia sp004167605
P70_bin.44	o__Clostridiales (UID1226)	155	278	158	45	229	4	0	0	0	87.97	0.95	25	Y	d__Bacteria;p__Firmicutes_A;c__Clostridia;o__Lachnospirales;f__Lachnospiraceae;g__Blautia_A;s__Blautia_A massiliensis
P11_bin.127	c__Clostridia (UID1118)	387	223	124	25	198	0	0	0	0	87.5	0	0	Y	d__Bacteria;p__Firmicutes_A;c__Clostridia_A;o__Christensenellales;f__Borkfalkiaceae;g__UMGS621;s__UMGS621 sp900543915
P70_bin.62	k__Bacteria (UID2372)	131	177	106	62	114	1	0	0	0	55.5	0.94	0	Y	d__Bacteria;p__Firmicutes;c__Bacilli;o__Erysipelotrichales;f__Erysipelatoclostridiaceae;g__Erysipelatoclostridium;s__Erysipelatoclostridium sp000752095
P109_bin.103	o__Clostridiales (UID1226)	155	278	158	6	272	0	0	0	0	98.1	0	0	Y	d__Bacteria;p__Firmicutes_A;c__Clostridia;o__Lachnospirales;f__Lachnospiraceae;g__Clostridium_Q;s__Clostridium_Q sp003024715
P44_bin.44	o__Clostridiales (UID1212)	172	263	149	5	258	0	0	0	0	97.32	0	0	Y	d__Bacteria;p__Firmicutes_A;c__Clostridia;o__Lachnospirales;f__Lachnospiraceae;g__Lachnospira;s__Lachnospira eligens_B
P51_bin.100	f__Lachnospiraceae (UID1286)	57	420	207	40	367	13	0	0	0	90.99	3.3	7.69	Y	d__Bacteria;p__Firmicutes_A;c__Clostridia;o__Lachnospirales;f__Lachnospiraceae;g__Roseburia;s__Roseburia inulinivorans
P95_bin.101	k__Bacteria (UID1453)	901	171	117	14	157	0	0	0	0	88.89	0	0	Y	d__Bacteria;p__Cyanobacteria;c__Vampirovibrionia;o__Gastranaerophilales;f__Gastranaerophilaceae;g__Zag1;s__Zag1 sp000438175
P83_bin.21	o__Clostridiales (UID1212)	172	261	147	27	234	0	0	0	0	91.27	0	0	Y	d__Bacteria;p__Firmicutes_A;c__Clostridia;o__Oscillospirales;f__Ruminococcaceae;g__Gemmiger;s__Gemmiger formicilis
P16_bin.62	o__Clostridiales (UID1212)	172	263	149	24	238	1	0	0	0	94.15	0.67	0	Y	d__Bacteria;p__Firmicutes_A;c__Clostridia;o__Oscillospirales;f__Acutalibacteraceae;g__CAG-217;s__CAG-217 sp000436335
P146_bin.36	o__Clostridiales (UID1212)	172	261	147	140	119	2	0	0	0	52.93	0.85	100	Y	d__Bacteria;p__Firmicutes_A;c__Clostridia;o__Oscillospirales;f__Ruminococcaceae;g__Faecalibacterium;s__Faecalibacterium prausnitzii_G
P36_bin.25	o__Clostridiales (UID1212)	172	263	149	3	260	0	0	0	0	98.66	0	0	Y	d__Bacteria;p__Firmicutes_A;c__Clostridia;o__Lachnospirales;f__Lachnospiraceae;g__CAG-127;s__CAG-127 sp900319515
P109_bin.47	g__Prevotella (UID2724)	55	567	296	7	556	4	0	0	0	97.64	1.18	0	Y	d__Bacteria;p__Bacteroidota;c__Bacteroidia;o__Bacteroidales;f__Bacteroidaceae;g__Prevotella;s__Prevotella sp000436915
P51_bin.24	o__Clostridiales (UID1212)	172	263	149	24	238	1	0	0	0	86.69	0.34	0	Y	d__Bacteria;p__Firmicutes_A;c__Clostridia;o__Oscillospirales;f__Acutalibacteraceae;g__Acutalibacter;s__Acutalibacter timonensis
P52_bin.12	o__Clostridiales (UID1212)	172	263	149	37	224	2	0	0	0	85.63	0.84	50	Y	d__Bacteria;p__Firmicutes_A;c__Clostridia;o__Oscillospirales;f__Oscillospiraceae;g__CAG-83;s__CAG-83 sp003539495
P30_bin.109	f__Lachnospiraceae (UID1255)	90	354	174	21	327	5	1	0	0	95.11	2.18	37.5	Y	d__Bacteria;p__Firmicutes_A;c__Clostridia;o__Lachnospirales;f__Lachnospiraceae;g__UBA11774;s__UBA11774 sp003507655
P30_bin.134	k__Bacteria (UID203)	5449	103	57	60	42	1	0	0	0	60.99	1.75	0	Y	d__Bacteria;p__Firmicutes_A;c__Clostridia;o__Lachnospirales;f__Lachnospiraceae;g__Blautia_A;s__Blautia_A sp000285855
P16_bin.39	o__Clostridiales (UID1226)	155	278	158	133	144	1	0	0	0	53.9	0.63	100	Y	d__Bacteria;p__Firmicutes_A;c__Clostridia;o__Lachnospirales;f__Lachnospiraceae;g__Fusicatenibacter;s__Fusicatenibacter saccharivorans
P135_Sub1_bin.69	f__Lachnospiraceae (UID1286)	57	420	207	118	298	4	0	0	0	75	1.5	25	Y	d__Bacteria;p__Firmicutes_A;c__Clostridia;o__Lachnospirales;f__Lachnospiraceae;g__Roseburia;s__Roseburia inulinivorans
P16_bin.122	f__Lachnospiraceae (UID1286)	57	420	207	45	372	3	0	0	0	96.59	1.45	0	Y	d__Bacteria;p__Firmicutes_A;c__Clostridia;o__Lachnospirales;f__Lachnospiraceae;g__Acetatifactor;s__Acetatifactor sp900066365
P68_bin.64	o__Clostridiales (UID1212)	172	263	149	36	221	6	0	0	0	83.15	2.01	0	Y	d__Bacteria;p__Firmicutes_A;c__Clostridia;o__Oscillospirales;f__Oscillospiraceae;g__CAG-83;s__CAG-83 sp001916855
P142_bin.2	k__Bacteria (UID203)	5449	103	57	66	37	0	0	0	0	55.61	0	0	Y	d__Bacteria;p__Firmicutes_A;c__Clostridia;o__Lachnospirales;f__Lachnospiraceae;g__Blautia_A;s__Blautia_A massiliensis
P36_bin.12	k__Bacteria (UID203)	5449	102	56	53	49	0	0	0	0	75.36	0	0	Y	d__Bacteria;p__Firmicutes_A;c__Clostridia;o__Oscillospirales;f__Ruminococcaceae;g__Faecalibacterium;s__Faecalibacterium prausnitzii_I
P11_bin.61	o__Clostridiales (UID1212)	172	263	149	54	207	2	0	0	0	89.29	1.01	50	Y	d__Bacteria;p__Firmicutes_A;c__Clostridia;o__Oscillospirales;f__Oscillospiraceae;g__CAG-170;s__CAG-170 sp002404795
P142_bin.62	o__Clostridiales (UID1226)	155	278	158	40	235	3	0	0	0	86.34	1.48	33.33	Y	d__Bacteria;p__Firmicutes_A;c__Clostridia;o__Lachnospirales;f__Lachnospiraceae;g__CAG-81;s__CAG-81 sp900066535
P70_bin.66	c__Clostridia (UID1118)	387	223	124	12	209	2	0	0	0	93.15	0.83	0	Y	d__Bacteria;p__Firmicutes_A;c__Clostridia_A;o__Christensenellales;f__Borkfalkiaceae;g__Borkfalkia;s__Borkfalkia ceftriaxoniphila
P78_bin.207	c__Clostridia (UID1118)	387	223	124	13	208	2	0	0	0	91.53	0.83	0	Y	d__Bacteria;p__Firmicutes_A;c__Clostridia_A;o__Christensenellales;f__Borkfalkiaceae;g__Borkfalkia;s__Borkfalkia ceftriaxoniphila
P25_bin.3	o__Clostridiales (UID1212)	172	257	149	3	252	2	0	0	0	97.99	0.16	50	Y	d__Bacteria;p__Firmicutes_A;c__Clostridia;o__Oscillospirales;f__Oscillospiraceae;g__Flavonifractor;s__Flavonifractor plautii
P109_bin.12	o__Clostridiales (UID1120)	304	247	141	54	193	0	0	0	0	94.33	0	0	Y	d__Bacteria;p__Firmicutes_A;c__Clostridia;o__Peptostreptococcales;f__Anaerovoracaceae;g__CAG-238;s__CAG-238 sp000435615
P54_bin.65	c__Spirochaetia (UID2496)	72	215	125	81	132	2	0	0	0	69.97	1.07	50	Y	d__Bacteria;p__Spirochaetota;c__Brachyspirae;o__Brachyspirales;f__Brachyspiraceae;g__Brachyspira;s__
P95_bin.93	f__Lachnospiraceae (UID1286)	57	420	207	54	363	3	0	0	0	89.55	1.21	0	Y	d__Bacteria;p__Firmicutes_A;c__Clostridia;o__Lachnospirales;f__Lachnospiraceae;g__Agathobacter;s__Agathobacter faecis
P90_bin.35	o__Clostridiales (UID1212)	172	263	149	59	204	0	0	0	0	89.6	0	0	Y	d__Bacteria;p__Firmicutes_A;c__Clostridia;o__Oscillospirales;f__Ruminococcaceae;g__Ruminococcus_C;s__Ruminococcus_C callidus
P21_bin.82	o__Clostridiales (UID1226)	155	278	158	50	227	1	0	0	0	80.8	0.63	0	Y	d__Bacteria;p__Firmicutes_A;c__Clostridia;o__Lachnospirales;f__Lachnospiraceae;g__Blautia_A;s__Blautia_A massiliensis
P12_bin.10	o__Selenomonadales (UID1024)	64	334	167	6	324	4	0	0	0	99.4	1.5	0	Y	d__Bacteria;p__Firmicutes_C;c__Negativicutes;o__Acidaminococcales;f__Acidaminococcaceae;g__Phascolarctobacterium_A;s__Phascolarctobacterium_A succinatutens
P94_bin.34	o__Clostridiales (UID1212)	172	261	147	66	195	0	0	0	0	74.57	0	0	Y	d__Bacteria;p__Firmicutes_A;c__Clostridia;o__Oscillospirales;f__Ruminococcaceae;g__Gemmiger;s__Gemmiger formicilis
P140_bin.16	f__Lachnospiraceae (UID1255)	90	354	174	7	344	3	0	0	0	96.93	0.96	0	Y	d__Bacteria;p__Firmicutes_A;c__Clostridia;o__Lachnospirales;f__Lachnospiraceae;g__Eisenbergiella;s__Eisenbergiella sp900066775
P14_bin.37	o__Clostridiales (UID1226)	155	278	158	27	250	1	0	0	0	91.82	0.21	0	Y	d__Bacteria;p__Firmicutes_A;c__Clostridia;o__Lachnospirales;f__Lachnospiraceae;g__Clostridium_Q;s__Clostridium_Q sp003024715
P13_bin.28	o__Clostridiales (UID1226)	155	278	158	115	159	4	0	0	0	68.01	2.22	100	Y	d__Bacteria;p__Firmicutes_A;c__Clostridia;o__Lachnospirales;f__Lachnospiraceae;g__Blautia_A;s__Blautia_A sp000433815
P27_bin.59	o__Clostridiales (UID1212)	172	263	149	36	222	4	1	0	0	81.03	2.46	0	Y	d__Bacteria;p__Firmicutes_A;c__Clostridia;o__TANB77;f__CAG-508;g__CAG-354;s__CAG-354 sp001915925
P140_bin.18	f__Lachnospiraceae (UID1255)	90	354	174	183	170	1	0	0	0	57.83	0.29	0	Y	d__Bacteria;p__Firmicutes_A;c__Clostridia;o__Lachnospirales;f__Lachnospiraceae;g__Eisenbergiella;s__Eisenbergiella massiliensis
P78_bin.12	o__Clostridiales (UID1212)	172	263	149	61	202	0	0	0	0	83.89	0	0	Y	d__Bacteria;p__Firmicutes_A;c__Clostridia;o__Oscillospirales;f__Ruminococcaceae;g__UMGS966;s__UMGS966 sp900547185
P92_bin.16	k__Bacteria (UID203)	5449	103	57	44	58	1	0	0	0	84.74	0.88	100	Y	d__Bacteria;p__Firmicutes_A;c__Clostridia;o__Lachnospirales;f__Lachnospiraceae;g__Lachnospira;s__Lachnospira eligens_B
P26_bin.99	o__Clostridiales (UID1212)	172	263	149	13	241	9	0	0	0	94.41	2.81	22.22	Y	d__Bacteria;p__Firmicutes_A;c__Clostridia;o__Oscillospirales;f__Oscillospiraceae;g__CAG-110;s__CAG-110 sp900546075
P11_bin.83	k__Bacteria (UID203)	5449	102	56	63	36	3	0	0	0	59.29	3.57	66.67	Y	d__Bacteria;p__Firmicutes_A;c__Clostridia;o__Oscillospirales;f__Ruminococcaceae;g__Faecalibacterium;s__Faecalibacterium prausnitzii_C
P78_Sub1_bin.22	o__Clostridiales (UID1120)	304	247	141	115	132	0	0	0	0	63.89	0	0	Y	d__Bacteria;p__Firmicutes_A;c__Clostridia_A;o__Christensenellales;f__CAG-74;g__SFFH01;s__SFFH01 sp900542445
P116_bin.52	o__Clostridiales (UID1226)	155	278	158	23	244	11	0	0	0	93.09	4.11	0	Y	d__Bacteria;p__Firmicutes_A;c__Clostridia;o__Lachnospirales;f__Lachnospiraceae;g__Clostridium_Q;s__Clostridium_Q sp003024715
P99_bin.72	f__Lachnospiraceae (UID1255)	90	354	174	60	292	2	0	0	0	89.76	0.86	0	Y	d__Bacteria;p__Firmicutes_A;c__Clostridia;o__Lachnospirales;f__Lachnospiraceae;g__Eisenbergiella;s__Eisenbergiella sp900066775
P52_bin.22	o__Clostridiales (UID1212)	172	263	149	27	236	0	0	0	0	88.55	0	0	Y	d__Bacteria;p__Firmicutes_A;c__Clostridia;o__Oscillospirales;f__Acutalibacteraceae;g__CAG-177;s__CAG-177 sp003514385
P11_bin.65	p__Bacteroidetes (UID2605)	350	314	208	81	213	19	1	0	0	79.53	8.25	36.36	Y	d__Bacteria;p__Bacteroidota;c__Bacteroidia;o__Bacteroidales;f__Rikenellaceae;g__Alistipes;s__Alistipes senegalensis
P139_bin.36	f__Bifidobacteriaceae (UID1462)	65	476	217	26	446	4	0	0	0	93.32	1	75	Y	d__Bacteria;p__Actinobacteriota;c__Actinomycetia;o__Actinomycetales;f__Bifidobacteriaceae;g__Bifidobacterium;s__Bifidobacterium longum
P36_bin.51	o__Clostridiales (UID1212)	172	263	149	87	171	5	0	0	0	75.46	2.01	60	Y	d__Bacteria;p__Firmicutes_A;c__Clostridia;o__Oscillospirales;f__Oscillospiraceae;g__Oscillibacter;s__Oscillibacter sp001916835
P95_bin.31	o__Clostridiales (UID1120)	304	250	143	53	196	1	0	0	0	77.64	0.7	0	Y	d__Bacteria;p__Firmicutes_A;c__Clostridia;o__TANB77;f__CAG-508;g__CAG-269;s__CAG-269 sp001916005
P37_bin.75	k__Bacteria (UID2372)	131	177	106	7	170	0	0	0	0	98.11	0	0	Y	d__Bacteria;p__Firmicutes;c__Bacilli;o__Erysipelotrichales;f__Erysipelatoclostridiaceae;g__Erysipelatoclostridium;s__Erysipelatoclostridium sp000752095
P117_bin.12	p__Actinobacteria (UID2112)	31	211	124	1	209	1	0	0	0	99.19	0.81	0	Y	d__Bacteria;p__Actinobacteriota;c__Coriobacteriia;o__Coriobacteriales;f__Coriobacteriaceae;g__Collinsella;s__
P32_bin.27	o__Clostridiales (UID1212)	172	263	149	11	251	1	0	0	0	94.63	0.34	0	Y	d__Bacteria;p__Firmicutes_A;c__Clostridia;o__Oscillospirales;f__Acutalibacteraceae;g__CAG-217;s__CAG-217 sp000436335
P36_bin.87	o__Clostridiales (UID1212)	172	263	149	32	231	0	0	0	0	86.33	0	0	Y	d__Bacteria;p__Firmicutes_A;c__Clostridia;o__Oscillospirales;f__Ruminococcaceae;g__CAG-115;s__CAG-115 sp003531585
P53_bin.68	k__Bacteria (UID203)	5449	102	56	56	41	5	0	0	0	70.54	8.93	60	Y	d__Bacteria;p__Firmicutes_A;c__Clostridia;o__Oscillospirales;f__Ruminococcaceae;g__Gemmiger;s__Gemmiger formicilis
P31_bin.94	o__Clostridiales (UID1212)	172	261	147	40	219	2	0	0	0	82.09	0.91	100	Y	d__Bacteria;p__Firmicutes_A;c__Clostridia;o__Oscillospirales;f__Ruminococcaceae;g__Gemmiger;s__Gemmiger formicilis
P30_bin.90	f__Lachnospiraceae (UID1286)	57	420	207	54	355	11	0	0	0	89.31	2.64	9.09	Y	d__Bacteria;p__Firmicutes_A;c__Clostridia;o__Lachnospirales;f__Lachnospiraceae;g__CAG-45;s__CAG-45 sp900066395
P12_bin.33	k__Bacteria (UID1453)	901	171	117	46	123	2	0	0	0	76.37	1.71	0	Y	d__Bacteria;p__Cyanobacteria;c__Vampirovibrionia;o__Gastranaerophilales;f__Gastranaerophilaceae;g__CAG-306;s__CAG-306 sp000980375
P30_bin.70	o__Clostridiales (UID1212)	172	263	149	107	150	6	0	0	0	66.85	2.57	16.67	Y	d__Bacteria;p__Firmicutes_A;c__Clostridia;o__Oscillospirales;f__Oscillospiraceae;g__CAG-170;s__CAG-170 sp000432135
P95_bin.25	o__Clostridiales (UID1212)	172	263	149	74	171	18	0	0	0	79.38	7.16	55.56	Y	d__Bacteria;p__Firmicutes_A;c__Clostridia;o__Oscillospirales;f__Oscillospiraceae;g__ER4;s__ER4 sp000765235
P117_bin.29	k__Bacteria (UID203)	5449	103	57	69	34	0	0	0	0	50.88	0	0	Y	d__Bacteria;p__Firmicutes_A;c__Clostridia;o__Lachnospirales;f__Lachnospiraceae;g__Fusicatenibacter;s__Fusicatenibacter saccharivorans
P95_bin.48	p__Bacteroidetes (UID2605)	350	314	208	7	307	0	0	0	0	97.6	0	0	Y	d__Bacteria;p__Bacteroidota;c__Bacteroidia;o__Bacteroidales;f__Rikenellaceae;g__Alistipes_A;s__Alistipes_A sp900240235
P157_bin.76	f__Lachnospiraceae (UID1286)	57	420	207	35	382	3	0	0	0	92.56	0.74	0	Y	d__Bacteria;p__Firmicutes_A;c__Clostridia;o__Lachnospirales;f__Lachnospiraceae;g__CAG-45;s__CAG-45 sp900066395
P146_bin.5	p__Proteobacteria (UID3887)	1487	256	160	24	232	0	0	0	0	96.25	0	0	Y	d__Bacteria;p__Proteobacteria;c__Gammaproteobacteria;o__Burkholderiales;f__Burkholderiaceae;g__Mesosutterella;s__Mesosutterella massiliensis
P16_bin.7	k__Bacteria (UID203)	5449	103	57	68	34	1	0	0	0	54.39	1.75	0	Y	d__Bacteria;p__Firmicutes_A;c__Clostridia;o__Lachnospirales;f__Lachnospiraceae;g__Ruminococcus_A;s__Ruminococcus_A sp003011855
P90_bin.26	o__Selenomonadales (UID1024)	64	334	167	13	319	2	0	0	0	96.41	0.3	0	Y	d__Bacteria;p__Firmicutes_C;c__Negativicutes;o__Acidaminococcales;f__Acidaminococcaceae;g__Phascolarctobacterium_A;s__Phascolarctobacterium_A succinatutens
P157_bin.82	o__Clostridiales (UID1212)	172	263	149	55	208	0	0	0	0	77.81	0	0	Y	d__Bacteria;p__Firmicutes_A;c__Clostridia;o__Oscillospirales;f__Acutalibacteraceae;g__CAG-177;s__CAG-177 sp003538135
P157_bin.32	o__Selenomonadales (UID1024)	64	334	167	2	329	3	0	0	0	98.8	0.9	0	Y	d__Bacteria;p__Firmicutes_C;c__Negativicutes;o__Acidaminococcales;f__Acidaminococcaceae;g__Phascolarctobacterium_A;s__Phascolarctobacterium_A succinatutens
P32_bin.23	k__Bacteria (UID2372)	131	177	106	10	167	0	0	0	0	96.23	0	0	Y	d__Bacteria;p__Firmicutes;c__Bacilli;o__Erysipelotrichales;f__Erysipelatoclostridiaceae;g__Erysipelatoclostridium;s__Erysipelatoclostridium sp003024675
P117_Sub1_bin.30	k__Bacteria (UID203)	5449	102	56	52	50	0	0	0	0	77.14	0	0	Y	d__Bacteria;p__Firmicutes_A;c__Clostridia;o__Oscillospirales;f__Ruminococcaceae;g__Faecalibacterium;s__Faecalibacterium prausnitzii_I
P16_bin.94	k__Bacteria (UID203)	5449	103	57	68	35	0	0	0	0	53.51	0	0	Y	d__Bacteria;p__Firmicutes_A;c__Clostridia;o__Lachnospirales;f__Anaerotignaceae;g__Anaerotignum;s__Anaerotignum sp000436415
P25_bin.18	o__Clostridiales (UID1212)	172	261	147	47	213	1	0	0	0	96.19	0.68	100	Y	d__Bacteria;p__Firmicutes_A;c__Clostridia;o__Oscillospirales;f__Ruminococcaceae;g__Faecalibacterium;s__Faecalibacterium prausnitzii_G
P14_bin.56	o__Bacteroidales (UID2617)	213	406	265	114	286	6	0	0	0	77.72	1.82	0	Y	d__Bacteria;p__Bacteroidota;c__Bacteroidia;o__Bacteroidales;f__Coprobacteraceae;g__Coprobacter;s__Coprobacter fastidiosus
P23_bin.35	k__Bacteria (UID2372)	131	177	106	9	162	6	0	0	0	92.92	3.54	0	Y	d__Bacteria;p__Firmicutes;c__Bacilli;o__Erysipelotrichales;f__Erysipelatoclostridiaceae;g__Longibaculum;s__Longibaculum muris
P135_Sub1_bin.116	p__Actinobacteria (UID2112)	31	211	124	4	207	0	0	0	0	99.19	0	0	Y	d__Bacteria;p__Actinobacteriota;c__Coriobacteriia;o__Coriobacteriales;f__Atopobiaceae;g__Olsenella_B;s__Olsenella_B sp000752675
P2_bin.7	o__Selenomonadales (UID1024)	64	334	167	0	334	0	0	0	0	100	0	0	Y	d__Bacteria;p__Firmicutes_C;c__Negativicutes;o__Veillonellales;f__Veillonellaceae;g__Veillonella;s__Veillonella parvula_A
P10_bin.21	o__Clostridiales (UID1212)	172	257	149	74	180	3	0	0	0	66.55	1.48	0	Y	d__Bacteria;p__Firmicutes_A;c__Clostridia;o__Oscillospirales;f__Oscillospiraceae;g__Flavonifractor;s__Flavonifractor plautii
P78_bin.86	p__Proteobacteria (UID3887)	1487	256	160	70	185	1	0	0	0	67.38	0.62	0	Y	d__Bacteria;p__Proteobacteria;c__Gammaproteobacteria;o__Burkholderiales;f__Burkholderiaceae;g__Duodenibacillus;s__Duodenibacillus sp900552545
P109_bin.81	o__Bacteroidales (UID2617)	213	406	265	97	309	0	0	0	0	82.15	0	0	Y	d__Bacteria;p__Bacteroidota;c__Bacteroidia;o__Bacteroidales;f__Muribaculaceae;g__CAG-279;s__CAG-279 sp000437795
P52_bin.77	c__Clostridia (UID1118)	387	223	124	42	181	0	0	0	0	86.95	0	0	Y	d__Bacteria;p__Firmicutes_A;c__Clostridia_A;o__Christensenellales;f__Borkfalkiaceae;g__QALS01;s__QALS01 sp003150575
P78_Sub1_bin.74	o__Clostridiales (UID1212)	172	263	149	51	211	1	0	0	0	95.32	0.17	100	Y	d__Bacteria;p__Firmicutes_A;c__Clostridia;o__Lachnospirales;f__Lachnospiraceae;g__Lachnospira;s__Lachnospira eligens_B
P27_bin.82	o__Clostridiales (UID1212)	172	263	149	13	250	0	0	0	0	95.75	0	0	Y	d__Bacteria;p__Firmicutes_A;c__Clostridia;o__Oscillospirales;f__Oscillospiraceae;g__CAG-110;s__CAG-110 sp000434635
P32_bin.62	o__Clostridiales (UID1212)	172	263	149	128	133	2	0	0	0	51.04	0.78	100	Y	d__Bacteria;p__Firmicutes_A;c__Clostridia;o__Oscillospirales;f__Oscillospiraceae;g__Oscillibacter;s__Oscillibacter sp001916835
P95_bin.36	o__Clostridiales (UID1212)	172	263	149	3	260	0	0	0	0	98.66	0	0	Y	d__Bacteria;p__Firmicutes_A;c__Clostridia;o__Oscillospirales;f__Ruminococcaceae;g__UBA1394;s__UBA1394 sp900066845
P117_Sub1_bin.92	o__Clostridiales (UID1212)	172	263	149	45	218	0	0	0	0	81.21	0	0	Y	d__Bacteria;p__Firmicutes_A;c__Clostridia;o__Oscillospirales;f__Butyricicoccaceae;g__Agathobaculum;s__Agathobaculum sp003481705
P36_bin.42	o__Clostridiales (UID1212)	172	263	149	27	236	0	0	0	0	88.79	0	0	Y	d__Bacteria;p__Firmicutes_A;c__Clostridia;o__Oscillospirales;f__Acutalibacteraceae;g__Ruminococcus_H;s__Ruminococcus_H sp003531055
P16_bin.58	f__Lachnospiraceae (UID1286)	57	420	207	52	362	6	0	0	0	93.67	2.27	0	Y	d__Bacteria;p__Firmicutes_A;c__Clostridia;o__Lachnospirales;f__Lachnospiraceae;g__Roseburia;s__Roseburia inulinivorans
P20_Sub1_bin.3	o__Clostridiales (UID1212)	172	263	149	116	146	1	0	0	0	60.71	0.67	0	Y	d__Bacteria;p__Firmicutes_A;c__Clostridia;o__Oscillospirales;f__Oscillospiraceae;g__Oscillibacter;s__
P135_bin.49	o__Clostridiales (UID1212)	172	261	147	51	207	3	0	0	0	90.35	1.42	100	Y	d__Bacteria;p__Firmicutes_A;c__Clostridia;o__Oscillospirales;f__Ruminococcaceae;g__Faecalibacterium;s__Faecalibacterium prausnitzii_G
P51_Sub1_bin.106	o__Clostridiales (UID1212)	172	260	146	105	155	0	0	0	0	57.31	0	0	Y	d__Bacteria;p__Firmicutes_A;c__Clostridia;o__Oscillospirales;f__Ruminococcaceae;g__Ruminococcus_D;s__Ruminococcus_D bicirculans
P92_bin.27	o__Clostridiales (UID1226)	155	278	158	23	253	2	0	0	0	92	0.95	0	Y	d__Bacteria;p__Firmicutes_A;c__Clostridia;o__Lachnospirales;f__Lachnospiraceae;g__Blautia_A;s__Blautia_A massiliensis
P26_bin.102	p__Firmicutes (UID1022)	100	295	158	101	194	0	0	0	0	69.28	0	0	Y	d__Bacteria;p__Firmicutes_C;c__Negativicutes;o__Veillonellales;f__Dialisteraceae;g__Dialister;s__Dialister sp000434475
P1_bin.54	p__Firmicutes (UID1022)	100	295	158	42	252	1	0	0	0	96.2	0.63	0	Y	d__Bacteria;p__Firmicutes_C;c__Negativicutes;o__Veillonellales;f__Dialisteraceae;g__Dialister;s__Dialister sp000434475
P78_Sub1_bin.82	o__Clostridiales (UID1212)	172	263	149	94	169	0	0	0	0	71.81	0	0	Y	d__Bacteria;p__Firmicutes_A;c__Clostridia;o__Oscillospirales;f__Acutalibacteraceae;g__Ruminococcus_H;s__Ruminococcus_H sp003531055
P78_Sub1_bin.133	o__Clostridiales (UID1226)	155	274	157	109	165	0	0	0	0	56.69	0	0	Y	d__Bacteria;p__Firmicutes_A;c__Clostridia;o__Lachnospirales;f__Lachnospiraceae;g__Blautia;s__Blautia sp000436935
P11_bin.137	o__Bacteroidales (UID2617)	213	406	265	70	336	0	0	0	0	82.08	0	0	Y	d__Bacteria;p__Bacteroidota;c__Bacteroidia;o__Bacteroidales;f__Muribaculaceae;g__CAG-279;s__CAG-279 sp000437795
P26_bin.23	k__Bacteria (UID203)	5449	104	58	24	67	13	0	0	0	77.35	3.45	23.08	Y	d__Bacteria;p__Firmicutes_A;c__Clostridia;o__Oscillospirales;f__Oscillospiraceae;g__ER4;s__ER4 sp000765235
P117_bin.39	f__Lachnospiraceae (UID1286)	57	420	207	9	406	2	3	0	0	96.38	1.93	0	Y	d__Bacteria;p__Firmicutes_A;c__Clostridia;o__Lachnospirales;f__Lachnospiraceae;g__CAG-194;s__CAG-194 sp000432915
P25_bin.38	k__Bacteria (UID2372)	131	177	106	6	167	4	0	0	0	97.57	0.84	25	Y	d__Bacteria;p__Firmicutes;c__Bacilli;o__Erysipelotrichales;f__Erysipelotrichaceae;g__Holdemanella;s__Holdemanella sp002299315
P109_bin.83	p__Actinobacteria (UID2112)	31	211	124	3	208	0	0	0	0	97.58	0	0	Y	d__Bacteria;p__Actinobacteriota;c__Coriobacteriia;o__Coriobacteriales;f__Eggerthellaceae;g__Eggerthella;s__Eggerthella lenta
P51_bin.122	o__Clostridiales (UID1212)	172	263	149	1	262	0	0	0	0	99.33	0	0	Y	d__Bacteria;p__Firmicutes_A;c__Clostridia;o__Lachnospirales;f__Lachnospiraceae;g__Eubacterium_G;s__Eubacterium_G ventriosum
P10_bin.10	o__Clostridiales (UID1342)	32	340	177	143	195	2	0	0	0	64.38	0.85	100	Y	d__Bacteria;p__Firmicutes_A;c__Clostridia;o__Lachnospirales;f__Lachnospiraceae;g__Enterocloster;s__Enterocloster bolteae
P46_bin.12	k__Bacteria (UID1453)	901	171	117	18	151	2	0	0	0	86.32	1.71	0	Y	d__Bacteria;p__Cyanobacteria;c__Vampirovibrionia;o__Gastranaerophilales;f__Gastranaerophilaceae;g__CAG-306;s__CAG-306 sp000980375
P30_bin.46	o__Clostridiales (UID1120)	304	250	143	57	193	0	0	0	0	72.96	0	0	Y	d__Bacteria;p__Firmicutes_A;c__Clostridia_A;o__Christensenellales;f__QAND01;g__UMGS1975;s__UMGS1975 sp900556815
P169_Sub1_bin.54	k__Bacteria (UID203)	5449	104	58	51	52	1	0	0	0	77.59	1.72	100	Y	d__Bacteria;p__Proteobacteria;c__Gammaproteobacteria;o__Burkholderiales;f__Burkholderiaceae;g__Sutterella;s__Sutterella wadsworthensis
P95_bin.6	c__Deltaproteobacteria (UID3218)	61	284	169	66	215	3	0	0	0	84.69	1.78	0	Y	d__Bacteria;p__Desulfobacterota;c__Desulfovibrionia;o__Desulfovibrionales;f__Desulfovibrionaceae;g__Desulfovibrio;s__Desulfovibrio fairfieldensis
P44_bin.18	o__Clostridiales (UID1212)	172	263	149	127	136	0	0	0	0	54.91	0	0	Y	d__Bacteria;p__Firmicutes_A;c__Clostridia;o__Oscillospirales;f__Ruminococcaceae;g__Ruminiclostridium_E;s__Ruminiclostridium_E siraeum
P48_bin.2	g__Prevotella (UID2722)	64	532	281	14	518	0	0	0	0	96.25	0	0	Y	d__Bacteria;p__Bacteroidota;c__Bacteroidia;o__Bacteroidales;f__Bacteroidaceae;g__Prevotella;s__Prevotella sp003447235
P26_bin.18	o__Clostridiales (UID1226)	155	278	158	42	234	2	0	0	0	88.32	1.27	0	Y	d__Bacteria;p__Firmicutes_A;c__Clostridia;o__Lachnospirales;f__Lachnospiraceae;g__Fusicatenibacter;s__Fusicatenibacter saccharivorans
P31_bin.71	k__Bacteria (UID1453)	901	171	117	16	154	1	0	0	0	87.18	0.85	0	Y	d__Bacteria;p__Cyanobacteria;c__Vampirovibrionia;o__Gastranaerophilales;f__Gastranaerophilaceae;g__Zag1;s__Zag1 sp001765415
P36_bin.38	o__Clostridiales (UID1212)	172	263	149	56	207	0	0	0	0	73.15	0	0	Y	d__Bacteria;p__Firmicutes_A;c__Clostridia;o__Oscillospirales;f__Acutalibacteraceae;g__CAG-180;s__CAG-180 sp000432435
P12_bin.66	f__Lachnospiraceae (UID1286)	57	420	207	85	330	5	0	0	0	89.43	1.85	40	Y	d__Bacteria;p__Firmicutes_A;c__Clostridia;o__Lachnospirales;f__Lachnospiraceae;g__Acetatifactor;s__Acetatifactor sp900066365
P51_Sub1_bin.25	o__Clostridiales (UID1226)	155	278	158	84	193	1	0	0	0	79.18	0.63	0	Y	d__Bacteria;p__Firmicutes_A;c__Clostridia;o__Lachnospirales;f__Lachnospiraceae;g__Fusicatenibacter;s__Fusicatenibacter saccharivorans
P44_bin.16	o__Clostridiales (UID1212)	172	263	149	35	222	6	0	0	0	90.12	3.02	83.33	Y	d__Bacteria;p__Firmicutes_A;c__Clostridia;o__Oscillospirales;f__Oscillospiraceae;g__CAG-83;s__CAG-83 sp900549395
P36_bin.90	o__Clostridiales (UID1212)	172	261	147	35	226	0	0	0	0	93.12	0	0	Y	d__Bacteria;p__Firmicutes_A;c__Clostridia;o__Oscillospirales;f__Ruminococcaceae;g__Gemmiger;s__Gemmiger formicilis
P70_bin.41	o__Clostridiales (UID1120)	304	247	141	3	244	0	0	0	0	97.87	0	0	Y	d__Bacteria;p__Firmicutes_A;c__Clostridia;o__Peptostreptococcales;f__Anaerovoracaceae;g__CAG-145;s__CAG-145 sp900545135
P109_bin.25	f__Lachnospiraceae (UID1286)	57	420	207	3	416	1	0	0	0	99.44	0.24	0	Y	d__Bacteria;p__Firmicutes_A;c__Clostridia;o__Lachnospirales;f__Lachnospiraceae;g__Roseburia;s__Roseburia hominis
P140_bin.47	o__Clostridiales (UID1212)	172	263	149	51	203	8	1	0	0	75.37	4.09	9.09	Y	d__Bacteria;p__Firmicutes_A;c__Clostridia;o__Lachnospirales;f__Lachnospiraceae;g__CAG-127;s__CAG-127 sp900319515
P70_bin.11	o__Clostridiales (UID1212)	172	263	149	12	247	4	0	0	0	93.96	2.35	0	Y	d__Bacteria;p__Firmicutes_A;c__Clostridia;o__Oscillospirales;f__Oscillospiraceae;g__CAG-170;s__CAG-170 sp000432135
P30_bin.63	o__Clostridiales (UID1212)	172	263	149	32	223	8	0	0	0	91.61	3.42	37.5	Y	d__Bacteria;p__Firmicutes_A;c__Clostridia;o__Oscillospirales;f__Oscillospiraceae;g__CAG-170;s__CAG-170 sp900549635
P146_bin.23	o__Clostridiales (UID1212)	172	261	147	21	239	1	0	0	0	90.68	0.68	0	Y	d__Bacteria;p__Firmicutes_A;c__Clostridia;o__Oscillospirales;f__Ruminococcaceae;g__Gemmiger;s__Gemmiger formicilis
P74_bin.61	o__Clostridiales (UID1226)	155	278	158	111	166	1	0	0	0	55.7	0.63	0	Y	d__Bacteria;p__Firmicutes_A;c__Clostridia;o__Lachnospirales;f__Lachnospiraceae;g__Ruminococcus_A;s__Ruminococcus_A sp003011855
P11_bin.141	c__Clostridia (UID1118)	387	223	124	35	186	2	0	0	0	77.33	1.61	50	Y	d__Bacteria;p__Firmicutes_A;c__Clostridia_A;o__Christensenellales;f__CAG-138;g__UBA5394;s__UBA5394 sp003150565
P135_Sub1_bin.66	k__Bacteria (UID203)	5449	102	56	51	50	1	0	0	0	78.57	1.79	100	Y	d__Bacteria;p__Firmicutes_A;c__Clostridia;o__Oscillospirales;f__Ruminococcaceae;g__Faecalibacterium;s__Faecalibacterium prausnitzii_C
P78_bin.110	k__Bacteria (UID2982)	88	230	148	9	218	3	0	0	0	94.59	2.03	0	Y	d__Bacteria;p__Verrucomicrobiota;c__Lentisphaeria;o__Victivallales;f__Victivallaceae;g__Victivallis;s__Victivallis sp002998355
P135_bin.66	o__Clostridiales (UID1212)	172	263	149	3	258	2	0	0	0	98.66	1.34	0	Y	d__Bacteria;p__Firmicutes_A;c__Clostridia;o__Lachnospirales;f__Lachnospiraceae;g__Coprococcus_A;s__Coprococcus_A catus
P54_bin.11	p__Actinobacteria (UID2112)	31	211	124	93	114	4	0	0	0	59.46	2.82	75	Y	d__Bacteria;p__Actinobacteriota;c__Coriobacteriia;o__Coriobacteriales;f__Coriobacteriaceae;g__Collinsella;s__
P26_bin.21	f__Lachnospiraceae (UID1286)	57	420	207	7	406	7	0	0	0	97.42	2.35	0	Y	d__Bacteria;p__Firmicutes_A;c__Clostridia;o__Lachnospirales;f__Lachnospiraceae;g__CAG-95;s__CAG-95 sp000438155
P13_bin.16	k__Bacteria (UID203)	5449	103	57	69	34	0	0	0	0	50.88	0	0	Y	d__Bacteria;p__Firmicutes_A;c__Clostridia;o__Lachnospirales;f__Lachnospiraceae;g__Roseburia;s__Roseburia inulinivorans
P30_bin.99	g__Prevotella (UID2722)	64	532	281	11	521	0	0	0	0	96.96	0	0	Y	d__Bacteria;p__Bacteroidota;c__Bacteroidia;o__Bacteroidales;f__Bacteroidaceae;g__Prevotella;s__Prevotella sp003447235
P2_bin.32	o__Clostridiales (UID1212)	172	257	149	14	239	4	0	0	0	93.74	0.66	50	Y	d__Bacteria;p__Firmicutes_A;c__Clostridia;o__Oscillospirales;f__Oscillospiraceae;g__Flavonifractor;s__Flavonifractor plautii
P64_bin.37	k__Bacteria (UID203)	5449	103	57	65	38	0	0	0	0	57.02	0	0	Y	d__Bacteria;p__Firmicutes_A;c__Clostridia;o__Lachnospirales;f__Lachnospiraceae;g__Fusicatenibacter;s__Fusicatenibacter saccharivorans
P52_bin.49	o__Clostridiales (UID1212)	172	261	147	58	203	0	0	0	0	93.49	0	0	Y	d__Bacteria;p__Firmicutes_A;c__Clostridia;o__Oscillospirales;f__Ruminococcaceae;g__Faecalibacterium;s__Faecalibacterium prausnitzii_G
P52_bin.9	o__Clostridiales (UID1212)	172	263	149	72	190	1	0	0	0	81.68	0.17	100	Y	d__Bacteria;p__Firmicutes_A;c__Clostridia;o__Lachnospirales;f__Lachnospiraceae;g__CAG-127;s__CAG-127 sp900319515
P64_bin.18	o__Clostridiales (UID1212)	172	263	149	12	250	1	0	0	0	97.82	0.67	0	Y	d__Bacteria;p__Firmicutes_A;c__Clostridia;o__Lachnospirales;f__Lachnospiraceae;g__Lachnospira;s__Lachnospira sp000436475
P44_bin.50	o__Clostridiales (UID1212)	172	263	149	3	260	0	0	0	0	98.66	0	0	Y	d__Bacteria;p__Firmicutes_A;c__Clostridia;o__Oscillospirales;f__Acutalibacteraceae;g__Eubacterium_R;s__Eubacterium_R sp000436835
P74_bin.103	o__Clostridiales (UID1226)	155	278	158	114	164	0	0	0	0	63.03	0	0	Y	d__Bacteria;p__Firmicutes_A;c__Clostridia;o__Lachnospirales;f__Lachnospiraceae;g__Blautia_A;s__Blautia_A obeum
P83_bin.39	o__Clostridiales (UID1212)	172	263	149	61	194	8	0	0	0	87.54	3.97	100	Y	d__Bacteria;p__Firmicutes_A;c__Clostridia;o__Lachnospirales;f__Lachnospiraceae;g__Lachnospira;s__Lachnospira eligens_B
P13_bin.35	k__Bacteria (UID2982)	88	229	147	35	192	2	0	0	0	93.05	1.02	0	Y	d__Bacteria;p__Verrucomicrobiota;c__Verrucomicrobiae;o__Verrucomicrobiales;f__Akkermansiaceae;g__Akkermansia;s__Akkermansia muciniphila
P159_bin.34	f__Lachnospiraceae (UID1286)	57	420	207	8	404	8	0	0	0	97.26	2.06	12.5	Y	d__Bacteria;p__Firmicutes_A;c__Clostridia;o__Lachnospirales;f__Lachnospiraceae;g__Roseburia;s__Roseburia inulinivorans
P94_bin.45	k__Bacteria (UID203)	5449	102	56	62	39	1	0	0	0	59.52	1.79	100	Y	d__Bacteria;p__Firmicutes_A;c__Clostridia;o__Oscillospirales;f__Ruminococcaceae;g__Faecalibacterium;s__Faecalibacterium prausnitzii_C
P78_bin.90	f__Lachnospiraceae (UID1286)	57	420	207	37	351	32	0	0	0	91.76	6.27	9.38	Y	d__Bacteria;p__Firmicutes_A;c__Clostridia;o__Lachnospirales;f__Lachnospiraceae;g__Roseburia;s__Roseburia sp900552665
P27_bin.41	f__Lachnospiraceae (UID1286)	57	420	207	1	415	4	0	0	0	99.52	1.22	0	Y	d__Bacteria;p__Firmicutes_A;c__Clostridia;o__Lachnospirales;f__Lachnospiraceae;g__CAG-45;s__CAG-45 sp900066395
P78_bin.177	o__Clostridiales (UID1212)	172	263	149	97	164	2	0	0	0	67.97	0.84	100	Y	d__Bacteria;p__Firmicutes_A;c__Clostridia;o__Oscillospirales;f__Butyricicoccaceae;g__Agathobaculum;s__Agathobaculum butyriciproducens
P78_bin.89	o__Clostridiales (UID1212)	172	263	149	60	202	1	0	0	0	74.16	0.34	0	Y	d__Bacteria;p__Firmicutes_A;c__Clostridia;o__Monoglobales_A;f__UBA1381;g__CAG-41;s__CAG-41 sp900066215
P44_bin.58	f__Enterobacteriaceae (UID5124)	134	1173	336	340	831	2	0	0	0	62.95	0.07	0	Y	d__Bacteria;p__Proteobacteria;c__Gammaproteobacteria;o__Enterobacterales;f__Enterobacteriaceae;g__Escherichia;s__Escherichia flexneri
P109_bin.70	o__Clostridiales (UID1212)	172	263	149	101	161	1	0	0	0	66.25	0.67	0	Y	d__Bacteria;p__Firmicutes_A;c__Clostridia;o__Oscillospirales;f__Ruminococcaceae;g__UBA1394;s__UBA1394 sp900066845
P54_bin.52	o__Bacteroidales (UID2716)	92	487	270	139	347	1	0	0	0	72.95	0.37	0	Y	d__Bacteria;p__Bacteroidota;c__Bacteroidia;o__Bacteroidales;f__Bacteroidaceae;g__Prevotella;s__Prevotella sp900552675
P71_bin.49	o__Clostridiales (UID1226)	155	278	158	34	241	3	0	0	0	85.13	1.16	0	Y	d__Bacteria;p__Firmicutes_A;c__Clostridia;o__Lachnospirales;f__Lachnospiraceae;g__Fusicatenibacter;s__Fusicatenibacter saccharivorans
P68_bin.13	o__Clostridiales (UID1212)	172	263	149	38	225	0	0	0	0	96.89	0	0	Y	d__Bacteria;p__Firmicutes_A;c__Clostridia;o__Lachnospirales;f__Lachnospiraceae;g__Coprococcus;s__Coprococcus eutactus
P51_bin.32	k__Bacteria (UID203)	5449	102	56	63	39	0	0	0	0	59.29	0	0	Y	d__Bacteria;p__Firmicutes_A;c__Clostridia;o__Oscillospirales;f__Ruminococcaceae;g__Faecalibacterium;s__Faecalibacterium prausnitzii_D
P13_bin.1	k__Bacteria (UID203)	5449	104	58	60	42	2	0	0	0	61.21	3.45	50	Y	d__Bacteria;p__Proteobacteria;c__Gammaproteobacteria;o__Burkholderiales;f__Burkholderiaceae;g__Sutterella;s__Sutterella wadsworthensis
P46_bin.38	o__Clostridiales (UID1212)	172	263	149	27	235	1	0	0	0	86.58	0.67	0	Y	d__Bacteria;p__Firmicutes_A;c__Clostridia;o__Oscillospirales;f__Oscillospiraceae;g__CAG-110;s__CAG-110 sp003525905
P67_bin.4	p__Actinobacteria (UID2112)	31	211	124	37	170	4	0	0	0	81.05	1.36	25	Y	d__Bacteria;p__Actinobacteriota;c__Coriobacteriia;o__Coriobacteriales;f__Coriobacteriaceae;g__Collinsella;s__Collinsella sp900543515
P32_bin.14	p__Actinobacteria (UID2112)	31	211	124	56	152	2	1	0	0	74.25	2.69	0	Y	d__Bacteria;p__Actinobacteriota;c__Coriobacteriia;o__Coriobacteriales;f__Coriobacteriaceae;g__Collinsella;s__Collinsella aerofaciens_G
P16_bin.3	k__Bacteria (UID203)	5449	104	58	37	54	13	0	0	0	65.49	2.04	0	Y	d__Bacteria;p__Firmicutes_A;c__Clostridia;o__Oscillospirales;f__Oscillospiraceae;g__ER4;s__ER4 sp900317525
P139_bin.21	o__Clostridiales (UID1226)	155	278	158	123	155	0	0	0	0	60.97	0	0	Y	d__Bacteria;p__Firmicutes_A;c__Clostridia;o__Lachnospirales;f__Lachnospiraceae;g__Fusicatenibacter;s__Fusicatenibacter saccharivorans
P71_bin.23	k__Bacteria (UID1453)	901	171	117	13	157	1	0	0	0	89.74	0.85	0	Y	d__Bacteria;p__Cyanobacteria;c__Vampirovibrionia;o__Gastranaerophilales;f__Gastranaerophilaceae;g__CAG-306;s__CAG-306 sp000980375
P90_bin.29	o__Clostridiales (UID1226)	155	278	158	146	131	1	0	0	0	52.45	0.63	0	Y	d__Bacteria;p__Firmicutes_A;c__Clostridia;o__Lachnospirales;f__Lachnospiraceae;g__Fusicatenibacter;s__Fusicatenibacter saccharivorans
P74_Sub1_bin.113	o__Clostridiales (UID1212)	172	263	149	47	214	2	0	0	0	90.94	1.01	0	Y	d__Bacteria;p__Firmicutes_A;c__Clostridia;o__Monoglobales_A;f__UBA1381;g__CAG-41;s__CAG-41 sp900066215
P30_bin.117	o__Bacteroidales (UID2716)	92	487	270	67	417	3	0	0	0	95.06	0.74	0	Y	d__Bacteria;p__Bacteroidota;c__Bacteroidia;o__Bacteroidales;f__Bacteroidaceae;g__Prevotella;s__Prevotella sp000436915
P68_bin.16	o__Clostridiales (UID1212)	172	263	149	22	238	3	0	0	0	90.83	1.34	0	Y	d__Bacteria;p__Firmicutes_A;c__Clostridia;o__Oscillospirales;f__Oscillospiraceae;g__CAG-170;s__CAG-170 sp002404795
P71_bin.27	k__Bacteria (UID203)	5449	103	57	49	53	1	0	0	0	82.46	0.88	100	Y	d__Bacteria;p__Firmicutes_A;c__Clostridia;o__Lachnospirales;f__Lachnospiraceae;g__Lachnospira;s__Lachnospira eligens_B
P31_bin.25	p__Firmicutes (UID1022)	100	295	158	79	216	0	0	0	0	79.84	0	0	Y	d__Bacteria;p__Firmicutes_C;c__Negativicutes;o__Veillonellales;f__Dialisteraceae;g__Dialister;s__Dialister sp000434475
P12_bin.47	p__Actinobacteria (UID2112)	31	211	124	47	162	2	0	0	0	86.41	0.92	0	Y	d__Bacteria;p__Actinobacteriota;c__Coriobacteriia;o__Coriobacteriales;f__Coriobacteriaceae;g__Collinsella;s__
P83_bin.57	o__Clostridiales (UID1226)	155	278	158	89	188	1	0	0	0	75.53	0.63	0	Y	d__Bacteria;p__Firmicutes_A;c__Clostridia;o__Lachnospirales;f__Lachnospiraceae;g__Fusicatenibacter;s__Fusicatenibacter saccharivorans
P51_Sub1_bin.91	f__Lachnospiraceae (UID1255)	90	354	174	34	318	2	0	0	0	91.19	0.77	0	Y	d__Bacteria;p__Firmicutes_A;c__Clostridia;o__Lachnospirales;f__Lachnospiraceae;g__Eisenbergiella;s__Eisenbergiella sp900066775
P30_bin.93	o__Clostridiales (UID1212)	172	257	149	32	214	11	0	0	0	93.83	4.91	18.18	Y	d__Bacteria;p__Firmicutes_A;c__Clostridia;o__Oscillospirales;f__Oscillospiraceae;g__Flavonifractor;s__Flavonifractor plautii
P1_bin.63	f__Lachnospiraceae (UID1286)	57	420	207	21	399	0	0	0	0	96.62	0	0	Y	d__Bacteria;p__Firmicutes_A;c__Clostridia;o__Lachnospirales;f__Lachnospiraceae;g__Roseburia;s__Roseburia inulinivorans
P37_bin.63	o__Clostridiales (UID1226)	155	278	158	56	221	1	0	0	0	83.08	0.63	100	Y	d__Bacteria;p__Firmicutes_A;c__Clostridia;o__Lachnospirales;f__Lachnospiraceae;g__CAG-81;s__CAG-81 sp900066535
P1_bin.74	k__Bacteria (UID203)	5449	103	57	58	45	0	0	0	0	58.05	0	0	Y	d__Bacteria;p__Proteobacteria;c__Gammaproteobacteria;o__Enterobacterales;f__Pasteurellaceae;g__Haemophilus_D;s__Haemophilus_D parainfluenzae
P92_bin.52	k__Bacteria (UID2372)	131	177	106	3	174	0	0	0	0	99.06	0	0	Y	d__Bacteria;p__Firmicutes;c__Bacilli;o__Erysipelotrichales;f__Erysipelatoclostridiaceae;g__Erysipelatoclostridium;s__Erysipelatoclostridium sp000752095
P117_Sub1_bin.35	o__Clostridiales (UID1212)	172	261	147	43	217	1	0	0	0	94.61	0.17	100	Y	d__Bacteria;p__Firmicutes_A;c__Clostridia;o__Oscillospirales;f__Ruminococcaceae;g__Gemmiger;s__Gemmiger sp900540595
P36_bin.56	k__Bacteria (UID203)	5449	103	57	65	35	3	0	0	0	59.65	5.26	0	Y	d__Bacteria;p__Firmicutes_A;c__Clostridia;o__Lachnospirales;f__Lachnospiraceae;g__Acetatifactor;s__Acetatifactor sp900066565
P27_bin.71	f__Lachnospiraceae (UID1286)	57	420	207	25	390	5	0	0	0	97.04	1.69	0	Y	d__Bacteria;p__Firmicutes_A;c__Clostridia;o__Lachnospirales;f__Lachnospiraceae;g__Agathobacter;s__Agathobacter faecis
MX_methanogenassembly_bin.2	p__Euryarchaeota (UID3)	148	187	124	7	179	1	0	0	0	94.76	0.81	0	Y	d__Archaea;p__Thermoplasmatota;c__Thermoplasmata;o__Methanomassiliicoccales;f__Methanomassiliicoccaceae;g__Methanomassiliicoccus;s__Methanomassiliicoccus intestinalis
P95_bin.80	p__Bacteroidetes (UID2605)	350	314	208	56	251	7	0	0	0	96.05	2.88	57.14	Y	d__Bacteria;p__Bacteroidota;c__Bacteroidia;o__Bacteroidales;f__Rikenellaceae;g__Alistipes;s__Alistipes senegalensis
P11_bin.60	o__Clostridiales (UID1212)	172	263	149	48	213	2	0	0	0	90.86	1.34	0	Y	d__Bacteria;p__Firmicutes_A;c__Clostridia;o__Oscillospirales;f__Oscillospiraceae;g__CAG-170;s__CAG-170 sp000432135
P52_bin.11	o__Clostridiales (UID1212)	172	260	146	17	242	1	0	0	0	90.64	0.68	100	Y	d__Bacteria;p__Firmicutes_A;c__Clostridia;o__Oscillospirales;f__Ruminococcaceae;g__Ruminococcus_D;s__Ruminococcus_D bicirculans
P53_bin.67	p__Bacteroidetes (UID2605)	350	314	208	8	305	1	0	0	0	99.33	0.24	100	Y	d__Bacteria;p__Bacteroidota;c__Bacteroidia;o__Bacteroidales;f__Rikenellaceae;g__Alistipes_A;s__Alistipes_A ihumii
P71_bin.83	o__Clostridiales (UID1212)	172	261	147	52	205	4	0	0	0	94.06	2.04	50	Y	d__Bacteria;p__Firmicutes_A;c__Clostridia;o__Oscillospirales;f__Ruminococcaceae;g__Faecalibacterium;s__Faecalibacterium prausnitzii_G
P135_Sub1_bin.59	k__Bacteria (UID2372)	131	177	106	22	154	1	0	0	0	96.4	0.94	100	Y	d__Bacteria;p__Firmicutes;c__Bacilli;o__Erysipelotrichales;f__Erysipelotrichaceae;g__Longicatena;s__Longicatena innocuum
P78_bin.97	k__Bacteria (UID2495)	2993	147	91	51	96	0	0	0	0	70.12	0	0	Y	d__Bacteria;p__Proteobacteria;c__Alphaproteobacteria;o__RF32;f__CAG-239;g__CAG-267;s__CAG-267 sp001917135
P117_bin.95	k__Bacteria (UID203)	5449	104	58	52	51	1	0	0	0	77.59	1.72	0	Y	d__Bacteria;p__Firmicutes_A;c__Clostridia;o__Lachnospirales;f__Lachnospiraceae;g__Agathobacter;s__Agathobacter faecis
P78_bin.117	k__Bacteria (UID203)	5449	103	57	67	36	0	0	0	0	56.49	0	0	Y	d__Bacteria;p__Firmicutes_A;c__Clostridia;o__Lachnospirales;f__Lachnospiraceae;g__Eubacterium_I;s__Eubacterium_I ramulus
P94_bin.26	o__Selenomonadales (UID1024)	64	334	167	4	324	6	0	0	0	99.05	2.4	0	Y	d__Bacteria;p__Firmicutes_C;c__Negativicutes;o__Acidaminococcales;f__Acidaminococcaceae;g__Phascolarctobacterium;s__Phascolarctobacterium faecium
P130_bin.57	o__Clostridiales (UID1226)	155	278	158	13	262	3	0	0	0	94.88	0.65	33.33	Y	d__Bacteria;p__Firmicutes_A;c__Clostridia;o__Lachnospirales;f__Lachnospiraceae;g__CAG-81;s__CAG-81 sp900066535
P32_bin.30	k__Bacteria (UID2569)	434	278	186	11	267	0	0	0	0	94.62	0	0	Y	d__Bacteria;p__Bacteroidota;c__Bacteroidia;o__Bacteroidales;f__Marinifilaceae;g__Butyricimonas;s__Butyricimonas faecalis
P44_bin.60	o__Clostridiales (UID1212)	172	263	149	35	227	1	0	0	0	80.82	0.02	0	Y	d__Bacteria;p__Firmicutes_A;c__Clostridia_A;o__Christensenellales;f__CAG-314;g__CAG-1435;s__
P12_bin.59	f__Lachnospiraceae (UID1286)	57	420	207	5	414	1	0	0	0	97.83	0.48	0	Y	d__Bacteria;p__Firmicutes_A;c__Clostridia;o__Lachnospirales;f__Lachnospiraceae;g__Roseburia;s__Roseburia inulinivorans
P21_bin.29	o__Clostridiales (UID1212)	172	263	149	60	203	0	0	0	0	82.74	0	0	Y	d__Bacteria;p__Firmicutes_A;c__Clostridia;o__Oscillospirales;f__Butyricicoccaceae;g__Agathobaculum;s__Agathobaculum butyriciproducens
P135_bin.48	o__Clostridiales (UID1212)	172	261	147	16	244	1	0	0	0	97.26	0.68	0	Y	d__Bacteria;p__Firmicutes_A;c__Clostridia;o__Oscillospirales;f__Ruminococcaceae;g__Gemmiger;s__Gemmiger qucibialis
P135_bin.83	o__Clostridiales (UID1212)	172	263	149	53	210	0	0	0	0	79.87	0	0	Y	d__Bacteria;p__Firmicutes_A;c__Clostridia;o__Oscillospirales;f__Acutalibacteraceae;g__UMGS1071;s__UMGS1071 sp900542375
P16_bin.83	k__Bacteria (UID203)	5449	104	58	69	31	4	0	0	0	53.45	6.9	50	Y	d__Bacteria;p__Firmicutes_A;c__Clostridia;o__Lachnospirales;f__Lachnospiraceae;g__Mediterraneibacter;s__Mediterraneibacter faecis
P99_bin.23	k__Bacteria (UID203)	5449	102	56	64	38	0	0	0	0	58.39	0	0	Y	d__Bacteria;p__Firmicutes_A;c__Clostridia;o__Oscillospirales;f__Ruminococcaceae;g__Faecalibacterium;s__Faecalibacterium sp900539945
P68_bin.23	k__Bacteria (UID2982)	88	229	147	86	142	1	0	0	0	73.2	0.68	0	Y	d__Bacteria;p__Verrucomicrobiota;c__Verrucomicrobiae;o__Verrucomicrobiales;f__Akkermansiaceae;g__Akkermansia;s__Akkermansia muciniphila
P26_bin.58	o__Clostridiales (UID1212)	172	263	149	11	252	0	0	0	0	98.49	0	0	Y	d__Bacteria;p__Firmicutes_A;c__Clostridia;o__Lachnospirales;f__Lachnospiraceae;g__Lachnospira;s__Lachnospira eligens_B
P21_Sub1_bin.32	p__Actinobacteria (UID2112)	31	211	124	58	153	0	0	0	0	69.35	0	0	Y	d__Bacteria;p__Actinobacteriota;c__Coriobacteriia;o__Coriobacteriales;f__Coriobacteriaceae;g__Collinsella;s__Collinsella aerofaciens_I
P21_Sub1_bin.58	o__Clostridiales (UID1212)	172	263	149	38	223	2	0	0	0	94.09	1.34	0	Y	d__Bacteria;p__Firmicutes_A;c__Clostridia;o__Lachnospirales;f__Anaerotignaceae;g__Anaerotignum;s__Anaerotignum sp000436415
P135_bin.89	o__Clostridiales (UID1212)	172	257	149	41	215	1	0	0	0	80.43	0.67	0	Y	d__Bacteria;p__Firmicutes_A;c__Clostridia;o__Oscillospirales;f__Oscillospiraceae;g__Evtepia;s__Evtepia sp900546255
P70_bin.13	o__Clostridiales (UID1212)	172	263	149	51	211	1	0	0	0	94.74	0.17	100	Y	d__Bacteria;p__Firmicutes_A;c__Clostridia;o__Lachnospirales;f__Lachnospiraceae;g__Lachnospira;s__Lachnospira eligens_B
P99_bin.5	o__Clostridiales (UID1212)	172	263	149	119	141	3	0	0	0	62.84	1.34	33.33	Y	d__Bacteria;p__Firmicutes_A;c__Clostridia;o__Lachnospirales;f__Lachnospiraceae;g__Coprococcus;s__Coprococcus eutactus_A
P135_bin.15	o__Clostridiales (UID1120)	304	249	142	20	229	0	0	0	0	96.83	0	0	Y	d__Bacteria;p__Firmicutes_A;c__Clostridia;o__Peptostreptococcales;f__Peptostreptococcaceae;g__Intestinibacter;s__Intestinibacter bartlettii
P30_bin.143	o__Clostridiales (UID1212)	172	263	149	23	239	1	0	0	0	95.89	0.17	100	Y	d__Bacteria;p__Firmicutes_A;c__Clostridia;o__Lachnospirales;f__Lachnospiraceae;g__Lachnospira;s__Lachnospira eligens_B
P26_bin.50	g__Prevotella (UID2722)	64	532	281	36	494	2	0	0	0	95.54	0.71	50	Y	d__Bacteria;p__Bacteroidota;c__Bacteroidia;o__Bacteroidales;f__Bacteroidaceae;g__Prevotella;s__Prevotella sp003447235
P30_bin.48	o__Clostridiales (UID1212)	172	263	149	3	260	0	0	0	0	98.66	0	0	Y	d__Bacteria;p__Firmicutes_A;c__Clostridia;o__Lachnospirales;f__Lachnospiraceae;g__CAG-127;s__CAG-127 sp900319515
P53_bin.5	o__Clostridiales (UID1226)	155	278	158	25	251	2	0	0	0	88.19	1.27	0	Y	d__Bacteria;p__Firmicutes_A;c__Clostridia;o__Lachnospirales;f__Lachnospiraceae;g__Fusicatenibacter;s__Fusicatenibacter saccharivorans
P25_bin.51	o__Clostridiales (UID1212)	172	261	147	55	205	1	0	0	0	93.01	0.68	100	Y	d__Bacteria;p__Firmicutes_A;c__Clostridia;o__Oscillospirales;f__Ruminococcaceae;g__Faecalibacterium;s__Faecalibacterium prausnitzii_D
P83_bin.35	o__Clostridiales (UID1212)	172	263	149	89	174	0	0	0	0	71.34	0	0	Y	d__Bacteria;p__Firmicutes_A;c__Clostridia;o__Oscillospirales;f__Oscillospiraceae;g__CAG-103;s__CAG-103 sp900543625
P44_bin.86	o__Clostridiales (UID1212)	172	263	149	109	139	10	5	0	0	60.99	6.23	16	Y	d__Bacteria;p__Firmicutes_A;c__Clostridia;o__Oscillospirales;f__Oscillospiraceae;g__Oscillibacter;s__
P74_bin.138	o__Clostridiales (UID1212)	172	257	149	17	240	0	0	0	0	89.93	0	0	Y	d__Bacteria;p__Firmicutes_A;c__Clostridia;o__Oscillospirales;f__Oscillospiraceae;g__Flavonifractor;s__Flavonifractor plautii
P140_bin.25	c__Clostridia (UID1118)	387	223	124	42	181	0	0	0	0	84.13	0	0	Y	d__Bacteria;p__Firmicutes_A;c__Clostridia_A;o__Christensenellales;f__Borkfalkiaceae;g__QALS01;s__QALS01 sp003150575
P1_bin.48	f__Enterobacteriaceae (UID5124)	134	1173	336	36	1128	9	0	0	0	95.48	0.66	11.11	Y	d__Bacteria;p__Proteobacteria;c__Gammaproteobacteria;o__Enterobacterales;f__Enterobacteriaceae;g__Escherichia;s__Escherichia coli
P109_bin.68	o__Clostridiales (UID1212)	172	263	149	9	252	2	0	0	0	94.5	0.81	50	Y	d__Bacteria;p__Firmicutes_A;c__Clostridia;o__Oscillospirales;f__Oscillospiraceae;g__ER4;s__ER4 sp900317525
P99_bin.28	o__Clostridiales (UID1212)	172	263	149	36	222	4	1	0	0	81.03	2.46	0	Y	d__Bacteria;p__Firmicutes_A;c__Clostridia;o__TANB77;f__CAG-508;g__CAG-354;s__CAG-354 sp001915925
P95_bin.103	g__Prevotella (UID2722)	64	532	281	101	431	0	0	0	0	82.02	0	0	Y	d__Bacteria;p__Bacteroidota;c__Bacteroidia;o__Bacteroidales;f__Bacteroidaceae;g__Prevotella;s__Prevotella sp003447235
P52_bin.23	o__Clostridiales (UID1212)	172	263	149	23	239	1	0	0	0	87.92	0.67	0	Y	d__Bacteria;p__Firmicutes_A;c__Clostridia;o__Oscillospirales;f__Oscillospiraceae;g__CAG-170;s__CAG-170 sp000432135
P135_Sub1_bin.32	f__Lachnospiraceae (UID1256)	33	333	171	133	199	1	0	0	0	53.78	0.1	0	Y	d__Bacteria;p__Firmicutes_A;c__Clostridia;o__Lachnospirales;f__Lachnospiraceae;g__Dorea;s__Dorea sp900543415
P14_bin.42	k__Bacteria (UID2569)	434	278	186	121	157	0	0	0	0	67.65	0	0	Y	d__Bacteria;p__Bacteroidota;c__Bacteroidia;o__Bacteroidales;f__Marinifilaceae;g__Butyricimonas;s__Butyricimonas faecihominis
P95_bin.17	o__Clostridiales (UID1212)	172	263	149	4	259	0	0	0	0	97.99	0	0	Y	d__Bacteria;p__Firmicutes_A;c__Clostridia;o__Lachnospirales;f__Lachnospiraceae;g__Lachnospira;s__Lachnospira eligens_B
P70_bin.1	o__Clostridiales (UID1226)	155	278	158	44	229	5	0	0	0	79.96	2.85	40	Y	d__Bacteria;p__Firmicutes_A;c__Clostridia;o__Lachnospirales;f__Lachnospiraceae;g__Fusicatenibacter;s__Fusicatenibacter saccharivorans
P90_bin.53	f__Lachnospiraceae (UID1286)	57	420	207	122	294	4	0	0	0	74.66	1.01	75	Y	d__Bacteria;p__Firmicutes_A;c__Clostridia;o__Lachnospirales;f__Lachnospiraceae;g__Roseburia;s__Roseburia inulinivorans
P27_bin.1	k__Bacteria (UID203)	5449	102	56	59	43	0	0	0	0	67.48	0	0	Y	d__Bacteria;p__Firmicutes_A;c__Clostridia;o__Oscillospirales;f__Ruminococcaceae;g__Faecalibacterium;s__Faecalibacterium sp900539945
P27_bin.102	k__Bacteria (UID203)	5449	103	57	53	49	1	0	0	0	74.56	1.75	0	Y	d__Bacteria;p__Firmicutes;c__Bacilli;o__Erysipelotrichales;f__Erysipelatoclostridiaceae;g__Erysipelatoclostridium;s__Erysipelatoclostridium sp900544435
P70_bin.42	o__Clostridiales (UID1226)	155	278	158	6	271	1	0	0	0	97.47	0.63	100	Y	d__Bacteria;p__Firmicutes_A;c__Clostridia;o__Lachnospirales;f__Lachnospiraceae;g__CAG-81;s__CAG-81 sp000435795
P52_bin.26	o__Clostridiales (UID1226)	155	278	158	22	242	13	1	0	0	91.49	6.38	12.5	Y	d__Bacteria;p__Firmicutes_A;c__Clostridia;o__Lachnospirales;f__Lachnospiraceae;g__Fusicatenibacter;s__Fusicatenibacter saccharivorans
P12_bin.65	k__Bacteria (UID203)	5449	102	56	56	46	0	0	0	0	71.43	0	0	Y	d__Bacteria;p__Firmicutes_A;c__Clostridia;o__Oscillospirales;f__Ruminococcaceae;g__Faecalibacterium;s__Faecalibacterium prausnitzii_C
P54_bin.78	f__Lachnospiraceae (UID1286)	57	420	207	74	340	6	0	0	0	89.08	1.93	0	Y	d__Bacteria;p__Firmicutes_A;c__Clostridia;o__Lachnospirales;f__Lachnospiraceae;g__CAG-194;s__CAG-194 sp000432915
P21_bin.79	o__Clostridiales (UID1212)	172	257	149	34	222	1	0	0	0	91.55	0.67	0	Y	d__Bacteria;p__Firmicutes_A;c__Clostridia;o__Oscillospirales;f__Oscillospiraceae;g__Intestinimonas;s__Intestinimonas butyriciproducens
P135_bin.51	f__Lachnospiraceae (UID1286)	57	420	207	98	320	2	0	0	0	82.83	0.58	50	Y	d__Bacteria;p__Firmicutes_A;c__Clostridia;o__Lachnospirales;f__Lachnospiraceae;g__Acetatifactor;s__Acetatifactor sp900066565
P16_bin.124	o__Clostridiales (UID1212)	172	263	149	119	143	1	0	0	0	67.67	0.67	0	Y	d__Bacteria;p__Firmicutes_A;c__Clostridia;o__Oscillospirales;f__Acutalibacteraceae;g__Eubacterium_R;s__Eubacterium_R sp000436835
P67_bin.20	o__Clostridiales (UID1226)	155	278	158	28	246	4	0	0	0	89.32	2.53	75	Y	d__Bacteria;p__Firmicutes_A;c__Clostridia;o__Lachnospirales;f__Lachnospiraceae;g__Fusicatenibacter;s__Fusicatenibacter saccharivorans
P159_bin.43	p__Actinobacteria (UID2112)	31	211	124	114	95	2	0	0	0	52.29	1.61	0	Y	d__Bacteria;p__Actinobacteriota;c__Coriobacteriia;o__Coriobacteriales;f__Coriobacteriaceae;g__Collinsella;s__Collinsella sp900543515
P53_bin.38	o__Clostridiales (UID1212)	172	263	149	53	210	0	0	0	0	94.63	0	0	Y	d__Bacteria;p__Firmicutes_A;c__Clostridia;o__Lachnospirales;f__Lachnospiraceae;g__Lachnospira;s__Lachnospira eligens_B
P30_bin.47	p__Bacteroidetes (UID2605)	350	314	208	53	256	5	0	0	0	94.42	1.92	60	Y	d__Bacteria;p__Bacteroidota;c__Bacteroidia;o__Bacteroidales;f__Rikenellaceae;g__Alistipes;s__Alistipes senegalensis
P92_bin.55	o__Clostridiales (UID1212)	172	263	149	56	204	3	0	0	0	84.54	1.57	0	Y	d__Bacteria;p__Firmicutes_A;c__Clostridia;o__Oscillospirales;f__Ruminococcaceae;g__UMGS966;s__UMGS966 sp900547185
P70_bin.52	p__Bacteroidetes (UID2605)	350	314	208	53	258	3	0	0	0	98.11	0.96	0	Y	d__Bacteria;p__Bacteroidota;c__Bacteroidia;o__Bacteroidales;f__Rikenellaceae;g__Alistipes;s__Alistipes sp900541585
P32_bin.75	k__Bacteria (UID203)	5449	103	57	59	44	0	0	0	0	67.54	0	0	Y	d__Bacteria;p__Firmicutes_C;c__Negativicutes;o__Acidaminococcales;f__Acidaminococcaceae;g__Phascolarctobacterium_A;s__Phascolarctobacterium_A succinatutens
P16_bin.61	o__Clostridiales (UID1212)	172	263	149	42	220	1	0	0	0	91.28	0.67	0	Y	d__Bacteria;p__Firmicutes_A;c__Clostridia;o__Oscillospirales;f__Oscillospiraceae;g__CAG-83;s__CAG-83 sp000431575
P26_bin.43	o__Clostridiales (UID1212)	172	261	147	12	249	0	0	0	0	92.52	0	0	Y	d__Bacteria;p__Firmicutes_A;c__Clostridia;o__Oscillospirales;f__Ruminococcaceae;g__Gemmiger;s__Gemmiger formicilis
P27_bin.104	o__Clostridiales (UID1226)	155	278	158	51	226	1	0	0	0	88.86	0.63	100	Y	d__Bacteria;p__Firmicutes_A;c__Clostridia;o__Lachnospirales;f__Lachnospiraceae;g__Fusicatenibacter;s__Fusicatenibacter saccharivorans
P26_bin.38	k__Bacteria (UID2329)	174	149	89	6	140	3	0	0	0	93.82	1.85	0	Y	d__Bacteria;p__Firmicutes;c__Bacilli;o__RF39;f__CAG-611;g__CAG-611;s__CAG-611 sp000434175
P140_bin.52	k__Bacteria (UID203)	5449	102	56	57	45	0	0	0	0	69.07	0	0	Y	d__Bacteria;p__Firmicutes_A;c__Clostridia;o__Oscillospirales;f__Ruminococcaceae;g__Faecalibacterium;s__Faecalibacterium prausnitzii_C
P117_bin.78	f__Pasteurellaceae (UID4932)	83	767	440	41	712	14	0	0	0	94.26	2.33	78.57	Y	d__Bacteria;p__Proteobacteria;c__Gammaproteobacteria;o__Enterobacterales;f__Pasteurellaceae;g__Haemophilus_D;s__Haemophilus_D sp001815355
P70_bin.3	o__Clostridiales (UID1212)	172	263	149	19	244	0	0	0	0	89.26	0	0	Y	d__Bacteria;p__Firmicutes_A;c__Clostridia;o__Oscillospirales;f__Oscillospiraceae;g__CAG-110;s__CAG-110 sp003525905
P70_bin.34	o__Clostridiales (UID1212)	172	263	149	36	227	0	0	0	0	97.09	0	0	Y	d__Bacteria;p__Firmicutes_A;c__Clostridia;o__Monoglobales;f__Monoglobaceae;g__Monoglobus;s__Monoglobus pectinilyticus
P20_Sub1_bin.6	k__Bacteria (UID203)	5449	104	58	60	44	0	0	0	0	57.76	0	0	Y	d__Bacteria;p__Proteobacteria;c__Gammaproteobacteria;o__Enterobacterales;f__Enterobacteriaceae;g__Escherichia;s__Escherichia coli_D
P54_bin.86	o__Clostridiales (UID1212)	172	263	149	18	240	5	0	0	0	93.76	1.87	40	Y	d__Bacteria;p__Firmicutes_A;c__Clostridia;o__Oscillospirales;f__Oscillospiraceae;g__ER4;s__ER4 sp000765235
P48_bin.15	o__Bacteroidales (UID2617)	213	406	265	38	368	0	0	0	0	90.38	0	0	Y	d__Bacteria;p__Bacteroidota;c__Bacteroidia;o__Bacteroidales;f__Muribaculaceae;g__CAG-279;s__CAG-279 sp000437795
P90_bin.20	k__Bacteria (UID203)	5449	103	57	70	32	1	0	0	0	50.88	0.88	100	Y	d__Bacteria;p__Firmicutes_A;c__Clostridia;o__Lachnospirales;f__Lachnospiraceae;g__Lachnospira;s__Lachnospira eligens_B
P44_bin.5	k__Bacteria (UID2329)	174	149	89	1	148	0	0	0	0	98.88	0	0	Y	d__Bacteria;p__Firmicutes;c__Bacilli;o__RFN20;f__CAG-449;g__CAG-449;s__CAG-449 sp900551385
P44_bin.37	k__Bacteria (UID203)	5449	104	58	55	47	2	0	0	0	70.86	3.45	50	Y	d__Bacteria;p__Bacteroidota;c__Bacteroidia;o__Bacteroidales;f__Bacteroidaceae;g__Prevotella;s__Prevotella sp000436035
P11_bin.62	o__Clostridiales (UID1120)	304	250	143	6	241	3	0	0	0	97.18	1.42	33.33	Y	d__Bacteria;p__Firmicutes_A;c__Clostridia_A;o__Christensenellales;f__CAG-138;g__PeH17;s__PeH17 sp000435055
P68_bin.51	o__Clostridiales (UID1212)	172	263	149	68	190	5	0	0	0	73.11	2.68	20	Y	d__Bacteria;p__Firmicutes_A;c__Clostridia;o__Lachnospirales;f__Lachnospiraceae;g__Anaerostipes;s__Anaerostipes hadrus_A
P157_bin.78	o__Clostridiales (UID1212)	172	263	149	142	102	19	0	0	0	54.34	9.17	100	Y	d__Bacteria;p__Firmicutes_A;c__Clostridia;o__Lachnospirales;f__Lachnospiraceae;g__Anaerostipes;s__Anaerostipes hadrus_A
P139_bin.61	o__Clostridiales (UID1212)	172	261	147	36	222	3	0	0	0	94.78	1.36	0	Y	d__Bacteria;p__Firmicutes_A;c__Clostridia;o__Oscillospirales;f__Ruminococcaceae;g__Gemmiger;s__Gemmiger qucibialis
P74_Sub1_bin.7	o__Clostridiales (UID1212)	172	260	146	116	144	0	0	0	0	62.33	0	0	Y	d__Bacteria;p__Firmicutes_A;c__Clostridia;o__Oscillospirales;f__Ruminococcaceae;g__Ruminococcus_D;s__Ruminococcus_D bicirculans
P116_bin.15	k__Bacteria (UID2982)	88	229	147	73	155	1	0	0	0	73.42	0.68	0	Y	d__Bacteria;p__Verrucomicrobiota;c__Verrucomicrobiae;o__Verrucomicrobiales;f__Akkermansiaceae;g__Akkermansia;s__Akkermansia muciniphila_B
P71_bin.28	o__Clostridiales (UID1212)	172	263	149	44	215	4	0	0	0	78.12	1.34	0	Y	d__Bacteria;p__Firmicutes_A;c__Clostridia;o__TANB77;f__CAG-508;g__CAG-245;s__CAG-245 sp000435175
P51_bin.94	o__Clostridiales (UID1226)	155	278	158	20	243	15	0	0	0	93	6.33	0	Y	d__Bacteria;p__Firmicutes_A;c__Clostridia;o__Lachnospirales;f__Lachnospiraceae;g__Blautia_A;s__Blautia_A obeum
P95_bin.64	o__Clostridiales (UID1212)	172	263	149	90	162	7	4	0	0	72.09	3.74	21.05	Y	d__Bacteria;p__Firmicutes_A;c__Clostridia;o__Oscillospirales;f__Oscillospiraceae;g__ER4;s__ER4 sp900317525
P78_bin.23	o__Clostridiales (UID1226)	155	278	158	75	200	3	0	0	0	72.65	1.9	0	Y	d__Bacteria;p__Firmicutes_A;c__Clostridia;o__Lachnospirales;f__Lachnospiraceae;g__Blautia_A;s__Blautia_A obeum
P1_bin.36	o__Clostridiales (UID1212)	172	261	147	40	219	2	0	0	0	96.24	1.36	100	Y	d__Bacteria;p__Firmicutes_A;c__Clostridia;o__Oscillospirales;f__Ruminococcaceae;g__Faecalibacterium;s__Faecalibacterium prausnitzii_C
P109_bin.87	o__Clostridiales (UID1212)	172	263	149	22	240	1	0	0	0	90.24	0.67	0	Y	d__Bacteria;p__Firmicutes_A;c__Clostridia;o__Oscillospirales;f__Acutalibacteraceae;g__UMGS1623;s__
P2_bin.27	o__Bacteroidales (UID2657)	160	492	269	21	471	0	0	0	0	97.76	0	0	Y	d__Bacteria;p__Bacteroidota;c__Bacteroidia;o__Bacteroidales;f__Bacteroidaceae;g__Phocaeicola;s__Phocaeicola sp000434735
P30_bin.33	f__Lachnospiraceae (UID1286)	57	420	207	19	396	5	0	0	0	97.67	1.69	0	Y	d__Bacteria;p__Firmicutes_A;c__Clostridia;o__Lachnospirales;f__Lachnospiraceae;g__Agathobacter;s__Agathobacter faecis
P159_bin.39	o__Clostridiales (UID1212)	172	261	147	94	165	2	0	0	0	76.71	0.85	50	Y	d__Bacteria;p__Firmicutes_A;c__Clostridia;o__Oscillospirales;f__Ruminococcaceae;g__Faecalibacterium;s__Faecalibacterium prausnitzii_G
P16_bin.12	k__Bacteria (UID203)	5449	104	58	71	33	0	0	0	0	50.86	0	0	Y	d__Bacteria;p__Firmicutes_A;c__Clostridia;o__Oscillospirales;f__Oscillospiraceae;g__ER4;s__ER4 sp000765235
P12_bin.18	k__Bacteria (UID203)	5449	102	56	54	47	1	0	0	0	72.84	1.79	100	Y	d__Bacteria;p__Firmicutes_A;c__Clostridia;o__Oscillospirales;f__Ruminococcaceae;g__Faecalibacterium;s__Faecalibacterium prausnitzii_J
P169_bin.49	o__Clostridiales (UID1226)	155	278	158	6	272	0	0	0	0	98.1	0	0	Y	d__Bacteria;p__Firmicutes_A;c__Clostridia;o__Lachnospirales;f__Lachnospiraceae;g__UBA9502;s__UBA9502 sp900538475
P48_bin.52	o__Clostridiales (UID1212)	172	263	149	106	156	1	0	0	0	63.18	0.67	0	Y	d__Bacteria;p__Firmicutes_A;c__Clostridia;o__Oscillospirales;f__Oscillospiraceae;g__CAG-83;s__CAG-83 sp000431575
P51_bin.130	k__Bacteria (UID203)	5449	102	56	54	48	0	0	0	0	72.68	0	0	Y	d__Bacteria;p__Firmicutes_A;c__Clostridia;o__Oscillospirales;f__Ruminococcaceae;g__Faecalibacterium;s__Faecalibacterium prausnitzii_C
P74_Sub1_bin.76	k__Bacteria (UID2372)	131	176	105	46	128	2	0	0	0	78.99	1.9	0	Y	d__Bacteria;p__Firmicutes;c__Bacilli;o__Erysipelotrichales;f__Erysipelotrichaceae;g__Holdemania;s__Holdemania filiformis
P157_bin.5	g__Prevotella (UID2722)	64	532	281	37	494	1	0	0	0	95.9	0.36	0	Y	d__Bacteria;p__Bacteroidota;c__Bacteroidia;o__Bacteroidales;f__Bacteroidaceae;g__Prevotella;s__Prevotella sp003447235
P44_bin.52	o__Clostridiales (UID1212)	172	263	149	59	199	5	0	0	0	85.41	2.68	40	Y	d__Bacteria;p__Firmicutes_A;c__Clostridia;o__Oscillospirales;f__Oscillospiraceae;g__ER4;s__ER4 sp003522105
P99_bin.64	o__Clostridiales (UID1212)	172	263	149	11	252	0	0	0	0	94.85	0	0	Y	d__Bacteria;p__Firmicutes_A;c__Clostridia;o__Oscillospirales;f__QAMX01;g__QAMX01;s__QAMX01 sp003149835
P94_bin.43	o__Clostridiales (UID1212)	172	263	149	28	235	0	0	0	0	95.22	0	0	Y	d__Bacteria;p__Firmicutes_A;c__Clostridia;o__Lachnospirales;f__Lachnospiraceae;g__Lachnospira;s__Lachnospira eligens_B
P26_bin.11	o__Clostridiales (UID1212)	172	263	149	8	255	0	0	0	0	96.94	0	0	Y	d__Bacteria;p__Firmicutes_A;c__Clostridia;o__Oscillospirales;f__Acutalibacteraceae;g__CAG-177;s__CAG-177 sp003514385
P109_bin.14	p__Proteobacteria (UID3887)	1487	256	160	34	220	2	0	0	0	95.52	1.25	0	Y	d__Bacteria;p__Proteobacteria;c__Gammaproteobacteria;o__Burkholderiales;f__Burkholderiaceae;g__Duodenibacillus;s__Duodenibacillus sp900544335
P159_bin.44	o__Clostridiales (UID1212)	172	263	149	23	238	2	0	0	0	86.58	0.69	50	Y	d__Bacteria;p__Firmicutes_A;c__Clostridia;o__Oscillospirales;f__Oscillospiraceae;g__CAG-83;s__CAG-83 sp003539495
P78_Sub1_bin.126	o__Clostridiales (UID1212)	172	263	149	102	155	6	0	0	0	72.91	2.46	33.33	Y	d__Bacteria;p__Firmicutes_A;c__Clostridia;o__Oscillospirales;f__Butyricicoccaceae;g__Agathobaculum;s__Agathobaculum sp003481705
P95_bin.10	o__Clostridiales (UID1212)	172	263	149	15	247	1	0	0	0	91.28	0.67	0	Y	d__Bacteria;p__Firmicutes_A;c__Clostridia;o__Oscillospirales;f__Oscillospiraceae;g__CAG-83;s__CAG-83 sp003539495
P117_bin.32	o__Clostridiales (UID1226)	155	278	158	21	257	0	0	0	0	93.67	0	0	Y	d__Bacteria;p__Firmicutes_A;c__Clostridia;o__Lachnospirales;f__Lachnospiraceae;g__CAG-81;s__CAG-81 sp900066785
P32_bin.29	f__Lachnospiraceae (UID1286)	57	420	207	65	350	5	0	0	0	91.91	1.45	0	Y	d__Bacteria;p__Firmicutes_A;c__Clostridia;o__Lachnospirales;f__Lachnospiraceae;g__CAG-194;s__CAG-194 sp000432915
P70_bin.10	c__Deltaproteobacteria (UID3218)	61	284	169	20	263	1	0	0	0	91.01	0.03	0	Y	d__Bacteria;p__Desulfobacterota;c__Desulfovibrionia;o__Desulfovibrionales;f__Desulfovibrionaceae;g__Bilophila;s__Bilophila wadsworthia
P30_bin.121	k__Bacteria (UID1453)	901	171	117	20	149	2	0	0	0	89.08	0.85	0	Y	d__Bacteria;p__Cyanobacteria;c__Vampirovibrionia;o__Gastranaerophilales;f__Gastranaerophilaceae;g__Zag111;s__Zag111 sp002103105
P71_bin.14	k__Bacteria (UID203)	5449	102	56	66	36	0	0	0	0	55.36	0	0	Y	d__Bacteria;p__Firmicutes_A;c__Clostridia;o__Oscillospirales;f__Ruminococcaceae;g__Faecalibacterium;s__Faecalibacterium prausnitzii_D
P21_bin.31	o__Clostridiales (UID1226)	155	278	158	54	221	3	0	0	0	89.24	1.9	0	Y	d__Bacteria;p__Firmicutes_A;c__Clostridia;o__Lachnospirales;f__Lachnospiraceae;g__Ruminococcus_A;s__Ruminococcus_A sp003011855
P20_Sub1_bin.15	o__Selenomonadales (UID1024)	64	334	167	0	330	3	1	0	0	100	1.65	16.67	Y	d__Bacteria;p__Firmicutes_C;c__Negativicutes;o__Acidaminococcales;f__Acidaminococcaceae;g__Phascolarctobacterium;s__Phascolarctobacterium faecium
P20_Sub1_bin.13	o__Clostridiales (UID1212)	172	261	147	44	216	1	0	0	0	93.2	0.68	100	Y	d__Bacteria;p__Firmicutes_A;c__Clostridia;o__Oscillospirales;f__Ruminococcaceae;g__Gemmiger;s__Gemmiger formicilis
P30_bin.126	k__Bacteria (UID2372)	131	177	106	7	169	1	0	0	0	98.11	0.09	100	Y	d__Bacteria;p__Firmicutes;c__Bacilli;o__Erysipelotrichales;f__Erysipelatoclostridiaceae;g__Erysipelatoclostridium;s__Erysipelatoclostridium sp000752095
P109_bin.62	p__Actinobacteria (UID2112)	31	211	124	0	211	0	0	0	0	100	0	0	Y	d__Bacteria;p__Actinobacteriota;c__Coriobacteriia;o__Coriobacteriales;f__Coriobacteriaceae;g__Collinsella;s__Collinsella intestinalis
P117_bin.4	k__Bacteria (UID203)	5449	102	56	51	51	0	0	0	0	77.31	0	0	Y	d__Bacteria;p__Firmicutes_A;c__Clostridia;o__Oscillospirales;f__Ruminococcaceae;g__Faecalibacterium;s__Faecalibacterium prausnitzii_D
P1_bin.40	o__Selenomonadales (UID1024)	64	334	167	103	229	2	0	0	0	71.86	0.3	0	Y	d__Bacteria;p__Firmicutes_C;c__Negativicutes;o__Acidaminococcales;f__Acidaminococcaceae;g__Phascolarctobacterium_A;s__Phascolarctobacterium_A succinatutens
P30_bin.2	o__Clostridiales (UID1120)	304	247	141	108	139	0	0	0	0	66.25	0	0	Y	d__Bacteria;p__Firmicutes_A;c__Clostridia;o__Peptostreptococcales;f__Anaerovoracaceae;g__CAG-238;s__CAG-238 sp900542245
P30_bin.3	c__Clostridia (UID1118)	387	223	124	9	213	1	0	0	0	94.35	0.27	0	Y	d__Bacteria;p__Firmicutes_A;c__Clostridia_A;o__Christensenellales;f__CAG-74;g__SFFH01;s__SFFH01 sp900542445
P54_bin.10	o__Bacteroidales (UID2617)	213	406	265	72	334	0	0	0	0	80.94	0	0	Y	d__Bacteria;p__Bacteroidota;c__Bacteroidia;o__Bacteroidales;f__Muribaculaceae;g__CAG-279;s__CAG-279 sp000437795
P11_bin.10	o__Clostridiales (UID1212)	172	263	149	41	219	3	0	0	0	79.46	0.67	0	Y	d__Bacteria;p__Firmicutes_A;c__Clostridia;o__TANB77;f__CAG-508;g__CAG-245;s__
P140_bin.6	o__Clostridiales (UID1226)	155	278	158	128	147	3	0	0	0	66.25	1.42	0	Y	d__Bacteria;p__Firmicutes_A;c__Clostridia;o__Lachnospirales;f__Lachnospiraceae;g__Fusicatenibacter;s__Fusicatenibacter saccharivorans
P23_bin.31	o__Clostridiales (UID1212)	172	261	147	44	217	0	0	0	0	96.56	0	0	Y	d__Bacteria;p__Firmicutes_A;c__Clostridia;o__Oscillospirales;f__Ruminococcaceae;g__Faecalibacterium;s__Faecalibacterium prausnitzii_G
P157_bin.81	o__Clostridiales (UID1212)	172	263	149	4	259	0	0	0	0	97.32	0	0	Y	d__Bacteria;p__Firmicutes_A;c__Clostridia;o__Oscillospirales;f__Acutalibacteraceae;g__CAG-217;s__CAG-217 sp000436335
P20_bin.52	o__Clostridiales (UID1226)	155	278	158	23	252	3	0	0	0	90.36	1.32	66.67	Y	d__Bacteria;p__Firmicutes_A;c__Clostridia;o__Lachnospirales;f__Lachnospiraceae;g__Fusicatenibacter;s__Fusicatenibacter saccharivorans
P68_bin.56	o__Clostridiales (UID1212)	172	263	149	37	218	8	0	0	0	93.12	2.1	50	Y	d__Bacteria;p__Firmicutes_A;c__Clostridia;o__Lachnospirales;f__Lachnospiraceae;g__Lachnospira;s__Lachnospira eligens_B
P95_bin.37	o__Clostridiales (UID1212)	172	263	149	13	250	0	0	0	0	92.62	0	0	Y	d__Bacteria;p__Firmicutes_A;c__Clostridia;o__Oscillospirales;f__Ruminococcaceae;g__CAG-115;s__CAG-115 sp003531585
P21_bin.63	o__Selenomonadales (UID1024)	64	334	167	26	306	2	0	0	0	89.2	0.3	0	Y	d__Bacteria;p__Firmicutes_C;c__Negativicutes;o__Acidaminococcales;f__Acidaminococcaceae;g__Phascolarctobacterium;s__Phascolarctobacterium faecium
P78_bin.173	k__Bacteria (UID203)	5449	104	58	13	75	14	2	0	0	85.74	4.39	20	Y	d__Bacteria;p__Firmicutes_A;c__Clostridia;o__Lachnospirales;f__Lachnospiraceae;g__Mediterraneibacter;s__Mediterraneibacter faecis
P95_bin.96	p__Actinobacteria (UID2112)	31	211	124	43	167	1	0	0	0	71.24	0.81	0	Y	d__Bacteria;p__Actinobacteriota;c__Coriobacteriia;o__Coriobacteriales;f__Coriobacteriaceae;g__Collinsella;s__
P117_Sub1_bin.73	o__Clostridiales (UID1212)	172	263	149	37	226	0	0	0	0	96.67	0	0	Y	d__Bacteria;p__Firmicutes_A;c__Clostridia;o__Lachnospirales;f__Lachnospiraceae;g__Lachnospira;s__Lachnospira sp003451515
P116_bin.35	p__Actinobacteria (UID2112)	31	211	124	13	198	0	0	0	0	93.55	0	0	Y	d__Bacteria;p__Actinobacteriota;c__Coriobacteriia;o__Coriobacteriales;f__Eggerthellaceae;g__Adlercreutzia;s__Adlercreutzia celatus_A
P135_bin.156	k__Bacteria (UID203)	5449	102	56	49	53	0	0	0	0	80.71	0	0	Y	d__Bacteria;p__Firmicutes_A;c__Clostridia;o__Oscillospirales;f__Ruminococcaceae;g__Faecalibacterium;s__Faecalibacterium prausnitzii_D
P83_bin.13	o__Clostridiales (UID1212)	172	261	147	69	188	4	0	0	0	85.14	2.72	100	Y	d__Bacteria;p__Firmicutes_A;c__Clostridia;o__Oscillospirales;f__Ruminococcaceae;g__Faecalibacterium;s__Faecalibacterium prausnitzii_G
P159_bin.51	k__Bacteria (UID2569)	434	278	186	20	251	7	0	0	0	92.99	2.42	57.14	Y	d__Bacteria;p__Bacteroidota;c__Bacteroidia;o__Bacteroidales;f__Marinifilaceae;g__Butyricimonas;s__Butyricimonas faecihominis
P169_bin.25	o__Clostridiales (UID1226)	155	278	158	56	221	1	0	0	0	79.75	0.63	0	Y	d__Bacteria;p__Firmicutes_A;c__Clostridia;o__Lachnospirales;f__Lachnospiraceae;g__Ruminococcus_A;s__Ruminococcus_A sp003011855
P54_bin.38	o__Clostridiales (UID1212)	172	263	149	3	259	1	0	0	0	98.66	0.11	0	Y	d__Bacteria;p__Firmicutes_A;c__Clostridia;o__Oscillospirales;f__Acutalibacteraceae;g__Eubacterium_R;s__Eubacterium_R sp000436835
P30_bin.4	o__Clostridiales (UID1120)	304	247	141	21	225	1	0	0	0	90.78	0.71	0	Y	d__Bacteria;p__Firmicutes_A;c__Clostridia;o__Peptostreptococcales;f__Anaerovoracaceae;g__Mogibacterium;s__Mogibacterium sp002299625
P16_bin.97	o__Clostridiales (UID1212)	172	263	149	11	252	0	0	0	0	95.3	0	0	Y	d__Bacteria;p__Firmicutes_A;c__Clostridia;o__Lachnospirales;f__Lachnospiraceae;g__CAG-127;s__CAG-127 sp900319515
P95_bin.44	k__Bacteria (UID203)	5449	102	56	51	51	0	0	0	0	76.22	0	0	Y	d__Bacteria;p__Firmicutes_A;c__Clostridia;o__Oscillospirales;f__Ruminococcaceae;g__Faecalibacterium;s__Faecalibacterium prausnitzii_C
P12_bin.70	o__Clostridiales (UID1212)	172	261	147	56	196	9	0	0	0	92.29	3.4	66.67	Y	d__Bacteria;p__Firmicutes_A;c__Clostridia;o__Oscillospirales;f__Ruminococcaceae;g__Faecalibacterium;s__Faecalibacterium prausnitzii_D
P83_bin.72	o__Clostridiales (UID1212)	172	263	149	43	200	20	0	0	0	88.69	3	5	Y	d__Bacteria;p__Firmicutes_A;c__Clostridia;o__Oscillospirales;f__Oscillospiraceae;g__ER4;s__ER4 sp000765235
P32_bin.54	o__Clostridiales (UID1226)	155	278	158	135	136	6	1	0	0	57.21	3.06	22.22	Y	d__Bacteria;p__Firmicutes_A;c__Clostridia;o__Lachnospirales;f__Lachnospiraceae;g__Blautia_A;s__Blautia_A sp900066165
P32_bin.18	k__Bacteria (UID203)	5449	102	56	65	37	0	0	0	0	56.61	0	0	Y	d__Bacteria;p__Firmicutes_A;c__Clostridia;o__Oscillospirales;f__Ruminococcaceae;g__Faecalibacterium;s__Faecalibacterium prausnitzii
P117_bin.108	k__Bacteria (UID203)	5449	102	56	51	50	1	0	0	0	77.14	0.89	100	Y	d__Bacteria;p__Firmicutes_A;c__Clostridia;o__Oscillospirales;f__Ruminococcaceae;g__Faecalibacterium;s__Faecalibacterium prausnitzii_C
P1_bin.6	k__Bacteria (UID203)	5449	103	57	54	48	1	0	0	0	70.18	1.75	100	Y	d__Bacteria;p__Firmicutes;c__Bacilli;o__Erysipelotrichales;f__Erysipelatoclostridiaceae;g__Catenibacterium;s__Catenibacterium sp000437715
P70_bin.60	o__Clostridiales (UID1212)	172	261	147	12	249	0	0	0	0	95.24	0	0	Y	d__Bacteria;p__Firmicutes_A;c__Clostridia;o__Oscillospirales;f__Ruminococcaceae;g__Gemmiger;s__Gemmiger formicilis
P140_bin.33	o__Clostridiales (UID1212)	172	261	147	11	250	0	0	0	0	94.22	0	0	Y	d__Bacteria;p__Firmicutes_A;c__Clostridia;o__Oscillospirales;f__Ruminococcaceae;g__Gemmiger;s__Gemmiger formicilis
P10_bin.1	c__Deltaproteobacteria (UID3218)	61	284	169	3	281	0	0	0	0	98.82	0	0	Y	d__Bacteria;p__Desulfobacterota;c__Desulfovibrionia;o__Desulfovibrionales;f__Desulfovibrionaceae;g__Bilophila;s__Bilophila wadsworthia
P95_bin.14	k__Bacteria (UID2329)	174	149	89	60	89	0	0	0	0	54.49	0	0	Y	d__Bacteria;p__Firmicutes;c__Bacilli;o__RF39;f__CAG-302;g__CAG-302;s__CAG-302 sp001916775
P99_bin.50	k__Bacteria (UID203)	5449	102	56	61	39	2	0	0	0	61.61	2.68	100	Y	d__Bacteria;p__Firmicutes_A;c__Clostridia;o__Oscillospirales;f__Ruminococcaceae;g__Faecalibacterium;s__Faecalibacterium prausnitzii_C
P1_bin.82	o__Clostridiales (UID1212)	172	261	147	68	190	3	0	0	0	89.37	1.36	33.33	Y	d__Bacteria;p__Firmicutes_A;c__Clostridia;o__Oscillospirales;f__Ruminococcaceae;g__Faecalibacterium;s__Faecalibacterium prausnitzii
P30_bin.32	k__Bacteria (UID203)	5449	102	56	53	47	2	0	0	0	75.36	3.57	100	Y	d__Bacteria;p__Firmicutes_A;c__Clostridia;o__Oscillospirales;f__Ruminococcaceae;g__Faecalibacterium;s__Faecalibacterium prausnitzii_I
P67_bin.15	o__Clostridiales (UID1212)	172	261	147	54	206	1	0	0	0	87.93	0.68	0	Y	d__Bacteria;p__Firmicutes_A;c__Clostridia;o__Oscillospirales;f__Ruminococcaceae;g__Gemmiger;s__Gemmiger qucibialis
P30_bin.55	o__Clostridiales (UID1226)	155	278	158	62	215	1	0	0	0	75.95	0.63	0	Y	d__Bacteria;p__Firmicutes_A;c__Clostridia;o__Lachnospirales;f__Lachnospiraceae;g__Ruminococcus_A;s__Ruminococcus_A sp003011855
P12_bin.36	f__Lachnospiraceae (UID1256)	33	333	171	117	197	18	1	0	0	69.11	6.88	19.05	Y	d__Bacteria;p__Firmicutes_A;c__Clostridia;o__Lachnospirales;f__Lachnospiraceae;g__Mediterraneibacter;s__Mediterraneibacter faecis
P142_bin.61	f__Lachnospiraceae (UID1255)	90	354	174	147	204	3	0	0	0	60.23	1.29	33.33	Y	d__Bacteria;p__Firmicutes_A;c__Clostridia;o__Lachnospirales;f__Lachnospiraceae;g__Eubacterium_I;s__Eubacterium_I ramulus
P99_bin.9	o__Selenomonadales (UID1024)	64	334	167	9	322	3	0	0	0	98.46	0.9	0	Y	d__Bacteria;p__Firmicutes_C;c__Negativicutes;o__Acidaminococcales;f__Acidaminococcaceae;g__Phascolarctobacterium_A;s__Phascolarctobacterium_A succinatutens
P99_bin.49	f__Lachnospiraceae (UID1286)	57	420	207	12	402	6	0	0	0	96.16	1.76	0	Y	d__Bacteria;p__Firmicutes_A;c__Clostridia;o__Lachnospirales;f__Lachnospiraceae;g__Agathobacter;s__Agathobacter faecis
P74_bin.58	o__Clostridiales (UID1226)	155	278	158	6	271	1	0	0	0	98.1	0.63	100	Y	d__Bacteria;p__Firmicutes_A;c__Clostridia;o__Lachnospirales;f__Lachnospiraceae;g__CAG-81;s__CAG-81 sp000435795
P78_bin.205	o__Clostridiales (UID1212)	172	263	149	55	208	0	0	0	0	77.18	0	0	Y	d__Bacteria;p__Firmicutes_A;c__Clostridia;o__Lachnospirales;f__Lachnospiraceae;g__Coprococcus;s__Coprococcus eutactus_A
P99_bin.103	o__Clostridiales (UID1212)	172	263	149	76	186	1	0	0	0	70.97	0.67	0	Y	d__Bacteria;p__Firmicutes_A;c__Clostridia;o__Oscillospirales;f__Acutalibacteraceae;g__UBA737;s__UBA737 sp900549755
P116_bin.57	f__Lachnospiraceae (UID1286)	57	420	207	33	363	12	10	2	0	93.29	6.68	14.81	Y	d__Bacteria;p__Firmicutes_A;c__Clostridia;o__Lachnospirales;f__Lachnospiraceae;g__Roseburia;s__Roseburia inulinivorans
P13_bin.52	p__Actinobacteria (UID2112)	31	211	124	0	211	0	0	0	0	100	0	0	Y	d__Bacteria;p__Actinobacteriota;c__Coriobacteriia;o__Coriobacteriales;f__Coriobacteriaceae;g__Collinsella;s__Collinsella sp003479805
P12_bin.50	k__Bacteria (UID2569)	434	278	186	14	262	2	0	0	0	94.8	1.08	0	Y	d__Bacteria;p__Bacteroidota;c__Bacteroidia;o__Bacteroidales;f__Marinifilaceae;g__Butyricimonas;s__Butyricimonas virosa
P21_bin.19	o__Clostridiales (UID1212)	172	257	149	57	200	0	0	0	0	81.44	0	0	Y	d__Bacteria;p__Firmicutes_A;c__Clostridia;o__Oscillospirales;f__Oscillospiraceae;g__Flavonifractor;s__Flavonifractor plautii
P30_bin.91	k__Bacteria (UID203)	5449	104	58	59	41	4	0	0	0	59.59	6.03	100	Y	d__Bacteria;p__Bacteroidota;c__Bacteroidia;o__Bacteroidales;f__Marinifilaceae;g__Butyricimonas;s__Butyricimonas virosa
P30_bin.45	k__Bacteria (UID203)	5449	102	56	57	42	3	0	0	0	70.16	5.36	33.33	Y	d__Bacteria;p__Firmicutes_A;c__Clostridia;o__Oscillospirales;f__Ruminococcaceae;g__Faecalibacterium;s__Faecalibacterium sp900539945
P54_bin.60	g__Prevotella (UID2722)	64	532	281	41	491	0	0	0	0	93.94	0	0	Y	d__Bacteria;p__Bacteroidota;c__Bacteroidia;o__Bacteroidales;f__Bacteroidaceae;g__Prevotella;s__Prevotella sp003447235
P70_bin.24	k__Bacteria (UID2569)	434	278	186	1	277	0	0	0	0	99.46	0	0	Y	d__Bacteria;p__Bacteroidota;c__Bacteroidia;o__Bacteroidales;f__Marinifilaceae;g__Butyricimonas;s__Butyricimonas sp002161485
P52_bin.15	o__Clostridiales (UID1212)	172	263	149	3	260	0	0	0	0	97.99	0	0	Y	d__Bacteria;p__Firmicutes_A;c__Clostridia;o__Lachnospirales;f__Lachnospiraceae;g__Coprococcus;s__Coprococcus eutactus_A
P32_bin.45	k__Bacteria (UID2329)	174	149	89	3	141	5	0	0	0	96.63	2.25	0	Y	d__Bacteria;p__Firmicutes;c__Bacilli;o__RFN20;f__CAG-826;g__UBA4855;s__UBA4855 sp900545015
P68_bin.21	o__Clostridiales (UID1226)	155	278	158	65	212	1	0	0	0	84.39	0.63	0	Y	d__Bacteria;p__Firmicutes_A;c__Clostridia;o__Lachnospirales;f__Lachnospiraceae;g__Fusicatenibacter;s__Fusicatenibacter saccharivorans
P140_bin.7	o__Clostridiales (UID1212)	172	263	149	6	247	10	0	0	0	97.09	5.06	0	Y	d__Bacteria;p__Firmicutes_A;c__Clostridia;o__Lachnospirales;f__Lachnospiraceae;g__Anaerobutyricum;s__
P83_bin.22	o__Clostridiales (UID1212)	172	263	149	66	192	5	0	0	0	76.05	1.79	60	Y	d__Bacteria;p__Firmicutes_A;c__Clostridia;o__Oscillospirales;f__Oscillospiraceae;g__Oscillibacter;s__Oscillibacter sp001916835
P26_bin.36	c__Clostridia (UID1118)	387	223	124	29	191	3	0	0	0	86.09	1.64	0	Y	d__Bacteria;p__Firmicutes_A;c__Clostridia_A;o__Christensenellales;f__Borkfalkiaceae;g__UMGS775;s__UMGS775 sp900545325
P139_bin.9	k__Bacteria (UID203)	5449	102	56	66	36	0	0	0	0	58.39	0	0	Y	d__Bacteria;p__Firmicutes_A;c__Clostridia;o__Oscillospirales;f__Ruminococcaceae;g__Faecalibacterium;s__Faecalibacterium sp900539945
P83_bin.63	k__Bacteria (UID203)	5449	104	58	68	36	0	0	0	0	55.17	0	0	Y	d__Bacteria;p__Firmicutes_A;c__Clostridia;o__Lachnospirales;f__Lachnospiraceae;g__Mediterraneibacter;s__Mediterraneibacter faecis
P51_Sub1_bin.32	k__Bacteria (UID203)	5449	102	56	54	47	1	0	0	0	71.95	0.89	100	Y	d__Bacteria;p__Firmicutes_A;c__Clostridia;o__Oscillospirales;f__Ruminococcaceae;g__Faecalibacterium;s__
P140_bin.77	p__Actinobacteria (UID2112)	31	211	124	10	200	1	0	0	0	95.43	0.81	0	Y	d__Bacteria;p__Actinobacteriota;c__Coriobacteriia;o__Coriobacteriales;f__Coriobacteriaceae;g__Collinsella;s__
P31_bin.7	o__Clostridiales (UID1212)	172	263	149	66	196	1	0	0	0	85.34	0.17	100	Y	d__Bacteria;p__Firmicutes_A;c__Clostridia;o__Lachnospirales;f__Lachnospiraceae;g__Lachnospira;s__Lachnospira eligens_B
P71_bin.24	o__Clostridiales (UID1212)	172	261	147	41	220	0	0	0	0	91.31	0	0	Y	d__Bacteria;p__Firmicutes_A;c__Clostridia;o__Oscillospirales;f__Ruminococcaceae;g__Gemmiger;s__Gemmiger formicilis
P99_bin.25	o__Clostridiales (UID1212)	172	263	149	5	254	4	0	0	0	96.64	1.68	75	Y	d__Bacteria;p__Firmicutes_A;c__Clostridia;o__Oscillospirales;f__Oscillospiraceae;g__Oscillibacter;s__Oscillibacter sp001916835
P48_bin.41	f__Lachnospiraceae (UID1286)	57	420	207	98	302	20	0	0	0	79.08	5.53	0	Y	d__Bacteria;p__Firmicutes_A;c__Clostridia;o__Lachnospirales;f__Lachnospiraceae;g__Acetatifactor;s__Acetatifactor sp900066565
P78_Sub1_bin.52	o__Clostridiales (UID1212)	172	263	149	130	132	1	0	0	0	57.26	0.67	0	Y	d__Bacteria;p__Firmicutes_A;c__Clostridia;o__Oscillospirales;f__Ruminococcaceae;g__Negativibacillus;s__Negativibacillus sp000435195
P71_bin.56	o__Clostridiales (UID1212)	172	263	149	8	255	0	0	0	0	95.47	0	0	Y	d__Bacteria;p__Firmicutes_A;c__Clostridia;o__Oscillospirales;f__Oscillospiraceae;g__ER4;s__ER4 sp900317525
P26_bin.115	o__Clostridiales (UID1212)	172	263	149	4	259	0	0	0	0	97.32	0	0	Y	d__Bacteria;p__Firmicutes_A;c__Clostridia;o__Oscillospirales;f__Acutalibacteraceae;g__CAG-217;s__CAG-217 sp000436335
P48_bin.28	p__Actinobacteria (UID2112)	31	211	124	7	203	1	0	0	0	97.04	0.81	0	Y	d__Bacteria;p__Actinobacteriota;c__Coriobacteriia;o__Coriobacteriales;f__Coriobacteriaceae;g__Collinsella;s__Collinsella sp900540895
P71_bin.69	f__Lachnospiraceae (UID1286)	57	420	207	117	299	4	0	0	0	70.05	1.29	25	Y	d__Bacteria;p__Firmicutes_A;c__Clostridia;o__Lachnospirales;f__Lachnospiraceae;g__Agathobacter;s__Agathobacter rectalis
P44_bin.8	k__Bacteria (UID2982)	88	230	148	19	210	1	0	0	0	88.51	0.68	0	Y	d__Bacteria;p__Verrucomicrobiota;c__Lentisphaeria;o__UBA1407;f__UBA1407;g__UBA1724;s__UBA1724 sp900548225
P74_bin.149	k__Bacteria (UID203)	5449	104	58	69	35	0	0	0	0	53.45	0	0	Y	d__Bacteria;p__Firmicutes_A;c__Clostridia;o__Lachnospirales;f__Lachnospiraceae;g__Mediterraneibacter;s__Mediterraneibacter faecis
GB_bin.8	o__Clostridiales (UID1342)	32	340	177	31	308	1	0	0	0	97.87	0.19	0	Y	d__Bacteria;p__Firmicutes_A;c__Clostridia;o__Lachnospirales;f__Lachnospiraceae;g__Enterocloster;s__Enterocloster bolteae
P157_bin.26	o__Clostridiales (UID1226)	155	278	158	67	205	6	0	0	0	86.39	1.9	16.67	Y	d__Bacteria;p__Firmicutes_A;c__Clostridia;o__Lachnospirales;f__Lachnospiraceae;g__Ruminococcus_A;s__Ruminococcus_A sp003011855
P139_bin.56	p__Actinobacteria (UID2112)	31	211	124	41	168	2	0	0	0	86.43	1.61	50	Y	d__Bacteria;p__Actinobacteriota;c__Coriobacteriia;o__Coriobacteriales;f__Coriobacteriaceae;g__Collinsella;s__
P12_bin.56	k__Bacteria (UID203)	5449	102	56	57	44	1	0	0	0	63.15	0.89	100	Y	d__Bacteria;p__Firmicutes_A;c__Clostridia;o__Oscillospirales;f__Ruminococcaceae;g__Faecalibacterium;s__Faecalibacterium prausnitzii_G
P54_bin.48	k__Bacteria (UID2372)	131	177	106	44	125	8	0	0	0	81.09	4.56	62.5	Y	d__Bacteria;p__Firmicutes;c__Bacilli;o__Erysipelotrichales;f__Erysipelotrichaceae;g__Holdemanella;s__Holdemanella sp002299315
P53_bin.35	p__Actinobacteria (UID2112)	31	211	124	5	205	1	0	0	0	97.47	0.81	0	Y	d__Bacteria;p__Actinobacteriota;c__Coriobacteriia;o__Coriobacteriales;f__Coriobacteriaceae;g__Collinsella;s__Collinsella aerofaciens_G
P31_bin.15	f__Lachnospiraceae (UID1286)	57	420	207	18	397	5	0	0	0	95.69	1.45	0	Y	d__Bacteria;p__Firmicutes_A;c__Clostridia;o__Lachnospirales;f__Lachnospiraceae;g__CAG-194;s__CAG-194 sp000432915
P54_bin.82	o__Clostridiales (UID1212)	172	263	149	38	225	0	0	0	0	82.89	0	0	Y	d__Bacteria;p__Firmicutes_A;c__Clostridia;o__Oscillospirales;f__Ruminococcaceae;g__Ruminococcus_C;s__Ruminococcus_C callidus
P31_bin.65	o__Clostridiales (UID1212)	172	263	149	129	133	1	0	0	0	52.73	0.67	0	Y	d__Bacteria;p__Firmicutes_A;c__Clostridia;o__Oscillospirales;f__Acutalibacteraceae;g__Ruminococcus_H;s__Ruminococcus_H sp003531055
P12_bin.28	f__Lachnospiraceae (UID1286)	57	420	207	9	409	2	0	0	0	97.2	0.64	0	Y	d__Bacteria;p__Firmicutes_A;c__Clostridia;o__Lachnospirales;f__Lachnospiraceae;g__CAG-45;s__CAG-45 sp900066395
P32_bin.3	f__Lachnospiraceae (UID1256)	33	333	171	65	262	6	0	0	0	84.21	2.44	0	Y	d__Bacteria;p__Firmicutes_A;c__Clostridia;o__Lachnospirales;f__Lachnospiraceae;g__Mediterraneibacter;s__Mediterraneibacter faecis
P67_bin.48	o__Clostridiales (UID1226)	155	278	158	57	220	1	0	0	0	88.21	0.21	0	Y	d__Bacteria;p__Firmicutes_A;c__Clostridia;o__Lachnospirales;f__Lachnospiraceae;g__UMGS1375;s__UMGS1375 sp900066615
P117_Sub1_bin.27	o__Clostridiales (UID1226)	155	278	158	57	215	6	0	0	0	89.13	2.74	33.33	Y	d__Bacteria;p__Firmicutes_A;c__Clostridia;o__Lachnospirales;f__Lachnospiraceae;g__Enterocloster;s__Enterocloster sp900541315
P52_bin.7	f__Lachnospiraceae (UID1286)	57	420	207	1	400	19	0	0	0	99.52	2.98	5.26	Y	d__Bacteria;p__Firmicutes_A;c__Clostridia;o__Lachnospirales;f__Lachnospiraceae;g__CAG-45;s__CAG-45 sp900066395
P16_bin.46	k__Bacteria (UID203)	5449	102	56	57	44	1	0	0	0	69.81	1.79	100	Y	d__Bacteria;p__Firmicutes_A;c__Clostridia;o__Oscillospirales;f__Ruminococcaceae;g__Faecalibacterium;s__Faecalibacterium prausnitzii
P36_bin.15	k__Bacteria (UID203)	5449	102	56	53	46	3	0	0	0	74.63	3.73	100	Y	d__Bacteria;p__Firmicutes_A;c__Clostridia;o__Oscillospirales;f__Ruminococcaceae;g__Faecalibacterium;s__Faecalibacterium sp900539945
P23_bin.40	k__Bacteria (UID2569)	434	278	186	1	276	1	0	0	0	99.46	0.54	100	Y	d__Bacteria;p__Bacteroidota;c__Bacteroidia;o__Bacteroidales;f__Marinifilaceae;g__Butyricimonas;s__Butyricimonas faecihominis
P48_bin.46	o__Selenomonadales (UID1024)	64	334	167	7	323	4	0	0	0	98.8	1.1	0	Y	d__Bacteria;p__Firmicutes_C;c__Negativicutes;o__Acidaminococcales;f__Acidaminococcaceae;g__Phascolarctobacterium_A;s__Phascolarctobacterium_A succinatutens
P109_bin.58	c__Clostridia (UID1118)	387	223	124	10	211	2	0	0	0	94.76	1.08	0	Y	d__Bacteria;p__Firmicutes_A;c__Clostridia_A;o__Christensenellales;f__CAG-138;g__SFEL01;s__SFEL01 sp004557245
P21_bin.32	o__Clostridiales (UID1226)	155	278	158	119	158	1	0	0	0	58.09	0.63	0	Y	d__Bacteria;p__Firmicutes_A;c__Clostridia;o__Lachnospirales;f__Lachnospiraceae;g__Blautia_A;s__Blautia_A sp900066165
P116_bin.30	o__Clostridiales (UID1212)	172	263	149	4	259	0	0	0	0	98.64	0	0	Y	d__Bacteria;p__Firmicutes_A;c__Clostridia;o__Lachnospirales;f__Lachnospiraceae;g__Lachnospira;s__Lachnospira eligens_B
P46_bin.25	f__Lachnospiraceae (UID1286)	57	420	207	14	395	11	0	0	0	96.62	3.86	36.36	Y	d__Bacteria;p__Firmicutes_A;c__Clostridia;o__Lachnospirales;f__Lachnospiraceae;g__Acetatifactor;s__Acetatifactor sp900066565
P130_bin.5	o__Clostridiales (UID1226)	155	278	158	17	260	1	0	0	0	97.65	0.16	0	Y	d__Bacteria;p__Firmicutes_A;c__Clostridia;o__Lachnospirales;f__Lachnospiraceae;g__Blautia_A;s__Blautia_A obeum
P78_bin.139	o__Clostridiales (UID1212)	172	263	149	8	255	0	0	0	0	95.97	0	0	Y	d__Bacteria;p__Firmicutes_A;c__Clostridia;o__Lachnospirales;f__Lachnospiraceae;g__Eubacterium_F;s__Eubacterium_F sp003491505
P68_bin.19	o__Clostridiales (UID1212)	172	261	147	58	198	5	0	0	0	91.74	1.87	100	Y	d__Bacteria;p__Firmicutes_A;c__Clostridia;o__Oscillospirales;f__Ruminococcaceae;g__Faecalibacterium;s__Faecalibacterium prausnitzii_G
P31_bin.70	o__Bacteroidales (UID2617)	213	406	265	18	387	1	0	0	0	95.28	0.13	0	Y	d__Bacteria;p__Bacteroidota;c__Bacteroidia;o__Bacteroidales;f__Muribaculaceae;g__C941;s__C941 sp004557565
P46_bin.27	k__Bacteria (UID2372)	131	177	106	1	176	0	0	0	0	99.53	0	0	Y	d__Bacteria;p__Firmicutes;c__Bacilli;o__Erysipelotrichales;f__Erysipelatoclostridiaceae;g__Erysipelatoclostridium;s__Erysipelatoclostridium spiroforme
P78_bin.38	o__Bacteroidales (UID2657)	160	492	269	211	281	0	0	0	0	53.53	0	0	Y	d__Bacteria;p__Bacteroidota;c__Bacteroidia;o__Bacteroidales;f__Bacteroidaceae;g__Paraprevotella;s__Paraprevotella xylaniphila
P53_bin.21	k__Bacteria (UID203)	5449	102	56	52	49	1	0	0	0	75.52	1.79	100	Y	d__Bacteria;p__Firmicutes_A;c__Clostridia;o__Oscillospirales;f__Ruminococcaceae;g__Faecalibacterium;s__Faecalibacterium prausnitzii_D
P92_bin.60	o__Clostridiales (UID1226)	155	278	158	79	198	1	0	0	0	66.62	0.63	0	Y	d__Bacteria;p__Firmicutes_A;c__Clostridia;o__Lachnospirales;f__Lachnospiraceae;g__CAG-81;s__CAG-81 sp900066535
P51_bin.127	k__Bacteria (UID203)	5449	104	58	8	68	28	0	0	0	86.21	8.46	57.14	Y	d__Bacteria;p__Firmicutes_A;c__Clostridia;o__Lachnospirales;f__Lachnospiraceae;g__Mediterraneibacter;s__Mediterraneibacter faecis
P11_bin.44	o__Clostridiales (UID1212)	172	263	149	26	234	3	0	0	0	89.22	1.68	66.67	Y	d__Bacteria;p__Firmicutes_A;c__Clostridia;o__Oscillospirales;f__Oscillospiraceae;g__CAG-83;s__CAG-83 sp000435555
P23_bin.14	f__Lachnospiraceae (UID1286)	57	420	207	77	308	35	0	0	0	85.08	8.84	17.14	Y	d__Bacteria;p__Firmicutes_A;c__Clostridia;o__Lachnospirales;f__Lachnospiraceae;g__Roseburia;s__Roseburia intestinalis
P30_bin.122	k__Bacteria (UID203)	5449	103	57	49	48	6	0	0	0	74.72	7.37	33.33	Y	d__Bacteria;p__Firmicutes_A;c__Clostridia;o__Lachnospirales;f__Lachnospiraceae;g__UBA7182;s__UBA7182 sp003481535
P78_bin.158	k__Bacteria (UID203)	5449	102	56	63	39	0	0	0	0	58.39	0	0	Y	d__Bacteria;p__Firmicutes_A;c__Clostridia;o__Oscillospirales;f__Ruminococcaceae;g__Faecalibacterium;s__Faecalibacterium prausnitzii
P116_bin.5	k__Bacteria (UID203)	5449	104	58	70	34	0	0	0	0	51.72	0	0	Y	d__Bacteria;p__Actinobacteriota;c__Actinomycetia;o__Actinomycetales;f__Bifidobacteriaceae;g__Bifidobacterium;s__Bifidobacterium pseudocatenulatum
P12_bin.44	f__Lachnospiraceae (UID1286)	57	420	207	6	408	6	0	0	0	97.83	1.93	0	Y	d__Bacteria;p__Firmicutes_A;c__Clostridia;o__Lachnospirales;f__Lachnospiraceae;g__CAG-194;s__CAG-194 sp000432915
P36_bin.76	o__Clostridiales (UID1212)	172	263	149	4	255	4	0	0	0	97.99	1.14	0	Y	d__Bacteria;p__Firmicutes_A;c__Clostridia;o__Lachnospirales;f__Lachnospiraceae;g__Eubacterium_F;s__Eubacterium_F sp003491505
P32_bin.49	o__Clostridiales (UID1212)	172	263	149	58	201	4	0	0	0	90.37	2.18	50	Y	d__Bacteria;p__Firmicutes_A;c__Clostridia;o__Lachnospirales;f__Lachnospiraceae;g__Anaerostipes;s__Anaerostipes hadrus_A
P90_bin.24	k__Bacteria (UID203)	5449	102	56	64	38	0	0	0	0	60.71	0	0	Y	d__Bacteria;p__Firmicutes_A;c__Clostridia;o__Oscillospirales;f__Ruminococcaceae;g__Faecalibacterium;s__Faecalibacterium prausnitzii_G
P117_Sub1_bin.22	o__Clostridiales (UID1212)	172	261	147	109	151	1	0	0	0	66.25	0.68	100	Y	d__Bacteria;p__Firmicutes_A;c__Clostridia;o__Oscillospirales;f__Ruminococcaceae;g__Faecalibacterium;s__
P27_bin.57	o__Clostridiales (UID1212)	172	263	149	55	206	2	0	0	0	90.26	0.84	0	Y	d__Bacteria;p__Firmicutes_A;c__Clostridia;o__Oscillospirales;f__Acutalibacteraceae;g__CAG-217;s__CAG-217 sp000436335
P74_bin.148	f__Lachnospiraceae (UID1286)	57	420	207	96	321	3	0	0	0	81.26	1.13	66.67	Y	d__Bacteria;p__Firmicutes_A;c__Clostridia;o__Lachnospirales;f__Lachnospiraceae;g__Acetatifactor;s__Acetatifactor sp900066565
P27_bin.47	o__Clostridiales (UID1212)	172	263	149	64	178	21	0	0	0	81.74	6.04	28.57	Y	d__Bacteria;p__Firmicutes_A;c__Clostridia;o__Lachnospirales;f__Lachnospiraceae;g__Lachnospira;s__Lachnospira eligens_B
P48_bin.54	f__Lachnospiraceae (UID1256)	33	333	171	103	230	0	0	0	0	68.42	0	0	Y	d__Bacteria;p__Firmicutes_A;c__Clostridia;o__Lachnospirales;f__Lachnospiraceae;g__Mediterraneibacter;s__Mediterraneibacter faecis
P78_bin.170	o__Clostridiales (UID1212)	172	263	149	3	260	0	0	0	0	98.66	0	0	Y	d__Bacteria;p__Firmicutes_A;c__Clostridia;o__Lachnospirales;f__Lachnospiraceae;g__CAG-127;s__CAG-127 sp900319515
P94_bin.22	o__Clostridiales (UID1212)	172	263	149	42	217	4	0	0	0	78.79	1.34	0	Y	d__Bacteria;p__Firmicutes_A;c__Clostridia;o__TANB77;f__CAG-508;g__CAG-245;s__CAG-245 sp000435175
P95_bin.52	p__Bacteroidetes (UID2605)	350	314	208	57	255	2	0	0	0	92.78	0.72	50	Y	d__Bacteria;p__Bacteroidota;c__Bacteroidia;o__Bacteroidales;f__Rikenellaceae;g__Alistipes;s__Alistipes sp006542685
P95_bin.29	o__Clostridiales (UID1212)	172	263	149	49	214	0	0	0	0	76.17	0	0	Y	d__Bacteria;p__Firmicutes_A;c__Clostridia;o__Oscillospirales;f__Acutalibacteraceae;g__CAG-180;s__CAG-180 sp000432435
P10_bin.48	o__Clostridiales (UID1226)	155	278	158	45	233	0	0	0	0	94.3	0	0	Y	d__Bacteria;p__Firmicutes_A;c__Clostridia;o__Lachnospirales;f__Lachnospiraceae;g__CAG-81;s__CAG-81 sp000435795
P70_bin.4	k__Bacteria (UID203)	5449	102	56	52	49	1	0	0	0	76.79	0.89	100	Y	d__Bacteria;p__Firmicutes_A;c__Clostridia;o__Oscillospirales;f__Ruminococcaceae;g__Faecalibacterium;s__Faecalibacterium prausnitzii_D
P52_bin.98	f__Lachnospiraceae (UID1286)	57	420	207	105	307	8	0	0	0	82.91	2.67	25	Y	d__Bacteria;p__Firmicutes_A;c__Clostridia;o__Lachnospirales;f__Lachnospiraceae;g__Acetatifactor;s__Acetatifactor sp900066565
P44_bin.26	p__Proteobacteria (UID3887)	1487	256	160	53	202	1	0	0	0	94.58	0.62	0	Y	d__Bacteria;p__Proteobacteria;c__Gammaproteobacteria;o__Burkholderiales;f__Burkholderiaceae;g__Duodenibacillus;s__Duodenibacillus sp900544335
P140_bin.32	o__Clostridiales (UID1226)	155	278	158	41	234	3	0	0	0	96.58	0.34	100	Y	d__Bacteria;p__Firmicutes_A;c__Clostridia;o__Lachnospirales;f__Lachnospiraceae;g__Blautia_A;s__Blautia_A obeum
P31_bin.67	c__Clostridia (UID1118)	387	223	124	22	200	1	0	0	0	89.65	0.81	0	Y	d__Bacteria;p__Firmicutes_A;c__Clostridia_A;o__Christensenellales;f__Borkfalkiaceae;g__UBA10281;s__UBA10281 sp900556195
P71_bin.81	k__Bacteria (UID203)	5449	102	56	58	44	0	0	0	0	68.21	0	0	Y	d__Bacteria;p__Firmicutes_A;c__Clostridia;o__Oscillospirales;f__Ruminococcaceae;g__Faecalibacterium;s__Faecalibacterium prausnitzii_I
P95_bin.49	o__Clostridiales (UID1212)	172	263	149	27	236	0	0	0	0	88.55	0	0	Y	d__Bacteria;p__Firmicutes_A;c__Clostridia;o__Oscillospirales;f__Acutalibacteraceae;g__CAG-177;s__CAG-177 sp003514385
P117_Sub1_bin.89	k__Bacteria (UID203)	5449	103	57	62	37	4	0	0	0	51.37	7.02	50	Y	d__Bacteria;p__Firmicutes_A;c__Clostridia;o__Lachnospirales;f__Lachnospiraceae;g__Anaerobutyricum;s__Anaerobutyricum hallii
P14_bin.33	o__Clostridiales (UID1212)	172	261	147	43	217	1	0	0	0	83.65	0.23	0	Y	d__Bacteria;p__Firmicutes_A;c__Clostridia;o__Oscillospirales;f__Ruminococcaceae;g__Faecalibacterium;s__Faecalibacterium prausnitzii_C
P140_bin.48	g__Streptococcus (UID561)	89	679	295	286	387	6	0	0	0	56.06	0.68	16.67	Y	d__Bacteria;p__Firmicutes;c__Bacilli;o__Lactobacillales;f__Streptococcaceae;g__Streptococcus;s__Streptococcus parasanguinis_B
P26_bin.10	f__Lachnospiraceae (UID1256)	33	333	171	31	290	12	0	0	0	95.11	2.46	8.33	Y	d__Bacteria;p__Firmicutes_A;c__Clostridia;o__Lachnospirales;f__Lachnospiraceae;g__Mediterraneibacter;s__Mediterraneibacter faecis
P117_bin.57	f__Lachnospiraceae (UID1256)	33	333	171	145	183	5	0	0	0	55.93	1.75	40	Y	d__Bacteria;p__Firmicutes_A;c__Clostridia;o__Lachnospirales;f__Lachnospiraceae;g__Mediterraneibacter;s__Mediterraneibacter faecis
P21_Sub1_bin.10	k__Bacteria (UID203)	5449	102	56	49	50	3	0	0	0	80.36	3.57	66.67	Y	d__Bacteria;p__Firmicutes_A;c__Clostridia;o__Oscillospirales;f__Ruminococcaceae;g__Faecalibacterium;s__Faecalibacterium prausnitzii_C
P12_bin.6	o__Clostridiales (UID1212)	172	260	146	87	173	0	0	0	0	60.27	0	0	Y	d__Bacteria;p__Firmicutes_A;c__Clostridia;o__Oscillospirales;f__Ruminococcaceae;g__Ruminococcus_D;s__Ruminococcus_D bicirculans
P44_bin.24	o__Selenomonadales (UID1024)	64	334	167	162	169	3	0	0	0	51.5	0.6	0	Y	d__Bacteria;p__Firmicutes_C;c__Negativicutes;o__Acidaminococcales;f__Acidaminococcaceae;g__Phascolarctobacterium_A;s__Phascolarctobacterium_A succinatutens
P117_bin.35	f__Lachnospiraceae (UID1286)	57	420	207	3	403	14	0	0	0	98.55	2.48	0	Y	d__Bacteria;p__Firmicutes_A;c__Clostridia;o__Lachnospirales;f__Lachnospiraceae;g__Acetatifactor;s__Acetatifactor sp900066565
P78_Sub1_bin.150	o__Selenomonadales (UID1024)	64	334	167	80	250	4	0	0	0	80.84	1.5	0	Y	d__Bacteria;p__Firmicutes_C;c__Negativicutes;o__Acidaminococcales;f__Acidaminococcaceae;g__Phascolarctobacterium_A;s__Phascolarctobacterium_A succinatutens
P109_bin.7	o__Clostridiales (UID1212)	172	263	149	77	184	2	0	0	0	75.12	1.34	0	Y	d__Bacteria;p__Firmicutes_A;c__Clostridia;o__Oscillospirales;f__Oscillospiraceae;g__CAG-83;s__CAG-83 sp900549395
P78_Sub1_bin.70	o__Clostridiales (UID1226)	155	278	158	121	153	4	0	0	0	63.37	0.08	25	Y	d__Bacteria;p__Firmicutes_A;c__Clostridia;o__Lachnospirales;f__Lachnospiraceae;g__UMGS1375;s__UMGS1375 sp900066615
P32_bin.35	k__Bacteria (UID203)	5449	102	56	50	52	0	0	0	0	79.82	0	0	Y	d__Bacteria;p__Firmicutes_A;c__Clostridia;o__Oscillospirales;f__Ruminococcaceae;g__Faecalibacterium;s__Faecalibacterium prausnitzii_C
P135_Sub1_bin.55	k__Bacteria (UID2372)	131	177	106	22	155	0	0	0	0	97.3	0	0	Y	d__Bacteria;p__Firmicutes;c__Bacilli;o__Erysipelotrichales;f__Erysipelotrichaceae;g__Longicatena;s__Longicatena caecimuris
P51_bin.56	f__Lachnospiraceae (UID1286)	57	420	207	23	390	7	0	0	0	95.17	1.83	28.57	Y	d__Bacteria;p__Firmicutes_A;c__Clostridia;o__Lachnospirales;f__Lachnospiraceae;g__Roseburia;s__Roseburia intestinalis
P130_bin.41	f__Lachnospiraceae (UID1286)	57	420	207	59	355	6	0	0	0	86.47	1.93	0	Y	d__Bacteria;p__Firmicutes_A;c__Clostridia;o__Lachnospirales;f__Lachnospiraceae;g__Acetatifactor;s__Acetatifactor sp900066565
P32_bin.68	o__Clostridiales (UID1212)	172	261	147	59	198	4	0	0	0	89.16	1.2	100	Y	d__Bacteria;p__Firmicutes_A;c__Clostridia;o__Oscillospirales;f__Ruminococcaceae;g__Faecalibacterium;s__
P90_bin.30	k__Bacteria (UID203)	5449	102	56	50	51	1	0	0	0	79.46	0.89	100	Y	d__Bacteria;p__Firmicutes_A;c__Clostridia;o__Oscillospirales;f__Ruminococcaceae;g__Faecalibacterium;s__Faecalibacterium prausnitzii_C
P78_bin.185	o__Clostridiales (UID1212)	172	263	149	16	245	2	0	0	0	90.6	0.73	50	Y	d__Bacteria;p__Firmicutes_A;c__Clostridia;o__Oscillospirales;f__Oscillospiraceae;g__CAG-83;s__CAG-83 sp001916855
P51_bin.33	c__Deltaproteobacteria (UID3218)	61	284	169	11	270	3	0	0	0	94.56	1.38	0	Y	d__Bacteria;p__Desulfobacterota;c__Desulfovibrionia;o__Desulfovibrionales;f__Desulfovibrionaceae;g__Desulfovibrio;s__Desulfovibrio sp900319575
P64_bin.35	k__Bacteria (UID203)	5449	102	56	49	53	0	0	0	0	78.93	0	0	Y	d__Bacteria;p__Firmicutes_A;c__Clostridia;o__Oscillospirales;f__Ruminococcaceae;g__Faecalibacterium;s__Faecalibacterium prausnitzii_D
P90_bin.36	p__Proteobacteria (UID3887)	1487	256	161	79	174	3	0	0	0	77.69	1.24	0	Y	d__Bacteria;p__Proteobacteria;c__Gammaproteobacteria;o__Burkholderiales;f__Burkholderiaceae;g__Sutterella;s__Sutterella wadsworthensis
P99_bin.48	o__Clostridiales (UID1212)	172	263	149	20	242	1	0	0	0	89.77	0.67	0	Y	d__Bacteria;p__Firmicutes_A;c__Clostridia;o__Oscillospirales;f__Oscillospiraceae;g__UBA738;s__UBA738 sp003522945
P83_bin.4	f__Lachnospiraceae (UID1286)	57	420	207	6	409	5	0	0	0	97.83	0.74	20	Y	d__Bacteria;p__Firmicutes_A;c__Clostridia;o__Lachnospirales;f__Lachnospiraceae;g__Roseburia;s__Roseburia sp900552665
P31_bin.47	f__Lachnospiraceae (UID1286)	57	420	207	26	389	5	0	0	0	95.65	1.45	0	Y	d__Bacteria;p__Firmicutes_A;c__Clostridia;o__Lachnospirales;f__Lachnospiraceae;g__Acetatifactor;s__Acetatifactor sp900066565
P135_bin.41	f__Lachnospiraceae (UID1255)	90	354	174	7	337	10	0	0	0	98.12	4.31	0	Y	d__Bacteria;p__Firmicutes_A;c__Clostridia;o__Lachnospirales;f__Lachnospiraceae;g__Eisenbergiella;s__Eisenbergiella tayi
P74_bin.64	f__Lachnospiraceae (UID1286)	57	420	207	21	399	0	0	0	0	92.59	0	0	Y	d__Bacteria;p__Firmicutes_A;c__Clostridia;o__Lachnospirales;f__Lachnospiraceae;g__Agathobacter;s__Agathobacter rectalis
P142_bin.24	o__Clostridiales (UID1226)	155	278	158	5	271	2	0	0	0	96.84	0.84	50	Y	d__Bacteria;p__Firmicutes_A;c__Clostridia;o__Lachnospirales;f__Lachnospiraceae;g__Ruminococcus_A;s__Ruminococcus_A sp003011855
P135_bin.63	o__Clostridiales (UID1226)	155	278	158	73	195	10	0	0	0	77.08	2.74	50	Y	d__Bacteria;p__Firmicutes_A;c__Clostridia;o__Lachnospirales;f__Lachnospiraceae;g__Blautia_A;s__Blautia_A sp900066165
P99_bin.115	k__Bacteria (UID2372)	131	177	106	8	164	5	0	0	0	97.3	0.89	40	Y	d__Bacteria;p__Firmicutes;c__Bacilli;o__Erysipelotrichales;f__Erysipelotrichaceae;g__Holdemanella;s__Holdemanella sp002299315
P99_bin.55	o__Clostridiales (UID1212)	172	263	149	1	262	0	0	0	0	99.33	0	0	Y	d__Bacteria;p__Firmicutes_A;c__Clostridia;o__Oscillospirales;f__Ruminococcaceae;g__Anaerotruncus;s__Anaerotruncus massiliensis
P32_bin.37	f__Lachnospiraceae (UID1286)	57	420	207	102	312	6	0	0	0	82.58	1.35	33.33	Y	d__Bacteria;p__Firmicutes_A;c__Clostridia;o__Lachnospirales;f__Lachnospiraceae;g__Agathobacter;s__Agathobacter rectalis
P30_bin.35	p__Proteobacteria (UID3887)	1487	256	160	34	219	3	0	0	0	93.98	1.04	0	Y	d__Bacteria;p__Proteobacteria;c__Gammaproteobacteria;o__Burkholderiales;f__Burkholderiaceae;g__Duodenibacillus;s__Duodenibacillus sp900544255
P48_bin.64	f__Lachnospiraceae (UID1286)	57	420	207	1	416	3	0	0	0	99.52	0.74	0	Y	d__Bacteria;p__Firmicutes_A;c__Clostridia;o__Lachnospirales;f__Lachnospiraceae;g__CAG-45;s__CAG-45 sp900066395
P13_bin.48	o__Bacteroidales (UID2657)	160	490	268	54	428	8	0	0	0	97.05	1.69	50	Y	d__Bacteria;p__Bacteroidota;c__Bacteroidia;o__Bacteroidales;f__Bacteroidaceae;g__Bacteroides;s__Bacteroides sp900552405
P94_bin.30	o__Clostridiales (UID1212)	172	261	147	44	217	0	0	0	0	93.27	0	0	Y	d__Bacteria;p__Firmicutes_A;c__Clostridia;o__Oscillospirales;f__Ruminococcaceae;g__Faecalibacterium;s__Faecalibacterium prausnitzii_G
P54_bin.51	o__Clostridiales (UID1212)	172	263	149	30	233	0	0	0	0	85.23	0	0	Y	d__Bacteria;p__Firmicutes_A;c__Clostridia;o__Lachnospirales;f__Lachnospiraceae;g__CAG-127;s__CAG-127 sp900319515
P11_bin.2	p__Bacteroidetes (UID2605)	350	316	210	28	288	0	0	0	0	89.52	0	0	Y	d__Bacteria;p__Bacteroidota;c__Bacteroidia;o__Bacteroidales;f__UBA932;g__RC9;s__RC9 sp900546445
P20_Sub1_bin.36	o__Clostridiales (UID1212)	172	261	147	50	209	2	0	0	0	96.14	1.02	0	Y	d__Bacteria;p__Firmicutes_A;c__Clostridia;o__Oscillospirales;f__Ruminococcaceae;g__Faecalibacterium;s__Faecalibacterium prausnitzii_G
Choline_bin.30	f__Lachnospiraceae (UID1256)	33	333	171	24	286	23	0	0	0	89.77	4.3	34.78	Y	d__Bacteria;p__Firmicutes_A;c__Clostridia;o__Lachnospirales;f__Lachnospiraceae;g__Mediterraneibacter;s__Mediterraneibacter faecis
P37_bin.74	g__Streptococcus (UID684)	26	668	229	70	595	3	0	0	0	92.56	0.35	33.33	Y	d__Bacteria;p__Firmicutes;c__Bacilli;o__Lactobacillales;f__Streptococcaceae;g__Streptococcus;s__Streptococcus thermophilus
P135_bin.23	f__Lachnospiraceae (UID1286)	57	420	207	41	377	2	0	0	0	89.25	0.48	0	Y	d__Bacteria;p__Firmicutes_A;c__Clostridia;o__Lachnospirales;f__Lachnospiraceae;g__Roseburia;s__
P116_bin.2	o__Clostridiales (UID1212)	172	261	147	10	248	3	0	0	0	93.54	1.36	33.33	Y	d__Bacteria;p__Firmicutes_A;c__Clostridia;o__Oscillospirales;f__Ruminococcaceae;g__Gemmiger;s__Gemmiger formicilis
P92_bin.40	o__Clostridiales (UID1226)	155	278	158	117	142	19	0	0	0	63.51	7.65	15.79	Y	d__Bacteria;p__Firmicutes_A;c__Clostridia;o__Lachnospirales;f__Lachnospiraceae;g__Blautia_A;s__Blautia_A obeum
P109_bin.35	f__Enterobacteriaceae (UID5124)	134	1173	336	272	900	1	0	0	0	71.69	0.04	0	Y	d__Bacteria;p__Proteobacteria;c__Gammaproteobacteria;o__Enterobacterales;f__Enterobacteriaceae;g__Escherichia;s__Escherichia coli_D
P26_bin.62	p__Proteobacteria (UID3887)	1487	256	160	5	249	2	0	0	0	97.4	1.25	0	Y	d__Bacteria;p__Proteobacteria;c__Gammaproteobacteria;o__Burkholderiales;f__Burkholderiaceae;g__Duodenibacillus;s__Duodenibacillus sp900544335
P130_bin.19	o__Clostridiales (UID1226)	155	278	158	37	239	2	0	0	0	88	1.27	50	Y	d__Bacteria;p__Firmicutes_A;c__Clostridia;o__Lachnospirales;f__Lachnospiraceae;g__Fusicatenibacter;s__Fusicatenibacter saccharivorans
P139_bin.25	o__Clostridiales (UID1212)	172	261	147	49	211	1	0	0	0	90.82	0.68	100	Y	d__Bacteria;p__Firmicutes_A;c__Clostridia;o__Oscillospirales;f__Ruminococcaceae;g__Gemmiger;s__Gemmiger formicilis
P95_bin.41	o__Clostridiales (UID1212)	172	263	149	45	218	0	0	0	0	93.29	0	0	Y	d__Bacteria;p__Firmicutes_A;c__Clostridia;o__Oscillospirales;f__Ruminococcaceae;g__Ruminiclostridium_E;s__Ruminiclostridium_E siraeum
P26_bin.59	f__Lachnospiraceae (UID1286)	57	420	207	51	369	0	0	0	0	95.37	0	0	Y	d__Bacteria;p__Firmicutes_A;c__Clostridia;o__Lachnospirales;f__Lachnospiraceae;g__Agathobacter;s__Agathobacter rectalis
P116_bin.65	o__Clostridiales (UID1226)	155	278	158	7	271	0	0	0	0	97.15	0	0	Y	d__Bacteria;p__Firmicutes_A;c__Clostridia;o__Lachnospirales;f__Lachnospiraceae;g__Fusicatenibacter;s__Fusicatenibacter saccharivorans
P64_bin.13	f__Lachnospiraceae (UID1286)	57	420	207	54	361	5	0	0	0	92.14	0.94	0	Y	d__Bacteria;p__Firmicutes_A;c__Clostridia;o__Lachnospirales;f__Lachnospiraceae;g__Roseburia;s__Roseburia intestinalis
P70_bin.39	k__Bacteria (UID203)	5449	102	56	47	53	2	0	0	0	83.04	2.68	100	Y	d__Bacteria;p__Firmicutes_A;c__Clostridia;o__Oscillospirales;f__Ruminococcaceae;g__Faecalibacterium;s__Faecalibacterium prausnitzii_C
P135_bin.116	o__Clostridiales (UID1226)	155	278	158	22	256	0	0	0	0	89.87	0	0	Y	d__Bacteria;p__Firmicutes_A;c__Clostridia;o__Lachnospirales;f__Lachnospiraceae;g__Clostridium_Q;s__Clostridium_Q symbiosum
P1_bin.32	f__Lachnospiraceae (UID1286)	57	420	207	4	414	2	0	0	0	98.79	0.53	50	Y	d__Bacteria;p__Firmicutes_A;c__Clostridia;o__Lachnospirales;f__Lachnospiraceae;g__Agathobacter;s__Agathobacter rectalis
P44_bin.29	k__Bacteria (UID203)	5449	103	57	69	34	0	0	0	0	50	0	0	Y	d__Bacteria;p__Firmicutes_C;c__Negativicutes;o__Acidaminococcales;f__Acidaminococcaceae;g__Phascolarctobacterium_A;s__Phascolarctobacterium_A succinatutens_A
P92_bin.59	f__Bifidobacteriaceae (UID1458)	77	464	220	71	374	19	0	0	0	85.38	4.85	42.11	Y	d__Bacteria;p__Actinobacteriota;c__Actinomycetia;o__Actinomycetales;f__Bifidobacteriaceae;g__Bifidobacterium;s__
P92_bin.50	k__Bacteria (UID203)	5449	103	57	64	39	0	0	0	0	54.39	0	0	Y	d__Bacteria;p__Firmicutes_A;c__Clostridia;o__Lachnospirales;f__Lachnospiraceae;g__Fusicatenibacter;s__Fusicatenibacter saccharivorans
P31_bin.46	o__Clostridiales (UID1212)	172	263	149	4	259	0	0	0	0	97.32	0	0	Y	d__Bacteria;p__Firmicutes_A;c__Clostridia;o__Oscillospirales;f__Acutalibacteraceae;g__CAG-217;s__CAG-217 sp000436335
P20_bin.20	o__Clostridiales (UID1226)	155	278	158	54	205	19	0	0	0	82.07	6.09	26.32	Y	d__Bacteria;p__Firmicutes_A;c__Clostridia;o__Lachnospirales;f__Lachnospiraceae;g__UMGS1375;s__UMGS1375 sp900066615
P30_bin.103	f__Lachnospiraceae (UID1286)	57	420	207	59	359	2	0	0	0	93.36	0.97	50	Y	d__Bacteria;p__Firmicutes_A;c__Clostridia;o__Lachnospirales;f__Lachnospiraceae;g__Agathobacter;s__Agathobacter rectalis
P78_bin.70	o__Clostridiales (UID1212)	172	257	149	46	209	2	0	0	0	90.27	0.39	100	Y	d__Bacteria;p__Firmicutes_A;c__Clostridia;o__Oscillospirales;f__Oscillospiraceae;g__Lawsonibacter;s__Lawsonibacter sp900066645
P67_bin.9	o__Clostridiales (UID1212)	172	261	147	116	145	0	0	0	0	61.76	0	0	Y	d__Bacteria;p__Firmicutes_A;c__Clostridia;o__Oscillospirales;f__Ruminococcaceae;g__Faecalibacterium;s__Faecalibacterium prausnitzii_G
P54_bin.37	k__Bacteria (UID1453)	901	171	117	21	147	3	0	0	0	88.58	1.14	0	Y	d__Bacteria;p__Cyanobacteria;c__Vampirovibrionia;o__Gastranaerophilales;f__Gastranaerophilaceae;g__Zag111;s__Zag111 sp002102825
P94_bin.23	f__Lachnospiraceae (UID1286)	57	420	207	21	391	8	0	0	0	95.84	1.96	12.5	Y	d__Bacteria;p__Firmicutes_A;c__Clostridia;o__Lachnospirales;f__Lachnospiraceae;g__Agathobacter;s__Agathobacter rectalis
P109_bin.95	o__Clostridiales (UID1212)	172	263	149	10	251	2	0	0	0	93.94	1.34	0	Y	d__Bacteria;p__Firmicutes_A;c__Clostridia_A;o__Christensenellales;f__CAG-138;g__PeH17;s__PeH17 sp000435055
P1_bin.14	f__Lachnospiraceae (UID1256)	33	333	171	74	258	1	0	0	0	77	0.58	0	Y	d__Bacteria;p__Firmicutes_A;c__Clostridia;o__Lachnospirales;f__Lachnospiraceae;g__Mediterraneibacter;s__Mediterraneibacter faecis
P30_bin.101	o__Clostridiales (UID1212)	172	263	149	3	260	0	0	0	0	98.66	0	0	Y	d__Bacteria;p__Firmicutes_A;c__Clostridia;o__Lachnospirales;f__Lachnospiraceae;g__Eubacterium_F;s__Eubacterium_F sp003491505
P20_bin.8	k__Bacteria (UID203)	5449	103	57	64	39	0	0	0	0	59.65	0	0	Y	d__Bacteria;p__Firmicutes_A;c__Clostridia;o__Lachnospirales;f__Lachnospiraceae;g__Lachnospira;s__Lachnospira eligens_B
P95_bin.89	o__Clostridiales (UID1212)	172	263	149	4	258	1	0	0	0	97.99	0.06	100	Y	d__Bacteria;p__Firmicutes_A;c__Clostridia;o__Oscillospirales;f__Acutalibacteraceae;g__Ruminococcus_H;s__Ruminococcus_H sp003531055
P31_bin.28	o__Clostridiales (UID1212)	172	263	149	18	242	3	0	0	0	92.62	1.57	0	Y	d__Bacteria;p__Firmicutes_A;c__Clostridia;o__Lachnospirales;f__Lachnospiraceae;g__Eubacterium_F;s__Eubacterium_F sp003491505
P16_bin.90	k__Bacteria (UID203)	5449	102	56	57	45	0	0	0	0	71.43	0	0	Y	d__Bacteria;p__Firmicutes_A;c__Clostridia;o__Oscillospirales;f__Ruminococcaceae;g__Faecalibacterium;s__Faecalibacterium prausnitzii_C
P31_bin.42	o__Clostridiales (UID1212)	172	263	149	7	255	1	0	0	0	95.97	0.67	0	Y	d__Bacteria;p__Firmicutes_A;c__Clostridia;o__Oscillospirales;f__Oscillospiraceae;g__CAG-103;s__CAG-103 sp900543625
P31_bin.49	k__Bacteria (UID2372)	131	177	106	3	174	0	0	0	0	98.11	0	0	Y	d__Bacteria;p__Firmicutes;c__Bacilli;o__Erysipelotrichales;f__Erysipelatoclostridiaceae;g__Catenibacterium;s__Catenibacterium sp000437715
P135_Sub1_bin.97	k__Bacteria (UID203)	5449	104	58	65	39	0	0	0	0	60.34	0	0	Y	d__Bacteria;p__Proteobacteria;c__Gammaproteobacteria;o__Enterobacterales;f__Enterobacteriaceae;g__Escherichia;s__Escherichia coli
P44_bin.95	f__Lachnospiraceae (UID1286)	57	420	207	22	398	0	0	0	0	97.58	0	0	Y	d__Bacteria;p__Firmicutes_A;c__Clostridia;o__Lachnospirales;f__Lachnospiraceae;g__Agathobacter;s__Agathobacter rectalis
P21_bin.38	k__Bacteria (UID203)	5449	102	56	45	56	1	0	0	0	84.45	1.79	100	Y	d__Bacteria;p__Firmicutes_A;c__Clostridia;o__Oscillospirales;f__Ruminococcaceae;g__Faecalibacterium;s__Faecalibacterium prausnitzii
P142_bin.65	o__Clostridiales (UID1212)	172	263	149	8	249	6	0	0	0	96.64	3.58	0	Y	d__Bacteria;p__Firmicutes_A;c__Clostridia;o__Lachnospirales;f__Lachnospiraceae;g__Anaerobutyricum;s__Anaerobutyricum hallii_A
P52_bin.80	k__Bacteria (UID2569)	434	278	186	34	244	0	0	0	0	90.86	0	0	Y	d__Bacteria;p__Bacteroidota;c__Bacteroidia;o__Bacteroidales;f__Marinifilaceae;g__Odoribacter;s__Odoribacter laneus
P157_bin.8	o__Lactobacillales (UID374)	471	350	191	121	229	0	0	0	0	66.76	0	0	Y	d__Bacteria;p__Firmicutes;c__Bacilli;o__Lactobacillales;f__Lactobacillaceae;g__Ligilactobacillus;s__Ligilactobacillus ruminis
P54_bin.1	o__Bacteroidales (UID2716)	92	487	270	178	308	1	0	0	0	70.11	0.01	100	Y	d__Bacteria;p__Bacteroidota;c__Bacteroidia;o__Bacteroidales;f__Bacteroidaceae;g__Prevotella;s__Prevotella sp900290275
P139_bin.34	k__Bacteria (UID203)	5449	102	56	57	45	0	0	0	0	71.43	0	0	Y	d__Bacteria;p__Firmicutes_A;c__Clostridia;o__Oscillospirales;f__Ruminococcaceae;g__Faecalibacterium;s__Faecalibacterium prausnitzii
P16_bin.8	k__Bacteria (UID2372)	131	177	106	10	163	4	0	0	0	95.42	0.84	25	Y	d__Bacteria;p__Firmicutes;c__Bacilli;o__Erysipelotrichales;f__Erysipelotrichaceae;g__Holdemanella;s__Holdemanella sp002299315
P169_Sub1_bin.63	f__Lachnospiraceae (UID1256)	33	333	171	131	195	7	0	0	0	62	0.68	42.86	Y	d__Bacteria;p__Firmicutes_A;c__Clostridia;o__Lachnospirales;f__Lachnospiraceae;g__Mediterraneibacter;s__Mediterraneibacter faecis
P51_Sub1_bin.57	o__Clostridiales (UID1212)	172	257	149	11	244	2	0	0	0	94.63	0.69	50	Y	d__Bacteria;p__Firmicutes_A;c__Clostridia;o__Oscillospirales;f__Oscillospiraceae;g__Lawsonibacter;s__Lawsonibacter sp000177015
P140_bin.71	p__Bacteroidetes (UID2605)	350	314	208	0	314	0	0	0	0	100	0	0	Y	d__Bacteria;p__Bacteroidota;c__Bacteroidia;o__Bacteroidales;f__Rikenellaceae;g__Alistipes_A;s__Alistipes_A ihumii
P23_bin.36	f__Lachnospiraceae (UID1286)	57	420	207	2	413	5	0	0	0	99.03	1.53	20	Y	d__Bacteria;p__Firmicutes_A;c__Clostridia;o__Lachnospirales;f__Lachnospiraceae;g__Acetatifactor;s__Acetatifactor sp900066565
P142_bin.19	k__Bacteria (UID203)	5449	104	58	68	36	0	0	0	0	55.17	0	0	Y	d__Bacteria;p__Actinobacteriota;c__Actinomycetia;o__Actinomycetales;f__Bifidobacteriaceae;g__Bifidobacterium;s__Bifidobacterium pseudocatenulatum
P52_bin.68	o__Clostridiales (UID1212)	172	263	149	36	227	0	0	0	0	84.56	0	0	Y	d__Bacteria;p__Firmicutes_A;c__Clostridia;o__Oscillospirales;f__Ruminococcaceae;g__CAG-115;s__CAG-115 sp003531585
P99_bin.96	o__Clostridiales (UID1212)	172	260	146	8	252	0	0	0	0	96.58	0	0	Y	d__Bacteria;p__Firmicutes_A;c__Clostridia;o__Oscillospirales;f__Ruminococcaceae;g__Ruminococcus_D;s__Ruminococcus_D bicirculans
P135_bin.60	f__Lachnospiraceae (UID1286)	57	420	207	23	397	0	0	0	0	95.65	0	0	Y	d__Bacteria;p__Firmicutes_A;c__Clostridia;o__Lachnospirales;f__Lachnospiraceae;g__Agathobacter;s__Agathobacter rectalis
P157_bin.65	o__Clostridiales (UID1212)	172	263	149	23	234	6	0	0	0	89.26	2.24	33.33	Y	d__Bacteria;p__Firmicutes_A;c__Clostridia;o__Oscillospirales;f__Acutalibacteraceae;g__Ruminococcus_H;s__Ruminococcus_H sp003531055
P135_bin.14	o__Clostridiales (UID1226)	155	278	158	21	248	9	0	0	0	92.72	3.16	0	Y	d__Bacteria;p__Firmicutes_A;c__Clostridia;o__Lachnospirales;f__Lachnospiraceae;g__Faecalimonas;s__Faecalimonas nexilis
P130_bin.52	k__Bacteria (UID203)	5449	104	58	63	41	0	0	0	0	60.34	0	0	Y	d__Bacteria;p__Proteobacteria;c__Gammaproteobacteria;o__Burkholderiales;f__Burkholderiaceae;g__Parasutterella;s__Parasutterella excrementihominis
P46_bin.30	o__Clostridiales (UID1212)	172	263	149	35	224	4	0	0	0	80.69	1.79	0	Y	d__Bacteria;p__Firmicutes_A;c__Clostridia;o__TANB77;f__CAG-508;g__CAG-354;s__CAG-354 sp900552655
P116_bin.70	p__Actinobacteria (UID2112)	31	211	124	4	206	1	0	0	0	98.12	0.27	100	Y	d__Bacteria;p__Actinobacteriota;c__Coriobacteriia;o__Coriobacteriales;f__Coriobacteriaceae;g__Collinsella;s__
P53_bin.49	o__Clostridiales (UID1212)	172	260	146	3	257	0	0	0	0	98.63	0	0	Y	d__Bacteria;p__Firmicutes_A;c__Clostridia;o__Oscillospirales;f__Ruminococcaceae;g__Ruminococcus_D;s__Ruminococcus_D bicirculans
P44_bin.67	o__Clostridiales (UID1212)	172	263	149	42	219	2	0	0	0	92.01	1.01	50	Y	d__Bacteria;p__Firmicutes_A;c__Clostridia;o__Oscillospirales;f__Oscillospiraceae;g__CAG-83;s__CAG-83 sp000431575
P64_bin.31	k__Bacteria (UID203)	5449	103	57	56	47	0	0	0	0	71.93	0	0	Y	d__Bacteria;p__Firmicutes_A;c__Clostridia;o__Lachnospirales;f__Lachnospiraceae;g__Agathobacter;s__Agathobacter rectalis
P48_bin.57	o__Clostridiales (UID1212)	172	263	149	4	258	1	0	0	0	97.32	0.02	0	Y	d__Bacteria;p__Firmicutes_A;c__Clostridia;o__Oscillospirales;f__Acutalibacteraceae;g__CAG-217;s__CAG-217 sp000436335
P37_bin.35	k__Bacteria (UID203)	5449	104	58	72	32	0	0	0	0	51.72	0	0	Y	d__Bacteria;p__Proteobacteria;c__Gammaproteobacteria;o__Burkholderiales;f__Burkholderiaceae;g__Parasutterella;s__Parasutterella excrementihominis
P95_bin.4	k__Bacteria (UID2329)	174	149	89	9	138	2	0	0	0	91.52	1.69	0	Y	d__Bacteria;p__Firmicutes;c__Bacilli;o__RF39;f__CAG-1000;g__CAG-460;s__CAG-460 sp900551525
P48_bin.60	k__Bacteria (UID203)	5449	104	58	56	48	0	0	0	0	70	0	0	Y	d__Bacteria;p__Bacteroidota;c__Bacteroidia;o__Bacteroidales;f__Bacteroidaceae;g__Prevotella;s__Prevotella sp000436035
P12_bin.1	k__Bacteria (UID203)	5449	103	57	36	45	22	0	0	0	64.04	8.29	27.27	Y	d__Bacteria;p__Firmicutes_A;c__Clostridia;o__Lachnospirales;f__Lachnospiraceae;g__Anaerobutyricum;s__
P95_bin.72	f__Lachnospiraceae (UID1286)	57	420	207	95	325	0	0	0	0	81.31	0	0	Y	d__Bacteria;p__Firmicutes_A;c__Clostridia;o__Lachnospirales;f__Lachnospiraceae;g__Agathobacter;s__Agathobacter rectalis
P44_bin.48	k__Bacteria (UID203)	5449	102	56	46	53	3	0	0	0	80.7	3.57	100	Y	d__Bacteria;p__Firmicutes_A;c__Clostridia;o__Oscillospirales;f__Ruminococcaceae;g__Faecalibacterium;s__Faecalibacterium prausnitzii_C
P99_bin.69	f__Lachnospiraceae (UID1286)	57	420	207	14	403	3	0	0	0	95.81	1.06	66.67	Y	d__Bacteria;p__Firmicutes_A;c__Clostridia;o__Lachnospirales;f__Lachnospiraceae;g__Agathobacter;s__Agathobacter rectalis
P78_bin.103	o__Clostridiales (UID1226)	155	278	158	97	181	0	0	0	0	61.3	0	0	Y	d__Bacteria;p__Firmicutes_A;c__Clostridia;o__Lachnospirales;f__Lachnospiraceae;g__UBA7182;s__UBA7182 sp003480725
P20_bin.43	o__Clostridiales (UID1212)	172	263	149	35	225	3	0	0	0	88.73	1.68	33.33	Y	d__Bacteria;p__Firmicutes_A;c__Clostridia;o__Lachnospirales;f__Lachnospiraceae;g__Eubacterium_F;s__Eubacterium_F sp003491505
P16_bin.99	k__Bacteria (UID2329)	174	149	89	31	115	3	0	0	0	89.26	2.81	0	Y	d__Bacteria;p__Firmicutes;c__Bacilli;o__RF39;f__CAG-611;g__CAG-451;s__CAG-451 sp000438295
P67_bin.55	k__Bacteria (UID2982)	88	229	147	3	224	2	0	0	0	97.96	0.71	50	Y	d__Bacteria;p__Verrucomicrobiota;c__Verrucomicrobiae;o__Verrucomicrobiales;f__Akkermansiaceae;g__Akkermansia;s__Akkermansia muciniphila
P142_bin.47	f__Lachnospiraceae (UID1286)	57	420	207	12	403	5	0	0	0	98.79	1.27	0	Y	d__Bacteria;p__Firmicutes_A;c__Clostridia;o__Lachnospirales;f__Lachnospiraceae;g__CAG-45;s__CAG-45 sp900066395
P116_bin.3	k__Bacteria (UID203)	5449	102	56	62	39	1	0	0	0	63.39	1.79	100	Y	d__Bacteria;p__Firmicutes_A;c__Clostridia;o__Oscillospirales;f__Ruminococcaceae;g__Faecalibacterium;s__Faecalibacterium prausnitzii_D
P74_bin.59	o__Clostridiales (UID1226)	155	278	158	7	270	1	0	0	0	96.52	0.63	0	Y	d__Bacteria;p__Firmicutes_A;c__Clostridia;o__Lachnospirales;f__Lachnospiraceae;g__Blautia_A;s__Blautia_A sp900066165
P44_bin.10	o__Bacteroidales (UID2716)	92	487	270	58	427	2	0	0	0	93.44	0.46	50	Y	d__Bacteria;p__Bacteroidota;c__Bacteroidia;o__Bacteroidales;f__Bacteroidaceae;g__Prevotella;s__Prevotella sp900543975
P53_bin.32	k__Bacteria (UID203)	5449	102	56	53	49	0	0	0	0	75	0	0	Y	d__Bacteria;p__Firmicutes_A;c__Clostridia;o__Oscillospirales;f__Ruminococcaceae;g__Faecalibacterium;s__Faecalibacterium prausnitzii_C
P20_Sub1_bin.22	f__Lachnospiraceae (UID1286)	57	420	207	76	339	5	0	0	0	90.43	1.33	0	Y	d__Bacteria;p__Firmicutes_A;c__Clostridia;o__Lachnospirales;f__Lachnospiraceae;g__Roseburia;s__Roseburia intestinalis
P21_Sub1_bin.65	k__Bacteria (UID203)	5449	102	56	52	50	0	0	0	0	74.46	0	0	Y	d__Bacteria;p__Firmicutes_A;c__Clostridia;o__Oscillospirales;f__Ruminococcaceae;g__Faecalibacterium;s__Faecalibacterium prausnitzii_D
P16_bin.82	k__Bacteria (UID203)	5449	103	57	62	41	0	0	0	0	59.65	0	0	Y	d__Bacteria;p__Firmicutes;c__Bacilli;o__Erysipelotrichales;f__Erysipelatoclostridiaceae;g__Catenibacterium;s__Catenibacterium sp000437715
P32_bin.44	k__Bacteria (UID203)	5449	104	58	65	39	0	0	0	0	56.9	0	0	Y	d__Bacteria;p__Firmicutes_A;c__Clostridia;o__Oscillospirales;f__Ruminococcaceae;g__Ruminiclostridium_E;s__Ruminiclostridium_E siraeum
P44_bin.21	o__Bacteroidales (UID2617)	213	406	265	79	327	0	0	0	0	83.96	0	0	Y	d__Bacteria;p__Bacteroidota;c__Bacteroidia;o__Bacteroidales;f__Muribaculaceae;g__CAG-279;s__CAG-279 sp000437795
P71_bin.29	o__Clostridiales (UID1226)	155	278	158	71	199	8	0	0	0	87.9	3.16	25	Y	d__Bacteria;p__Firmicutes_A;c__Clostridia;o__Lachnospirales;f__Lachnospiraceae;g__UBA7182;s__UBA7182 sp003480725
P64_bin.7	p__Proteobacteria (UID3887)	1487	256	160	97	158	1	0	0	0	58.75	0.62	0	Y	d__Bacteria;p__Proteobacteria;c__Gammaproteobacteria;o__Burkholderiales;f__Burkholderiaceae;g__Duodenibacillus;s__Duodenibacillus sp900544255
P21_bin.10	f__Lachnospiraceae (UID1255)	90	354	174	43	309	2	0	0	0	82.57	0.38	50	Y	d__Bacteria;p__Firmicutes_A;c__Clostridia;o__Lachnospirales;f__Lachnospiraceae;g__Eisenbergiella;s__Eisenbergiella sp900066775
P36_bin.16	p__Proteobacteria (UID3887)	1487	255	158	30	223	2	0	0	0	93.04	0.74	50	Y	d__Bacteria;p__Proteobacteria;c__Gammaproteobacteria;o__Burkholderiales;f__Burkholderiaceae;g__Parasutterella;s__Parasutterella excrementihominis
P31_bin.2	k__Bacteria (UID203)	5449	104	58	34	55	9	6	0	0	84.66	6.97	88.89	Y	d__Bacteria;p__Bacteroidota;c__Bacteroidia;o__Bacteroidales;f__Bacteroidaceae;g__Prevotella;s__Prevotella sp000436035
P99_bin.93	o__Clostridiales (UID1212)	172	263	149	99	160	4	0	0	0	65.12	1.9	0	Y	d__Bacteria;p__Firmicutes_A;c__Clostridia;o__Oscillospirales;f__Acutalibacteraceae;g__Ruminococcus_E;s__Ruminococcus_E bromii_B
P52_bin.43	k__Bacteria (UID2328)	3167	126	75	2	123	1	0	0	0	97.33	0.11	0	Y	d__Bacteria;p__Firmicutes;c__Bacilli;o__ML615J-28;f__CAG-313;g__CAG-313;s__CAG-313 sp000433035
P52_bin.5	o__Clostridiales (UID1120)	304	250	143	46	203	1	0	0	0	76.92	0.02	0	Y	d__Bacteria;p__Firmicutes_A;c__Clostridia_A;o__Christensenellales;f__CAG-552;g__UBA10677;s__UBA10677 sp900553005
P92_bin.7	o__Clostridiales (UID1212)	172	263	149	8	255	0	0	0	0	95.3	0	0	Y	d__Bacteria;p__Firmicutes_A;c__Clostridia;o__Lachnospirales;f__Anaerotignaceae;g__Anaerotignum;s__Anaerotignum sp000436415
P99_bin.76	k__Bacteria (UID203)	5449	104	58	58	46	0	0	0	0	70.69	0	0	Y	d__Bacteria;p__Firmicutes_A;c__Clostridia;o__Oscillospirales;f__Acutalibacteraceae;g__CAG-177;s__CAG-177 sp003538135
P53_bin.23	k__Bacteria (UID203)	5449	102	56	51	48	3	0	0	0	74.46	3.57	33.33	Y	d__Bacteria;p__Firmicutes_A;c__Clostridia;o__Oscillospirales;f__Ruminococcaceae;g__Faecalibacterium;s__
P135_Sub1_bin.12	k__Bacteria (UID203)	5449	103	57	60	43	0	0	0	0	64.19	0	0	Y	d__Bacteria;p__Firmicutes_A;c__Clostridia;o__Lachnospirales;f__Lachnospiraceae;g__Hungatella;s__Hungatella sp005845265
P52_bin.28	f__Lachnospiraceae (UID1286)	57	420	207	91	327	2	0	0	0	83.03	0.54	0	Y	d__Bacteria;p__Firmicutes_A;c__Clostridia;o__Lachnospirales;f__Lachnospiraceae;g__Agathobacter;s__Agathobacter rectalis
P64_bin.33	k__Bacteria (UID203)	5449	102	56	46	56	0	0	0	0	83.39	0	0	Y	d__Bacteria;p__Firmicutes_A;c__Clostridia;o__Oscillospirales;f__Ruminococcaceae;g__Faecalibacterium;s__Faecalibacterium prausnitzii_C
P26_bin.13	o__Clostridiales (UID1212)	172	263	149	77	183	3	0	0	0	66.35	0.84	33.33	Y	d__Bacteria;p__Firmicutes_A;c__Clostridia;o__Oscillospirales;f__Oscillospiraceae;g__ER4;s__ER4 sp900317525
P54_bin.7	c__Clostridia (UID1118)	387	223	124	12	210	1	0	0	0	93.55	0.81	0	Y	d__Bacteria;p__Firmicutes_A;c__Clostridia_A;o__Christensenellales;f__Borkfalkiaceae;g__UBA10281;s__UBA10281 sp000437515
P157_bin.1	k__Bacteria (UID203)	5449	104	58	63	41	0	0	0	0	53.45	0	0	Y	d__Bacteria;p__Firmicutes_A;c__Clostridia;o__Oscillospirales;f__Ruminococcaceae;g__Ruminococcus_C;s__Ruminococcus_C sp000437175
P169_bin.68	o__Clostridiales (UID1212)	172	263	149	65	182	16	0	0	0	76.19	7.87	6.25	Y	d__Bacteria;p__Firmicutes_A;c__Clostridia;o__Lachnospirales;f__Lachnospiraceae;g__Anaerobutyricum;s__Anaerobutyricum hallii
P46_bin.48	f__Lachnospiraceae (UID1286)	57	420	207	100	316	4	0	0	0	80.05	1.29	0	Y	d__Bacteria;p__Firmicutes_A;c__Clostridia;o__Lachnospirales;f__Lachnospiraceae;g__Agathobacter;s__Agathobacter rectalis
P11_bin.9	p__Bacteroidetes (UID2605)	350	316	210	18	294	4	0	0	0	94.25	1.22	0	Y	d__Bacteria;p__Bacteroidota;c__Bacteroidia;o__Bacteroidales;f__UBA932;g__RC9;s__RC9 sp000434935
P159_bin.20	k__Bacteria (UID203)	5449	102	56	48	54	0	0	0	0	83.04	0	0	Y	d__Bacteria;p__Firmicutes_A;c__Clostridia;o__Oscillospirales;f__Ruminococcaceae;g__Faecalibacterium;s__Faecalibacterium prausnitzii_C
P1_bin.72	c__Deltaproteobacteria (UID3218)	61	284	169	20	261	2	1	0	0	94.92	1.48	0	Y	d__Bacteria;p__Desulfobacterota;c__Desulfovibrionia;o__Desulfovibrionales;f__Desulfovibrionaceae;g__Desulfovibrio;s__Desulfovibrio sp900556755
P12_bin.40	o__Clostridiales (UID1226)	155	278	158	39	239	0	0	0	0	96.2	0	0	Y	d__Bacteria;p__Firmicutes_A;c__Clostridia;o__Lachnospirales;f__Lachnospiraceae;g__UMGS1375;s__UMGS1375 sp900066615
P27_bin.73	o__Clostridiales (UID1212)	172	263	149	5	257	1	0	0	0	96.64	0.67	100	Y	d__Bacteria;p__Firmicutes_A;c__Clostridia;o__Oscillospirales;f__Oscillospiraceae;g__Oscillibacter;s__Oscillibacter sp001916835
P157_bin.53	p__Proteobacteria (UID3887)	1487	256	161	53	203	0	0	0	0	90.56	0	0	Y	d__Bacteria;p__Proteobacteria;c__Gammaproteobacteria;o__Burkholderiales;f__Burkholderiaceae;g__Sutterella;s__
P90_bin.56	o__Bacteroidales (UID2617)	213	406	265	69	337	0	0	0	0	83.21	0	0	Y	d__Bacteria;p__Bacteroidota;c__Bacteroidia;o__Bacteroidales;f__Muribaculaceae;g__CAG-279;s__CAG-279 sp000437795
P11_bin.101	o__Bacteroidales (UID2657)	160	492	269	90	397	5	0	0	0	87.74	1.35	20	Y	d__Bacteria;p__Bacteroidota;c__Bacteroidia;o__Bacteroidales;f__Bacteroidaceae;g__UBA6398;s__UBA6398 sp003150315
P16_bin.27	k__Bacteria (UID203)	5449	104	58	66	37	1	0	0	0	55.49	1.72	0	Y	d__Bacteria;p__Bacteroidota;c__Bacteroidia;o__Bacteroidales;f__Rikenellaceae;g__Alistipes;s__Alistipes obesi
P92_bin.21	o__Clostridiales (UID1212)	172	261	147	18	243	0	0	0	0	95.66	0	0	Y	d__Bacteria;p__Firmicutes_A;c__Clostridia;o__Oscillospirales;f__Ruminococcaceae;g__Gemmiger;s__Gemmiger formicilis
P31_bin.34	o__Clostridiales (UID1212)	172	263	149	47	216	0	0	0	0	75.17	0	0	Y	d__Bacteria;p__Firmicutes_A;c__Clostridia;o__Lachnospirales;f__Lachnospiraceae;g__CAG-127;s__CAG-127 sp900319515
P48_bin.23	f__Lachnospiraceae (UID1286)	57	420	207	43	371	6	0	0	0	95.77	1.69	0	Y	d__Bacteria;p__Firmicutes_A;c__Clostridia;o__Lachnospirales;f__Lachnospiraceae;g__CAG-194;s__CAG-194 sp000432915
P139_bin.23	o__Clostridiales (UID1212)	172	263	149	11	251	1	0	0	0	94.3	0.67	0	Y	d__Bacteria;p__Firmicutes_A;c__Clostridia;o__Lachnospirales;f__Lachnospiraceae;g__Eubacterium_G;s__Eubacterium_G ventriosum
P53_bin.53	k__Bacteria (UID203)	5449	104	58	71	33	0	0	0	0	50.16	0	0	Y	d__Bacteria;p__Bacteroidota;c__Bacteroidia;o__Bacteroidales;f__Tannerellaceae;g__Parabacteroides;s__Parabacteroides distasonis
P11_bin.102	c__Clostridia (UID1118)	387	223	124	1	220	2	0	0	0	99.19	1.08	0	Y	d__Bacteria;p__Firmicutes_A;c__Clostridia_A;o__Christensenellales;f__CAG-138;g__SFEL01;s__SFEL01 sp004557245
P83_bin.62	o__Clostridiales (UID1212)	172	261	147	60	200	1	0	0	0	89.31	0.68	100	Y	d__Bacteria;p__Firmicutes_A;c__Clostridia;o__Oscillospirales;f__Ruminococcaceae;g__Faecalibacterium;s__Faecalibacterium prausnitzii_J
P142_bin.17	o__Clostridiales (UID1226)	155	278	158	16	262	0	0	0	0	93.04	0	0	Y	d__Bacteria;p__Firmicutes_A;c__Clostridia;o__Lachnospirales;f__Lachnospiraceae;g__UMGS1375;s__UMGS1375 sp900066615
P26_bin.3	k__Bacteria (UID2329)	174	149	89	8	139	2	0	0	0	91.57	1.69	0	Y	d__Bacteria;p__Firmicutes;c__Bacilli;o__RF39;f__CAG-1000;g__CAG-460;s__CAG-460 sp900551525
P12_bin.30	f__Lachnospiraceae (UID1286)	57	420	207	16	404	0	0	0	0	98.07	0	0	Y	d__Bacteria;p__Firmicutes_A;c__Clostridia;o__Lachnospirales;f__Lachnospiraceae;g__Agathobacter;s__Agathobacter rectalis
P130_bin.23	k__Bacteria (UID203)	5449	104	58	70	33	1	0	0	0	51.72	1.72	0	Y	d__Bacteria;p__Firmicutes_C;c__Negativicutes;o__Veillonellales;f__Dialisteraceae;g__Dialister;s__Dialister invisus
P27_bin.46	f__Lachnospiraceae (UID1255)	90	354	174	80	270	4	0	0	0	90.69	1.63	0	Y	d__Bacteria;p__Firmicutes_A;c__Clostridia;o__Lachnospirales;f__Lachnospiraceae;g__COE1;s__COE1 sp001916965
P46_bin.39	f__Lachnospiraceae (UID1286)	57	420	207	1	416	3	0	0	0	99.52	0.74	0	Y	d__Bacteria;p__Firmicutes_A;c__Clostridia;o__Lachnospirales;f__Lachnospiraceae;g__CAG-45;s__CAG-45 sp900066395
P67_bin.28	o__Clostridiales (UID1212)	172	263	149	13	249	1	0	0	0	92.62	0.67	0	Y	d__Bacteria;p__Firmicutes_A;c__Clostridia;o__Oscillospirales;f__Oscillospiraceae;g__CAG-83;s__CAG-83 sp000431575
P94_bin.4	p__Proteobacteria (UID3887)	1487	255	158	12	241	2	0	0	0	93.46	0.74	50	Y	d__Bacteria;p__Proteobacteria;c__Gammaproteobacteria;o__Burkholderiales;f__Burkholderiaceae;g__Parasutterella;s__Parasutterella excrementihominis
P12_bin.7	k__Bacteria (UID1453)	901	171	117	17	153	1	0	0	0	87.18	0.28	0	Y	d__Bacteria;p__Cyanobacteria;c__Vampirovibrionia;o__Gastranaerophilales;f__Gastranaerophilaceae;g__CAG-196;s__CAG-196 sp002102975
P54_bin.35	k__Bacteria (UID203)	5449	102	56	62	39	1	0	0	0	58.04	1.79	100	Y	d__Bacteria;p__Firmicutes_A;c__Clostridia;o__Oscillospirales;f__Ruminococcaceae;g__Faecalibacterium;s__Faecalibacterium prausnitzii_C
P135_bin.6	k__Bacteria (UID2569)	434	278	186	1	276	1	0	0	0	99.46	0.54	0	Y	d__Bacteria;p__Bacteroidota;c__Bacteroidia;o__Bacteroidales;f__Marinifilaceae;g__Butyricimonas;s__Butyricimonas faecihominis
P16_bin.114	o__Clostridiales (UID1212)	172	263	149	137	124	2	0	0	0	52.73	1.34	0	Y	d__Bacteria;p__Firmicutes_A;c__Clostridia;o__Oscillospirales;f__CAG-272;g__QALR01;s__QALR01 sp900553085
P140_bin.19	o__Clostridiales (UID1212)	172	257	149	54	195	6	2	0	0	78.04	2.46	0	Y	d__Bacteria;p__Firmicutes_A;c__Clostridia;o__Oscillospirales;f__Oscillospiraceae;g__Lawsonibacter;s__Lawsonibacter sp900066825
P95_bin.92	f__Bifidobacteriaceae (UID1458)	77	464	220	209	255	0	0	0	0	56.44	0	0	Y	d__Bacteria;p__Actinobacteriota;c__Actinomycetia;o__Actinomycetales;f__Bifidobacteriaceae;g__Bifidobacterium;s__Bifidobacterium adolescentis
P135_bin.133	o__Clostridiales (UID1226)	155	278	158	121	155	2	0	0	0	60.07	0.76	100	Y	d__Bacteria;p__Firmicutes_A;c__Clostridia;o__Lachnospirales;f__Lachnospiraceae;g__Blautia_A;s__Blautia_A wexlerae
P83_bin.17	o__Clostridiales (UID1226)	155	278	158	23	248	7	0	0	0	89.77	3.59	57.14	Y	d__Bacteria;p__Firmicutes_A;c__Clostridia;o__Lachnospirales;f__Lachnospiraceae;g__Blautia_A;s__Blautia_A sp900066165
P14_bin.30	f__Bifidobacteriaceae (UID1458)	77	464	220	194	264	6	0	0	0	61.77	1.36	0	Y	d__Bacteria;p__Actinobacteriota;c__Actinomycetia;o__Actinomycetales;f__Bifidobacteriaceae;g__Bifidobacterium;s__Bifidobacterium adolescentis
P135_bin.105	o__Selenomonadales (UID1024)	64	334	167	29	300	5	0	0	0	95.69	2.1	0	Y	d__Bacteria;p__Firmicutes_C;c__Negativicutes;o__Acidaminococcales;f__Acidaminococcaceae;g__Phascolarctobacterium;s__Phascolarctobacterium faecium
P10_bin.37	f__Lachnospiraceae (UID1255)	90	354	174	67	284	3	0	0	0	91.95	0.57	0	Y	d__Bacteria;p__Firmicutes_A;c__Clostridia;o__Lachnospirales;f__Lachnospiraceae;g__Eubacterium_I;s__Eubacterium_I ramulus
P20_Sub1_bin.17	k__Bacteria (UID203)	5449	102	56	50	49	3	0	0	0	78.57	3.57	66.67	Y	d__Bacteria;p__Firmicutes_A;c__Clostridia;o__Oscillospirales;f__Ruminococcaceae;g__Faecalibacterium;s__Faecalibacterium prausnitzii_C
P140_bin.37	o__Clostridiales (UID1212)	172	263	149	48	215	0	0	0	0	76.85	0	0	Y	d__Bacteria;p__Firmicutes_A;c__Clostridia;o__Oscillospirales;f__Acutalibacteraceae;g__CAG-180;s__CAG-180 sp000432435
P139_bin.31	o__Clostridiales (UID1212)	172	263	149	5	258	0	0	0	0	97.76	0	0	Y	d__Bacteria;p__Firmicutes_A;c__Clostridia;o__Lachnospirales;f__Lachnospiraceae;g__Eubacterium_F;s__Eubacterium_F sp000433735
P26_bin.108	k__Bacteria (UID2372)	131	177	106	27	150	0	0	0	0	79.25	0	0	Y	d__Bacteria;p__Firmicutes;c__Bacilli;o__Erysipelotrichales;f__Erysipelatoclostridiaceae;g__Catenibacterium;s__Catenibacterium sp000437715
P159_bin.48	o__Clostridiales (UID1212)	172	263	149	2	260	1	0	0	0	98.66	0.34	100	Y	d__Bacteria;p__Firmicutes_A;c__Clostridia;o__Oscillospirales;f__Oscillospiraceae;g__Oscillibacter;s__Oscillibacter sp001916835
P44_bin.82	g__Prevotella (UID2722)	64	532	281	31	501	0	0	0	0	96.25	0	0	Y	d__Bacteria;p__Bacteroidota;c__Bacteroidia;o__Bacteroidales;f__Bacteroidaceae;g__Prevotella;s__Prevotella sp003447235
P78_bin.159	p__Bacteroidetes (UID2605)	350	314	208	23	288	3	0	0	0	99.48	0.96	0	Y	d__Bacteria;p__Bacteroidota;c__Bacteroidia;o__Bacteroidales;f__Rikenellaceae;g__Alistipes;s__Alistipes obesi
P16_bin.11	o__Clostridiales (UID1212)	172	263	149	1	261	1	0	0	0	99.33	0.67	0	Y	d__Bacteria;p__Firmicutes_A;c__Clostridia;o__Lachnospirales;f__Lachnospiraceae;g__Coprococcus;s__Coprococcus eutactus_A
P26_bin.47	f__Lachnospiraceae (UID1286)	57	420	207	5	410	5	0	0	0	98.31	1.45	0	Y	d__Bacteria;p__Firmicutes_A;c__Clostridia;o__Lachnospirales;f__Lachnospiraceae;g__CAG-194;s__CAG-194 sp000432915
P109_bin.112	c__Deltaproteobacteria (UID3218)	61	284	169	35	247	2	0	0	0	96.92	0.62	50	Y	d__Bacteria;p__Desulfobacterota;c__Desulfovibrionia;o__Desulfovibrionales;f__Desulfovibrionaceae;g__Desulfovibrio;s__Desulfovibrio sp900556755
P53_bin.44	k__Bacteria (UID2372)	131	177	106	10	162	5	0	0	0	96.36	1.79	20	Y	d__Bacteria;p__Firmicutes;c__Bacilli;o__Erysipelotrichales;f__Erysipelotrichaceae;g__Holdemanella;s__Holdemanella biformis
P53_bin.56	o__Clostridiales (UID1212)	172	263	149	73	189	1	0	0	0	68.46	0.67	0	Y	d__Bacteria;p__Firmicutes_A;c__Clostridia;o__Oscillospirales;f__Oscillospiraceae;g__CAG-83;s__CAG-83 sp000431575
P51_Sub1_bin.110	g__Streptococcus (UID684)	26	668	229	202	464	2	0	0	0	66.32	0.23	50	Y	d__Bacteria;p__Firmicutes;c__Bacilli;o__Lactobacillales;f__Streptococcaceae;g__Streptococcus;s__Streptococcus salivarius
P54_bin.68	k__Bacteria (UID2372)	131	177	106	21	156	0	0	0	0	93.4	0	0	Y	d__Bacteria;p__Firmicutes;c__Bacilli;o__Erysipelotrichales;f__Erysipelatoclostridiaceae;g__Catenibacterium;s__Catenibacterium sp000437715
P31_bin.92	f__Lachnospiraceae (UID1286)	57	420	207	4	415	1	0	0	0	98.55	0.12	0	Y	d__Bacteria;p__Firmicutes_A;c__Clostridia;o__Lachnospirales;f__Lachnospiraceae;g__Agathobacter;s__Agathobacter rectalis
P53_bin.40	k__Bacteria (UID2569)	434	278	186	2	276	0	0	0	0	98.92	0	0	Y	d__Bacteria;p__Bacteroidota;c__Bacteroidia;o__Bacteroidales;f__Marinifilaceae;g__Butyricimonas;s__Butyricimonas faecihominis
P94_bin.13	k__Bacteria (UID203)	5449	103	57	53	46	3	1	0	0	69.47	5.26	50	Y	d__Bacteria;p__Firmicutes_A;c__Clostridia;o__Lachnospirales;f__Lachnospiraceae;g__Blautia_A;s__Blautia_A wexlerae
P23_bin.32	f__Lachnospiraceae (UID1286)	57	420	207	22	398	0	0	0	0	97.58	0	0	Y	d__Bacteria;p__Firmicutes_A;c__Clostridia;o__Lachnospirales;f__Lachnospiraceae;g__Agathobacter;s__Agathobacter rectalis
P26_bin.8	o__Clostridiales (UID1212)	172	263	149	64	196	3	0	0	0	81.98	1.68	66.67	Y	d__Bacteria;p__Firmicutes_A;c__Clostridia;o__Oscillospirales;f__Oscillospiraceae;g__CAG-83;s__CAG-83 sp000435555
P78_bin.63	o__Clostridiales (UID1212)	172	263	149	42	218	3	0	0	0	78.79	0.67	0	Y	d__Bacteria;p__Firmicutes_A;c__Clostridia;o__TANB77;f__CAG-508;g__CAG-245;s__CAG-245 sp000435175
P36_bin.59	f__Bifidobacteriaceae (UID1458)	77	464	220	61	399	4	0	0	0	87.41	0.85	25	Y	d__Bacteria;p__Actinobacteriota;c__Actinomycetia;o__Actinomycetales;f__Bifidobacteriaceae;g__Bifidobacterium;s__Bifidobacterium adolescentis
P32_bin.22	g__Prevotella (UID2722)	64	532	281	217	315	0	0	0	0	54.44	0	0	Y	d__Bacteria;p__Bacteroidota;c__Bacteroidia;o__Bacteroidales;f__Bacteroidaceae;g__Prevotella;s__Prevotella sp003447235
P16_bin.119	o__Clostridiales (UID1212)	172	263	149	51	209	3	0	0	0	87	1.68	66.67	Y	d__Bacteria;p__Firmicutes_A;c__Clostridia;o__Oscillospirales;f__Oscillospiraceae;g__CAG-83;s__CAG-83 sp000435555
P109_bin.50	o__Clostridiales (UID1212)	172	263	149	42	220	1	0	0	0	78.36	0.67	0	Y	d__Bacteria;p__Firmicutes_A;c__Clostridia;o__Oscillospirales;f__Oscillospiraceae;g__CAG-103;s__CAG-103 sp000432375
P21_bin.11	o__Clostridiales (UID1212)	172	257	149	15	242	0	0	0	0	96.36	0	0	Y	d__Bacteria;p__Firmicutes_A;c__Clostridia;o__Oscillospirales;f__Oscillospiraceae;g__Lawsonibacter;s__Lawsonibacter sp900066825
P54_bin.80	g__Prevotella (UID2721)	65	530	280	144	386	0	0	0	0	66.07	0	0	Y	d__Bacteria;p__Bacteroidota;c__Bacteroidia;o__Bacteroidales;f__Bacteroidaceae;g__Prevotella;s__Prevotella sp002251385
P21_bin.13	f__Lachnospiraceae (UID1286)	57	420	207	9	411	0	0	0	0	97.91	0	0	Y	d__Bacteria;p__Firmicutes_A;c__Clostridia;o__Lachnospirales;f__Lachnospiraceae;g__Agathobacter;s__Agathobacter rectalis
P67_bin.2	f__Bifidobacteriaceae (UID1458)	77	464	220	42	420	2	0	0	0	90.34	0.61	0	Y	d__Bacteria;p__Actinobacteriota;c__Actinomycetia;o__Actinomycetales;f__Bifidobacteriaceae;g__Bifidobacterium;s__Bifidobacterium adolescentis
P51_bin.8	f__Bifidobacteriaceae (UID1458)	77	464	220	170	293	1	0	0	0	62.73	0.11	100	Y	d__Bacteria;p__Actinobacteriota;c__Actinomycetia;o__Actinomycetales;f__Bifidobacteriaceae;g__Bifidobacterium;s__Bifidobacterium adolescentis
P135_bin.50	k__Bacteria (UID2372)	131	177	106	10	167	0	0	0	0	92.92	0	0	Y	d__Bacteria;p__Firmicutes;c__Bacilli;o__Erysipelotrichales;f__Erysipelatoclostridiaceae;g__Coprobacillus;s__Coprobacillus cateniformis
P37_bin.55	o__Bacteroidales (UID2617)	213	406	265	127	279	0	0	0	0	63.77	0	0	Y	d__Bacteria;p__Bacteroidota;c__Bacteroidia;o__Bacteroidales;f__Barnesiellaceae;g__Barnesiella;s__Barnesiella intestinihominis
P130_bin.34	o__Clostridiales (UID1212)	172	263	149	60	202	1	0	0	0	73.4	0.13	100	Y	d__Bacteria;p__Firmicutes_A;c__Clostridia;o__Oscillospirales;f__Acutalibacteraceae;g__Ruminococcus_H;s__Ruminococcus_H sp003531055
P46_bin.19	k__Bacteria (UID2569)	434	278	186	5	272	1	0	0	0	97.85	0.54	0	Y	d__Bacteria;p__Bacteroidota;c__Bacteroidia;o__Bacteroidales;f__Marinifilaceae;g__Butyricimonas;s__Butyricimonas virosa
P1_bin.59	o__Bacteroidales (UID2716)	92	487	270	137	347	3	0	0	0	76.88	1.11	100	Y	d__Bacteria;p__Bacteroidota;c__Bacteroidia;o__Bacteroidales;f__Bacteroidaceae;g__Prevotella;s__Prevotella sp900290275
P99_bin.10	o__Bacteroidales (UID2617)	213	406	265	1	405	0	0	0	0	99.62	0	0	Y	d__Bacteria;p__Bacteroidota;c__Bacteroidia;o__Bacteroidales;f__Barnesiellaceae;g__Barnesiella;s__Barnesiella sp003150885
P2_bin.3	k__Bacteria (UID2565)	2921	152	93	3	149	0	0	0	0	97.85	0	0	Y	d__Bacteria;p__Proteobacteria;c__Alphaproteobacteria;o__RF32;f__CAG-239;g__CAG-495;s__CAG-495 sp000436375
P74_bin.40	o__Clostridiales (UID1226)	155	278	158	112	165	1	0	0	0	65.51	0.21	100	Y	d__Bacteria;p__Firmicutes_A;c__Clostridia;o__Lachnospirales;f__Lachnospiraceae;g__Blautia_A;s__Blautia_A wexlerae
P1_bin.11	o__Clostridiales (UID1226)	155	278	158	144	122	12	0	0	0	58.55	3.83	25	Y	d__Bacteria;p__Firmicutes_A;c__Clostridia;o__Lachnospirales;f__Lachnospiraceae;g__Blautia_A;s__Blautia_A wexlerae
P32_bin.77	p__Proteobacteria (UID3887)	1487	255	158	0	254	1	0	0	0	100	0.11	0	Y	d__Bacteria;p__Proteobacteria;c__Gammaproteobacteria;o__Burkholderiales;f__Burkholderiaceae;g__Parasutterella;s__Parasutterella excrementihominis
P135_bin.102	k__Bacteria (UID2372)	131	177	106	0	177	0	0	0	0	100	0	0	Y	d__Bacteria;p__Firmicutes;c__Bacilli;o__Erysipelotrichales;f__Erysipelatoclostridiaceae;g__Erysipelatoclostridium;s__Erysipelatoclostridium ramosum
P51_bin.39	k__Bacteria (UID203)	5449	103	57	64	39	0	0	0	0	61.4	0	0	Y	d__Bacteria;p__Firmicutes_A;c__Clostridia;o__Lachnospirales;f__Lachnospiraceae;g__Agathobacter;s__Agathobacter rectalis
P146_bin.30	f__Lachnospiraceae (UID1286)	57	420	207	22	398	0	0	0	0	96.91	0	0	Y	d__Bacteria;p__Firmicutes_A;c__Clostridia;o__Lachnospirales;f__Lachnospiraceae;g__Agathobacter;s__Agathobacter rectalis
P26_bin.26	o__Clostridiales (UID1212)	172	261	147	68	192	1	0	0	0	88.18	0.34	100	Y	d__Bacteria;p__Firmicutes_A;c__Clostridia;o__Oscillospirales;f__Ruminococcaceae;g__Faecalibacterium;s__Faecalibacterium prausnitzii_G
P20_bin.19	k__Bacteria (UID2569)	434	278	186	3	275	0	0	0	0	98.92	0	0	Y	d__Bacteria;p__Bacteroidota;c__Bacteroidia;o__Bacteroidales;f__Marinifilaceae;g__Butyricimonas;s__Butyricimonas sp002161485
P37_bin.28	f__Lachnospiraceae (UID1286)	57	420	207	38	378	4	0	0	0	94.2	0.85	0	Y	d__Bacteria;p__Firmicutes_A;c__Clostridia;o__Lachnospirales;f__Lachnospiraceae;g__Roseburia;s__Roseburia intestinalis
P140_bin.63	o__Clostridiales (UID1212)	172	260	146	18	242	0	0	0	0	96.58	0	0	Y	d__Bacteria;p__Firmicutes_A;c__Clostridia;o__Oscillospirales;f__Ruminococcaceae;g__Ruminococcus_D;s__Ruminococcus_D bicirculans
P37_bin.7	o__Clostridiales (UID1226)	155	278	158	101	177	0	0	0	0	67.92	0	0	Y	d__Bacteria;p__Firmicutes_A;c__Clostridia;o__Lachnospirales;f__Lachnospiraceae;g__Blautia_A;s__Blautia_A wexlerae
P78_bin.112	f__Bifidobacteriaceae (UID1458)	77	464	220	34	427	3	0	0	0	94.67	1.14	33.33	Y	d__Bacteria;p__Actinobacteriota;c__Actinomycetia;o__Actinomycetales;f__Bifidobacteriaceae;g__Bifidobacterium;s__Bifidobacterium adolescentis
P68_bin.70	o__Clostridiales (UID1212)	172	263	149	4	259	0	0	0	0	97.99	0	0	Y	d__Bacteria;p__Firmicutes_A;c__Clostridia;o__Lachnospirales;f__Lachnospiraceae;g__Eubacterium_F;s__Eubacterium_F sp003491505
P130_bin.40	o__Clostridiales (UID1212)	172	261	147	50	210	1	0	0	0	94.68	0.23	100	Y	d__Bacteria;p__Firmicutes_A;c__Clostridia;o__Oscillospirales;f__Ruminococcaceae;g__Faecalibacterium;s__Faecalibacterium prausnitzii_G
P31_bin.58	k__Bacteria (UID203)	5449	104	58	48	55	1	0	0	0	78.45	1.72	0	Y	d__Bacteria;p__Bacteroidota;c__Bacteroidia;o__Bacteroidales;f__Bacteroidaceae;g__Prevotella;s__Prevotella sp900313215
P52_bin.1	k__Bacteria (UID203)	5449	102	56	46	55	1	0	0	0	80.7	0.89	100	Y	d__Bacteria;p__Firmicutes_A;c__Clostridia;o__Oscillospirales;f__Ruminococcaceae;g__Faecalibacterium;s__Faecalibacterium prausnitzii_C
P74_bin.76	o__Clostridiales (UID1212)	172	257	149	78	176	3	0	0	0	78.91	1.51	0	Y	d__Bacteria;p__Firmicutes_A;c__Clostridia;o__Oscillospirales;f__Oscillospiraceae;g__Evtepia;s__Evtepia gabavorous
P139_bin.13	k__Bacteria (UID203)	5449	102	56	62	40	0	0	0	0	60.71	0	0	Y	d__Bacteria;p__Firmicutes_A;c__Clostridia;o__Oscillospirales;f__Ruminococcaceae;g__Faecalibacterium;s__Faecalibacterium prausnitzii_C
P26_bin.46	p__Bacteroidetes (UID2605)	350	314	208	29	264	20	1	0	0	96.22	8.08	17.39	Y	d__Bacteria;p__Bacteroidota;c__Bacteroidia;o__Bacteroidales;f__Rikenellaceae;g__Alistipes;s__Alistipes obesi
P51_bin.51	o__Clostridiales (UID1226)	155	278	158	100	178	0	0	0	0	62.8	0	0	Y	d__Bacteria;p__Firmicutes_A;c__Clostridia;o__Lachnospirales;f__Lachnospiraceae;g__Blautia_A;s__Blautia_A wexlerae
P94_bin.25	f__Lachnospiraceae (UID1286)	57	420	207	2	415	3	0	0	0	99.03	1.45	0	Y	d__Bacteria;p__Firmicutes_A;c__Clostridia;o__Lachnospirales;f__Lachnospiraceae;g__Acetatifactor;s__Acetatifactor sp900066565
P99_bin.29	o__Clostridiales (UID1226)	155	278	158	63	213	2	0	0	0	86.19	0.84	0	Y	d__Bacteria;p__Firmicutes_A;c__Clostridia;o__Lachnospirales;f__Lachnospiraceae;g__Blautia_A;s__Blautia_A wexlerae
P95_bin.55	o__Clostridiales (UID1212)	172	263	149	94	169	0	0	0	0	68.23	0	0	Y	d__Bacteria;p__Firmicutes_A;c__Clostridia;o__Oscillospirales;f__Ruminococcaceae;g__Angelakisella;s__Angelakisella sp900547385
P14_bin.43	o__Selenomonadales (UID1024)	64	334	167	14	320	0	0	0	0	95.21	0	0	Y	d__Bacteria;p__Firmicutes_C;c__Negativicutes;o__Veillonellales;f__Megasphaeraceae;g__Megasphaera;s__Megasphaera sp001546855
P159_bin.36	o__Clostridiales (UID1226)	155	278	158	52	219	7	0	0	0	83.55	3.5	28.57	Y	d__Bacteria;p__Firmicutes_A;c__Clostridia;o__Lachnospirales;f__Lachnospiraceae;g__Blautia_A;s__Blautia_A wexlerae
P23_bin.28	o__Clostridiales (UID1212)	172	261	147	86	175	0	0	0	0	77.2	0	0	Y	d__Bacteria;p__Firmicutes_A;c__Clostridia;o__Oscillospirales;f__Ruminococcaceae;g__Faecalibacterium;s__Faecalibacterium prausnitzii_D
P31_bin.37	o__Bacteroidales (UID2621)	198	427	260	36	390	1	0	0	0	96.99	0.13	0	Y	d__Bacteria;p__Bacteroidota;c__Bacteroidia;o__Bacteroidales;f__Tannerellaceae;g__Parabacteroides;s__Parabacteroides distasonis
P37_bin.54	k__Bacteria (UID203)	5449	102	56	62	40	0	0	0	0	58.39	0	0	Y	d__Bacteria;p__Firmicutes_A;c__Clostridia;o__Oscillospirales;f__Ruminococcaceae;g__Faecalibacterium;s__Faecalibacterium prausnitzii_G
P109_bin.54	o__Clostridiales (UID1212)	172	263	149	19	244	0	0	0	0	91.72	0	0	Y	d__Bacteria;p__Firmicutes_A;c__Clostridia;o__Oscillospirales;f__Ruminococcaceae;g__Ruminiclostridium_E;s__Ruminiclostridium_E siraeum
P71_bin.54	o__Bacteroidales (UID2621)	198	427	260	48	379	0	0	0	0	97.95	0	0	Y	d__Bacteria;p__Bacteroidota;c__Bacteroidia;o__Bacteroidales;f__Tannerellaceae;g__Parabacteroides;s__Parabacteroides johnsonii
P19_bin.5	k__Bacteria (UID203)	5449	103	57	65	38	0	0	0	0	53.51	0	0	Y	d__Bacteria;p__Firmicutes;c__Bacilli;o__Erysipelotrichales;f__Erysipelatoclostridiaceae;g__Catenibacterium;s__Catenibacterium mitsuokai
P24_bin.2	o__Clostridiales (UID1212)	172	263	149	5	254	4	0	0	0	97.32	2.35	0	Y	d__Bacteria;p__Firmicutes_A;c__Clostridia;o__Oscillospirales;f__Acutalibacteraceae;g__Ruminococcus_E;s__Ruminococcus_E bromii_B
P140_bin.27	g__Streptococcus (UID684)	26	668	229	127	537	4	0	0	0	80.55	0.4	75	Y	d__Bacteria;p__Firmicutes;c__Bacilli;o__Lactobacillales;f__Streptococcaceae;g__Streptococcus;s__Streptococcus salivarius
P54_bin.17	k__Bacteria (UID203)	5449	102	56	53	46	2	1	0	0	73.38	5.36	60	Y	d__Bacteria;p__Firmicutes_A;c__Clostridia;o__Oscillospirales;f__Ruminococcaceae;g__Faecalibacterium;s__Faecalibacterium prausnitzii
P109_bin.60	k__Bacteria (UID2982)	88	230	148	10	216	3	1	0	0	93.92	2.7	0	Y	d__Bacteria;p__Verrucomicrobiota;c__Lentisphaeria;o__Victivallales;f__Victivallaceae;g__Victivallis;s__Victivallis vadensis
P31_bin.32	k__Bacteria (UID2329)	174	149	89	44	104	1	0	0	0	61.24	1.12	0	Y	d__Bacteria;p__Firmicutes;c__Bacilli;o__RF39;f__CAG-1000;g__CAG-460;s__CAG-460 sp900544625
P68_bin.59	f__Lachnospiraceae (UID1286)	57	420	207	40	375	5	0	0	0	94.69	0.86	20	Y	d__Bacteria;p__Firmicutes_A;c__Clostridia;o__Lachnospirales;f__Lachnospiraceae;g__Roseburia;s__Roseburia intestinalis
P74_Sub1_bin.78	k__Bacteria (UID203)	5449	104	58	56	48	0	0	0	0	68.97	0	0	Y	d__Bacteria;p__Proteobacteria;c__Gammaproteobacteria;o__Burkholderiales;f__Burkholderiaceae;g__Parasutterella;s__Parasutterella excrementihominis
P140_bin.80	k__Bacteria (UID2569)	434	278	186	72	204	2	0	0	0	85.56	1.08	100	Y	d__Bacteria;p__Bacteroidota;c__Bacteroidia;o__Bacteroidales;f__Marinifilaceae;g__Butyricimonas;s__
P44_bin.45	p__Bacteroidetes (UID2605)	350	316	210	32	284	0	0	0	0	95.29	0	0	Y	d__Bacteria;p__Bacteroidota;c__Bacteroidia;o__Bacteroidales;f__UBA932;g__RC9;s__RC9 sp000434935
P78_bin.84	k__Bacteria (UID1453)	901	171	117	15	155	1	0	0	0	88.03	0.28	0	Y	d__Bacteria;p__Cyanobacteria;c__Vampirovibrionia;o__Gastranaerophilales;f__Gastranaerophilaceae;g__CAG-196;s__CAG-196 sp002102975
P25_bin.33	o__Clostridiales (UID1226)	155	278	158	12	249	17	0	0	0	93.88	5.7	35.29	Y	d__Bacteria;p__Firmicutes_A;c__Clostridia;o__Lachnospirales;f__Lachnospiraceae;g__Blautia_A;s__Blautia_A wexlerae
P139_bin.19	o__Clostridiales (UID1212)	172	261	147	73	187	1	0	0	0	85.73	0.68	0	Y	d__Bacteria;p__Firmicutes_A;c__Clostridia;o__Oscillospirales;f__Ruminococcaceae;g__Faecalibacterium;s__Faecalibacterium prausnitzii_G
P99_bin.40	c__Clostridia (UID1118)	387	223	124	5	216	2	0	0	0	97.31	1.08	0	Y	d__Bacteria;p__Firmicutes_A;c__Clostridia_A;o__Christensenellales;f__CAG-138;g__SFEL01;s__SFEL01 sp004557245
P16_bin.36	k__Bacteria (UID2329)	174	149	89	30	117	2	0	0	0	90.39	1.69	0	Y	d__Bacteria;p__Firmicutes;c__Bacilli;o__RF39;f__CAG-611;g__CAG-451;s__
P99_bin.67	o__Bacteroidales (UID2716)	92	487	270	66	421	0	0	0	0	91.16	0	0	Y	d__Bacteria;p__Bacteroidota;c__Bacteroidia;o__Bacteroidales;f__Bacteroidaceae;g__Prevotella;s__Prevotella sp900543975
P20_bin.40	k__Bacteria (UID203)	5449	103	57	11	74	18	0	0	0	88.84	9.15	22.22	Y	d__Bacteria;p__Firmicutes_A;c__Clostridia;o__Lachnospirales;f__Lachnospiraceae;g__Blautia_A;s__Blautia_A wexlerae
P68_bin.24	o__Clostridiales (UID1226)	155	278	158	41	236	1	0	0	0	88.17	0.21	100	Y	d__Bacteria;p__Firmicutes_A;c__Clostridia;o__Lachnospirales;f__Lachnospiraceae;g__Blautia_A;s__Blautia_A wexlerae
P48_bin.69	o__Clostridiales (UID1212)	172	261	147	115	146	0	0	0	0	61.46	0	0	Y	d__Bacteria;p__Firmicutes_A;c__Clostridia;o__Oscillospirales;f__Ruminococcaceae;g__Faecalibacterium;s__
P95_bin.84	k__Bacteria (UID2329)	174	149	89	9	139	1	0	0	0	91.57	1.12	0	Y	d__Bacteria;p__Firmicutes;c__Bacilli;o__RF39;f__CAG-611;g__CAG-988;s__CAG-988 sp003149915
P95_bin.23	o__Clostridiales (UID1226)	155	278	158	8	262	8	0	0	0	96.31	1.32	25	Y	d__Bacteria;p__Firmicutes_A;c__Clostridia;o__Lachnospirales;f__Lachnospiraceae;g__Blautia_A;s__Blautia_A wexlerae
P70_bin.77	o__Clostridiales (UID1212)	172	263	149	7	256	0	0	0	0	95.97	0	0	Y	d__Bacteria;p__Firmicutes_A;c__Clostridia;o__Oscillospirales;f__Oscillospiraceae;g__ER4;s__ER4 sp900317525
P11_bin.23	k__Bacteria (UID2329)	174	149	89	8	140	1	0	0	0	91.57	1.12	0	Y	d__Bacteria;p__Firmicutes;c__Bacilli;o__RF39;f__CAG-1000;g__CAG-460;s__CAG-460 sp900544625
P27_bin.23	f__Lachnospiraceae (UID1286)	57	420	207	70	341	9	0	0	0	88.94	2.44	33.33	Y	d__Bacteria;p__Firmicutes_A;c__Clostridia;o__Lachnospirales;f__Lachnospiraceae;g__Agathobacter;s__Agathobacter rectalis
P94_bin.41	o__Clostridiales (UID1212)	172	263	149	58	196	9	0	0	0	76.36	2.09	22.22	Y	d__Bacteria;p__Firmicutes_A;c__Clostridia;o__Oscillospirales;f__Oscillospiraceae;g__CAG-83;s__CAG-83 sp000431575
P54_bin.5	k__Bacteria (UID203)	5449	104	58	60	41	3	0	0	0	60.34	3.45	100	Y	d__Bacteria;p__Bacteroidota;c__Bacteroidia;o__Bacteroidales;f__Bacteroidaceae;g__Prevotella;s__Prevotella sp900313215
P99_bin.39	p__Actinobacteria (UID2112)	31	211	124	20	190	1	0	0	0	92.82	0.81	0	Y	d__Bacteria;p__Actinobacteriota;c__Coriobacteriia;o__Coriobacteriales;f__Coriobacteriaceae;g__Collinsella;s__Collinsella sp900541855
P11_bin.56	k__Bacteria (UID2982)	88	229	147	4	225	0	0	0	0	97.28	0	0	Y	d__Bacteria;p__Verrucomicrobiota;c__Verrucomicrobiae;o__Verrucomicrobiales;f__Akkermansiaceae;g__Akkermansia;s__Akkermansia muciniphila
P140_bin.14	o__Clostridiales (UID1212)	172	263	149	14	249	0	0	0	0	91.95	0	0	Y	d__Bacteria;p__Firmicutes_A;c__Clostridia;o__Oscillospirales;f__Oscillospiraceae;g__Oscillibacter;s__Oscillibacter sp001916835
P25_bin.41	f__Lachnospiraceae (UID1286)	57	420	207	3	416	1	0	0	0	98.55	0.24	100	Y	d__Bacteria;p__Firmicutes_A;c__Clostridia;o__Lachnospirales;f__Lachnospiraceae;g__Agathobacter;s__Agathobacter rectalis
P83_bin.68	f__Lachnospiraceae (UID1286)	57	420	207	103	316	1	0	0	0	85.51	0.48	100	Y	d__Bacteria;p__Firmicutes_A;c__Clostridia;o__Lachnospirales;f__Lachnospiraceae;g__Roseburia;s__Roseburia intestinalis
P44_bin.93	o__Clostridiales (UID1212)	172	263	149	4	259	0	0	0	0	98.66	0	0	Y	d__Bacteria;p__Firmicutes_A;c__Clostridia;o__Oscillospirales;f__Ruminococcaceae;g__UBA1394;s__UBA1394 sp900538575
P130_bin.25	o__Clostridiales (UID1226)	155	278	158	39	237	2	0	0	0	88.25	1.27	0	Y	d__Bacteria;p__Firmicutes_A;c__Clostridia;o__Lachnospirales;f__Lachnospiraceae;g__Blautia_A;s__Blautia_A wexlerae
P78_bin.188	k__Bacteria (UID203)	5449	103	57	62	40	1	0	0	0	57.1	1.75	0	Y	d__Bacteria;p__Firmicutes_A;c__Clostridia;o__Lachnospirales;f__Lachnospiraceae;g__Acetatifactor;s__Acetatifactor sp900066565
P13_bin.27	f__Lachnospiraceae (UID1286)	57	420	207	2	410	8	0	0	0	99.03	1.27	37.5	Y	d__Bacteria;p__Firmicutes_A;c__Clostridia;o__Lachnospirales;f__Lachnospiraceae;g__Agathobacter;s__Agathobacter rectalis
P78_bin.144	k__Bacteria (UID2565)	2921	152	93	2	150	0	0	0	0	98.92	0	0	Y	d__Bacteria;p__Proteobacteria;c__Alphaproteobacteria;o__RF32;f__CAG-239;g__CAG-495;s__CAG-495 sp900538765
P68_bin.31	k__Bacteria (UID1453)	901	171	117	53	118	0	0	0	0	62.39	0	0	Y	d__Bacteria;p__Cyanobacteria;c__Vampirovibrionia;o__Gastranaerophilales;f__Gastranaerophilaceae;g__CAG-196;s__CAG-196 sp002102975
P1_bin.16	o__Bacteroidales (UID2716)	92	487	270	155	332	0	0	0	0	68.89	0	0	Y	d__Bacteria;p__Bacteroidota;c__Bacteroidia;o__Bacteroidales;f__Bacteroidaceae;g__Prevotella;s__Prevotella sp002251385
P67_bin.35	o__Clostridiales (UID1212)	172	260	146	29	228	3	0	0	0	88.22	1.2	0	Y	d__Bacteria;p__Firmicutes_A;c__Clostridia;o__Oscillospirales;f__Ruminococcaceae;g__Ruminococcus_D;s__Ruminococcus_D bicirculans
P142_bin.33	p__Actinobacteria (UID2112)	31	211	124	103	108	0	0	0	0	53.48	0	0	Y	d__Bacteria;p__Actinobacteriota;c__Coriobacteriia;o__Coriobacteriales;f__Coriobacteriaceae;g__Collinsella;s__Collinsella stercoris
P99_bin.70	k__Bacteria (UID203)	5449	104	58	62	42	0	0	0	0	63.79	0	0	Y	d__Bacteria;p__Firmicutes_A;c__Clostridia;o__Oscillospirales;f__Acutalibacteraceae;g__CAG-177;s__CAG-177 sp003514385
P11_bin.76	o__Clostridiales (UID1212)	172	263	149	12	249	2	0	0	0	94.52	0.81	0	Y	d__Bacteria;p__Firmicutes_A;c__Clostridia;o__Oscillospirales;f__CAG-272;g__QALR01;s__
P117_Sub1_bin.90	k__Bacteria (UID203)	5449	102	56	60	42	0	0	0	0	63.39	0	0	Y	d__Bacteria;p__Firmicutes_A;c__Clostridia;o__Oscillospirales;f__Ruminococcaceae;g__Faecalibacterium;s__Faecalibacterium prausnitzii
P92_bin.2	p__Actinobacteria (UID2112)	31	211	124	5	203	3	0	0	0	97.18	2.42	33.33	Y	d__Bacteria;p__Actinobacteriota;c__Coriobacteriia;o__Coriobacteriales;f__Coriobacteriaceae;g__Collinsella;s__
P26_bin.74	o__Clostridiales (UID1212)	172	263	149	45	216	2	0	0	0	90	1.01	50	Y	d__Bacteria;p__Firmicutes_A;c__Clostridia;o__Oscillospirales;f__Oscillospiraceae;g__CAG-83;s__CAG-83 sp001916855
P52_bin.70	o__Clostridiales (UID1120)	304	250	143	2	245	3	0	0	0	98.6	1.17	0	Y	d__Bacteria;p__Firmicutes_A;c__Clostridia_A;o__Christensenellales;f__CAG-74;g__UBA11524;s__UBA11524 sp000437595
P48_bin.10	o__Bacteroidales (UID2657)	160	492	269	153	338	0	1	0	0	65.81	0.37	0	Y	d__Bacteria;p__Bacteroidota;c__Bacteroidia;o__Bacteroidales;f__Bacteroidaceae;g__Prevotellamassilia;s__Prevotellamassilia sp900543155
P135_Sub1_bin.41	p__Actinobacteria (UID2112)	31	211	124	41	170	0	0	0	0	79.84	0	0	Y	d__Bacteria;p__Actinobacteriota;c__Coriobacteriia;o__Coriobacteriales;f__Coriobacteriaceae;g__Collinsella;s__Collinsella sp900555555
P44_bin.51	k__Bacteria (UID2495)	2993	143	89	58	85	0	0	0	0	56.18	0	0	Y	d__Bacteria;p__Elusimicrobiota;c__Elusimicrobia;o__Elusimicrobiales;f__Elusimicrobiaceae;g__UBA1436;s__UBA1436 sp900541355
P99_bin.104	o__Clostridiales (UID1212)	172	263	149	10	250	3	0	0	0	94.63	1.68	0	Y	d__Bacteria;p__Firmicutes_A;c__Clostridia;o__Oscillospirales;f__Oscillospiraceae;g__CAG-170;s__CAG-170 sp000432135
P95_bin.68	o__Bacteroidales (UID2617)	213	406	265	41	365	0	0	0	0	88.3	0	0	Y	d__Bacteria;p__Bacteroidota;c__Bacteroidia;o__Bacteroidales;f__Muribaculaceae;g__CAG-873;s__
P11_bin.143	f__Lachnospiraceae (UID1286)	57	420	207	21	399	0	0	0	0	96.52	0	0	Y	d__Bacteria;p__Firmicutes_A;c__Clostridia;o__Lachnospirales;f__Lachnospiraceae;g__Agathobacter;s__Agathobacter rectalis
P48_bin.49	f__Lachnospiraceae (UID1286)	57	420	207	8	412	0	0	0	0	98.07	0	0	Y	d__Bacteria;p__Firmicutes_A;c__Clostridia;o__Lachnospirales;f__Lachnospiraceae;g__Agathobacter;s__Agathobacter rectalis
P31_bin.24	o__Bacteroidales (UID2657)	160	492	269	31	460	1	0	0	0	94.44	0.19	0	Y	d__Bacteria;p__Bacteroidota;c__Bacteroidia;o__Bacteroidales;f__Bacteroidaceae;g__Prevotellamassilia;s__Prevotellamassilia sp900543155
P14_bin.52	k__Bacteria (UID203)	5449	103	57	63	40	0	0	0	0	61.4	0	0	Y	d__Bacteria;p__Firmicutes_A;c__Clostridia;o__Lachnospirales;f__Lachnospiraceae;g__Agathobacter;s__Agathobacter rectalis
P30_bin.129	o__Clostridiales (UID1212)	172	263	149	28	234	1	0	0	0	90.6	0.34	0	Y	d__Bacteria;p__Firmicutes_A;c__Clostridia;o__Oscillospirales;f__Acutalibacteraceae;g__Ruminococcus_H;s__Ruminococcus_H sp003531055
P20_bin.31	f__Lachnospiraceae (UID1286)	57	420	207	1	419	0	0	0	0	99.52	0	0	Y	d__Bacteria;p__Firmicutes_A;c__Clostridia;o__Lachnospirales;f__Lachnospiraceae;g__Agathobacter;s__Agathobacter rectalis
P130_bin.3	o__Clostridiales (UID1212)	172	263	149	24	233	5	1	0	0	88.03	3.49	0	Y	d__Bacteria;p__Firmicutes_A;c__Clostridia;o__Lachnospirales;f__Lachnospiraceae;g__Anaerostipes;s__Anaerostipes hadrus
P24_bin.27	o__Selenomonadales (UID1024)	64	334	167	11	319	4	0	0	0	96.39	1.5	0	Y	d__Bacteria;p__Firmicutes_C;c__Negativicutes;o__Acidaminococcales;f__Acidaminococcaceae;g__Phascolarctobacterium;s__Phascolarctobacterium faecium
P109_bin.37	c__Spirochaetia (UID2496)	72	215	125	1	212	2	0	0	0	99.2	0.43	0	Y	d__Bacteria;p__Spirochaetota;c__Brachyspirae;o__Brachyspirales;f__Brachyspiraceae;g__Brachyspira;s__Brachyspira sp000431595
P70_bin.48	o__Clostridiales (UID1212)	172	263	149	53	210	0	0	0	0	73.83	0	0	Y	d__Bacteria;p__Firmicutes_A;c__Clostridia;o__Oscillospirales;f__Acutalibacteraceae;g__Eubacterium_R;s__Eubacterium_R sp000436835
P30_bin.96	o__Bacteroidales (UID2716)	92	487	270	68	417	2	0	0	0	88.55	0.49	0	Y	d__Bacteria;p__Bacteroidota;c__Bacteroidia;o__Bacteroidales;f__Bacteroidaceae;g__Prevotella;s__Prevotella sp000834015
P67_bin.47	o__Bacteroidales (UID2617)	213	406	265	2	403	1	0	0	0	99.25	0.38	0	Y	d__Bacteria;p__Bacteroidota;c__Bacteroidia;o__Bacteroidales;f__Barnesiellaceae;g__Barnesiella;s__Barnesiella intestinihominis
P92_bin.4	k__Bacteria (UID203)	5449	102	56	51	51	0	0	0	0	78.04	0	0	Y	d__Bacteria;p__Firmicutes_A;c__Clostridia;o__Oscillospirales;f__Ruminococcaceae;g__Faecalibacterium;s__Faecalibacterium prausnitzii_D
P51_bin.7	k__Bacteria (UID203)	5449	103	57	64	37	2	0	0	0	60.53	3.51	50	Y	d__Bacteria;p__Firmicutes_A;c__Clostridia;o__Lachnospirales;f__Lachnospiraceae;g__Bariatricus;s__Bariatricus comes
P51_bin.35	o__Clostridiales (UID1212)	172	263	149	5	256	2	0	0	0	96.98	1.01	50	Y	d__Bacteria;p__Firmicutes_A;c__Clostridia;o__Lachnospirales;f__Lachnospiraceae;g__Anaerobutyricum;s__Anaerobutyricum hallii
P135_Sub1_bin.105	p__Actinobacteria (UID2112)	31	211	124	69	141	1	0	0	0	67.1	0.81	100	Y	d__Bacteria;p__Actinobacteriota;c__Coriobacteriia;o__Coriobacteriales;f__Coriobacteriaceae;g__Collinsella;s__Collinsella stercoris
P16_bin.30	p__Proteobacteria (UID3887)	1487	256	160	103	152	1	0	0	0	59.27	0.62	0	Y	d__Bacteria;p__Proteobacteria;c__Gammaproteobacteria;o__Burkholderiales;f__Burkholderiaceae;g__Duodenibacillus;s__Duodenibacillus sp900544255
P92_bin.9	p__Firmicutes (UID1022)	100	295	158	109	186	0	0	0	0	56.96	0	0	Y	d__Bacteria;p__Firmicutes_C;c__Negativicutes;o__Veillonellales;f__Dialisteraceae;g__Dialister;s__Dialister invisus
P27_bin.105	k__Bacteria (UID203)	5449	103	57	68	34	1	0	0	0	55.26	1.75	0	Y	d__Bacteria;p__Firmicutes_A;c__Clostridia;o__Lachnospirales;f__Lachnospiraceae;g__Anaerostipes;s__Anaerostipes hadrus
P48_bin.35	o__Bacteroidales (UID2716)	92	487	270	43	444	0	0	0	0	93.35	0	0	Y	d__Bacteria;p__Bacteroidota;c__Bacteroidia;o__Bacteroidales;f__Bacteroidaceae;g__Prevotella;s__Prevotella sp900543975
P51_bin.65	o__Clostridiales (UID1212)	172	263	149	114	148	1	0	0	0	63.09	0.34	100	Y	d__Bacteria;p__Firmicutes_A;c__Clostridia;o__Lachnospirales;f__Lachnospiraceae;g__Anaerostipes;s__Anaerostipes hadrus
P78_bin.31	k__Bacteria (UID203)	5449	103	57	60	37	6	0	0	0	63.16	8.77	0	Y	d__Bacteria;p__Firmicutes_A;c__Clostridia;o__Lachnospirales;f__Lachnospiraceae;g__Bariatricus;s__Bariatricus comes
P11_bin.144	k__Bacteria (UID2982)	88	230	148	73	157	0	0	0	0	61.46	0	0	Y	d__Bacteria;p__Verrucomicrobiota;c__Lentisphaeria;o__UBA1407;f__UBA1407;g__UBA1724;s__UBA1724 sp900548225
P74_bin.147	f__Lachnospiraceae (UID1286)	57	420	207	7	409	4	0	0	0	97.97	1.45	0	Y	d__Bacteria;p__Firmicutes_A;c__Clostridia;o__Lachnospirales;f__Lachnospiraceae;g__Roseburia;s__Roseburia inulinivorans
P95_bin.5	o__Clostridiales (UID1212)	172	260	146	19	241	0	0	0	0	95.89	0	0	Y	d__Bacteria;p__Firmicutes_A;c__Clostridia;o__Oscillospirales;f__Ruminococcaceae;g__Ruminococcus_D;s__Ruminococcus_D bicirculans
P27_bin.68	o__Bacteroidales (UID2617)	213	406	265	112	293	1	0	0	0	69.43	0.38	0	Y	d__Bacteria;p__Bacteroidota;c__Bacteroidia;o__Bacteroidales;f__Barnesiellaceae;g__Barnesiella;s__Barnesiella intestinihominis
P157_bin.42	o__Bacteroidales (UID2617)	213	406	265	70	336	0	0	0	0	81.7	0	0	Y	d__Bacteria;p__Bacteroidota;c__Bacteroidia;o__Bacteroidales;f__Muribaculaceae;g__CAG-279;s__CAG-279 sp000437795
P30_bin.130	k__Bacteria (UID2982)	88	230	148	11	217	2	0	0	0	93.89	1.35	0	Y	d__Bacteria;p__Verrucomicrobiota;c__Lentisphaeria;o__Victivallales;f__UBA1829;g__UBA1829;s__UBA1829 sp900549045
P51_bin.37	k__Bacteria (UID203)	5449	102	56	47	54	1	0	0	0	83.39	1.79	100	Y	d__Bacteria;p__Firmicutes_A;c__Clostridia;o__Oscillospirales;f__Ruminococcaceae;g__Faecalibacterium;s__Faecalibacterium prausnitzii
P48_bin.68	k__Bacteria (UID203)	5449	104	58	63	41	0	0	0	0	56.9	0	0	Y	d__Bacteria;p__Bacteroidota;c__Bacteroidia;o__Bacteroidales;f__Bacteroidaceae;g__Prevotella;s__Prevotella sp900313215
P95_bin.97	o__Clostridiales (UID1212)	172	263	149	35	226	2	0	0	0	81.88	1.01	50	Y	d__Bacteria;p__Firmicutes_A;c__Clostridia;o__Oscillospirales;f__Oscillospiraceae;g__CAG-83;s__CAG-83 sp001916855
P23_bin.16	o__Bacteroidales (UID2657)	160	492	269	3	488	1	0	0	0	98.88	0.19	0	Y	d__Bacteria;p__Bacteroidota;c__Bacteroidia;o__Bacteroidales;f__Bacteroidaceae;g__Paraprevotella;s__Paraprevotella clara
P26_bin.83	o__Clostridiales (UID1212)	172	263	149	92	171	0	0	0	0	61.74	0	0	Y	d__Bacteria;p__Firmicutes_A;c__Clostridia;o__Oscillospirales;f__Acutalibacteraceae;g__Ruminococcus_E;s__Ruminococcus_E sp003526955
P94_bin.20	o__Clostridiales (UID1212)	172	263	149	55	208	0	0	0	0	73.49	0	0	Y	d__Bacteria;p__Firmicutes_A;c__Clostridia;o__Oscillospirales;f__Acutalibacteraceae;g__CAG-180;s__CAG-180 sp000432435
P139_bin.6	o__Clostridiales (UID1212)	172	263	149	87	175	1	0	0	0	76.51	0.22	0	Y	d__Bacteria;p__Firmicutes_A;c__Clostridia;o__Oscillospirales;f__Acutalibacteraceae;g__UMGS905;s__
P2_bin.10	o__Clostridiales (UID1226)	155	278	158	65	208	5	0	0	0	82.81	1.76	20	Y	d__Bacteria;p__Firmicutes_A;c__Clostridia;o__Lachnospirales;f__Lachnospiraceae;g__Blautia_A;s__Blautia_A wexlerae
P12_bin.64	o__Bacteroidales (UID2617)	213	406	265	118	288	0	0	0	0	66.42	0	0	Y	d__Bacteria;p__Bacteroidota;c__Bacteroidia;o__Bacteroidales;f__Barnesiellaceae;g__Barnesiella;s__Barnesiella intestinihominis
P27_bin.97	k__Bacteria (UID203)	5449	102	56	59	42	1	0	0	0	63.99	1.79	100	Y	d__Bacteria;p__Firmicutes_A;c__Clostridia;o__Oscillospirales;f__Ruminococcaceae;g__Faecalibacterium;s__Faecalibacterium prausnitzii
P70_bin.57	f__Lachnospiraceae (UID1286)	57	420	207	52	367	1	0	0	0	87.56	0.48	100	Y	d__Bacteria;p__Firmicutes_A;c__Clostridia;o__Lachnospirales;f__Lachnospiraceae;g__Agathobacter;s__Agathobacter rectalis
P48_bin.59	p__Proteobacteria (UID3887)	1487	256	160	51	204	1	0	0	0	95	0.62	0	Y	d__Bacteria;p__Proteobacteria;c__Gammaproteobacteria;o__Burkholderiales;f__Burkholderiaceae;g__Duodenibacillus;s__Duodenibacillus sp900544255
P83_bin.3	o__Clostridiales (UID1212)	172	263	149	56	205	2	0	0	0	76.51	1.01	0	Y	d__Bacteria;p__Firmicutes_A;c__Clostridia;o__Oscillospirales;f__Acutalibacteraceae;g__Ruminococcus_E;s__Ruminococcus_E bromii_B
P20_bin.3	o__Clostridiales (UID1212)	172	261	147	53	202	6	0	0	0	93.28	2.1	83.33	Y	d__Bacteria;p__Firmicutes_A;c__Clostridia;o__Oscillospirales;f__Ruminococcaceae;g__Faecalibacterium;s__Faecalibacterium prausnitzii
P44_bin.56	o__Bacteroidales (UID2716)	92	487	270	104	376	7	0	0	0	85.09	1.28	42.86	Y	d__Bacteria;p__Bacteroidota;c__Bacteroidia;o__Bacteroidales;f__Bacteroidaceae;g__Prevotella;s__Prevotella sp000434975
P54_bin.3	o__Clostridiales (UID1212)	172	263	149	3	256	4	0	0	0	98.99	2.18	0	Y	d__Bacteria;p__Firmicutes_A;c__Clostridia;o__Lachnospirales;f__Lachnospiraceae;g__Anaerostipes;s__Anaerostipes hadrus
P32_bin.10	c__Clostridia (UID1118)	387	223	124	62	161	0	0	0	0	72.58	0	0	Y	d__Bacteria;p__Firmicutes_A;c__Clostridia_A;o__Christensenellales;f__Borkfalkiaceae;g__UBA7597;s__UBA7597 sp900542935
P27_bin.94	o__Clostridiales (UID1212)	172	263	149	16	246	1	0	0	0	91.95	0.34	0	Y	d__Bacteria;p__Firmicutes_A;c__Clostridia;o__Oscillospirales;f__Acutalibacteraceae;g__GCA-900066995;s__GCA-900066995 sp900291955
P31_bin.62	o__Clostridiales (UID1212)	172	261	147	93	168	0	0	0	0	69.23	0	0	Y	d__Bacteria;p__Firmicutes_A;c__Clostridia;o__Oscillospirales;f__Ruminococcaceae;g__Faecalibacterium;s__Faecalibacterium prausnitzii_C
P11_bin.70	k__Bacteria (UID2372)	131	177	106	15	162	0	0	0	0	91.04	0	0	Y	d__Bacteria;p__Firmicutes;c__Bacilli;o__Erysipelotrichales;f__Erysipelatoclostridiaceae;g__Catenibacterium;s__Catenibacterium mitsuokai
P11_bin.30	o__Clostridiales (UID1212)	172	263	149	55	206	2	0	0	0	77.45	0.89	0	Y	d__Bacteria;p__Firmicutes_A;c__Clostridia;o__TANB77;f__CAG-508;g__CAG-273;s__CAG-273 sp000437855
P20_bin.9	o__Clostridiales (UID1212)	172	263	149	10	251	2	0	0	0	96.42	1.34	0	Y	d__Bacteria;p__Firmicutes_A;c__Clostridia;o__Lachnospirales;f__Lachnospiraceae;g__Anaerostipes;s__Anaerostipes hadrus
P78_bin.148	o__Bacteroidales (UID2617)	213	406	265	129	277	0	0	0	0	63.02	0	0	Y	d__Bacteria;p__Bacteroidota;c__Bacteroidia;o__Bacteroidales;f__Barnesiellaceae;g__Barnesiella;s__Barnesiella intestinihominis
P48_bin.13	o__Clostridiales (UID1212)	172	263	149	30	232	1	0	0	0	88.59	0.67	0	Y	d__Bacteria;p__Firmicutes_A;c__Clostridia;o__Oscillospirales;f__Oscillospiraceae;g__CAG-83;s__CAG-83 sp900549395
P130_bin.6	f__Lachnospiraceae (UID1256)	33	333	171	114	218	1	0	0	0	62.18	0.29	100	Y	d__Bacteria;p__Firmicutes_A;c__Clostridia;o__Lachnospirales;f__Lachnospiraceae;g__Ruminococcus_B;s__Ruminococcus_B gnavus
P12_bin.25	g__Prevotella (UID2722)	64	532	281	18	514	0	0	0	0	95.54	0	0	Y	d__Bacteria;p__Bacteroidota;c__Bacteroidia;o__Bacteroidales;f__Bacteroidaceae;g__Prevotella;s__Prevotella sp003447235
P95_bin.90	o__Bacteroidales (UID2621)	198	427	260	5	421	1	0	0	0	98.27	0.1	100	Y	d__Bacteria;p__Bacteroidota;c__Bacteroidia;o__Bacteroidales;f__Tannerellaceae;g__Parabacteroides;s__Parabacteroides distasonis
P130_bin.55	k__Bacteria (UID203)	5449	104	58	58	45	1	0	0	0	68.97	0.86	0	Y	d__Bacteria;p__Firmicutes_A;c__Clostridia;o__Oscillospirales;f__Acutalibacteraceae;g__Ruminococcus_E;s__Ruminococcus_E sp003526955
P109_bin.89	o__Clostridiales (UID1212)	172	263	149	25	237	1	0	0	0	87.58	0.67	0	Y	d__Bacteria;p__Firmicutes_A;c__Clostridia;o__Oscillospirales;f__Oscillospiraceae;g__CAG-83;s__CAG-83 sp000435975
P23_bin.26	o__Clostridiales (UID1212)	172	263	149	105	158	0	0	0	0	56.04	0	0	Y	d__Bacteria;p__Firmicutes_A;c__Clostridia;o__Lachnospirales;f__Lachnospiraceae;g__Anaerostipes;s__Anaerostipes hadrus
P14_bin.28	o__Bacteroidales (UID2657)	160	492	269	3	489	0	0	0	0	98.88	0	0	Y	d__Bacteria;p__Bacteroidota;c__Bacteroidia;o__Bacteroidales;f__Bacteroidaceae;g__Paraprevotella;s__Paraprevotella clara
P90_bin.43	o__Clostridiales (UID1212)	172	261	147	74	185	2	0	0	0	85.54	0.31	50	Y	d__Bacteria;p__Firmicutes_A;c__Clostridia;o__Oscillospirales;f__Ruminococcaceae;g__Faecalibacterium;s__Faecalibacterium prausnitzii
P90_bin.31	o__Clostridiales (UID1212)	172	263	149	55	208	0	0	0	0	73.49	0	0	Y	d__Bacteria;p__Firmicutes_A;c__Clostridia;o__Oscillospirales;f__Acutalibacteraceae;g__CAG-180;s__CAG-180 sp000432435
P32_bin.61	o__Bacteroidales (UID2617)	213	406	265	163	243	0	0	0	0	57.74	0	0	Y	d__Bacteria;p__Bacteroidota;c__Bacteroidia;o__Bacteroidales;f__Muribaculaceae;g__CAG-279;s__CAG-279 sp000437795
P11_bin.13	o__Bacteroidales (UID2716)	92	487	270	135	352	0	0	0	0	74.07	0	0	Y	d__Bacteria;p__Bacteroidota;c__Bacteroidia;o__Bacteroidales;f__Bacteroidaceae;g__Prevotella;s__Prevotella sp002251385
P78_bin.59	k__Bacteria (UID203)	5449	104	58	67	37	0	0	0	0	55.17	0	0	Y	d__Bacteria;p__Bacteroidota;c__Bacteroidia;o__Bacteroidales;f__Bacteroidaceae;g__Phocaeicola;s__Phocaeicola coprocola
P140_bin.30	f__Lachnospiraceae (UID1286)	57	420	207	31	389	0	0	0	0	91.95	0	0	Y	d__Bacteria;p__Firmicutes_A;c__Clostridia;o__Lachnospirales;f__Lachnospiraceae;g__Agathobacter;s__Agathobacter rectalis
P26_bin.7	o__Bacteroidales (UID2657)	160	492	269	26	464	2	0	0	0	96.53	0.28	0	Y	d__Bacteria;p__Bacteroidota;c__Bacteroidia;o__Bacteroidales;f__Bacteroidaceae;g__UBA4372;s__UBA4372 sp900543815
P130_bin.22	o__Clostridiales (UID1212)	172	263	149	129	134	0	0	0	0	61.74	0	0	Y	d__Bacteria;p__Firmicutes_A;c__Clostridia;o__Oscillospirales;f__Ruminococcaceae;g__Ruminococcus_C;s__Ruminococcus_C sp000433635
P32_bin.28	o__Bacteroidales (UID2621)	198	427	260	42	382	3	0	0	0	96.42	0.51	0	Y	d__Bacteria;p__Bacteroidota;c__Bacteroidia;o__Bacteroidales;f__Tannerellaceae;g__Parabacteroides;s__Parabacteroides distasonis
P46_bin.9	o__Clostridiales (UID1212)	172	263	149	104	158	1	0	0	0	54.36	0.67	0	Y	d__Bacteria;p__Firmicutes_A;c__Clostridia;o__Oscillospirales;f__Acutalibacteraceae;g__Ruminococcus_E;s__Ruminococcus_E bromii_B
P44_bin.34	k__Bacteria (UID203)	5449	104	58	49	55	0	0	0	0	75.86	0	0	Y	d__Bacteria;p__Bacteroidota;c__Bacteroidia;o__Bacteroidales;f__Bacteroidaceae;g__Prevotella;s__Prevotella sp900313215
P95_bin.86	o__Bacteroidales (UID2657)	160	492	269	2	489	1	0	0	0	99.26	0.19	0	Y	d__Bacteria;p__Bacteroidota;c__Bacteroidia;o__Bacteroidales;f__Bacteroidaceae;g__Paraprevotella;s__Paraprevotella clara
P31_bin.87	o__Clostridiales (UID1212)	172	263	149	58	202	3	0	0	0	85.67	2.01	66.67	Y	d__Bacteria;p__Firmicutes_A;c__Clostridia;o__Oscillospirales;f__Oscillospiraceae;g__CAG-83;s__CAG-83 sp000435555
P11_bin.128	o__Clostridiales (UID1212)	172	263	149	28	232	3	0	0	0	86.24	1.68	66.67	Y	d__Bacteria;p__Firmicutes_A;c__Clostridia;o__Oscillospirales;f__Oscillospiraceae;g__CAG-83;s__CAG-83 sp000435975
P53_bin.39	o__Clostridiales (UID1212)	172	263	149	5	258	0	0	0	0	96.64	0	0	Y	d__Bacteria;p__Firmicutes_A;c__Clostridia;o__Oscillospirales;f__Oscillospiraceae;g__ER4;s__ER4 sp000765235
P109_bin.6	p__Bacteroidetes (UID2605)	350	316	210	10	302	4	0	0	0	95.79	1.35	25	Y	d__Bacteria;p__Bacteroidota;c__Bacteroidia;o__Bacteroidales;f__UBA932;g__RC9;s__RC9 sp000431015
P1_bin.50	f__Veillonellaceae (UID1032)	33	423	214	121	299	3	0	0	0	76.19	1.01	33.33	Y	d__Bacteria;p__Firmicutes_C;c__Negativicutes;o__Selenomonadales;f__Selenomonadaceae;g__Mitsuokella;s__Mitsuokella jalaludinii
P146_bin.3	o__Clostridiales (UID1212)	172	263	149	12	244	7	0	0	0	93.79	2.65	14.29	Y	d__Bacteria;p__Firmicutes_A;c__Clostridia;o__Lachnospirales;f__Lachnospiraceae;g__Anaerostipes;s__Anaerostipes hadrus
P130_bin.17	f__Lachnospiraceae (UID1255)	90	354	174	78	272	4	0	0	0	90.11	1.63	0	Y	d__Bacteria;p__Firmicutes_A;c__Clostridia;o__Lachnospirales;f__Lachnospiraceae;g__COE1;s__COE1 sp001916965
P78_bin.142	k__Bacteria (UID203)	5449	103	57	50	53	0	0	0	0	78.95	0	0	Y	d__Bacteria;p__Firmicutes_A;c__Clostridia;o__Lachnospirales;f__Lachnospiraceae;g__Agathobacter;s__Agathobacter rectalis
P157_bin.77	g__Prevotella (UID2724)	55	567	296	78	485	4	0	0	0	92.08	0.71	50	Y	d__Bacteria;p__Bacteroidota;c__Bacteroidia;o__Bacteroidales;f__Bacteroidaceae;g__Prevotella;s__Prevotella sp900313215
GB_bin.32	o__Selenomonadales (UID1024)	64	334	167	0	334	0	0	0	0	100	0	0	Y	d__Bacteria;p__Firmicutes_C;c__Negativicutes;o__Veillonellales;f__Megasphaeraceae;g__Megasphaera_B;s__Megasphaera_B sp900549385
P130_bin.56	k__Bacteria (UID203)	5449	102	56	46	55	1	0	0	0	77.76	1.79	100	Y	d__Bacteria;p__Firmicutes_A;c__Clostridia;o__Oscillospirales;f__Ruminococcaceae;g__Faecalibacterium;s__Faecalibacterium sp900539885
P27_bin.108	k__Bacteria (UID203)	5449	102	56	61	40	1	0	0	0	64.35	1.79	0	Y	d__Bacteria;p__Firmicutes_A;c__Clostridia;o__Oscillospirales;f__Ruminococcaceae;g__Faecalibacterium;s__Faecalibacterium sp900539885
P26_bin.37	o__Clostridiales (UID1212)	172	263	149	56	207	0	0	0	0	85.85	0	0	Y	d__Bacteria;p__Firmicutes_A;c__Clostridia;o__Oscillospirales;f__Ruminococcaceae;g__Ruminiclostridium_E;s__Ruminiclostridium_E siraeum
P26_bin.71	o__Bacteroidales (UID2716)	92	487	270	21	466	0	0	0	0	94.66	0	0	Y	d__Bacteria;p__Bacteroidota;c__Bacteroidia;o__Bacteroidales;f__Bacteroidaceae;g__Prevotella;s__Prevotella sp900543975
P68_bin.4	o__Bacteroidales (UID2617)	213	406	265	1	405	0	0	0	0	99.62	0	0	Y	d__Bacteria;p__Bacteroidota;c__Bacteroidia;o__Bacteroidales;f__Barnesiellaceae;g__Barnesiella;s__Barnesiella intestinihominis
P10_bin.41	o__Selenomonadales (UID1024)	64	334	167	47	287	0	0	0	0	97.01	0	0	Y	d__Bacteria;p__Firmicutes_C;c__Negativicutes;o__Veillonellales;f__Veillonellaceae;g__Veillonella_A;s__Veillonella_A sp000431435
Choline_bin.41	f__Lachnospiraceae (UID1256)	33	333	171	101	232	0	0	0	0	73.2	0	0	Y	d__Bacteria;p__Firmicutes_A;c__Clostridia;o__Lachnospirales;f__Lachnospiraceae;g__Dorea;s__Dorea longicatena_B
P109_bin.5	o__Clostridiales (UID1212)	172	263	149	104	158	1	0	0	0	54.36	0.67	0	Y	d__Bacteria;p__Firmicutes_A;c__Clostridia;o__Oscillospirales;f__Acutalibacteraceae;g__Ruminococcus_E;s__Ruminococcus_E bromii_B
P142_bin.55	p__Actinobacteria (UID2112)	31	211	124	76	134	1	0	0	0	55.65	0.12	100	Y	d__Bacteria;p__Actinobacteriota;c__Coriobacteriia;o__Coriobacteriales;f__Coriobacteriaceae;g__Collinsella;s__
P70_bin.40	o__Clostridiales (UID1212)	172	263	149	8	255	0	0	0	0	96.64	0	0	Y	d__Bacteria;p__Firmicutes_A;c__Clostridia;o__Lachnospirales;f__Lachnospiraceae;g__Eubacterium_F;s__Eubacterium_F sp003491505
P54_bin.97	f__Lachnospiraceae (UID1286)	57	420	207	5	415	0	0	0	0	97.58	0	0	Y	d__Bacteria;p__Firmicutes_A;c__Clostridia;o__Lachnospirales;f__Lachnospiraceae;g__Agathobacter;s__Agathobacter rectalis
P99_bin.91	o__Clostridiales (UID1212)	172	263	149	50	210	2	1	0	0	75.55	1.79	0	Y	d__Bacteria;p__Firmicutes_A;c__Clostridia;o__TANB77;f__CAG-508;g__CAG-269;s__CAG-269 sp003525075
P16_bin.41	o__Bacteroidales (UID2657)	160	492	269	7	485	0	0	0	0	98.88	0	0	Y	d__Bacteria;p__Bacteroidota;c__Bacteroidia;o__Bacteroidales;f__Bacteroidaceae;g__Paraprevotella;s__Paraprevotella clara
P139_bin.14	k__Bacteria (UID203)	5449	103	57	67	36	0	0	0	0	56.14	0	0	Y	d__Bacteria;p__Firmicutes_A;c__Clostridia;o__Lachnospirales;f__Lachnospiraceae;g__Agathobacter;s__Agathobacter rectalis
P117_Sub1_bin.15	f__Lachnospiraceae (UID1286)	57	420	207	63	356	1	0	0	0	90.62	0.05	100	Y	d__Bacteria;p__Firmicutes_A;c__Clostridia;o__Lachnospirales;f__Lachnospiraceae;g__Agathobacter;s__Agathobacter rectalis
P83_bin.31	f__Lachnospiraceae (UID1286)	57	420	207	60	360	0	0	0	0	94.93	0	0	Y	d__Bacteria;p__Firmicutes_A;c__Clostridia;o__Lachnospirales;f__Lachnospiraceae;g__Agathobacter;s__Agathobacter rectalis
P48_bin.21	f__Lachnospiraceae (UID1256)	33	333	171	124	189	17	3	0	0	62.76	6.83	3.85	Y	d__Bacteria;p__Firmicutes_A;c__Clostridia;o__Lachnospirales;f__Lachnospiraceae;g__Dorea;s__Dorea longicatena
P71_bin.45	k__Bacteria (UID2565)	2921	152	93	4	148	0	0	0	0	97.58	0	0	Y	d__Bacteria;p__Proteobacteria;c__Alphaproteobacteria;o__RF32;f__CAG-239;g__CAG-495;s__CAG-495 sp900540425
P78_Sub1_bin.68	o__Bacteroidales (UID2657)	160	491	269	56	413	22	0	0	0	96.38	6.44	36.36	Y	d__Bacteria;p__Bacteroidota;c__Bacteroidia;o__Bacteroidales;f__Bacteroidaceae;g__Bacteroides;s__Bacteroides cellulosilyticus
P130_bin.36	o__Clostridiales (UID1212)	172	263	149	42	218	3	0	0	0	82.26	1.51	0	Y	d__Bacteria;p__Firmicutes_A;c__Clostridia;o__Oscillospirales;f__Ruminococcaceae;g__Negativibacillus;s__Negativibacillus sp000435195
P95_bin.39	o__Bacteroidales (UID2617)	213	406	265	152	254	0	0	0	0	56.6	0	0	Y	d__Bacteria;p__Bacteroidota;c__Bacteroidia;o__Bacteroidales;f__Muribaculaceae;g__CAG-1031;s__CAG-1031 sp000431215
P74_bin.87	o__Clostridiales (UID1212)	172	257	149	3	254	0	0	0	0	97.99	0	0	Y	d__Bacteria;p__Firmicutes_A;c__Clostridia;o__Oscillospirales;f__Oscillospiraceae;g__Lawsonibacter;s__Lawsonibacter asaccharolyticus
P116_bin.29	o__Clostridiales (UID1212)	172	263	149	49	214	0	0	0	0	93.73	0	0	Y	d__Bacteria;p__Firmicutes_A;c__Clostridia;o__Lachnospirales;f__Lachnospiraceae;g__Lachnospira;s__Lachnospira sp000437735
P117_bin.64	o__Clostridiales (UID1212)	172	263	149	3	260	0	0	0	0	98.66	0	0	Y	d__Bacteria;p__Firmicutes_A;c__Clostridia;o__Lachnospirales;f__Lachnospiraceae;g__TF01-11;s__TF01-11 sp003529475
P116_bin.45	k__Bacteria (UID203)	5449	104	58	57	47	0	0	0	0	68.97	0	0	Y	d__Bacteria;p__Firmicutes_C;c__Negativicutes;o__Veillonellales;f__Dialisteraceae;g__Dialister;s__Dialister invisus
P78_Sub1_bin.121	k__Bacteria (UID203)	5449	102	56	68	34	0	0	0	0	52.68	0	0	Y	d__Bacteria;p__Firmicutes_A;c__Clostridia;o__Oscillospirales;f__Ruminococcaceae;g__Faecalibacterium;s__Faecalibacterium prausnitzii_C
P130_bin.32	o__Clostridiales (UID1212)	172	263	149	55	208	0	0	0	0	73.83	0	0	Y	d__Bacteria;p__Firmicutes_A;c__Clostridia;o__Oscillospirales;f__Acutalibacteraceae;g__CAG-180;s__CAG-180 sp000432435
P92_bin.45	k__Bacteria (UID203)	5449	102	56	63	39	0	0	0	0	54.79	0	0	Y	d__Bacteria;p__Firmicutes_A;c__Clostridia;o__Oscillospirales;f__Ruminococcaceae;g__Faecalibacterium;s__Faecalibacterium prausnitzii_G
P139_bin.7	k__Bacteria (UID203)	5449	104	58	58	45	1	0	0	0	69.31	1.72	100	Y	d__Bacteria;p__Bacteroidota;c__Bacteroidia;o__Bacteroidales;f__Bacteroidaceae;g__Bacteroides;s__Bacteroides thetaiotaomicron
P130_bin.20	o__Clostridiales (UID1212)	172	263	149	45	218	0	0	0	0	93.96	0	0	Y	d__Bacteria;p__Firmicutes_A;c__Clostridia;o__Oscillospirales;f__Ruminococcaceae;g__Ruminiclostridium_E;s__Ruminiclostridium_E siraeum
P30_bin.1	p__Bacteroidetes (UID2605)	350	314	208	0	313	1	0	0	0	100	0.48	0	Y	d__Bacteria;p__Bacteroidota;c__Bacteroidia;o__Bacteroidales;f__Rikenellaceae;g__Alistipes;s__Alistipes obesi
P16_bin.16	o__Clostridiales (UID1212)	172	263	149	40	223	0	0	0	0	81.21	0	0	Y	d__Bacteria;p__Firmicutes_A;c__Clostridia;o__Oscillospirales;f__Ruminococcaceae;g__Ruminococcus_C;s__Ruminococcus_C sp000980705
Choline_bin.37	c__Deltaproteobacteria (UID3218)	61	284	169	1	283	0	0	0	0	99.41	0	0	Y	d__Bacteria;p__Desulfobacterota;c__Desulfovibrionia;o__Desulfovibrionales;f__Desulfovibrionaceae;g__Bilophila;s__Bilophila wadsworthia
P92_bin.39	f__Lachnospiraceae (UID1286)	57	420	207	7	412	1	0	0	0	97.1	0.48	100	Y	d__Bacteria;p__Firmicutes_A;c__Clostridia;o__Lachnospirales;f__Lachnospiraceae;g__Agathobacter;s__Agathobacter rectalis
P68_bin.66	k__Bacteria (UID203)	5449	103	57	57	46	0	0	0	0	70.18	0	0	Y	d__Bacteria;p__Firmicutes_A;c__Clostridia;o__Lachnospirales;f__Lachnospiraceae;g__Agathobacter;s__Agathobacter rectalis
P30_bin.10	o__Clostridiales (UID1212)	172	263	149	33	230	0	0	0	0	84.73	0	0	Y	d__Bacteria;p__Firmicutes_A;c__Clostridia;o__Oscillospirales;f__Oscillospiraceae;g__CAG-103;s__CAG-103 sp000432375
P31_bin.79	k__Bacteria (UID203)	5449	104	58	55	48	1	0	0	0	74.29	0.86	100	Y	d__Bacteria;p__Bacteroidota;c__Bacteroidia;o__Bacteroidales;f__Bacteroidaceae;g__Prevotella;s__Prevotella sp000434975
P44_bin.61	g__Prevotella (UID2721)	65	530	280	169	361	0	0	0	0	68.86	0	0	Y	d__Bacteria;p__Bacteroidota;c__Bacteroidia;o__Bacteroidales;f__Bacteroidaceae;g__Prevotella;s__Prevotella sp002251385
Bbetaine_bin.15	o__Clostridiales (UID1212)	172	261	147	3	258	0	0	0	0	97.96	0	0	Y	d__Bacteria;p__Firmicutes_A;c__Clostridia;o__Oscillospirales;f__Ruminococcaceae;g__Ruthenibacterium;s__Ruthenibacterium lactatiformans
P71_bin.12	o__Bacteroidales (UID2617)	213	406	265	19	387	0	0	0	0	93.71	0	0	Y	d__Bacteria;p__Bacteroidota;c__Bacteroidia;o__Bacteroidales;f__UBA11471;g__UBA11471;s__UBA11471 sp000434215
P67_bin.1	k__Bacteria (UID203)	5449	103	57	56	47	0	0	0	0	71.93	0	0	Y	d__Bacteria;p__Firmicutes_A;c__Clostridia;o__Lachnospirales;f__Lachnospiraceae;g__Agathobacter;s__Agathobacter rectalis
P11_bin.37	p__Bacteroidetes (UID2605)	350	316	210	12	300	4	0	0	0	95.16	1.14	50	Y	d__Bacteria;p__Bacteroidota;c__Bacteroidia;o__Bacteroidales;f__UBA932;g__RC9;s__RC9 sp000432515
P26_bin.91	o__Bacteroidales (UID2716)	92	487	270	46	440	1	0	0	0	91.2	0.12	0	Y	d__Bacteria;p__Bacteroidota;c__Bacteroidia;o__Bacteroidales;f__Bacteroidaceae;g__Prevotella;s__Prevotella sp000434975
P37_bin.19	o__Clostridiales (UID1212)	172	261	147	49	210	2	0	0	0	96.05	1.02	100	Y	d__Bacteria;p__Firmicutes_A;c__Clostridia;o__Oscillospirales;f__Ruminococcaceae;g__Faecalibacterium;s__Faecalibacterium prausnitzii_D
Bbetaine_bin.11	k__Bacteria (UID203)	5449	104	58	18	63	23	0	0	0	80.25	7.37	65.22	Y	d__Bacteria;p__Firmicutes_C;c__Negativicutes;o__Veillonellales;f__Dialisteraceae;g__Dialister;s__Dialister invisus
P95_bin.66	o__Clostridiales (UID1120)	304	250	143	39	208	3	0	0	0	83.22	1.17	0	Y	d__Bacteria;p__Firmicutes_A;c__Clostridia_A;o__Christensenellales;f__CAG-74;g__UBA11524;s__UBA11524 sp000437595
P13_bin.36	o__Clostridiales (UID1212)	172	263	149	3	260	0	0	0	0	97.99	0	0	Y	d__Bacteria;p__Firmicutes_A;c__Clostridia;o__Oscillospirales;f__Acutalibacteraceae;g__Clostridium_A;s__Clostridium_A leptum
P10_bin.40	k__Bacteria (UID203)	5449	104	58	70	34	0	0	0	0	53.45	0	0	Y	d__Bacteria;p__Actinobacteriota;c__Coriobacteriia;o__Coriobacteriales;f__Coriobacteriaceae;g__Collinsella;s__Collinsella sp900544845
P78_bin.132	o__Clostridiales (UID1212)	172	263	149	20	243	0	0	0	0	89.26	0	0	Y	d__Bacteria;p__Firmicutes_A;c__Clostridia;o__Oscillospirales;f__Oscillospiraceae;g__ER4;s__ER4 sp900317525
P44_bin.39	o__Bacteroidales (UID2716)	92	487	270	71	393	23	0	0	0	93.73	3.23	60.87	Y	d__Bacteria;p__Bacteroidota;c__Bacteroidia;o__Bacteroidales;f__Bacteroidaceae;g__Prevotella;s__Prevotella sp002265625
P71_bin.20	o__Bacteroidales (UID2617)	213	406	265	119	287	0	0	0	0	66.04	0	0	Y	d__Bacteria;p__Bacteroidota;c__Bacteroidia;o__Bacteroidales;f__Barnesiellaceae;g__Barnesiella;s__Barnesiella intestinihominis
P30_bin.56	k__Bacteria (UID203)	5449	104	58	61	41	2	0	0	0	62.59	3.45	100	Y	d__Bacteria;p__Bacteroidota;c__Bacteroidia;o__Bacteroidales;f__Bacteroidaceae;g__Prevotella;s__Prevotella sp000434515
Choline_bin.34	o__Clostridiales (UID1212)	172	261	147	0	261	0	0	0	0	100	0	0	Y	d__Bacteria;p__Firmicutes_A;c__Clostridia;o__Oscillospirales;f__Ruminococcaceae;g__Faecalibacterium;s__Faecalibacterium prausnitzii_C
P54_bin.43	o__Bacteroidales (UID2657)	160	492	269	132	360	0	0	0	0	66.88	0	0	Y	d__Bacteria;p__Bacteroidota;c__Bacteroidia;o__Bacteroidales;f__Bacteroidaceae;g__Prevotellamassilia;s__Prevotellamassilia sp900539625
P44_bin.38	o__Bacteroidales (UID2716)	92	487	270	59	428	0	0	0	0	96.33	0	0	Y	d__Bacteria;p__Bacteroidota;c__Bacteroidia;o__Bacteroidales;f__Bacteroidaceae;g__Prevotella;s__Prevotella sp900546575
P12_bin.23	o__Clostridiales (UID1212)	172	263	149	9	254	0	0	0	0	96.42	0	0	Y	d__Bacteria;p__Firmicutes_A;c__Clostridia;o__Oscillospirales;f__Oscillospiraceae;g__ER4;s__ER4 sp000765235
P99_bin.36	o__Clostridiales (UID1212)	172	263	149	12	248	3	0	0	0	93.27	1.68	0	Y	d__Bacteria;p__Firmicutes_A;c__Clostridia_A;o__Christensenellales;f__CAG-138;g__PeH17;s__PeH17 sp000435055
P52_bin.16	o__Clostridiales (UID1212)	172	263	149	1	261	1	0	0	0	99.33	0.67	0	Y	d__Bacteria;p__Firmicutes_A;c__Clostridia;o__Oscillospirales;f__Acutalibacteraceae;g__Ruminococcus_E;s__Ruminococcus_E bromii_B
P24_bin.14	o__Clostridiales (UID1212)	172	263	149	12	250	1	0	0	0	93.29	0.67	0	Y	d__Bacteria;p__Firmicutes_A;c__Clostridia;o__Oscillospirales;f__Oscillospiraceae;g__CAG-83;s__CAG-83 sp000431575
P52_bin.39	k__Bacteria (UID203)	5449	104	58	59	45	0	0	0	0	67.24	0	0	Y	d__Bacteria;p__Bacteroidota;c__Bacteroidia;o__Bacteroidales;f__Bacteroidaceae;g__Prevotella;s__Prevotella sp003447235
P157_bin.63	k__Bacteria (UID203)	5449	104	58	57	47	0	0	0	0	68.97	0	0	Y	d__Bacteria;p__Bacteroidota;c__Bacteroidia;o__Bacteroidales;f__Rikenellaceae;g__Alistipes;s__Alistipes finegoldii
P117_Sub1_bin.25	o__Clostridiales (UID1212)	172	260	146	102	158	0	0	0	0	69.18	0	0	Y	d__Bacteria;p__Firmicutes_A;c__Clostridia;o__Oscillospirales;f__Ruminococcaceae;g__Ruminococcus_D;s__Ruminococcus_D bicirculans
P92_bin.33	o__Bacteroidales (UID2617)	213	406	265	55	351	0	0	0	0	84.91	0	0	Y	d__Bacteria;p__Bacteroidota;c__Bacteroidia;o__Bacteroidales;f__Barnesiellaceae;g__Barnesiella;s__Barnesiella intestinihominis
P48_bin.5	o__Clostridiales (UID1212)	172	261	147	101	159	1	0	0	0	71.77	0.34	100	Y	d__Bacteria;p__Firmicutes_A;c__Clostridia;o__Oscillospirales;f__Ruminococcaceae;g__Faecalibacterium;s__Faecalibacterium sp900539885
P109_bin.94	p__Bacteroidetes (UID2605)	350	314	208	3	310	1	0	0	0	98.56	0.1	0	Y	d__Bacteria;p__Bacteroidota;c__Bacteroidia;o__Bacteroidales;f__Rikenellaceae;g__Alistipes_A;s__Alistipes_A indistinctus
P46_bin.36	f__Lachnospiraceae (UID1256)	33	333	171	12	315	6	0	0	0	95.32	1.36	0	Y	d__Bacteria;p__Firmicutes_A;c__Clostridia;o__Lachnospirales;f__Lachnospiraceae;g__Dorea;s__Dorea formicigenerans
P51_Sub1_bin.43	k__Bacteria (UID203)	5449	104	58	59	44	1	0	0	0	69.66	1.72	100	Y	d__Bacteria;p__Bacteroidota;c__Bacteroidia;o__Bacteroidales;f__Bacteroidaceae;g__Bacteroides;s__Bacteroides thetaiotaomicron
P10_bin.25	o__Clostridiales (UID1226)	155	278	158	37	240	1	0	0	0	97.65	0.63	0	Y	d__Bacteria;p__Firmicutes_A;c__Clostridia;o__Lachnospirales;f__Lachnospiraceae;g__Enterocloster;s__Enterocloster sp000431375
P109_bin.71	f__Lachnospiraceae (UID1256)	33	333	171	133	199	1	0	0	0	66.08	0.58	100	Y	d__Bacteria;p__Firmicutes_A;c__Clostridia;o__Lachnospirales;f__Lachnospiraceae;g__Ruminococcus_B;s__Ruminococcus_B gnavus
P142_bin.9	o__Clostridiales (UID1212)	172	261	147	115	146	0	0	0	0	58.5	0	0	Y	d__Bacteria;p__Firmicutes_A;c__Clostridia;o__Oscillospirales;f__Ruminococcaceae;g__Faecalibacterium;s__Faecalibacterium prausnitzii
P53_bin.63	o__Bacteroidales (UID2617)	213	406	265	140	265	1	0	0	0	71.51	0.19	0	Y	d__Bacteria;p__Bacteroidota;c__Bacteroidia;o__Bacteroidales;f__Barnesiellaceae;g__Barnesiella;s__Barnesiella intestinihominis
P20_bin.14	p__Proteobacteria (UID3887)	1487	255	158	6	248	1	0	0	0	97.42	0.63	100	Y	d__Bacteria;p__Proteobacteria;c__Gammaproteobacteria;o__Burkholderiales;f__Burkholderiaceae;g__Parasutterella;s__Parasutterella sp000980495
P30_bin.72	o__Clostridiales (UID1212)	172	263	149	13	249	1	0	0	0	92.62	0.67	0	Y	d__Bacteria;p__Firmicutes_A;c__Clostridia;o__Oscillospirales;f__Oscillospiraceae;g__CAG-83;s__CAG-83 sp000431575
P139_bin.50	o__Clostridiales (UID1212)	172	263	149	45	217	1	0	0	0	93.83	0.34	100	Y	d__Bacteria;p__Firmicutes_A;c__Clostridia;o__Lachnospirales;f__Lachnospiraceae;g__Lachnospira;s__Lachnospira sp000437735
P109_bin.72	o__Bacteroidales (UID2716)	92	487	270	120	365	2	0	0	0	81.39	0.49	50	Y	d__Bacteria;p__Bacteroidota;c__Bacteroidia;o__Bacteroidales;f__Bacteroidaceae;g__Prevotella;s__Prevotella sp002265625
P94_bin.49	k__Bacteria (UID203)	5449	104	58	66	34	4	0	0	0	58.62	5.17	50	Y	d__Bacteria;p__Bacteroidota;c__Bacteroidia;o__Bacteroidales;f__Bacteroidaceae;g__Bacteroides;s__Bacteroides thetaiotaomicron
P36_bin.5	o__Clostridiales (UID1212)	172	263	149	19	239	5	0	0	0	97.7	2.35	20	Y	d__Bacteria;p__Firmicutes_A;c__Clostridia;o__Lachnospirales;f__Lachnospiraceae;g__Lachnospira;s__Lachnospira sp000437735
P99_bin.43	o__Clostridiales (UID1212)	172	263	149	63	199	1	0	0	0	83.96	0.67	0	Y	d__Bacteria;p__Firmicutes_A;c__Clostridia;o__Oscillospirales;f__Oscillospiraceae;g__CAG-83;s__CAG-83 sp003539495
P94_bin.11	k__Bacteria (UID2565)	2921	152	93	5	147	0	0	0	0	95.7	0	0	Y	d__Bacteria;p__Proteobacteria;c__Alphaproteobacteria;o__RF32;f__CAG-239;g__CAG-495;s__CAG-495 sp000436375
P23_bin.44	o__Clostridiales (UID1212)	172	263	149	17	246	0	0	0	0	92.62	0	0	Y	d__Bacteria;p__Firmicutes_A;c__Clostridia;o__Oscillospirales;f__Ruminococcaceae;g__Ruminiclostridium_E;s__Ruminiclostridium_E siraeum
P21_bin.28	o__Clostridiales (UID1212)	172	263	149	4	257	2	0	0	0	97.32	1.34	0	Y	d__Bacteria;p__Firmicutes_A;c__Clostridia;o__Oscillospirales;f__Acutalibacteraceae;g__UBA1691;s__UBA1691 sp900544375
P44_bin.90	o__Clostridiales (UID1212)	172	263	149	19	244	0	0	0	0	91.95	0	0	Y	d__Bacteria;p__Firmicutes_A;c__Clostridia;o__Oscillospirales;f__Oscillospiraceae;g__CAG-103;s__CAG-103 sp000432375
P31_bin.26	o__Clostridiales (UID1212)	172	263	149	4	259	0	0	0	0	98.32	0	0	Y	d__Bacteria;p__Firmicutes_A;c__Clostridia;o__Oscillospirales;f__Ruminococcaceae;g__Ruminiclostridium_E;s__Ruminiclostridium_E siraeum
P95_bin.45	o__Bacteroidales (UID2657)	160	491	269	51	434	6	0	0	0	96.79	1.49	66.67	Y	d__Bacteria;p__Bacteroidota;c__Bacteroidia;o__Bacteroidales;f__Bacteroidaceae;g__Bacteroides;s__Bacteroides cellulosilyticus
P54_bin.90	o__Bacteroidales (UID2621)	198	427	260	32	395	0	0	0	0	98.15	0	0	Y	d__Bacteria;p__Bacteroidota;c__Bacteroidia;o__Bacteroidales;f__Tannerellaceae;g__Parabacteroides;s__Parabacteroides distasonis
P11_bin.39	o__Clostridiales (UID1212)	172	263	149	42	221	0	0	0	0	78.35	0	0	Y	d__Bacteria;p__Firmicutes_A;c__Clostridia;o__TANB77;f__CAG-508;g__CAG-452;s__CAG-452 sp000434035
P94_bin.32	k__Bacteria (UID2982)	88	229	147	8	221	0	0	0	0	95.24	0	0	Y	d__Bacteria;p__Verrucomicrobiota;c__Verrucomicrobiae;o__Verrucomicrobiales;f__Akkermansiaceae;g__Akkermansia;s__Akkermansia muciniphila_B
P64_bin.40	o__Bacteroidales (UID2716)	92	487	270	181	306	0	0	0	0	62.59	0	0	Y	d__Bacteria;p__Bacteroidota;c__Bacteroidia;o__Bacteroidales;f__Bacteroidaceae;g__Prevotella;s__Prevotella sp002251385
P94_bin.33	k__Bacteria (UID203)	5449	103	58	66	37	0	0	0	0	57.24	0	0	Y	d__Bacteria;p__Bacteroidota;c__Bacteroidia;o__Bacteroidales;f__Bacteroidaceae;g__Bacteroides;s__Bacteroides sp003463205
P44_bin.31	o__Bacteroidales (UID2657)	160	492	269	31	459	2	0	0	0	94.16	0.28	0	Y	d__Bacteria;p__Bacteroidota;c__Bacteroidia;o__Bacteroidales;f__Bacteroidaceae;g__Prevotellamassilia;s__Prevotellamassilia sp900543155
P30_bin.98	o__Bacteroidales (UID2657)	160	492	269	158	333	1	0	0	0	65.89	0.37	100	Y	d__Bacteria;p__Bacteroidota;c__Bacteroidia;o__Bacteroidales;f__Bacteroidaceae;g__Prevotellamassilia;s__Prevotellamassilia sp900539625
P30_bin.39	o__Bacteroidales (UID2657)	160	491	269	50	425	16	0	0	0	97.29	2.74	12.5	Y	d__Bacteria;p__Bacteroidota;c__Bacteroidia;o__Bacteroidales;f__Bacteroidaceae;g__Bacteroides;s__Bacteroides cellulosilyticus
P26_bin.6	o__Bacteroidales (UID2621)	198	427	260	41	384	2	0	0	0	97.6	0.51	0	Y	d__Bacteria;p__Bacteroidota;c__Bacteroidia;o__Bacteroidales;f__Tannerellaceae;g__Parabacteroides;s__Parabacteroides distasonis
P31_bin.55	k__Bacteria (UID203)	5449	104	58	63	40	1	0	0	0	55.96	1.72	100	Y	d__Bacteria;p__Bacteroidota;c__Bacteroidia;o__Bacteroidales;f__Bacteroidaceae;g__Prevotella;s__Prevotella sp000434515
P26_bin.69	o__Clostridiales (UID1212)	172	263	149	36	225	2	0	0	0	96.69	0.89	0	Y	d__Bacteria;p__Firmicutes_A;c__Clostridia;o__Lachnospirales;f__Lachnospiraceae;g__Lachnospira;s__Lachnospira sp900316325
P78_Sub1_bin.96	f__Lachnospiraceae (UID1286)	57	420	207	120	298	2	0	0	0	77.77	0.97	0	Y	d__Bacteria;p__Firmicutes_A;c__Clostridia;o__Lachnospirales;f__Lachnospiraceae;g__Acetatifactor;s__Acetatifactor sp003447295
P95_bin.105	k__Bacteria (UID2372)	131	177	106	0	177	0	0	0	0	100	0	0	Y	d__Bacteria;p__Firmicutes;c__Bacilli;o__Erysipelotrichales;f__Erysipelatoclostridiaceae;g__Catenibacterium;s__Catenibacterium sp000437715
P135_bin.152	o__Clostridiales (UID1212)	172	263	149	19	244	0	0	0	0	89.91	0	0	Y	d__Bacteria;p__Firmicutes_A;c__Clostridia;o__Oscillospirales;f__Oscillospiraceae;g__CAG-110;s__CAG-110 sp003525905
P44_bin.64	o__Clostridiales (UID1212)	172	263	149	28	233	2	0	0	0	87.23	1.01	50	Y	d__Bacteria;p__Firmicutes_A;c__Clostridia;o__Oscillospirales;f__Oscillospiraceae;g__CAG-83;s__CAG-83 sp000435555
P46_bin.7	o__Clostridiales (UID1212)	172	260	146	83	177	0	0	0	0	60.96	0	0	Y	d__Bacteria;p__Firmicutes_A;c__Clostridia;o__Oscillospirales;f__Ruminococcaceae;g__Ruminococcus_D;s__Ruminococcus_D bicirculans
P99_bin.19	f__Bifidobacteriaceae (UID1462)	65	476	217	7	465	4	0	0	0	97.91	0.35	0	Y	d__Bacteria;p__Actinobacteriota;c__Actinomycetia;o__Actinomycetales;f__Bifidobacteriaceae;g__Bifidobacterium;s__Bifidobacterium bifidum
P116_bin.74	f__Lachnospiraceae (UID1286)	57	420	207	3	417	0	0	0	0	99.26	0	0	Y	d__Bacteria;p__Firmicutes_A;c__Clostridia;o__Lachnospirales;f__Lachnospiraceae;g__Agathobacter;s__Agathobacter rectalis
P95_bin.91	p__Bacteroidetes (UID2605)	350	316	210	9	303	4	0	0	0	95.95	0.98	0	Y	d__Bacteria;p__Bacteroidota;c__Bacteroidia;o__Bacteroidales;f__UBA932;g__RC9;s__RC9 sp000435075
P94_bin.31	k__Bacteria (UID203)	5449	104	58	48	55	1	0	0	0	81.21	0.86	100	Y	d__Bacteria;p__Bacteroidota;c__Bacteroidia;o__Bacteroidales;f__Bacteroidaceae;g__Bacteroides;s__Bacteroides fluxus
P2_bin.16	o__Bacteroidales (UID2621)	198	427	260	145	282	0	0	0	0	65.22	0	0	Y	d__Bacteria;p__Bacteroidota;c__Bacteroidia;o__Bacteroidales;f__Tannerellaceae;g__Parabacteroides;s__Parabacteroides distasonis
P139_bin.52	o__Bacteroidales (UID2621)	198	427	260	35	392	0	0	0	0	97.52	0	0	Y	d__Bacteria;p__Bacteroidota;c__Bacteroidia;o__Bacteroidales;f__Tannerellaceae;g__Parabacteroides;s__Parabacteroides distasonis
P44_bin.35	k__Bacteria (UID203)	5449	104	58	54	48	2	0	0	0	72.59	3.45	100	Y	d__Bacteria;p__Bacteroidota;c__Bacteroidia;o__Bacteroidales;f__Bacteroidaceae;g__Prevotella;s__Prevotella sp000434515
P135_bin.124	p__Proteobacteria (UID3887)	1487	256	161	0	256	0	0	0	0	100	0	0	Y	d__Bacteria;p__Proteobacteria;c__Gammaproteobacteria;o__Burkholderiales;f__Burkholderiaceae;g__Sutterella;s__Sutterella wadsworthensis
P109_bin.45	f__Lachnospiraceae (UID1256)	33	333	171	35	297	1	0	0	0	95.93	0.12	100	Y	d__Bacteria;p__Firmicutes_A;c__Clostridia;o__Lachnospirales;f__Lachnospiraceae;g__Mediterraneibacter;s__Mediterraneibacter lactaris
P10_bin.30	o__Selenomonadales (UID1024)	64	334	167	13	321	0	0	0	0	97.6	0	0	Y	d__Bacteria;p__Firmicutes_C;c__Negativicutes;o__Veillonellales;f__Megasphaeraceae;g__Megasphaera;s__Megasphaera massiliensis
P169_bin.58	f__Lachnospiraceae (UID1256)	33	333	171	11	322	0	0	0	0	97.08	0	0	Y	d__Bacteria;p__Firmicutes_A;c__Clostridia;o__Lachnospirales;f__Lachnospiraceae;g__Dorea;s__Dorea longicatena
P95_bin.98	o__Clostridiales (UID1212)	172	263	149	1	260	2	0	0	0	99.33	1.01	50	Y	d__Bacteria;p__Firmicutes_A;c__Clostridia;o__Oscillospirales;f__Acutalibacteraceae;g__Ruminococcus_E;s__Ruminococcus_E bromii_B
P157_bin.50	o__Bacteroidales (UID2716)	92	487	270	131	356	0	0	0	0	75.74	0	0	Y	d__Bacteria;p__Bacteroidota;c__Bacteroidia;o__Bacteroidales;f__Bacteroidaceae;g__Prevotella;s__Prevotella sp000434975
P159_bin.1	p__Proteobacteria (UID3887)	1487	256	161	56	200	0	0	0	0	94.41	0	0	Y	d__Bacteria;p__Proteobacteria;c__Gammaproteobacteria;o__Burkholderiales;f__Burkholderiaceae;g__Sutterella;s__Sutterella wadsworthensis
P94_bin.17	k__Bacteria (UID203)	5449	104	58	50	54	0	0	0	0	79.66	0	0	Y	d__Bacteria;p__Bacteroidota;c__Bacteroidia;o__Bacteroidales;f__Bacteroidaceae;g__Bacteroides;s__Bacteroides nordii
P11_bin.40	c__Clostridia (UID1118)	387	223	124	49	174	0	0	0	0	87.1	0	0	Y	d__Bacteria;p__Firmicutes_A;c__Clostridia_A;o__Christensenellales;f__CAG-314;g__UMGS929;s__UMGS929 sp900546875
P99_bin.82	o__Clostridiales (UID1212)	172	263	149	12	250	1	0	0	0	94.35	0.67	0	Y	d__Bacteria;p__Firmicutes_A;c__Clostridia;o__Oscillospirales;f__CAG-272;g__QALR01;s__
P1_bin.47	k__Bacteria (UID203)	5449	104	58	66	37	1	0	0	0	55.34	0.86	100	Y	d__Bacteria;p__Bacteroidota;c__Bacteroidia;o__Bacteroidales;f__Bacteroidaceae;g__Prevotella;s__Prevotella sp000434515
P70_bin.78	k__Bacteria (UID203)	5449	104	58	67	34	3	0	0	0	57.76	5.17	33.33	Y	d__Bacteria;p__Bacteroidota;c__Bacteroidia;o__Bacteroidales;f__Bacteroidaceae;g__Bacteroides;s__Bacteroides intestinalis
P24_bin.18	p__Bacteroidetes (UID2605)	350	314	208	48	266	0	0	0	0	96.3	0	0	Y	d__Bacteria;p__Bacteroidota;c__Bacteroidia;o__Bacteroidales;f__Rikenellaceae;g__Alistipes;s__Alistipes finegoldii
P52_bin.65	k__Bacteria (UID2565)	2921	152	93	3	149	0	0	0	0	97.85	0	0	Y	d__Bacteria;p__Proteobacteria;c__Alphaproteobacteria;o__RF32;f__CAG-239;g__CAG-495;s__CAG-495 sp000436375
P32_bin.1	k__Bacteria (UID203)	5449	104	58	50	54	0	0	0	0	79.14	0	0	Y	d__Bacteria;p__Bacteroidota;c__Bacteroidia;o__Bacteroidales;f__Bacteroidaceae;g__Bacteroides;s__Bacteroides thetaiotaomicron
P26_bin.51	o__Bacteroidales (UID2617)	213	406	265	57	346	3	0	0	0	85.82	1.13	0	Y	d__Bacteria;p__Bacteroidota;c__Bacteroidia;o__Bacteroidales;f__Barnesiellaceae;g__Barnesiella;s__Barnesiella intestinihominis
P135_bin.151	f__Lachnospiraceae (UID1256)	33	333	171	12	321	0	0	0	0	94.54	0	0	Y	d__Bacteria;p__Firmicutes_A;c__Clostridia;o__Lachnospirales;f__Lachnospiraceae;g__Ruminococcus_B;s__Ruminococcus_B gnavus
P109_bin.91	k__Bacteria (UID203)	5449	104	58	61	40	3	0	0	0	68.45	3.45	33.33	Y	d__Bacteria;p__Bacteroidota;c__Bacteroidia;o__Bacteroidales;f__Bacteroidaceae;g__Bacteroides;s__Bacteroides stercoris
P30_bin.43	o__Bacteroidales (UID2716)	92	487	270	106	378	3	0	0	0	82.11	0.81	33.33	Y	d__Bacteria;p__Bacteroidota;c__Bacteroidia;o__Bacteroidales;f__Bacteroidaceae;g__Prevotella;s__Prevotella stercorea
P44_bin.13	c__Clostridia (UID1118)	387	223	124	106	115	2	0	0	0	63.36	1.61	0	Y	d__Bacteria;p__Firmicutes_A;c__Clostridia_A;o__Christensenellales;f__Borkfalkiaceae;g__UBA10281;s__UBA10281 sp900554485
P37_bin.29	p__Bacteroidetes (UID2605)	350	314	208	50	264	0	0	0	0	96.71	0	0	Y	d__Bacteria;p__Bacteroidota;c__Bacteroidia;o__Bacteroidales;f__Rikenellaceae;g__Alistipes;s__Alistipes finegoldii
P78_bin.107	o__Bacteroidales (UID2657)	160	491	268	223	268	0	0	0	0	53.9	0	0	Y	d__Bacteria;p__Bacteroidota;c__Bacteroidia;o__Bacteroidales;f__Bacteroidaceae;g__Phocaeicola;s__Phocaeicola plebeius_A
P109_bin.99	p__Bacteroidetes (UID2605)	350	314	208	48	266	0	0	0	0	98.21	0	0	Y	d__Bacteria;p__Bacteroidota;c__Bacteroidia;o__Bacteroidales;f__Rikenellaceae;g__Alistipes;s__Alistipes finegoldii
P11_bin.4	c__Clostridia (UID1118)	387	223	124	12	211	0	0	0	0	92.34	0	0	Y	d__Bacteria;p__Firmicutes_A;c__Clostridia_A;o__Christensenellales;f__CAG-314;g__CAG-1435;s__CAG-1435 sp000433775
P135_bin.161	k__Bacteria (UID203)	5449	104	58	68	36	0	0	0	0	54.66	0	0	Y	d__Bacteria;p__Bacteroidota;c__Bacteroidia;o__Bacteroidales;f__Bacteroidaceae;g__Bacteroides;s__Bacteroides uniformis
P95_bin.75	o__Bacteroidales (UID2716)	92	487	270	96	391	0	0	0	0	77.53	0	0	Y	d__Bacteria;p__Bacteroidota;c__Bacteroidia;o__Bacteroidales;f__Bacteroidaceae;g__Prevotella;s__Prevotella sp900544495
P71_bin.76	p__Bacteroidetes (UID2605)	350	314	208	21	292	1	0	0	0	97.41	0.24	0	Y	d__Bacteria;p__Bacteroidota;c__Bacteroidia;o__Bacteroidales;f__Rikenellaceae;g__Alistipes;s__Alistipes sp900542505
P159_bin.25	o__Bacteroidales (UID2657)	160	492	269	58	413	21	0	0	0	95.82	5.95	38.1	Y	d__Bacteria;p__Bacteroidota;c__Bacteroidia;o__Bacteroidales;f__Bacteroidaceae;g__Bacteroides;s__Bacteroides salyersiae
P64_bin.22	o__Bacteroidales (UID2657)	160	491	269	78	410	3	0	0	0	91.67	0.74	66.67	Y	d__Bacteria;p__Bacteroidota;c__Bacteroidia;o__Bacteroidales;f__Bacteroidaceae;g__Bacteroides;s__Bacteroides cellulosilyticus
P46_bin.20	p__Proteobacteria (UID3887)	1487	256	161	25	230	1	0	0	0	96.27	0.62	0	Y	d__Bacteria;p__Proteobacteria;c__Gammaproteobacteria;o__Burkholderiales;f__Burkholderiaceae;g__Sutterella;s__Sutterella wadsworthensis
P78_Sub1_bin.142	k__Bacteria (UID203)	5449	104	58	42	61	1	0	0	0	85.99	1.72	0	Y	d__Bacteria;p__Bacteroidota;c__Bacteroidia;o__Bacteroidales;f__Rikenellaceae;g__Alistipes;s__Alistipes finegoldii
P169_Sub1_bin.29	o__Clostridiales (UID1212)	172	263	149	18	245	0	0	0	0	93.83	0	0	Y	d__Bacteria;p__Firmicutes_A;c__Clostridia;o__Oscillospirales;f__Oscillospiraceae;g__Oscillibacter;s__Oscillibacter welbionis
P74_Sub1_bin.104	k__Bacteria (UID203)	5449	104	58	62	42	0	0	0	0	62.41	0	0	Y	d__Bacteria;p__Bacteroidota;c__Bacteroidia;o__Bacteroidales;f__Bacteroidaceae;g__Bacteroides;s__Bacteroides stercoris
P95_bin.51	o__Clostridiales (UID1212)	172	263	149	1	262	0	0	0	0	99.33	0	0	Y	d__Bacteria;p__Firmicutes_A;c__Clostridia;o__Lachnospirales;f__Lachnospiraceae;g__Butyrivibrio_A;s__Butyrivibrio_A crossotus
P140_bin.75	k__Bacteria (UID203)	5449	104	58	61	43	0	0	0	0	65	0	0	Y	d__Bacteria;p__Bacteroidota;c__Bacteroidia;o__Bacteroidales;f__Bacteroidaceae;g__Bacteroides;s__Bacteroides stercoris
P26_bin.31	p__Bacteroidetes (UID2605)	350	316	210	31	282	3	0	0	0	87.7	0.87	0	Y	d__Bacteria;p__Bacteroidota;c__Bacteroidia;o__Bacteroidales;f__UBA932;g__RC9;s__RC9 sp000431015
P52_bin.29	p__Bacteroidetes (UID2605)	350	314	208	21	292	1	0	0	0	93.43	0.48	0	Y	d__Bacteria;p__Bacteroidota;c__Bacteroidia;o__Bacteroidales;f__Rikenellaceae;g__Alistipes;s__
P71_bin.43	o__Clostridiales (UID1212)	172	263	149	20	243	0	0	0	0	91.28	0	0	Y	d__Bacteria;p__Firmicutes_A;c__Clostridia;o__Oscillospirales;f__Ruminococcaceae;g__Ruminiclostridium_E;s__Ruminiclostridium_E siraeum
P30_bin.108	p__Bacteroidetes (UID2605)	350	316	210	16	300	0	0	0	0	94.52	0	0	Y	d__Bacteria;p__Bacteroidota;c__Bacteroidia;o__Bacteroidales;f__UBA932;g__RC9;s__RC9 sp000434935
P32_bin.78	k__Bacteria (UID203)	5449	104	58	64	39	1	0	0	0	57.07	0.86	0	Y	d__Bacteria;p__Bacteroidota;c__Bacteroidia;o__Bacteroidales;f__Bacteroidaceae;g__Prevotella;s__Prevotella sp000434515
P26_bin.34	o__Clostridiales (UID1212)	172	263	149	33	230	0	0	0	0	82.94	0	0	Y	d__Bacteria;p__Firmicutes_A;c__Clostridia_A;o__Christensenellales;f__CAG-917;g__CAG-475;s__CAG-475 sp900548005
P71_bin.4	o__Bacteroidales (UID2621)	198	427	260	35	392	0	0	0	0	97.95	0	0	Y	d__Bacteria;p__Bacteroidota;c__Bacteroidia;o__Bacteroidales;f__Tannerellaceae;g__Parabacteroides;s__Parabacteroides distasonis
P37_bin.69	k__Bacteria (UID203)	5449	104	58	66	38	0	0	0	0	55.52	0	0	Y	d__Bacteria;p__Bacteroidota;c__Bacteroidia;o__Bacteroidales;f__Bacteroidaceae;g__Bacteroides;s__Bacteroides stercoris
P19_bin.18	k__Bacteria (UID2329)	174	149	89	70	79	0	0	0	0	59.55	0	0	Y	d__Bacteria;p__Fusobacteriota;c__Fusobacteriia;o__Fusobacteriales;f__Fusobacteriaceae;g__Fusobacterium_A;s__Fusobacterium_A mortiferum
P16_bin.60	o__Bacteroidales (UID2716)	92	487	270	134	353	0	0	0	0	65.26	0	0	Y	d__Bacteria;p__Bacteroidota;c__Bacteroidia;o__Bacteroidales;f__Bacteroidaceae;g__Prevotella;s__Prevotella sp000434975
P1_bin.37	k__Bacteria (UID203)	5449	104	58	64	40	0	0	0	0	59.66	0	0	Y	d__Bacteria;p__Bacteroidota;c__Bacteroidia;o__Bacteroidales;f__Bacteroidaceae;g__Prevotella;s__Prevotella sp000434975
P21_Sub1_bin.66	o__Clostridiales (UID1226)	155	278	158	44	230	4	0	0	0	93.88	1.27	25	Y	d__Bacteria;p__Firmicutes_A;c__Clostridia;o__Lachnospirales;f__Lachnospiraceae;g__Enterocloster;s__Enterocloster sp001517625
P52_bin.41	c__Clostridia (UID1118)	387	223	124	55	168	0	0	0	0	79.03	0	0	Y	d__Bacteria;p__Firmicutes_A;c__Clostridia_A;o__Christensenellales;f__CAG-314;g__CAG-314;s__CAG-314 sp000437915
P13_bin.13	o__Clostridiales (UID1212)	172	261	147	3	258	0	0	0	0	97.96	0	0	Y	d__Bacteria;p__Firmicutes_A;c__Clostridia;o__Oscillospirales;f__Ruminococcaceae;g__Fournierella;s__Fournierella sp900543285
P44_bin.2	p__Bacteroidetes (UID2605)	350	316	210	12	300	4	0	0	0	95.76	0.9	25	Y	d__Bacteria;p__Bacteroidota;c__Bacteroidia;o__Bacteroidales;f__UBA932;g__RC9;s__RC9 sp000435075
P95_bin.35	o__Bacteroidales (UID2621)	198	427	260	6	421	0	0	0	0	99.2	0	0	Y	d__Bacteria;p__Bacteroidota;c__Bacteroidia;o__Bacteroidales;f__Tannerellaceae;g__Parabacteroides;s__Parabacteroides merdae
P64_bin.29	o__Bacteroidales (UID2657)	160	492	269	233	258	1	0	0	0	51.36	0.37	0	Y	d__Bacteria;p__Bacteroidota;c__Bacteroidia;o__Bacteroidales;f__Bacteroidaceae;g__Prevotellamassilia;s__Prevotellamassilia sp900539625
P109_bin.53	c__Gammaproteobacteria (UID4201)	1164	271	170	21	249	1	0	0	0	98.24	0.29	0	Y	d__Bacteria;p__Proteobacteria;c__Gammaproteobacteria;o__Enterobacterales;f__Succinivibrionaceae;g__Succinivibrio;s__Succinivibrio sp000431835
P139_bin.37	k__Bacteria (UID203)	5449	104	58	50	54	0	0	0	0	81.38	0	0	Y	d__Bacteria;p__Bacteroidota;c__Bacteroidia;o__Bacteroidales;f__Bacteroidaceae;g__Bacteroides;s__Bacteroides uniformis
P44_bin.57	c__Gammaproteobacteria (UID4201)	1164	271	170	67	203	1	0	0	0	75.29	0.29	0	Y	d__Bacteria;p__Proteobacteria;c__Gammaproteobacteria;o__Enterobacterales;f__Succinivibrionaceae;g__Succinivibrio;s__Succinivibrio sp000431835
P116_bin.34	o__Bacteroidales (UID2657)	160	491	268	22	461	8	0	0	0	98.27	0.75	0	Y	d__Bacteria;p__Bacteroidota;c__Bacteroidia;o__Bacteroidales;f__Bacteroidaceae;g__Phocaeicola;s__Phocaeicola plebeius_A
P23_bin.15	k__Bacteria (UID203)	5449	104	58	48	54	2	0	0	0	83.1	2.59	100	Y	d__Bacteria;p__Bacteroidota;c__Bacteroidia;o__Bacteroidales;f__Bacteroidaceae;g__Bacteroides;s__Bacteroides thetaiotaomicron
P25_bin.48	g__Prevotella (UID2721)	65	530	280	276	254	0	0	0	0	54.03	0	0	Y	d__Bacteria;p__Bacteroidota;c__Bacteroidia;o__Bacteroidales;f__Bacteroidaceae;g__Prevotella;s__Prevotella copri_A
P64_bin.3	k__Bacteria (UID203)	5449	104	58	52	52	0	0	0	0	76.21	0	0	Y	d__Bacteria;p__Bacteroidota;c__Bacteroidia;o__Bacteroidales;f__Bacteroidaceae;g__Bacteroides;s__Bacteroides stercoris
P78_bin.40	o__Bacteroidales (UID2621)	198	427	260	4	423	0	0	0	0	98.65	0	0	Y	d__Bacteria;p__Bacteroidota;c__Bacteroidia;o__Bacteroidales;f__Tannerellaceae;g__Parabacteroides;s__Parabacteroides distasonis
P64_bin.2	o__Bacteroidales (UID2716)	92	487	270	3	482	2	0	0	0	98.89	0.56	0	Y	d__Bacteria;p__Bacteroidota;c__Bacteroidia;o__Bacteroidales;f__Bacteroidaceae;g__Prevotella;s__Prevotella sp900548745
P157_bin.31	k__Bacteria (UID203)	5449	104	58	61	41	2	0	0	0	63.28	1.72	0	Y	d__Bacteria;p__Bacteroidota;c__Bacteroidia;o__Bacteroidales;f__Bacteroidaceae;g__Bacteroides;s__Bacteroides stercoris
P130_bin.47	k__Bacteria (UID203)	5449	104	58	58	45	1	0	0	0	60.5	0.86	100	Y	d__Bacteria;p__Bacteroidota;c__Bacteroidia;o__Bacteroidales;f__Bacteroidaceae;g__Bacteroides;s__Bacteroides cellulosilyticus
P94_bin.27	p__Bacteroidetes (UID2605)	350	314	208	43	271	0	0	0	0	99.07	0	0	Y	d__Bacteria;p__Bacteroidota;c__Bacteroidia;o__Bacteroidales;f__Rikenellaceae;g__Alistipes;s__Alistipes finegoldii
P83_bin.33	k__Bacteria (UID2565)	2921	152	93	4	148	0	0	0	0	96.77	0	0	Y	d__Bacteria;p__Proteobacteria;c__Alphaproteobacteria;o__RF32;f__CAG-239;g__CAG-495;s__CAG-495 sp001917125
P21_bin.35	o__Bacteroidales (UID2657)	160	490	268	20	468	2	0	0	0	99	0.56	50	Y	d__Bacteria;p__Bacteroidota;c__Bacteroidia;o__Bacteroidales;f__Bacteroidaceae;g__Bacteroides;s__Bacteroides intestinalis
P90_bin.50	k__Bacteria (UID203)	5449	103	58	62	37	4	0	0	0	60.69	6.03	50	Y	d__Bacteria;p__Bacteroidota;c__Bacteroidia;o__Bacteroidales;f__Bacteroidaceae;g__Bacteroides;s__Bacteroides ovatus
P78_bin.88	k__Bacteria (UID203)	5449	104	58	49	55	0	0	0	0	81.38	0	0	Y	d__Bacteria;p__Bacteroidota;c__Bacteroidia;o__Bacteroidales;f__Bacteroidaceae;g__Bacteroides;s__Bacteroides stercoris
P130_bin.43	k__Bacteria (UID203)	5449	104	58	51	53	0	0	0	0	78.79	0	0	Y	d__Bacteria;p__Bacteroidota;c__Bacteroidia;o__Bacteroidales;f__Bacteroidaceae;g__Bacteroides;s__Bacteroides stercoris
P36_bin.40	k__Bacteria (UID203)	5449	104	58	64	39	1	0	0	0	58.62	1.72	100	Y	d__Bacteria;p__Bacteroidota;c__Bacteroidia;o__Bacteroidales;f__Bacteroidaceae;g__Bacteroides;s__Bacteroides stercoris
P48_bin.24	k__Bacteria (UID203)	5449	104	58	71	32	1	0	0	0	50	0.86	100	Y	d__Bacteria;p__Bacteroidota;c__Bacteroidia;o__Bacteroidales;f__Bacteroidaceae;g__Prevotella;s__Prevotella sp000434515
P99_bin.66	g__Prevotella (UID2721)	65	530	280	207	319	4	0	0	0	66.22	0.6	25	Y	d__Bacteria;p__Bacteroidota;c__Bacteroidia;o__Bacteroidales;f__Bacteroidaceae;g__Prevotella;s__Prevotella copri_A
P90_bin.6	o__Bacteroidales (UID2716)	92	487	270	210	277	0	0	0	0	54.05	0	0	Y	d__Bacteria;p__Bacteroidota;c__Bacteroidia;o__Bacteroidales;f__Bacteroidaceae;g__Prevotella;s__Prevotella sp000434975
P31_bin.5	k__Bacteria (UID203)	5449	104	58	64	40	0	0	0	0	57.93	0	0	Y	d__Bacteria;p__Bacteroidota;c__Bacteroidia;o__Bacteroidales;f__Bacteroidaceae;g__Prevotella;s__Prevotella copri_A
P109_bin.41	k__Bacteria (UID2982)	88	229	147	4	225	0	0	0	0	97.28	0	0	Y	d__Bacteria;p__Verrucomicrobiota;c__Verrucomicrobiae;o__Verrucomicrobiales;f__Akkermansiaceae;g__Akkermansia;s__Akkermansia muciniphila
P159_bin.10	k__Bacteria (UID203)	5449	104	58	61	41	2	0	0	0	62.18	3.45	0	Y	d__Bacteria;p__Bacteroidota;c__Bacteroidia;o__Bacteroidales;f__Bacteroidaceae;g__Bacteroides;s__Bacteroides finegoldii
P130_bin.28	k__Bacteria (UID2565)	2921	152	93	5	147	0	0	0	0	95.7	0	0	Y	d__Bacteria;p__Proteobacteria;c__Alphaproteobacteria;o__RF32;f__CAG-239;g__CAG-495;s__CAG-495 sp001917125
P30_bin.12	p__Bacteroidetes (UID2605)	350	314	208	10	302	2	0	0	0	98	0.96	50	Y	d__Bacteria;p__Bacteroidota;c__Bacteroidia;o__Bacteroidales;f__Rikenellaceae;g__Alistipes;s__Alistipes onderdonkii
P36_bin.57	k__Bacteria (UID203)	5449	104	58	54	50	0	0	0	0	74.14	0	0	Y	d__Bacteria;p__Bacteroidota;c__Bacteroidia;o__Bacteroidales;f__Bacteroidaceae;g__Bacteroides;s__Bacteroides uniformis
P13_bin.10	k__Bacteria (UID203)	5449	104	58	67	37	0	0	0	0	56.38	0	0	Y	d__Bacteria;p__Bacteroidota;c__Bacteroidia;o__Bacteroidales;f__Bacteroidaceae;g__Bacteroides;s__Bacteroides stercoris
P44_bin.70	k__Bacteria (UID203)	5449	104	58	51	52	1	0	0	0	76.03	0.86	100	Y	d__Bacteria;p__Bacteroidota;c__Bacteroidia;o__Bacteroidales;f__Bacteroidaceae;g__Bacteroides;s__Bacteroides uniformis
P67_bin.54	k__Bacteria (UID203)	5449	104	58	50	53	1	0	0	0	79.66	1.72	0	Y	d__Bacteria;p__Bacteroidota;c__Bacteroidia;o__Bacteroidales;f__Bacteroidaceae;g__Bacteroides;s__Bacteroides uniformis
P169_bin.16	o__Bacteroidales (UID2657)	160	492	269	137	354	1	0	0	0	76.64	0.12	0	Y	d__Bacteria;p__Bacteroidota;c__Bacteroidia;o__Bacteroidales;f__Bacteroidaceae;g__Bacteroides;s__Bacteroides uniformis
P46_bin.21	k__Bacteria (UID203)	5449	104	58	69	35	0	0	0	0	52.07	0	0	Y	d__Bacteria;p__Bacteroidota;c__Bacteroidia;o__Bacteroidales;f__Bacteroidaceae;g__Bacteroides;s__Bacteroides uniformis
P13_bin.15	k__Bacteria (UID203)	5449	104	58	56	48	0	0	0	0	71.9	0	0	Y	d__Bacteria;p__Bacteroidota;c__Bacteroidia;o__Bacteroidales;f__Bacteroidaceae;g__Bacteroides;s__Bacteroides uniformis
P31_bin.57	c__Gammaproteobacteria (UID4201)	1164	271	170	49	221	1	0	0	0	83.53	0.29	0	Y	d__Bacteria;p__Proteobacteria;c__Gammaproteobacteria;o__Enterobacterales;f__Succinivibrionaceae;g__Succinivibrio;s__Succinivibrio sp000431835
P16_bin.104	k__Bacteria (UID203)	5449	102	58	65	37	0	0	0	0	53.45	0	0	Y	d__Bacteria;p__Proteobacteria;c__Gammaproteobacteria;o__Enterobacterales;f__Succinivibrionaceae;g__Succinivibrio;s__Succinivibrio sp000431835
P71_bin.80	k__Bacteria (UID2565)	2921	152	93	26	126	0	0	0	0	95	0	0	Y	d__Bacteria;p__Proteobacteria;c__Alphaproteobacteria;o__RF32;f__CAG-239;g__CAG-495;s__CAG-495 sp000432275
P146_bin.38	o__Bacteroidales (UID2657)	160	492	269	74	418	0	0	0	0	91.19	0	0	Y	d__Bacteria;p__Bacteroidota;c__Bacteroidia;o__Bacteroidales;f__Bacteroidaceae;g__Bacteroides;s__Bacteroides uniformis
P10_bin.34	k__Bacteria (UID203)	5449	103	58	62	41	0	0	0	0	58.62	0	0	Y	d__Bacteria;p__Bacteroidota;c__Bacteroidia;o__Bacteroidales;f__Bacteroidaceae;g__Bacteroides;s__Bacteroides ovatus
P23_bin.37	k__Bacteria (UID203)	5449	104	58	58	44	2	0	0	0	71.03	3.45	50	Y	d__Bacteria;p__Bacteroidota;c__Bacteroidia;o__Bacteroidales;f__Bacteroidaceae;g__Bacteroides;s__Bacteroides uniformis
P52_bin.48	k__Bacteria (UID203)	5449	104	58	52	52	0	0	0	0	77.07	0	0	Y	d__Bacteria;p__Bacteroidota;c__Bacteroidia;o__Bacteroidales;f__Bacteroidaceae;g__Bacteroides;s__Bacteroides uniformis
P44_bin.30	k__Bacteria (UID203)	5449	104	58	63	41	0	0	0	0	56.21	0	0	Y	d__Bacteria;p__Bacteroidota;c__Bacteroidia;o__Bacteroidales;f__Tannerellaceae;g__Parabacteroides;s__Parabacteroides merdae
P1_bin.46	c__Gammaproteobacteria (UID4201)	1164	271	170	43	226	2	0	0	0	85.88	0.88	0	Y	d__Bacteria;p__Proteobacteria;c__Gammaproteobacteria;o__Enterobacterales;f__Succinivibrionaceae;g__Succinivibrio;s__Succinivibrio sp000431835
P46_bin.4	k__Bacteria (UID203)	5449	103	58	48	52	3	0	0	0	80.52	4.31	66.67	Y	d__Bacteria;p__Bacteroidota;c__Bacteroidia;o__Bacteroidales;f__Bacteroidaceae;g__Bacteroides;s__Bacteroides ovatus
P130_bin.48	k__Bacteria (UID203)	5449	104	58	48	56	0	0	0	0	80.34	0	0	Y	d__Bacteria;p__Bacteroidota;c__Bacteroidia;o__Bacteroidales;f__Bacteroidaceae;g__Bacteroides;s__Bacteroides uniformis
P52_bin.51	o__Bacteroidales (UID2657)	160	492	269	94	398	0	0	0	0	87.94	0	0	Y	d__Bacteria;p__Bacteroidota;c__Bacteroidia;o__Bacteroidales;f__Bacteroidaceae;g__Bacteroides;s__Bacteroides stercoris
P53_bin.12	g__Prevotella (UID2724)	55	567	296	228	333	5	1	0	0	54.56	2.03	12.5	Y	d__Bacteria;p__Bacteroidota;c__Bacteroidia;o__Bacteroidales;f__Bacteroidaceae;g__Prevotella;s__Prevotella sp000434515
P70_bin.5	o__Bacteroidales (UID2657)	160	492	269	81	411	0	0	0	0	90.38	0	0	Y	d__Bacteria;p__Bacteroidota;c__Bacteroidia;o__Bacteroidales;f__Bacteroidaceae;g__Bacteroides;s__Bacteroides uniformis
P11_bin.77	k__Bacteria (UID203)	5449	104	58	67	37	0	0	0	0	55.17	0	0	Y	d__Bacteria;p__Firmicutes_A;c__Clostridia_A;o__Christensenellales;f__CAG-917;g__CAG-349;s__CAG-349 sp003539515
P24_bin.23	g__Bacteroides (UID2691)	33	839	309	211	609	18	1	0	0	79.92	2.92	47.62	Y	d__Bacteria;p__Bacteroidota;c__Bacteroidia;o__Bacteroidales;f__Bacteroidaceae;g__Bacteroides;s__Bacteroides ovatus
P71_bin.30	o__Bacteroidales (UID2657)	160	492	269	48	426	18	0	0	0	95.75	3.91	5.56	Y	d__Bacteria;p__Bacteroidota;c__Bacteroidia;o__Bacteroidales;f__Bacteroidaceae;g__Bacteroides;s__Bacteroides uniformis
P25_bin.47	c__Gammaproteobacteria (UID4201)	1164	271	170	31	238	2	0	0	0	92.35	0.88	50	Y	d__Bacteria;p__Proteobacteria;c__Gammaproteobacteria;o__Enterobacterales;f__Succinivibrionaceae;g__Succinivibrio;s__Succinivibrio sp000431835
P20_bin.24	o__Bacteroidales (UID2657)	160	492	269	54	437	1	0	0	0	96.01	0.19	100	Y	d__Bacteria;p__Bacteroidota;c__Bacteroidia;o__Bacteroidales;f__Bacteroidaceae;g__Bacteroides;s__Bacteroides fragilis
P70_bin.74	g__Bacteroides (UID2691)	33	839	309	93	737	9	0	0	0	93.32	1.33	44.44	Y	d__Bacteria;p__Bacteroidota;c__Bacteroidia;o__Bacteroidales;f__Bacteroidaceae;g__Bacteroides;s__Bacteroides ovatus
P71_bin.79	p__Bacteroidetes (UID2605)	350	314	208	114	198	2	0	0	0	64.1	0.96	50	Y	d__Bacteria;p__Bacteroidota;c__Bacteroidia;o__Bacteroidales;f__Rikenellaceae;g__Alistipes;s__Alistipes putredinis
P140_bin.38	o__Selenomonadales (UID1024)	64	334	167	4	330	0	0	0	0	99.4	0	0	Y	d__Bacteria;p__Firmicutes_C;c__Negativicutes;o__Acidaminococcales;f__Acidaminococcaceae;g__Acidaminococcus;s__Acidaminococcus intestini
P109_bin.21	k__Bacteria (UID203)	5449	104	58	49	55	0	0	0	0	81.38	0	0	Y	d__Bacteria;p__Bacteroidota;c__Bacteroidia;o__Bacteroidales;f__Bacteroidaceae;g__Bacteroides;s__Bacteroides uniformis
P142_bin.63	k__Bacteria (UID203)	5449	104	58	51	53	0	0	0	0	78.79	0	0	Y	d__Bacteria;p__Bacteroidota;c__Bacteroidia;o__Bacteroidales;f__Bacteroidaceae;g__Bacteroides;s__Bacteroides stercoris
P135_Sub1_bin.84	g__Bacteroides (UID2691)	33	839	309	80	745	14	0	0	0	95.14	2.75	85.71	Y	d__Bacteria;p__Bacteroidota;c__Bacteroidia;o__Bacteroidales;f__Bacteroidaceae;g__Bacteroides;s__Bacteroides faecis
P23_bin.4	k__Bacteria (UID203)	5449	104	58	51	53	0	0	0	0	78.79	0	0	Y	d__Bacteria;p__Bacteroidota;c__Bacteroidia;o__Bacteroidales;f__Bacteroidaceae;g__Bacteroides;s__Bacteroides stercoris
P2_bin.8	o__Bacteroidales (UID2657)	160	492	269	8	484	0	0	0	0	97.85	0	0	Y	d__Bacteria;p__Bacteroidota;c__Bacteroidia;o__Bacteroidales;f__Bacteroidaceae;g__Bacteroides;s__Bacteroides uniformis
P46_bin.40	k__Bacteria (UID203)	5449	104	58	47	57	0	0	0	0	80.34	0	0	Y	d__Bacteria;p__Bacteroidota;c__Bacteroidia;o__Bacteroidales;f__Rikenellaceae;g__Alistipes;s__Alistipes shahii
P92_bin.43	g__Bacteroides (UID2691)	33	839	309	401	433	5	0	0	0	50.27	0.87	40	Y	d__Bacteria;p__Bacteroidota;c__Bacteroidia;o__Bacteroidales;f__Bacteroidaceae;g__Bacteroides;s__Bacteroides xylanisolvens
P116_bin.42	p__Bacteroidetes (UID2605)	350	314	208	2	311	1	0	0	0	99.28	0.48	0	Y	d__Bacteria;p__Bacteroidota;c__Bacteroidia;o__Bacteroidales;f__Rikenellaceae;g__Alistipes;s__Alistipes onderdonkii
P21_bin.18	f__Lachnospiraceae (UID1256)	33	333	171	10	323	0	0	0	0	98.63	0	0	Y	d__Bacteria;p__Firmicutes_A;c__Clostridia;o__Lachnospirales;f__Lachnospiraceae;g__Mediterraneibacter;s__Mediterraneibacter torques
P54_bin.41	k__Bacteria (UID203)	5449	103	58	42	58	3	0	0	0	81.66	3.45	33.33	Y	d__Bacteria;p__Bacteroidota;c__Bacteroidia;o__Bacteroidales;f__Bacteroidaceae;g__Bacteroides;s__Bacteroides ovatus
P95_bin.85	p__Bacteroidetes (UID2605)	350	314	208	29	284	1	0	0	0	98.32	0.48	0	Y	d__Bacteria;p__Bacteroidota;c__Bacteroidia;o__Bacteroidales;f__Rikenellaceae;g__Alistipes;s__Alistipes onderdonkii
P54_bin.81	p__Proteobacteria (UID3887)	1487	256	161	20	235	1	0	0	0	98.76	0.62	0	Y	d__Bacteria;p__Proteobacteria;c__Gammaproteobacteria;o__Burkholderiales;f__Burkholderiaceae;g__Sutterella;s__Sutterella wadsworthensis_A
P74_bin.75	o__Clostridiales (UID1212)	172	263	149	3	260	0	0	0	0	98.66	0	0	Y	d__Bacteria;p__Firmicutes_A;c__Clostridia;o__Lachnospirales;f__Lachnospiraceae;g__Lachnospira;s__Lachnospira rogosae
P68_bin.65	p__Bacteroidetes (UID2605)	350	314	208	3	309	2	0	0	0	99.2	0.96	0	Y	d__Bacteria;p__Bacteroidota;c__Bacteroidia;o__Bacteroidales;f__Rikenellaceae;g__Alistipes;s__Alistipes putredinis
P21_bin.40	o__Bacteroidales (UID2657)	160	492	269	47	443	2	0	0	0	97.89	0.56	50	Y	d__Bacteria;p__Bacteroidota;c__Bacteroidia;o__Bacteroidales;f__Bacteroidaceae;g__Bacteroides;s__Bacteroides uniformis
P139_bin.10	k__Bacteria (UID203)	5449	103	58	59	42	2	0	0	0	65.86	3.45	0	Y	d__Bacteria;p__Bacteroidota;c__Bacteroidia;o__Bacteroidales;f__Bacteroidaceae;g__Bacteroides;s__Bacteroides xylanisolvens
P53_bin.33	o__Bacteroidales (UID2657)	160	492	269	109	374	9	0	0	0	87.94	3.16	33.33	Y	d__Bacteria;p__Bacteroidota;c__Bacteroidia;o__Bacteroidales;f__Bacteroidaceae;g__Bacteroides;s__Bacteroides eggerthii
P24_bin.3	o__Bacteroidales (UID2657)	160	492	269	47	444	1	0	0	0	97.95	0.12	0	Y	d__Bacteria;p__Bacteroidota;c__Bacteroidia;o__Bacteroidales;f__Bacteroidaceae;g__Bacteroides;s__Bacteroides uniformis
P99_bin.73	p__Bacteroidetes (UID2605)	350	314	208	14	298	2	0	0	0	95.35	0.96	0	Y	d__Bacteria;p__Bacteroidota;c__Bacteroidia;o__Bacteroidales;f__Rikenellaceae;g__Alistipes;s__Alistipes putredinis
P30_bin.23	k__Bacteria (UID2569)	434	278	186	1	277	0	0	0	0	99.46	0	0	Y	d__Bacteria;p__Bacteroidota;c__Bacteroidia;o__Bacteroidales;f__Marinifilaceae;g__Odoribacter;s__Odoribacter splanchnicus
P10_bin.2	o__Bacteroidales (UID2621)	198	427	260	1	426	0	0	0	0	99.62	0	0	Y	d__Bacteria;p__Bacteroidota;c__Bacteroidia;o__Bacteroidales;f__Tannerellaceae;g__Parabacteroides;s__Parabacteroides merdae
P13_bin.14	p__Bacteroidetes (UID2605)	350	314	208	1	311	2	0	0	0	99.52	0.96	0	Y	d__Bacteria;p__Bacteroidota;c__Bacteroidia;o__Bacteroidales;f__Rikenellaceae;g__Alistipes;s__Alistipes putredinis
P2_bin.33	g__Bacteroides (UID2691)	33	839	309	210	625	4	0	0	0	75.56	0.53	0	Y	d__Bacteria;p__Bacteroidota;c__Bacteroidia;o__Bacteroidales;f__Bacteroidaceae;g__Bacteroides;s__Bacteroides finegoldii
P70_bin.6	p__Bacteroidetes (UID2605)	350	314	208	1	310	3	0	0	0	99.52	1.2	33.33	Y	d__Bacteria;p__Bacteroidota;c__Bacteroidia;o__Bacteroidales;f__Rikenellaceae;g__Alistipes;s__Alistipes putredinis
P24_bin.12	p__Bacteroidetes (UID2605)	350	314	208	20	294	0	0	0	0	99.51	0	0	Y	d__Bacteria;p__Bacteroidota;c__Bacteroidia;o__Bacteroidales;f__Rikenellaceae;g__Alistipes;s__Alistipes shahii
P146_bin.34	p__Bacteroidetes (UID2605)	350	314	208	5	308	1	0	0	0	97.84	0.48	0	Y	d__Bacteria;p__Bacteroidota;c__Bacteroidia;o__Bacteroidales;f__Rikenellaceae;g__Alistipes;s__Alistipes onderdonkii
P116_bin.9	g__Prevotella (UID2724)	55	567	296	166	400	1	0	0	0	64.99	0.34	0	Y	d__Bacteria;p__Bacteroidota;c__Bacteroidia;o__Bacteroidales;f__Bacteroidaceae;g__Prevotella;s__Prevotella copri
P157_bin.13	g__Bacteroides (UID2691)	33	839	309	81	750	8	0	0	0	95.53	1.38	62.5	Y	d__Bacteria;p__Bacteroidota;c__Bacteroidia;o__Bacteroidales;f__Bacteroidaceae;g__Bacteroides;s__Bacteroides caccae
P54_bin.100	o__Bacteroidales (UID2657)	160	492	269	61	430	1	0	0	0	94.32	0.19	0	Y	d__Bacteria;p__Bacteroidota;c__Bacteroidia;o__Bacteroidales;f__Bacteroidaceae;g__Phocaeicola;s__Phocaeicola massiliensis
P25_bin.13	k__Bacteria (UID203)	5449	104	58	54	50	0	0	0	0	65.83	0	0	Y	d__Bacteria;p__Bacteroidota;c__Bacteroidia;o__Bacteroidales;f__Bacteroidaceae;g__Prevotella;s__Prevotella copri
P12_bin.34	g__Prevotella (UID2724)	55	567	296	207	359	1	0	0	0	58.11	0.34	0	Y	d__Bacteria;p__Bacteroidota;c__Bacteroidia;o__Bacteroidales;f__Bacteroidaceae;g__Prevotella;s__Prevotella copri
P70_bin.73	o__Bacteroidales (UID2654)	163	486	266	9	472	5	0	0	0	96.95	1.09	40	Y	d__Bacteria;p__Bacteroidota;c__Bacteroidia;o__Bacteroidales;f__Bacteroidaceae;g__Phocaeicola;s__Phocaeicola dorei
P10_bin.20	g__Prevotella (UID2724)	55	567	296	41	523	3	0	0	0	92.29	0.68	0	Y	d__Bacteria;p__Bacteroidota;c__Bacteroidia;o__Bacteroidales;f__Bacteroidaceae;g__Prevotella;s__Prevotella copri
P20_bin.54	o__Bacteroidales (UID2654)	163	486	266	184	300	1	1	0	0	55.4	0.47	50	Y	d__Bacteria;p__Bacteroidota;c__Bacteroidia;o__Bacteroidales;f__Bacteroidaceae;g__Phocaeicola;s__Phocaeicola vulgatus
P44_bin.28	o__Bacteroidales (UID2654)	163	486	266	2	484	0	0	0	0	99.25	0	0	Y	d__Bacteria;p__Bacteroidota;c__Bacteroidia;o__Bacteroidales;f__Bacteroidaceae;g__Phocaeicola;s__Phocaeicola vulgatus
P11_bin.74	p__Euryarchaeota (UID3)	148	187	124	74	112	1	0	0	0	56.85	0.81	0	N	d__Archaea;p__Thermoplasmatota;c__Thermoplasmata;o__Methanomassiliicoccales;f__Methanomassiliicoccaceae;g__Methanomassiliicoccus;s__Methanomassiliicoccus intestinalis
P135_Sub1_bin.53	k__Bacteria (UID203)	5449	104	58	72	32	0	0	0	0	50	0	0	N	d__Bacteria;p__Firmicutes_A;c__Clostridia;o__Lachnospirales;f__Lachnospiraceae;g__Mediterraneibacter;s__Mediterraneibacter torques
P14_bin.23	k__Bacteria (UID203)	5449	104	58	69	35	0	0	0	0	50	0	0	N	d__Bacteria;p__Bacteroidota;c__Bacteroidia;o__Bacteroidales;f__Rikenellaceae;g__Alistipes;s__Alistipes putredinis
P21_Sub1_bin.35	k__Bacteria (UID203)	5449	104	58	66	38	0	0	0	0	50	0	0	N	d__Bacteria;p__Bacteroidota;c__Bacteroidia;o__Bacteroidales;f__Bacteroidaceae;g__Phocaeicola;s__Phocaeicola dorei
P25_bin.32	k__Bacteria (UID203)	5449	104	58	69	35	0	0	0	0	50	0	0	N	d__Bacteria;p__Firmicutes_C;c__Negativicutes;o__Veillonellales;f__Dialisteraceae;g__Dialister;s__Dialister invisus
P54_bin.102	k__Bacteria (UID203)	5449	104	58	71	33	0	0	0	0	50	0	0	N	d__Bacteria;p__Bacteroidota;c__Bacteroidia;o__Bacteroidales;f__Bacteroidaceae;g__Prevotella;s__Prevotella sp002265625
P74_Sub1_bin.86	k__Bacteria (UID203)	5449	104	58	71	33	0	0	0	0	50	0	0	N	d__Bacteria;p__Firmicutes_A;c__Clostridia;o__Lachnospirales;f__Lachnospiraceae;g__Ruminococcus_B;s__Ruminococcus_B gnavus
P116_bin.39	k__Bacteria (UID203)	5449	104	58	69	35	0	0	0	0	50.17	0	0	N	d__Bacteria;p__Bacteroidota;c__Bacteroidia;o__Bacteroidales;f__Bacteroidaceae;g__Bacteroides;s__Bacteroides thetaiotaomicron
P117_bin.36	k__Bacteria (UID203)	5449	102	56	63	39	0	0	0	0	50.24	0	0	N	d__Bacteria;p__Firmicutes_A;c__Clostridia;o__Oscillospirales;f__Ruminococcaceae;g__Faecalibacterium;s__
P20_Sub1_bin.29	o__Clostridiales (UID1212)	172	263	149	118	145	0	0	0	0	50.34	0	0	N	d__Bacteria;p__Firmicutes_A;c__Clostridia;o__Lachnospirales;f__Lachnospiraceae;g__Lachnospira;s__Lachnospira eligens_B
P74_Sub1_bin.80	o__Clostridiales (UID1212)	172	263	149	105	158	0	0	0	0	50.34	0	0	N	d__Bacteria;p__Firmicutes_A;c__Clostridia;o__Oscillospirales;f__Ruminococcaceae;g__Ruminococcus_C;s__Ruminococcus_C sp000980705
P74_bin.78	o__Clostridiales (UID1212)	172	263	149	105	158	0	0	0	0	50.34	0	0	N	d__Bacteria;p__Firmicutes_A;c__Clostridia;o__Oscillospirales;f__Ruminococcaceae;g__Ruminococcus_C;s__Ruminococcus_C sp000980705
P157_bin.69	k__Bacteria (UID203)	5449	104	58	67	37	0	0	0	0	50.47	0	0	N	d__Bacteria;p__Firmicutes_A;c__Clostridia;o__Oscillospirales;f__Ruminococcaceae;g__Ruminococcus_C;s__Ruminococcus_C callidus
P31_bin.85	k__Bacteria (UID203)	5449	104	58	69	35	0	0	0	0	50.78	0	0	N	d__Bacteria;p__Bacteroidota;c__Bacteroidia;o__Bacteroidales;f__Bacteroidaceae;g__Prevotella;s__Prevotella sp002265625
P51_Sub1_bin.10	o__Clostridiales (UID1226)	155	278	158	127	151	0	0	0	0	50.78	0	0	N	d__Bacteria;p__Firmicutes_A;c__Clostridia;o__Lachnospirales;f__Lachnospiraceae;g__Blautia_A;s__Blautia_A wexlerae
P117_Sub1_bin.1	k__Bacteria (UID203)	5449	103	57	69	34	0	0	0	0	50.88	0	0	N	d__Bacteria;p__Firmicutes_A;c__Clostridia;o__Lachnospirales;f__Lachnospiraceae;g__Fusicatenibacter;s__Fusicatenibacter saccharivorans
P139_bin.22	k__Bacteria (UID203)	5449	103	57	69	34	0	0	0	0	50.88	0	0	N	d__Bacteria;p__Firmicutes;c__Bacilli;o__Erysipelotrichales;f__Erysipelatoclostridiaceae;g__Catenibacterium;s__Catenibacterium sp000437715
P169_Sub1_bin.6	k__Bacteria (UID203)	5449	103	57	70	33	0	0	0	0	50.88	0	0	N	d__Bacteria;p__Firmicutes_A;c__Clostridia;o__Lachnospirales;f__Lachnospiraceae;g__Anaerostipes;s__Anaerostipes hadrus
P21_Sub1_bin.1	k__Bacteria (UID203)	5449	103	57	70	33	0	0	0	0	50.88	0	0	N	d__Bacteria;p__Firmicutes_A;c__Clostridia;o__Lachnospirales;f__Lachnospiraceae;g__Lachnospira;s__Lachnospira sp000437735
P27_bin.48	k__Bacteria (UID203)	5449	103	57	70	33	0	0	0	0	50.88	0	0	N	d__Bacteria;p__Firmicutes_A;c__Clostridia;o__Lachnospirales;f__Lachnospiraceae;g__CAG-194;s__CAG-194 sp000432915
P36_bin.21	k__Bacteria (UID203)	5449	103	57	68	35	0	0	0	0	50.88	0	0	N	d__Bacteria;p__Firmicutes_C;c__Negativicutes;o__Acidaminococcales;f__Acidaminococcaceae;g__Phascolarctobacterium;s__Phascolarctobacterium faecium
P37_bin.11	k__Bacteria (UID203)	5449	103	57	71	32	0	0	0	0	50.88	0	0	N	d__Bacteria;p__Firmicutes_A;c__Clostridia;o__Lachnospirales;f__Lachnospiraceae;g__Lachnospira;s__Lachnospira rogosae
P70_bin.32	o__Clostridiales (UID1212)	172	263	149	138	125	0	0	0	0	51.01	0	0	N	d__Bacteria;p__Firmicutes_A;c__Clostridia;o__Oscillospirales;f__Acutalibacteraceae;g__Ruminococcus_H;s__Ruminococcus_H sp003531055
P31_bin.36	k__Bacteria (UID203)	5449	104	58	61	43	0	0	0	0	51.32	0	0	N	d__Bacteria;p__Firmicutes_A;c__Clostridia;o__Oscillospirales;f__Ruminococcaceae;g__Negativibacillus;s__Negativibacillus sp000435195
P12_bin.19	p__Bacteroidetes (UID2605)	350	314	208	149	165	0	0	0	0	51.6	0	0	N	d__Bacteria;p__Bacteroidota;c__Bacteroidia;o__Bacteroidales;f__Rikenellaceae;g__Alistipes;s__Alistipes putredinis
P30_bin.132	o__Clostridiales (UID1212)	172	263	149	137	126	0	0	0	0	51.68	0	0	N	d__Bacteria;p__Firmicutes_A;c__Clostridia;o__Oscillospirales;f__Acutalibacteraceae;g__Eubacterium_R;s__Eubacterium_R sp000436835
Carnitine_bin.8	k__Bacteria (UID203)	5449	104	58	64	40	0	0	0	0	51.69	0	0	N	d__Bacteria;p__Firmicutes_A;c__Clostridia;o__Lachnospirales;f__Lachnospiraceae;g__Mediterraneibacter;s__Mediterraneibacter torques
P11_bin.14	k__Bacteria (UID203)	5449	104	58	69	35	0	0	0	0	51.72	0	0	N	d__Bacteria;p__Firmicutes_A;c__Clostridia;o__Oscillospirales;f__UBA644;g__;s__
P135_bin.21	k__Bacteria (UID203)	5449	104	58	70	34	0	0	0	0	51.72	0	0	N	d__Bacteria;p__Actinobacteriota;c__Actinomycetia;o__Actinomycetales;f__Bifidobacteriaceae;g__Bifidobacterium;s__Bifidobacterium sp900551485
P78_Sub1_bin.6	k__Bacteria (UID203)	5449	104	58	69	35	0	0	0	0	51.72	0	0	N	d__Bacteria;p__Proteobacteria;c__Gammaproteobacteria;o__Burkholderiales;f__Burkholderiaceae;g__Sutterella;s__Sutterella wadsworthensis_A
P90_bin.7	o__Clostridiales (UID1212)	172	263	149	138	125	0	0	0	0	51.78	0	0	N	d__Bacteria;p__Firmicutes_A;c__Clostridia;o__Lachnospirales;f__Lachnospiraceae;g__Lachnospira;s__Lachnospira eligens_B
P109_bin.82	o__Bacteroidales (UID2657)	160	492	269	239	253	0	0	0	0	52.01	0	0	N	d__Bacteria;p__Bacteroidota;c__Bacteroidia;o__Bacteroidales;f__Bacteroidaceae;g__Bacteroides;s__Bacteroides eggerthii
P16_bin.53	p__Proteobacteria (UID3887)	1487	256	161	121	135	0	0	0	0	52.1	0	0	N	d__Bacteria;p__Proteobacteria;c__Gammaproteobacteria;o__Burkholderiales;f__Burkholderiaceae;g__Sutterella;s__Sutterella wadsworthensis
P30_bin.73	c__Deltaproteobacteria (UID3218)	61	284	169	119	165	0	0	0	0	52.35	0	0	N	d__Bacteria;p__Desulfobacterota;c__Desulfovibrionia;o__Desulfovibrionales;f__Desulfovibrionaceae;g__Desulfovibrio;s__Desulfovibrio sp900556755
P117_bin.115	o__Clostridiales (UID1212)	172	263	149	138	125	0	0	0	0	52.37	0	0	N	d__Bacteria;p__Firmicutes_A;c__Clostridia;o__Lachnospirales;f__Lachnospiraceae;g__Lachnospira;s__Lachnospira sp003451515
P26_bin.64	k__Bacteria (UID203)	5449	103	57	68	35	0	0	0	0	52.63	0	0	N	d__Bacteria;p__Firmicutes_C;c__Negativicutes;o__Selenomonadales;f__Selenomonadaceae;g__Mitsuokella;s__Mitsuokella jalaludinii
P51_bin.1	k__Bacteria (UID203)	5449	103	57	67	36	0	0	0	0	52.63	0	0	N	d__Bacteria;p__Firmicutes_A;c__Clostridia;o__Oscillospirales;f__Ruminococcaceae;g__Ruminococcus_D;s__Ruminococcus_D bicirculans
P78_Sub1_bin.116	k__Bacteria (UID203)	5449	103	57	66	37	0	0	0	0	52.63	0	0	N	d__Bacteria;p__Desulfobacterota;c__Desulfovibrionia;o__Desulfovibrionales;f__Desulfovibrionaceae;g__Desulfovibrio;s__Desulfovibrio piger
P135_Sub1_bin.6	k__Bacteria (UID203)	5449	104	58	67	37	0	0	0	0	52.93	0	0	N	d__Bacteria;p__Bacteroidota;c__Bacteroidia;o__Bacteroidales;f__Bacteroidaceae;g__Bacteroides;s__Bacteroides uniformis
P78_bin.147	o__Clostridiales (UID1212)	172	263	149	132	131	0	0	0	0	53.02	0	0	N	d__Bacteria;p__Firmicutes_A;c__Clostridia;o__Oscillospirales;f__Acutalibacteraceae;g__Ruminococcus_H;s__Ruminococcus_H sp003531055
P13_bin.26	k__Bacteria (UID203)	5449	104	58	65	39	0	0	0	0	53.1	0	0	N	d__Bacteria;p__Bacteroidota;c__Bacteroidia;o__Bacteroidales;f__Bacteroidaceae;g__Phocaeicola;s__Phocaeicola vulgatus
P27_bin.28	o__Clostridiales (UID1212)	172	263	149	114	149	0	0	0	0	53.13	0	0	N	d__Bacteria;p__Firmicutes_A;c__Clostridia;o__Oscillospirales;f__Ruminococcaceae;g__Ruminiclostridium_E;s__Ruminiclostridium_E siraeum
P10_bin.38	k__Bacteria (UID203)	5449	104	58	68	36	0	0	0	0	53.45	0	0	N	d__Bacteria;p__Bacteroidota;c__Bacteroidia;o__Bacteroidales;f__Bacteroidaceae;g__Bacteroides;s__Bacteroides stercoris
P135_Sub1_bin.94	k__Bacteria (UID203)	5449	104	58	69	35	0	0	0	0	53.45	0	0	N	d__Bacteria;p__Firmicutes_A;c__Clostridia;o__Lachnospirales;f__Lachnospiraceae;g__Mediterraneibacter;s__Mediterraneibacter lactaris
P54_bin.47	k__Bacteria (UID203)	5449	104	58	67	37	0	0	0	0	53.45	0	0	N	d__Bacteria;p__Proteobacteria;c__Gammaproteobacteria;o__Burkholderiales;f__Burkholderiaceae;g__Duodenibacillus;s__Duodenibacillus sp900544255
P68_bin.25	k__Bacteria (UID203)	5449	104	58	68	36	0	0	0	0	53.45	0	0	N	d__Bacteria;p__Bacteroidota;c__Bacteroidia;o__Bacteroidales;f__Bacteroidaceae;g__Phocaeicola;s__Phocaeicola dorei
P74_Sub1_bin.30	k__Bacteria (UID203)	5449	104	58	68	36	0	0	0	0	53.45	0	0	N	d__Bacteria;p__Bacteroidota;c__Bacteroidia;o__Bacteroidales;f__Bacteroidaceae;g__Phocaeicola;s__Phocaeicola sp900554435
P78_Sub1_bin.73	k__Bacteria (UID203)	5449	104	58	68	36	0	0	0	0	53.45	0	0	N	d__Bacteria;p__Bacteroidota;c__Bacteroidia;o__Bacteroidales;f__Bacteroidaceae;g__Phocaeicola;s__Phocaeicola coprocola
P169_bin.24	k__Bacteria (UID203)	5449	103	57	69	34	0	0	0	0	53.51	0	0	N	d__Bacteria;p__Firmicutes_A;c__Clostridia;o__Lachnospirales;f__Lachnospiraceae;g__Enterocloster;s__Enterocloster sp001517625
P37_bin.23	p__Bacteroidetes (UID2605)	350	314	208	160	154	0	0	0	0	53.53	0	0	N	d__Bacteria;p__Bacteroidota;c__Bacteroidia;o__Bacteroidales;f__Rikenellaceae;g__Alistipes;s__Alistipes obesi
P157_bin.58	k__Bacteria (UID203)	5449	104	58	64	40	0	0	0	0	53.62	0	0	N	d__Bacteria;p__Bacteroidota;c__Bacteroidia;o__Bacteroidales;f__Tannerellaceae;g__Parabacteroides;s__Parabacteroides merdae
P78_bin.91	o__Clostridiales (UID1212)	172	263	149	136	127	0	0	0	0	53.68	0	0	N	d__Bacteria;p__Firmicutes_A;c__Clostridia;o__Oscillospirales;f__Ruminococcaceae;g__Negativibacillus;s__Negativibacillus sp000435195
P135_Sub1_bin.14	o__Clostridiales (UID1212)	172	263	149	114	149	0	0	0	0	53.69	0	0	N	d__Bacteria;p__Firmicutes_A;c__Clostridia;o__Oscillospirales;f__Ruminococcaceae;g__Negativibacillus;s__Negativibacillus sp000435195
P74_bin.71	f__Lachnospiraceae (UID1256)	33	333	171	143	190	0	0	0	0	54.19	0	0	N	d__Bacteria;p__Firmicutes_A;c__Clostridia;o__Lachnospirales;f__Lachnospiraceae;g__Mediterraneibacter;s__Mediterraneibacter torques
P19_bin.26	k__Bacteria (UID203)	5449	98	58	60	38	0	0	0	0	54.31	0	0	N	d__Bacteria;p__Firmicutes_A;c__Clostridia;o__Oscillospirales;f__Oscillospiraceae;g__Lawsonibacter;s__Lawsonibacter sp900066825
P20_bin.4	k__Bacteria (UID203)	5449	104	58	63	41	0	0	0	0	54.31	0	0	N	d__Bacteria;p__Proteobacteria;c__Gammaproteobacteria;o__Enterobacterales;f__Enterobacteriaceae;g__Escherichia;s__Escherichia coli_D
P117_bin.51	k__Bacteria (UID203)	5449	103	57	68	35	0	0	0	0	54.39	0	0	N	d__Bacteria;p__Firmicutes_A;c__Clostridia;o__Lachnospirales;f__Lachnospiraceae;g__Anaerostipes;s__Anaerostipes hadrus
P157_bin.70	k__Bacteria (UID203)	5449	103	57	67	36	0	0	0	0	54.39	0	0	N	d__Bacteria;p__Firmicutes_A;c__Clostridia;o__Lachnospirales;f__Lachnospiraceae;g__Blautia_A;s__Blautia_A massiliensis
P23_bin.25	k__Bacteria (UID203)	5449	103	57	68	35	0	0	0	0	54.39	0	0	N	d__Bacteria;p__Firmicutes_A;c__Clostridia;o__Lachnospirales;f__Lachnospiraceae;g__Anaerostipes;s__Anaerostipes hadrus
P30_bin.119	k__Bacteria (UID203)	5449	103	57	67	36	0	0	0	0	54.39	0	0	N	d__Bacteria;p__Firmicutes_A;c__Clostridia;o__Lachnospirales;f__Lachnospiraceae;g__Fusicatenibacter;s__Fusicatenibacter saccharivorans
P78_bin.113	k__Bacteria (UID203)	5449	103	57	68	35	0	0	0	0	54.39	0	0	N	d__Bacteria;p__Firmicutes_A;c__Clostridia;o__Lachnospirales;f__Lachnospiraceae;g__Blautia;s__Blautia sp000436935
Choline_bin.29	k__Bacteria (UID203)	5449	104	58	65	39	0	0	0	0	54.48	0	0	N	d__Bacteria;p__Bacteroidota;c__Bacteroidia;o__Bacteroidales;f__Tannerellaceae;g__Parabacteroides;s__Parabacteroides merdae
P16_bin.29	p__Bacteroidetes (UID2605)	350	314	208	154	160	0	0	0	0	54.57	0	0	N	d__Bacteria;p__Bacteroidota;c__Bacteroidia;o__Bacteroidales;f__Rikenellaceae;g__Alistipes_A;s__Alistipes_A indistinctus
P117_bin.18	o__Clostridiales (UID1212)	172	260	146	135	125	0	0	0	0	54.79	0	0	N	d__Bacteria;p__Firmicutes_A;c__Clostridia;o__Oscillospirales;f__Ruminococcaceae;g__Ruminococcus_D;s__Ruminococcus_D bicirculans
P95_bin.61	k__Bacteria (UID203)	5449	104	58	67	37	0	0	0	0	54.81	0	0	N	d__Bacteria;p__Bacteroidota;c__Bacteroidia;o__Bacteroidales;f__Bacteroidaceae;g__Bacteroides;s__Bacteroides uniformis
P140_bin.68	k__Bacteria (UID203)	5449	104	58	65	39	0	0	0	0	55.17	0	0	N	d__Bacteria;p__Proteobacteria;c__Gammaproteobacteria;o__Burkholderiales;f__Burkholderiaceae;g__Parasutterella;s__Parasutterella excrementihominis
P78_bin.50	p__Proteobacteria (UID3887)	1487	256	161	115	141	0	0	0	0	55.28	0	0	N	d__Bacteria;p__Proteobacteria;c__Gammaproteobacteria;o__Burkholderiales;f__Burkholderiaceae;g__Sutterella;s__Sutterella wadsworthensis_A
P20_bin.26	o__Clostridiales (UID1212)	172	260	146	125	135	0	0	0	0	55.35	0	0	N	d__Bacteria;p__Firmicutes_A;c__Clostridia;o__Oscillospirales;f__Ruminococcaceae;g__Ruminococcus_D;s__Ruminococcus_D bicirculans
P27_bin.16	o__Clostridiales (UID1212)	172	263	149	98	165	0	0	0	0	55.37	0	0	N	d__Bacteria;p__Firmicutes_A;c__Clostridia;o__Oscillospirales;f__Ruminococcaceae;g__UBA1394;s__UBA1394 sp900066845
P46_bin.6	o__Clostridiales (UID1212)	172	263	149	97	166	0	0	0	0	55.37	0	0	N	d__Bacteria;p__Firmicutes_A;c__Clostridia;o__Oscillospirales;f__Oscillospiraceae;g__CAG-83;s__CAG-83 sp000431575
P46_bin.22	f__Lachnospiraceae (UID1256)	33	333	171	133	200	0	0	0	0	55.56	0	0	N	d__Bacteria;p__Firmicutes_A;c__Clostridia;o__Lachnospirales;f__Lachnospiraceae;g__Mediterraneibacter;s__Mediterraneibacter torques
P16_bin.75	k__Bacteria (UID203)	5449	103	57	67	36	0	0	0	0	56.14	0	0	N	d__Bacteria;p__Firmicutes_A;c__Clostridia;o__Lachnospirales;f__Lachnospiraceae;g__Anaerobutyricum;s__Anaerobutyricum hallii
P51_Sub1_bin.78	k__Bacteria (UID203)	5449	103	57	67	36	0	0	0	0	56.14	0	0	N	d__Bacteria;p__Firmicutes_A;c__Clostridia;o__Lachnospirales;f__Lachnospiraceae;g__Agathobacter;s__Agathobacter rectalis
P64_bin.28	k__Bacteria (UID203)	5449	103	57	67	36	0	0	0	0	56.14	0	0	N	d__Bacteria;p__Firmicutes_A;c__Clostridia;o__Lachnospirales;f__Lachnospiraceae;g__Anaerostipes;s__Anaerostipes hadrus
P83_bin.8	k__Bacteria (UID203)	5449	103	57	66	37	0	0	0	0	56.14	0	0	N	d__Bacteria;p__Firmicutes_A;c__Clostridia;o__Oscillospirales;f__Ruminococcaceae;g__Ruminococcus_D;s__Ruminococcus_D bicirculans
P36_bin.78	o__Clostridiales (UID1212)	172	260	146	132	128	0	0	0	0	56.16	0	0	N	d__Bacteria;p__Firmicutes_A;c__Clostridia;o__Oscillospirales;f__Ruminococcaceae;g__Ruminococcus_D;s__Ruminococcus_D bicirculans
P83_bin.61	p__Bacteroidetes (UID2605)	350	314	208	123	191	0	0	0	0	56.17	0	0	N	d__Bacteria;p__Bacteroidota;c__Bacteroidia;o__Bacteroidales;f__Rikenellaceae;g__Alistipes;s__
P53_bin.17	k__Bacteria (UID203)	5449	104	58	65	39	0	0	0	0	56.21	0	0	N	d__Bacteria;p__Bacteroidota;c__Bacteroidia;o__Bacteroidales;f__Rikenellaceae;g__Alistipes;s__Alistipes shahii
P21_bin.4	k__Bacteria (UID203)	5449	102	56	64	38	0	0	0	0	56.25	0	0	N	d__Bacteria;p__Firmicutes_A;c__Clostridia;o__Oscillospirales;f__Ruminococcaceae;g__Faecalibacterium;s__Faecalibacterium prausnitzii_D
P99_bin.21	p__Proteobacteria (UID3887)	1487	256	161	109	147	0	0	0	0	56.52	0	0	N	d__Bacteria;p__Proteobacteria;c__Gammaproteobacteria;o__Burkholderiales;f__Burkholderiaceae;g__Sutterella;s__Sutterella wadsworthensis_A
P19_bin.21	k__Bacteria (UID203)	5449	104	58	68	36	0	0	0	0	56.9	0	0	N	d__Bacteria;p__Firmicutes_A;c__Clostridia;o__Lachnospirales;f__Lachnospiraceae;g__Mediterraneibacter;s__Mediterraneibacter torques
P2_bin.28	k__Bacteria (UID203)	5449	104	58	65	39	0	0	0	0	56.9	0	0	N	d__Bacteria;p__Bacteroidota;c__Bacteroidia;o__Bacteroidales;f__Bacteroidaceae;g__Phocaeicola;s__Phocaeicola vulgatus
P53_bin.10	k__Bacteria (UID203)	5449	104	58	64	40	0	0	0	0	56.9	0	0	N	d__Bacteria;p__Firmicutes_A;c__Clostridia;o__Oscillospirales;f__Ruminococcaceae;g__Ruminococcus_C;s__Ruminococcus_C sp000980705
P78_bin.174	k__Bacteria (UID203)	5449	104	58	69	35	0	0	0	0	56.9	0	0	N	d__Bacteria;p__Bacteroidota;c__Bacteroidia;o__Bacteroidales;f__Bacteroidaceae;g__Bacteroides;s__Bacteroides uniformis
P99_bin.6	k__Bacteria (UID203)	5449	104	58	65	39	0	0	0	0	56.9	0	0	N	d__Bacteria;p__Bacteroidota;c__Bacteroidia;o__Bacteroidales;f__Bacteroidaceae;g__Prevotella;s__Prevotella sp900313215
P16_bin.72	k__Bacteria (UID203)	5449	103	57	67	36	0	0	0	0	57.02	0	0	N	d__Bacteria;p__Firmicutes_A;c__Clostridia;o__Lachnospirales;f__Lachnospiraceae;g__Lachnospira;s__Lachnospira rogosae
P31_bin.45	k__Bacteria (UID203)	5449	104	58	63	41	0	0	0	0	57.24	0	0	N	d__Bacteria;p__Proteobacteria;c__Gammaproteobacteria;o__Burkholderiales;f__Burkholderiaceae;g__Sutterella;s__Sutterella wadsworthensis_A
P74_bin.111	o__Clostridiales (UID1226)	155	278	158	104	174	0	0	0	0	57.28	0	0	N	d__Bacteria;p__Firmicutes_A;c__Clostridia;o__Lachnospirales;f__Lachnospiraceae;g__UBA9502;s__UBA9502 sp900538475
P169_Sub1_bin.45	f__Bifidobacteriaceae (UID1462)	65	476	217	192	284	0	0	0	0	57.63	0	0	N	d__Bacteria;p__Actinobacteriota;c__Actinomycetia;o__Actinomycetales;f__Bifidobacteriaceae;g__Bifidobacterium;s__Bifidobacterium longum
P135_bin.153	o__Clostridiales (UID1212)	172	263	149	106	157	0	0	0	0	57.7	0	0	N	d__Bacteria;p__Firmicutes_A;c__Clostridia;o__Oscillospirales;f__Acutalibacteraceae;g__Clostridium_A;s__Clostridium_A leptum
P159_bin.35	o__Clostridiales (UID1212)	172	263	149	124	139	0	0	0	0	57.72	0	0	N	d__Bacteria;p__Firmicutes_A;c__Clostridia;o__Oscillospirales;f__Acutalibacteraceae;g__Eubacterium_R;s__Eubacterium_R sp000436835
P99_bin.60	o__Clostridiales (UID1212)	172	263	149	89	174	0	0	0	0	57.72	0	0	N	d__Bacteria;p__Firmicutes_A;c__Clostridia;o__Oscillospirales;f__Acutalibacteraceae;g__CAG-217;s__CAG-217 sp000436335
P10_bin.29	k__Bacteria (UID203)	5449	103	57	66	37	0	0	0	0	57.89	0	0	N	d__Bacteria;p__Firmicutes_A;c__Clostridia;o__Lachnospirales;f__Lachnospiraceae;g__Dorea;s__Dorea longicatena
P117_bin.71	k__Bacteria (UID203)	5449	103	57	65	38	0	0	0	0	57.89	0	0	N	d__Bacteria;p__Firmicutes_A;c__Clostridia;o__Lachnospirales;f__Lachnospiraceae;g__UMGS1375;s__UMGS1375 sp900066615
P74_Sub1_bin.41	k__Bacteria (UID203)	5449	103	57	65	38	0	0	0	0	57.89	0	0	N	d__Bacteria;p__Firmicutes_A;c__Clostridia;o__Lachnospirales;f__Lachnospiraceae;g__Enterocloster;s__Enterocloster sp000431375
P140_bin.56	k__Bacteria (UID203)	5449	104	58	64	40	0	0	0	0	57.93	0	0	N	d__Bacteria;p__Bacteroidota;c__Bacteroidia;o__Bacteroidales;f__Marinifilaceae;g__Odoribacter;s__Odoribacter splanchnicus
P78_Sub1_bin.47	k__Bacteria (UID203)	5449	104	58	63	41	0	0	0	0	57.93	0	0	N	d__Bacteria;p__Bacteroidota;c__Bacteroidia;o__Bacteroidales;f__Bacteroidaceae;g__Phocaeicola;s__Phocaeicola vulgatus
P26_bin.75	p__Bacteroidetes (UID2605)	350	314	208	150	164	0	0	0	0	57.96	0	0	N	d__Bacteria;p__Bacteroidota;c__Bacteroidia;o__Bacteroidales;f__Rikenellaceae;g__Alistipes_A;s__Alistipes_A ihumii
P51_Sub1_bin.59	k__Bacteria (UID203)	5449	102	56	64	38	0	0	0	0	58.04	0	0	N	d__Bacteria;p__Firmicutes_A;c__Clostridia;o__Oscillospirales;f__Ruminococcaceae;g__Faecalibacterium;s__Faecalibacterium prausnitzii
GB_bin.6	o__Clostridiales (UID1212)	172	261	147	126	135	0	0	0	0	58.05	0	0	N	d__Bacteria;p__Firmicutes_A;c__Clostridia;o__Oscillospirales;f__Ruminococcaceae;g__Faecalibacterium;s__Faecalibacterium prausnitzii_C
P135_bin.80	o__Clostridiales (UID1212)	172	263	149	125	138	0	0	0	0	58.05	0	0	N	d__Bacteria;p__Firmicutes_A;c__Clostridia;o__Oscillospirales;f__Butyricicoccaceae;g__Agathobaculum;s__
P21_Sub1_bin.39	o__Clostridiales (UID1226)	155	278	158	133	145	0	0	0	0	58.23	0	0	N	d__Bacteria;p__Firmicutes_A;c__Clostridia;o__Lachnospirales;f__Lachnospiraceae;g__Ruminococcus_A;s__Ruminococcus_A sp003011855
P53_bin.7	k__Bacteria (UID203)	5449	104	58	63	41	0	0	0	0	58.28	0	0	N	d__Bacteria;p__Bacteroidota;c__Bacteroidia;o__Bacteroidales;f__Bacteroidaceae;g__Phocaeicola;s__Phocaeicola vulgatus
P74_Sub1_bin.116	f__Bifidobacteriaceae (UID1462)	65	476	217	184	292	0	0	0	0	58.29	0	0	N	d__Bacteria;p__Actinobacteriota;c__Actinomycetia;o__Actinomycetales;f__Bifidobacteriaceae;g__Bifidobacterium;s__Bifidobacterium bifidum
P74_bin.84	f__Bifidobacteriaceae (UID1462)	65	476	217	184	292	0	0	0	0	58.29	0	0	N	d__Bacteria;p__Actinobacteriota;c__Actinomycetia;o__Actinomycetales;f__Bifidobacteriaceae;g__Bifidobacterium;s__Bifidobacterium bifidum
P135_Sub1_bin.3	o__Clostridiales (UID1212)	172	263	149	113	150	0	0	0	0	58.39	0	0	N	d__Bacteria;p__Firmicutes_A;c__Clostridia;o__Oscillospirales;f__Acutalibacteraceae;g__Eubacterium_R;s__Eubacterium_R sp000436835
P78_bin.104	o__Clostridiales (UID1212)	172	263	149	102	161	0	0	0	0	58.39	0	0	N	d__Bacteria;p__Firmicutes_A;c__Clostridia;o__Oscillospirales;f__Acutalibacteraceae;g__CAG-217;s__CAG-217 sp000436335
P52_bin.92	o__Clostridiales (UID1212)	172	263	149	98	165	0	0	0	0	58.5	0	0	N	d__Bacteria;p__Firmicutes_A;c__Clostridia;o__Oscillospirales;f__Ruminococcaceae;g__Ruminiclostridium_E;s__Ruminiclostridium_E siraeum
P21_Sub1_bin.33	k__Bacteria (UID203)	5449	104	58	66	38	0	0	0	0	58.62	0	0	N	d__Bacteria;p__Firmicutes_A;c__Clostridia;o__Lachnospirales;f__Lachnospiraceae;g__Mediterraneibacter;s__Mediterraneibacter lactaris
P78_Sub1_bin.16	k__Bacteria (UID203)	5449	104	58	68	36	0	0	0	0	58.62	0	0	N	d__Bacteria;p__Bacteroidota;c__Bacteroidia;o__Bacteroidales;f__Bacteroidaceae;g__Bacteroides;s__Bacteroides uniformis
P16_bin.22	o__Clostridiales (UID1212)	172	263	149	117	146	0	0	0	0	58.66	0	0	N	d__Bacteria;p__Firmicutes_A;c__Clostridia;o__Oscillospirales;f__Ruminococcaceae;g__UMGS966;s__
P27_bin.70	p__Bacteroidetes (UID2605)	350	314	208	122	192	0	0	0	0	58.68	0	0	N	d__Bacteria;p__Bacteroidota;c__Bacteroidia;o__Bacteroidales;f__Rikenellaceae;g__Alistipes;s__Alistipes putredinis
P135_bin.135	k__Bacteria (UID203)	5449	103	57	66	37	0	0	0	0	58.77	0	0	N	d__Bacteria;p__Firmicutes_A;c__Clostridia;o__Lachnospirales;f__Lachnospiraceae;g__Hungatella;s__Hungatella sp005845265
P20_Sub1_bin.4	o__Clostridiales (UID1212)	172	260	146	119	141	0	0	0	0	58.78	0	0	N	d__Bacteria;p__Firmicutes_A;c__Clostridia;o__Oscillospirales;f__Ruminococcaceae;g__Ruminococcus_D;s__Ruminococcus_D bicirculans
P11_bin.55	f__Bifidobacteriaceae (UID1462)	65	476	217	209	267	0	0	0	0	58.83	0	0	N	d__Bacteria;p__Actinobacteriota;c__Actinomycetia;o__Actinomycetales;f__Bifidobacteriaceae;g__Bifidobacterium;s__Bifidobacterium longum
P116_bin.72	k__Bacteria (UID203)	5449	104	58	63	41	0	0	0	0	58.97	0	0	N	d__Bacteria;p__Bacteroidota;c__Bacteroidia;o__Bacteroidales;f__Bacteroidaceae;g__Bacteroides;s__Bacteroides stercoris
P14_bin.46	c__Deltaproteobacteria (UID3218)	61	284	169	129	155	0	0	0	0	59.03	0	0	N	d__Bacteria;p__Desulfobacterota;c__Desulfovibrionia;o__Desulfovibrionales;f__Desulfovibrionaceae;g__Bilophila;s__Bilophila wadsworthia
P135_bin.158	k__Bacteria (UID203)	5449	103	57	65	38	0	0	0	0	59.12	0	0	N	d__Bacteria;p__Firmicutes_A;c__Clostridia;o__Lachnospirales;f__Lachnospiraceae;g__Hungatella;s__Hungatella effluvii
P21_bin.57	o__Bacteroidales (UID2654)	163	486	266	199	287	0	0	0	0	59.19	0	0	N	d__Bacteria;p__Bacteroidota;c__Bacteroidia;o__Bacteroidales;f__Bacteroidaceae;g__Phocaeicola;s__Phocaeicola dorei
P51_Sub1_bin.1	k__Bacteria (UID203)	5449	102	56	63	39	0	0	0	0	59.29	0	0	N	d__Bacteria;p__Firmicutes_A;c__Clostridia;o__Oscillospirales;f__Ruminococcaceae;g__Faecalibacterium;s__Faecalibacterium prausnitzii_D
P1_bin.5	o__Bacteroidales (UID2657)	160	492	269	196	296	0	0	0	0	59.38	0	0	N	d__Bacteria;p__Bacteroidota;c__Bacteroidia;o__Bacteroidales;f__Bacteroidaceae;g__Prevotellamassilia;s__Prevotellamassilia sp900543155
P142_bin.38	k__Bacteria (UID203)	5449	103	57	64	39	0	0	0	0	59.65	0	0	N	d__Bacteria;p__Firmicutes_A;c__Clostridia;o__Lachnospirales;f__Lachnospiraceae;g__Fusicatenibacter;s__Fusicatenibacter saccharivorans
P46_bin.45	k__Bacteria (UID203)	5449	104	58	63	41	0	0	0	0	59.83	0	0	N	d__Bacteria;p__Bacteroidota;c__Bacteroidia;o__Bacteroidales;f__Bacteroidaceae;g__Bacteroides;s__Bacteroides caccae
P99_bin.92	o__Clostridiales (UID1212)	172	263	149	115	148	0	0	0	0	59.84	0	0	N	d__Bacteria;p__Firmicutes_A;c__Clostridia;o__Oscillospirales;f__Acutalibacteraceae;g__Clostridium_A;s__Clostridium_A leptum
P142_bin.15	k__Bacteria (UID203)	5449	103	57	56	47	0	0	0	0	59.97	0	0	N	d__Bacteria;p__Firmicutes_A;c__Clostridia;o__Lachnospirales;f__Lachnospiraceae;g__Blautia_A;s__Blautia_A wexlerae
P117_bin.69	k__Bacteria (UID203)	5449	102	56	62	40	0	0	0	0	60.18	0	0	N	d__Bacteria;p__Firmicutes_A;c__Clostridia;o__Oscillospirales;f__Ruminococcaceae;g__Faecalibacterium;s__Faecalibacterium prausnitzii_I
P21_bin.81	k__Bacteria (UID203)	5449	104	58	64	40	0	0	0	0	60.34	0	0	N	d__Bacteria;p__Firmicutes_A;c__Clostridia;o__Lachnospirales;f__Lachnospiraceae;g__Mediterraneibacter;s__Mediterraneibacter lactaris
P117_bin.60	o__Bacteroidales (UID2617)	213	406	265	138	268	0	0	0	0	60.38	0	0	N	d__Bacteria;p__Bacteroidota;c__Bacteroidia;o__Bacteroidales;f__Barnesiellaceae;g__Barnesiella;s__Barnesiella intestinihominis
P159_bin.11	o__Clostridiales (UID1212)	172	263	149	123	140	0	0	0	0	60.4	0	0	N	d__Bacteria;p__Firmicutes_A;c__Clostridia;o__Lachnospirales;f__Lachnospiraceae;g__Lachnospira;s__Lachnospira rogosae
P135_bin.144	o__Clostridiales (UID1212)	172	263	149	98	165	0	0	0	0	61.07	0	0	N	d__Bacteria;p__Firmicutes_A;c__Clostridia;o__Oscillospirales;f__Ruminococcaceae;g__Negativibacillus;s__Negativibacillus sp000435195
P130_bin.42	p__Bacteroidetes (UID2605)	350	314	208	144	170	0	0	0	0	61.16	0	0	N	d__Bacteria;p__Bacteroidota;c__Bacteroidia;o__Bacteroidales;f__Rikenellaceae;g__Alistipes;s__Alistipes shahii
P52_bin.89	k__Bacteria (UID203)	5449	103	57	62	41	0	0	0	0	61.4	0	0	N	d__Bacteria;p__Firmicutes_A;c__Clostridia;o__Lachnospirales;f__Lachnospiraceae;g__Roseburia;s__Roseburia intestinalis
P30_bin.28	k__Bacteria (UID203)	5449	104	58	62	42	0	0	0	0	61.55	0	0	N	d__Bacteria;p__Bacteroidota;c__Bacteroidia;o__Bacteroidales;f__Bacteroidaceae;g__UBA6398;s__UBA6398 sp003150315
P20_bin.58	c__Deltaproteobacteria (UID3218)	61	284	169	108	176	0	0	0	0	61.59	0	0	N	d__Bacteria;p__Desulfobacterota;c__Desulfovibrionia;o__Desulfovibrionales;f__Desulfovibrionaceae;g__Bilophila;s__Bilophila wadsworthia
P117_bin.121	o__Clostridiales (UID1212)	172	263	149	125	138	0	0	0	0	61.74	0	0	N	d__Bacteria;p__Firmicutes_A;c__Clostridia;o__Oscillospirales;f__Butyricicoccaceae;g__Agathobaculum;s__Agathobaculum sp003481705
P30_bin.25	k__Bacteria (UID203)	5449	103	57	61	42	0	0	0	0	61.75	0	0	N	d__Bacteria;p__Firmicutes;c__Bacilli;o__Erysipelotrichales;f__Erysipelotrichaceae;g__Holdemanella;s__Holdemanella sp002299315
P54_bin.22	k__Bacteria (UID203)	5449	103	57	62	41	0	0	0	0	61.75	0	0	N	d__Bacteria;p__Desulfobacterota;c__Desulfovibrionia;o__Desulfovibrionales;f__Desulfovibrionaceae;g__Desulfovibrio;s__Desulfovibrio piger
P74_bin.124	o__Bacteroidales (UID2621)	198	427	260	141	286	0	0	0	0	61.92	0	0	N	d__Bacteria;p__Bacteroidota;c__Bacteroidia;o__Bacteroidales;f__Tannerellaceae;g__Parabacteroides;s__Parabacteroides distasonis
P157_bin.44	o__Clostridiales (UID1226)	155	278	158	98	180	0	0	0	0	62.03	0	0	N	d__Bacteria;p__Firmicutes_A;c__Clostridia;o__Lachnospirales;f__Lachnospiraceae;g__Fusicatenibacter;s__Fusicatenibacter saccharivorans
P135_bin.65	k__Bacteria (UID203)	5449	104	58	64	40	0	0	0	0	62.07	0	0	N	d__Bacteria;p__Actinobacteriota;c__Coriobacteriia;o__Coriobacteriales;f__Atopobiaceae;g__Olsenella_B;s__Olsenella_B sp000752675
P51_Sub1_bin.53	p__Bacteroidetes (UID2605)	350	314	208	127	187	0	0	0	0	62.1	0	0	N	d__Bacteria;p__Bacteroidota;c__Bacteroidia;o__Bacteroidales;f__Rikenellaceae;g__Alistipes;s__Alistipes putredinis
P51_bin.42	p__Bacteroidetes (UID2605)	350	314	208	127	187	0	0	0	0	62.1	0	0	N	d__Bacteria;p__Bacteroidota;c__Bacteroidia;o__Bacteroidales;f__Rikenellaceae;g__Alistipes;s__Alistipes putredinis
P78_bin.4	o__Clostridiales (UID1226)	155	278	158	123	155	0	0	0	0	62.1	0	0	N	d__Bacteria;p__Firmicutes_A;c__Clostridia;o__Lachnospirales;f__Lachnospiraceae;g__UMGS1375;s__UMGS1375 sp900066615
P116_bin.23	o__Clostridiales (UID1212)	172	263	149	107	156	0	0	0	0	62.19	0	0	N	d__Bacteria;p__Firmicutes_A;c__Clostridia;o__Oscillospirales;f__Acutalibacteraceae;g__Ruminococcus_H;s__Ruminococcus_H sp003531055
P140_bin.35	k__Bacteria (UID203)	5449	104	58	61	43	0	0	0	0	62.24	0	0	N	d__Bacteria;p__Bacteroidota;c__Bacteroidia;o__Bacteroidales;f__Bacteroidaceae;g__Bacteroides;s__Bacteroides uniformis
P92_bin.58	o__Bacteroidales (UID2657)	160	492	269	180	312	0	0	0	0	62.26	0	0	N	d__Bacteria;p__Bacteroidota;c__Bacteroidia;o__Bacteroidales;f__Bacteroidaceae;g__Bacteroides;s__Bacteroides fragilis
P20_Sub1_bin.25	c__Deltaproteobacteria (UID3218)	61	284	169	104	180	0	0	0	0	62.38	0	0	N	d__Bacteria;p__Desulfobacterota;c__Desulfovibrionia;o__Desulfovibrionales;f__Desulfovibrionaceae;g__Bilophila;s__Bilophila wadsworthia
P74_bin.80	k__Bacteria (UID203)	5449	104	58	62	42	0	0	0	0	62.41	0	0	N	d__Bacteria;p__Bacteroidota;c__Bacteroidia;o__Bacteroidales;f__Bacteroidaceae;g__Bacteroides;s__Bacteroides stercoris
P78_bin.141	k__Bacteria (UID203)	5449	104	58	62	42	0	0	0	0	62.41	0	0	N	d__Bacteria;p__Bacteroidota;c__Bacteroidia;o__Bacteroidales;f__Rikenellaceae;g__Alistipes;s__Alistipes shahii
P135_bin.147	p__Actinobacteria (UID2112)	31	211	124	72	139	0	0	0	0	62.9	0	0	N	d__Bacteria;p__Actinobacteriota;c__Coriobacteriia;o__Coriobacteriales;f__Coriobacteriaceae;g__Collinsella;s__Collinsella sp900555555
P142_bin.66	k__Bacteria (UID203)	5449	104	58	60	44	0	0	0	0	63.1	0	0	N	d__Bacteria;p__Bacteroidota;c__Bacteroidia;o__Bacteroidales;f__Bacteroidaceae;g__Phocaeicola;s__Phocaeicola massiliensis
P74_bin.8	k__Bacteria (UID203)	5449	103	57	62	41	0	0	0	0	63.16	0	0	N	d__Bacteria;p__Firmicutes_A;c__Clostridia;o__Lachnospirales;f__Lachnospiraceae;g__Enterocloster;s__Enterocloster sp001517625
P157_bin.51	k__Bacteria (UID203)	5449	104	58	62	42	0	0	0	0	63.28	0	0	N	d__Bacteria;p__Bacteroidota;c__Bacteroidia;o__Bacteroidales;f__Bacteroidaceae;g__Bacteroides;s__Bacteroides uniformis
P48_bin.66	o__Bacteroidales (UID2716)	92	487	270	177	310	0	0	0	0	63.33	0	0	N	d__Bacteria;p__Bacteroidota;c__Bacteroidia;o__Bacteroidales;f__Bacteroidaceae;g__Prevotella;s__Prevotella sp002251385
GB_bin.11	o__Clostridiales (UID1120)	304	249	142	101	148	0	0	0	0	63.38	0	0	N	d__Bacteria;p__Firmicutes_A;c__Clostridia;o__Eubacteriales;f__Eubacteriaceae;g__Eubacterium;s__Eubacterium callanderi
P92_bin.13	f__Bifidobacteriaceae (UID1462)	65	476	217	192	284	0	0	0	0	63.79	0	0	N	d__Bacteria;p__Actinobacteriota;c__Actinomycetia;o__Actinomycetales;f__Bifidobacteriaceae;g__Bifidobacterium;s__Bifidobacterium bifidum
P99_bin.105	k__Bacteria (UID203)	5449	104	58	62	42	0	0	0	0	63.79	0	0	N	d__Bacteria;p__Firmicutes;c__Bacilli;o__Lactobacillales;f__Lactobacillaceae;g__Ligilactobacillus;s__Ligilactobacillus ruminis
P27_bin.55	o__Bacteroidales (UID2657)	160	492	269	178	314	0	0	0	0	64.27	0	0	N	d__Bacteria;p__Bacteroidota;c__Bacteroidia;o__Bacteroidales;f__Bacteroidaceae;g__Phocaeicola;s__Phocaeicola sp900554435
P25_bin.26	o__Clostridiales (UID1212)	172	263	149	99	164	0	0	0	0	64.81	0	0	N	d__Bacteria;p__Firmicutes_A;c__Clostridia;o__Monoglobales_A;f__UBA1381;g__CAG-41;s__CAG-41 sp900066215
P94_bin.9	o__Bacteroidales (UID2654)	163	486	266	190	296	0	0	0	0	64.9	0	0	N	d__Bacteria;p__Bacteroidota;c__Bacteroidia;o__Bacteroidales;f__Bacteroidaceae;g__Phocaeicola;s__Phocaeicola vulgatus
P78_Sub1_bin.53	k__Bacteria (UID203)	5449	103	57	59	44	0	0	0	0	64.91	0	0	N	d__Bacteria;p__Firmicutes_A;c__Clostridia;o__Lachnospirales;f__Lachnospiraceae;g__Eisenbergiella;s__Eisenbergiella sp900066775
P26_bin.53	o__Clostridiales (UID1212)	172	263	149	81	182	0	0	0	0	64.99	0	0	N	d__Bacteria;p__Firmicutes_A;c__Clostridia_A;o__Christensenellales;f__CAG-314;g__CAG-314;s__CAG-314 sp000437915
P90_bin.49	k__Bacteria (UID203)	5449	104	58	56	48	0	0	0	0	65.52	0	0	N	d__Bacteria;p__Bacteroidota;c__Bacteroidia;o__Bacteroidales;f__Marinifilaceae;g__Butyricimonas;s__
P95_bin.7	k__Bacteria (UID203)	5449	104	58	60	44	0	0	0	0	65.52	0	0	N	d__Bacteria;p__Bacteroidota;c__Bacteroidia;o__Bacteroidales;f__Bacteroidaceae;g__Phocaeicola;s__Phocaeicola vulgatus
P169_bin.51	o__Clostridiales (UID1226)	155	278	158	84	194	0	0	0	0	65.59	0	0	N	d__Bacteria;p__Firmicutes_A;c__Clostridia;o__Lachnospirales;f__Lachnospiraceae;g__Blautia_A;s__Blautia_A wexlerae
P95_bin.9	p__Proteobacteria (UID3887)	1487	256	161	90	166	0	0	0	0	65.84	0	0	N	d__Bacteria;p__Proteobacteria;c__Gammaproteobacteria;o__Burkholderiales;f__Burkholderiaceae;g__Sutterella;s__Sutterella wadsworthensis
P146_bin.15	k__Bacteria (UID2569)	434	278	186	80	198	0	0	0	0	66.13	0	0	N	d__Bacteria;p__Bacteroidota;c__Bacteroidia;o__Bacteroidales;f__Marinifilaceae;g__Odoribacter;s__Odoribacter splanchnicus
P52_bin.45	o__Clostridiales (UID1212)	172	263	149	99	164	0	0	0	0	66.22	0	0	N	d__Bacteria;p__Firmicutes_A;c__Clostridia;o__Oscillospirales;f__Ruminococcaceae;g__Angelakisella;s__Angelakisella sp900547385
P74_bin.120	c__Deltaproteobacteria (UID3218)	61	284	169	89	195	0	0	0	0	66.27	0	0	N	d__Bacteria;p__Desulfobacterota;c__Desulfovibrionia;o__Desulfovibrionales;f__Desulfovibrionaceae;g__Bilophila;s__Bilophila wadsworthia
P27_bin.84	o__Bacteroidales (UID2621)	198	427	260	120	307	0	0	0	0	66.35	0	0	N	d__Bacteria;p__Bacteroidota;c__Bacteroidia;o__Bacteroidales;f__Tannerellaceae;g__Parabacteroides;s__Parabacteroides distasonis
P10_bin.39	o__Selenomonadales (UID1024)	64	334	167	121	213	0	0	0	0	66.47	0	0	N	d__Bacteria;p__Firmicutes_C;c__Negativicutes;o__Acidaminococcales;f__Acidaminococcaceae;g__Acidaminococcus;s__Acidaminococcus intestini
P130_bin.10	k__Bacteria (UID1453)	901	171	117	55	116	0	0	0	0	66.67	0	0	N	d__Bacteria;p__Cyanobacteria;c__Vampirovibrionia;o__Gastranaerophilales;f__Gastranaerophilaceae;g__CAG-306;s__CAG-306 sp000980375
P159_bin.17	k__Bacteria (UID203)	5449	104	58	62	42	0	0	0	0	66.72	0	0	N	d__Bacteria;p__Bacteroidota;c__Bacteroidia;o__Bacteroidales;f__Bacteroidaceae;g__Bacteroides;s__Bacteroides stercoris
P169_bin.90	f__Lachnospiraceae (UID1256)	33	333	171	104	229	0	0	0	0	66.96	0	0	N	d__Bacteria;p__Firmicutes_A;c__Clostridia;o__Lachnospirales;f__Lachnospiraceae;g__Ruminococcus_B;s__Ruminococcus_B gnavus
P135_bin.150	o__Clostridiales (UID1212)	172	263	149	73	190	0	0	0	0	67.11	0	0	N	d__Bacteria;p__Firmicutes_A;c__Clostridia;o__Oscillospirales;f__Oscillospiraceae;g__CAG-103;s__CAG-103 sp000432375
P36_bin.61	f__Lachnospiraceae (UID1256)	33	333	171	105	228	0	0	0	0	67.44	0	0	N	d__Bacteria;p__Firmicutes_A;c__Clostridia;o__Lachnospirales;f__Lachnospiraceae;g__Mediterraneibacter;s__Mediterraneibacter torques
P20_bin.23	p__Bacteroidetes (UID2605)	350	314	208	99	215	0	0	0	0	67.45	0	0	N	d__Bacteria;p__Bacteroidota;c__Bacteroidia;o__Bacteroidales;f__Rikenellaceae;g__Alistipes;s__
P74_Sub1_bin.92	o__Clostridiales (UID1226)	155	278	158	117	161	0	0	0	0	67.72	0	0	N	d__Bacteria;p__Firmicutes_A;c__Clostridia;o__Lachnospirales;f__Lachnospiraceae;g__CAG-81;s__CAG-81 sp900066535
P30_bin.14	o__Clostridiales (UID1212)	172	263	149	103	160	0	0	0	0	67.79	0	0	N	d__Bacteria;p__Firmicutes_A;c__Clostridia;o__Oscillospirales;f__Ruminococcaceae;g__Ruminiclostridium_E;s__Ruminiclostridium_E siraeum
P78_Sub1_bin.63	k__Bacteria (UID203)	5449	104	58	57	47	0	0	0	0	67.93	0	0	N	d__Bacteria;p__Bacteroidota;c__Bacteroidia;o__Bacteroidales;f__Bacteroidaceae;g__Phocaeicola;s__Phocaeicola massiliensis
P51_bin.88	o__Clostridiales (UID1212)	172	257	149	105	152	0	0	0	0	67.95	0	0	N	d__Bacteria;p__Firmicutes_A;c__Clostridia;o__Oscillospirales;f__Oscillospiraceae;g__Lawsonibacter;s__Lawsonibacter sp000177015
P31_bin.60	g__Prevotella (UID2721)	65	530	280	138	392	0	0	0	0	68.12	0	0	N	d__Bacteria;p__Bacteroidota;c__Bacteroidia;o__Bacteroidales;f__Bacteroidaceae;g__Prevotella;s__Prevotella sp002251385
P157_bin.25	k__Bacteria (UID203)	5449	103	57	58	45	0	0	0	0	68.42	0	0	N	d__Bacteria;p__Firmicutes;c__Bacilli;o__Erysipelotrichales;f__Erysipelatoclostridiaceae;g__Catenibacterium;s__Catenibacterium mitsuokai
P74_Sub1_bin.101	o__Clostridiales (UID1226)	155	278	158	75	203	0	0	0	0	68.67	0	0	N	d__Bacteria;p__Firmicutes_A;c__Clostridia;o__Lachnospirales;f__Lachnospiraceae;g__UBA9502;s__UBA9502 sp900538475
P78_Sub1_bin.77	p__Proteobacteria (UID3887)	1487	256	161	90	166	0	0	0	0	68.94	0	0	N	d__Bacteria;p__Proteobacteria;c__Gammaproteobacteria;o__Burkholderiales;f__Burkholderiaceae;g__Sutterella;s__Sutterella wadsworthensis
P70_bin.68	k__Bacteria (UID203)	5449	104	58	58	46	0	0	0	0	68.97	0	0	N	d__Bacteria;p__Firmicutes_A;c__Clostridia;o__Lachnospirales;f__Lachnospiraceae;g__Mediterraneibacter;s__Mediterraneibacter lactaris
P74_bin.83	k__Bacteria (UID203)	5449	104	58	56	48	0	0	0	0	68.97	0	0	N	d__Bacteria;p__Proteobacteria;c__Gammaproteobacteria;o__Burkholderiales;f__Burkholderiaceae;g__Parasutterella;s__Parasutterella excrementihominis
P53_bin.19	o__Clostridiales (UID1212)	172	263	149	99	164	0	0	0	0	69.13	0	0	N	d__Bacteria;p__Firmicutes_A;c__Clostridia;o__Oscillospirales;f__Acutalibacteraceae;g__Ruminococcus_H;s__Ruminococcus_H sp003531055
P169_bin.5	k__Bacteria (UID203)	5449	104	58	58	46	0	0	0	0	69.31	0	0	N	d__Bacteria;p__Bacteroidota;c__Bacteroidia;o__Bacteroidales;f__Bacteroidaceae;g__Bacteroides;s__Bacteroides caccae
P46_bin.44	k__Bacteria (UID203)	5449	104	58	56	48	0	0	0	0	69.31	0	0	N	d__Bacteria;p__Bacteroidota;c__Bacteroidia;o__Bacteroidales;f__Bacteroidaceae;g__Bacteroides;s__Bacteroides stercoris
Bbetaine_bin.18	o__Clostridiales (UID1120)	304	249	142	86	163	0	0	0	0	69.72	0	0	N	d__Bacteria;p__Firmicutes_A;c__Clostridia;o__Eubacteriales;f__Eubacteriaceae;g__Eubacterium;s__Eubacterium callanderi
Carnitine_bin.5	o__Clostridiales (UID1212)	172	261	147	67	194	0	0	0	0	70.07	0	0	N	d__Bacteria;p__Firmicutes_A;c__Clostridia;o__Oscillospirales;f__Ruminococcaceae;g__Ruthenibacterium;s__Ruthenibacterium lactatiformans
P14_bin.36	o__Bacteroidales (UID2617)	213	406	265	107	299	0	0	0	0	70.19	0	0	N	d__Bacteria;p__Bacteroidota;c__Bacteroidia;o__Bacteroidales;f__Barnesiellaceae;g__Barnesiella;s__Barnesiella intestinihominis
P159_bin.54	p__Bacteroidetes (UID2605)	350	314	208	75	239	0	0	0	0	70.27	0	0	N	d__Bacteria;p__Bacteroidota;c__Bacteroidia;o__Bacteroidales;f__Rikenellaceae;g__Alistipes;s__Alistipes putredinis
P53_bin.31	o__Clostridiales (UID1212)	172	263	149	59	204	0	0	0	0	70.47	0	0	N	d__Bacteria;p__Firmicutes_A;c__Clostridia;o__Oscillospirales;f__Acutalibacteraceae;g__Eubacterium_R;s__Eubacterium_R sp000436835
P53_bin.52	k__Bacteria (UID203)	5449	104	58	56	48	0	0	0	0	70.52	0	0	N	d__Bacteria;p__Bacteroidota;c__Bacteroidia;o__Bacteroidales;f__Bacteroidaceae;g__Bacteroides;s__Bacteroides thetaiotaomicron
P92_bin.42	k__Bacteria (UID203)	5449	104	58	58	46	0	0	0	0	70.69	0	0	N	d__Bacteria;p__Bacteroidota;c__Bacteroidia;o__Bacteroidales;f__Rikenellaceae;g__Alistipes;s__Alistipes shahii
P99_bin.4	k__Bacteria (UID2372)	131	177	106	41	136	0	0	0	0	70.75	0	0	N	d__Bacteria;p__Firmicutes;c__Bacilli;o__Erysipelotrichales;f__Erysipelatoclostridiaceae;g__Catenibacterium;s__Catenibacterium mitsuokai
P51_bin.16	o__Clostridiales (UID1212)	172	263	149	96	167	0	0	0	0	71.14	0	0	N	d__Bacteria;p__Firmicutes_A;c__Clostridia;o__Oscillospirales;f__Acutalibacteraceae;g__Clostridium_A;s__Clostridium_A leptum
P14_bin.24	p__Proteobacteria (UID3887)	1487	256	161	100	156	0	0	0	0	71.43	0	0	N	d__Bacteria;p__Proteobacteria;c__Gammaproteobacteria;o__Burkholderiales;f__Burkholderiaceae;g__Sutterella;s__Sutterella wadsworthensis
P51_Sub1_bin.65	k__Bacteria (UID203)	5449	102	56	56	46	0	0	0	0	71.43	0	0	N	d__Bacteria;p__Firmicutes_A;c__Clostridia;o__Oscillospirales;f__Ruminococcaceae;g__Faecalibacterium;s__Faecalibacterium prausnitzii_C
P70_bin.29	p__Proteobacteria (UID3887)	1487	255	158	63	192	0	0	0	0	71.52	0	0	N	d__Bacteria;p__Proteobacteria;c__Gammaproteobacteria;o__Burkholderiales;f__Burkholderiaceae;g__Parasutterella;s__Parasutterella sp000980495
P25_bin.17	o__Clostridiales (UID1212)	172	263	149	57	206	0	0	0	0	72.15	0	0	N	d__Bacteria;p__Firmicutes_A;c__Clostridia;o__Oscillospirales;f__Acutalibacteraceae;g__CAG-180;s__CAG-180 sp000432435
P10_bin.14	p__Proteobacteria (UID3887)	1487	256	161	97	159	0	0	0	0	72.67	0	0	N	d__Bacteria;p__Proteobacteria;c__Gammaproteobacteria;o__Burkholderiales;f__Burkholderiaceae;g__Sutterella;s__Sutterella wadsworthensis_A
P159_bin.57	k__Bacteria (UID203)	5449	104	58	56	48	0	0	0	0	72.76	0	0	N	d__Bacteria;p__Bacteroidota;c__Bacteroidia;o__Bacteroidales;f__Bacteroidaceae;g__Bacteroides;s__Bacteroides uniformis
P16_bin.85	k__Bacteria (UID203)	5449	104	58	56	48	0	0	0	0	72.76	0	0	N	d__Bacteria;p__Bacteroidota;c__Bacteroidia;o__Bacteroidales;f__Bacteroidaceae;g__Bacteroides;s__Bacteroides uniformis
P19_bin.12	k__Bacteria (UID203)	5449	104	58	56	48	0	0	0	0	72.76	0	0	N	d__Bacteria;p__Bacteroidota;c__Bacteroidia;o__Bacteroidales;f__Bacteroidaceae;g__Bacteroides;s__Bacteroides uniformis
P51_bin.53	c__Deltaproteobacteria (UID3218)	61	284	169	67	217	0	0	0	0	72.78	0	0	N	d__Bacteria;p__Desulfobacterota;c__Desulfovibrionia;o__Desulfovibrionales;f__Desulfovibrionaceae;g__Bilophila;s__Bilophila wadsworthia
P117_bin.67	o__Clostridiales (UID1226)	155	278	158	105	173	0	0	0	0	73.1	0	0	N	d__Bacteria;p__Firmicutes_A;c__Clostridia;o__Lachnospirales;f__Lachnospiraceae;g__UBA9502;s__UBA9502 sp003480315
P19_bin.7	o__Clostridiales (UID1212)	172	263	149	57	206	0	0	0	0	73.15	0	0	N	d__Bacteria;p__Firmicutes_A;c__Clostridia;o__Oscillospirales;f__Oscillospiraceae;g__CAG-103;s__CAG-103 sp000432375
P116_bin.43	k__Bacteria (UID203)	5449	104	58	53	51	0	0	0	0	73.45	0	0	N	d__Bacteria;p__Bacteroidota;c__Bacteroidia;o__Bacteroidales;f__Bacteroidaceae;g__Bacteroides;s__Bacteroides uniformis
P51_bin.31	o__Bacteroidales (UID2617)	213	406	265	92	314	0	0	0	0	73.58	0	0	N	d__Bacteria;p__Bacteroidota;c__Bacteroidia;o__Bacteroidales;f__Barnesiellaceae;g__Barnesiella;s__Barnesiella intestinihominis
P19_bin.25	k__Bacteria (UID203)	5449	104	58	55	49	0	0	0	0	73.62	0	0	N	d__Bacteria;p__Bacteroidota;c__Bacteroidia;o__Bacteroidales;f__Bacteroidaceae;g__Bacteroides;s__Bacteroides stercoris
P51_bin.64	k__Bacteria (UID203)	5449	103	57	55	48	0	0	0	0	73.68	0	0	N	d__Bacteria;p__Firmicutes_A;c__Clostridia;o__Lachnospirales;f__Lachnospiraceae;g__Eisenbergiella;s__Eisenbergiella sp900066775
P74_bin.107	o__Clostridiales (UID1212)	172	263	149	88	175	0	0	0	0	73.92	0	0	N	d__Bacteria;p__Firmicutes_A;c__Clostridia;o__Oscillospirales;f__Ruminococcaceae;g__UMGS966;s__
P2_bin.24	k__Bacteria (UID203)	5449	104	58	54	50	0	0	0	0	74.14	0	0	N	d__Bacteria;p__Bacteroidota;c__Bacteroidia;o__Bacteroidales;f__Marinifilaceae;g__Odoribacter;s__Odoribacter splanchnicus
P44_bin.98	k__Bacteria (UID203)	5449	104	58	53	51	0	0	0	0	74.14	0	0	N	d__Bacteria;p__Proteobacteria;c__Gammaproteobacteria;o__Burkholderiales;f__Burkholderiaceae;g__Duodenibacillus;s__Duodenibacillus sp900544255
P1_bin.62	o__Bacteroidales (UID2617)	213	406	265	96	310	0	0	0	0	74.15	0	0	N	d__Bacteria;p__Bacteroidota;c__Bacteroidia;o__Bacteroidales;f__Muribaculaceae;g__CAG-279;s__CAG-279 sp000437795
P135_bin.53	o__Clostridiales (UID1212)	172	263	149	54	209	0	0	0	0	74.16	0	0	N	d__Bacteria;p__Firmicutes_A;c__Clostridia;o__Oscillospirales;f__Acutalibacteraceae;g__CAG-180;s__CAG-180 sp000432435
P169_bin.18	o__Clostridiales (UID1212)	172	263	149	63	200	0	0	0	0	74.37	0	0	N	d__Bacteria;p__Firmicutes_A;c__Clostridia;o__Oscillospirales;f__Oscillospiraceae;g__Oscillibacter;s__Oscillibacter welbionis
P169_Sub1_bin.5	k__Bacteria (UID203)	5449	104	58	54	50	0	0	0	0	74.48	0	0	N	d__Bacteria;p__Bacteroidota;c__Bacteroidia;o__Bacteroidales;f__Bacteroidaceae;g__Bacteroides;s__Bacteroides caccae
P30_bin.149	p__Proteobacteria (UID3887)	1487	256	161	66	190	0	0	0	0	74.53	0	0	N	d__Bacteria;p__Proteobacteria;c__Gammaproteobacteria;o__Burkholderiales;f__Burkholderiaceae;g__Sutterella;s__Sutterella wadsworthensis_A
P36_bin.20	o__Bacteroidales (UID2621)	198	427	260	122	305	0	0	0	0	74.69	0	0	N	d__Bacteria;p__Bacteroidota;c__Bacteroidia;o__Bacteroidales;f__Tannerellaceae;g__Parabacteroides;s__Parabacteroides distasonis
P51_bin.22	o__Clostridiales (UID1226)	155	278	158	69	209	0	0	0	0	74.96	0	0	N	d__Bacteria;p__Firmicutes_A;c__Clostridia;o__Lachnospirales;f__Lachnospiraceae;g__Blautia_A;s__Blautia_A massiliensis
P53_bin.9	p__Proteobacteria (UID3887)	1487	256	161	47	209	0	0	0	0	75.16	0	0	N	d__Bacteria;p__Proteobacteria;c__Gammaproteobacteria;o__Burkholderiales;f__Burkholderiaceae;g__Sutterella;s__Sutterella wadsworthensis_A
P37_bin.25	o__Bacteroidales (UID2621)	198	427	260	85	342	0	0	0	0	75.19	0	0	N	d__Bacteria;p__Bacteroidota;c__Bacteroidia;o__Bacteroidales;f__Tannerellaceae;g__Parabacteroides;s__Parabacteroides distasonis
P37_bin.68	k__Bacteria (UID203)	5449	104	58	53	51	0	0	0	0	75.69	0	0	N	d__Bacteria;p__Bacteroidota;c__Bacteroidia;o__Bacteroidales;f__Bacteroidaceae;g__Bacteroides;s__Bacteroides uniformis
P135_bin.13	o__Clostridiales (UID1212)	172	261	147	58	203	0	0	0	0	75.7	0	0	N	d__Bacteria;p__Firmicutes_A;c__Clostridia;o__Oscillospirales;f__Ruminococcaceae;g__Ruthenibacterium;s__Ruthenibacterium lactatiformans
P10_bin.42	f__Lachnospiraceae (UID1256)	33	333	171	93	240	0	0	0	0	75.97	0	0	N	d__Bacteria;p__Firmicutes_A;c__Clostridia;o__Lachnospirales;f__Lachnospiraceae;g__Mediterraneibacter;s__Mediterraneibacter lactaris
P117_Sub1_bin.42	o__Clostridiales (UID1212)	172	263	149	68	195	0	0	0	0	77.18	0	0	N	d__Bacteria;p__Firmicutes_A;c__Clostridia;o__Oscillospirales;f__Acutalibacteraceae;g__Clostridium_A;s__Clostridium_A leptum
P117_bin.40	o__Clostridiales (UID1212)	172	263	149	68	195	0	0	0	0	77.18	0	0	N	d__Bacteria;p__Firmicutes_A;c__Clostridia;o__Oscillospirales;f__Acutalibacteraceae;g__Clostridium_A;s__Clostridium_A leptum
P117_Sub1_bin.47	k__Bacteria (UID203)	5449	102	56	51	51	0	0	0	0	77.31	0	0	N	d__Bacteria;p__Firmicutes_A;c__Clostridia;o__Oscillospirales;f__Ruminococcaceae;g__Faecalibacterium;s__Faecalibacterium prausnitzii_D
P135_Sub1_bin.28	o__Clostridiales (UID1212)	172	257	149	77	180	0	0	0	0	77.53	0	0	N	d__Bacteria;p__Firmicutes_A;c__Clostridia;o__Oscillospirales;f__Oscillospiraceae;g__Lawsonibacter;s__Lawsonibacter sp000177015
P139_bin.30	p__Bacteroidetes (UID2605)	350	314	208	68	246	0	0	0	0	77.56	0	0	N	d__Bacteria;p__Bacteroidota;c__Bacteroidia;o__Bacteroidales;f__Rikenellaceae;g__Alistipes;s__Alistipes onderdonkii
P11_bin.67	c__Clostridia (UID1118)	387	223	124	56	167	0	0	0	0	78.23	0	0	N	d__Bacteria;p__Firmicutes_A;c__Clostridia_A;o__Christensenellales;f__CAG-314;g__CAG-314;s__CAG-314 sp000437915
P135_bin.164	f__Lachnospiraceae (UID1256)	33	333	171	84	249	0	0	0	0	78.47	0	0	N	d__Bacteria;p__Firmicutes_A;c__Clostridia;o__Lachnospirales;f__Lachnospiraceae;g__Mediterraneibacter;s__Mediterraneibacter lactaris
P67_bin.26	o__Bacteroidales (UID2621)	198	427	260	73	354	0	0	0	0	78.65	0	0	N	d__Bacteria;p__Bacteroidota;c__Bacteroidia;o__Bacteroidales;f__Tannerellaceae;g__Parabacteroides;s__Parabacteroides distasonis
P135_bin.118	f__Lachnospiraceae (UID1256)	33	333	171	98	235	0	0	0	0	78.75	0	0	N	d__Bacteria;p__Firmicutes_A;c__Clostridia;o__Lachnospirales;f__Lachnospiraceae;g__Mediterraneibacter;s__Mediterraneibacter torques
P117_bin.11	o__Clostridiales (UID1212)	172	263	149	47	216	0	0	0	0	78.86	0	0	N	d__Bacteria;p__Firmicutes_A;c__Clostridia;o__Lachnospirales;f__Lachnospiraceae;g__Eubacterium_F;s__Eubacterium_F sp003491505
P78_Sub1_bin.48	k__Bacteria (UID203)	5449	103	57	50	53	0	0	0	0	78.95	0	0	N	d__Bacteria;p__Firmicutes_A;c__Clostridia;o__Lachnospirales;f__Lachnospiraceae;g__Agathobacter;s__Agathobacter rectalis
P51_Sub1_bin.38	f__Bifidobacteriaceae (UID1462)	65	476	217	92	384	0	0	0	0	79.15	0	0	N	d__Bacteria;p__Actinobacteriota;c__Actinomycetia;o__Actinomycetales;f__Bifidobacteriaceae;g__Bifidobacterium;s__Bifidobacterium bifidum
P46_bin.18	o__Clostridiales (UID1212)	172	263	149	42	221	0	0	0	0	79.19	0	0	N	d__Bacteria;p__Firmicutes_A;c__Clostridia;o__Oscillospirales;f__Oscillospiraceae;g__ER4;s__ER4 sp900317525
P51_Sub1_bin.39	o__Clostridiales (UID1212)	172	263	149	70	193	0	0	0	0	79.19	0	0	N	d__Bacteria;p__Firmicutes_A;c__Clostridia;o__Oscillospirales;f__Acutalibacteraceae;g__Clostridium_A;s__Clostridium_A leptum
P78_bin.187	c__Clostridia (UID1118)	387	223	124	66	157	0	0	0	0	79.39	0	0	N	d__Bacteria;p__Firmicutes_A;c__Clostridia_A;o__Christensenellales;f__CAG-74;g__SFFH01;s__SFFH01 sp900542395
P51_bin.59	o__Bacteroidales (UID2621)	198	427	260	75	352	0	0	0	0	79.49	0	0	N	d__Bacteria;p__Bacteroidota;c__Bacteroidia;o__Bacteroidales;f__Tannerellaceae;g__Parabacteroides;s__Parabacteroides merdae
P117_Sub1_bin.94	o__Bacteroidales (UID2621)	198	427	260	79	348	0	0	0	0	79.62	0	0	N	d__Bacteria;p__Bacteroidota;c__Bacteroidia;o__Bacteroidales;f__Tannerellaceae;g__Parabacteroides;s__Parabacteroides distasonis
P90_bin.1	k__Bacteria (UID203)	5449	104	58	50	54	0	0	0	0	79.66	0	0	N	d__Bacteria;p__Bacteroidota;c__Bacteroidia;o__Bacteroidales;f__Bacteroidaceae;g__Bacteroides;s__Bacteroides uniformis
P30_bin.8	o__Clostridiales (UID1212)	172	263	149	39	224	0	0	0	0	79.7	0	0	N	d__Bacteria;p__Firmicutes_A;c__Clostridia;o__Oscillospirales;f__Oscillospiraceae;g__ER4;s__ER4 sp900317525
P27_bin.49	o__Clostridiales (UID1212)	172	263	149	58	205	0	0	0	0	79.87	0	0	N	d__Bacteria;p__Firmicutes_A;c__Clostridia;o__Lachnospirales;f__Lachnospiraceae;g__Lachnospira;s__Lachnospira sp900316325
P32_bin.7	o__Clostridiales (UID1212)	172	263	149	38	225	0	0	0	0	80.54	0	0	N	d__Bacteria;p__Firmicutes_A;c__Clostridia;o__Lachnospirales;f__Lachnospiraceae;g__Coprococcus;s__Coprococcus eutactus_A
P71_bin.1	o__Clostridiales (UID1212)	172	263	149	37	226	0	0	0	0	80.54	0	0	N	d__Bacteria;p__Firmicutes_A;c__Clostridia;o__Oscillospirales;f__Ruminococcaceae;g__UBA1394;s__UBA1394 sp900538575
P78_Sub1_bin.32	k__Bacteria (UID203)	5449	103	57	50	53	0	0	0	0	80.7	0	0	N	d__Bacteria;p__Firmicutes_A;c__Clostridia;o__Lachnospirales;f__Lachnospiraceae;g__KLE1615;s__KLE1615 sp900066985
P51_bin.25	p__Proteobacteria (UID3887)	1487	255	158	58	197	0	0	0	0	81.65	0	0	N	d__Bacteria;p__Proteobacteria;c__Gammaproteobacteria;o__Burkholderiales;f__Burkholderiaceae;g__Parasutterella;s__Parasutterella sp000980495
P51_Sub1_bin.63	o__Clostridiales (UID1212)	172	263	149	78	185	0	0	0	0	81.88	0	0	N	d__Bacteria;p__Firmicutes_A;c__Clostridia;o__Lachnospirales;f__Anaerotignaceae;g__Anaerotignum;s__Anaerotignum sp000436415
P51_bin.49	o__Clostridiales (UID1212)	172	263	149	78	185	0	0	0	0	81.88	0	0	N	d__Bacteria;p__Firmicutes_A;c__Clostridia;o__Lachnospirales;f__Anaerotignaceae;g__Anaerotignum;s__Anaerotignum sp000436415
P14_bin.26	k__Bacteria (UID203)	5449	103	57	48	55	0	0	0	0	82.46	0	0	N	d__Bacteria;p__Firmicutes;c__Bacilli;o__Erysipelotrichales;f__Erysipelatoclostridiaceae;g__Catenibacterium;s__Catenibacterium sp000437715
P21_Sub1_bin.44	o__Clostridiales (UID1212)	172	263	149	60	203	0	0	0	0	82.74	0	0	N	d__Bacteria;p__Firmicutes_A;c__Clostridia;o__Oscillospirales;f__Butyricicoccaceae;g__Agathobaculum;s__Agathobaculum butyriciproducens
P78_Sub1_bin.11	o__Clostridiales (UID1212)	172	263	149	67	196	0	0	0	0	82.89	0	0	N	d__Bacteria;p__Firmicutes_A;c__Clostridia;o__Oscillospirales;f__Ruminococcaceae;g__UMGS966;s__UMGS966 sp900547185
P135_bin.44	k__Bacteria (UID2372)	131	177	106	38	139	0	0	0	0	83.19	0	0	N	d__Bacteria;p__Firmicutes;c__Bacilli;o__Erysipelotrichales;f__Erysipelotrichaceae;g__Longicatena;s__Longicatena innocuum
P135_bin.17	o__Clostridiales (UID1212)	172	263	149	36	227	0	0	0	0	83.33	0	0	N	d__Bacteria;p__Firmicutes_A;c__Clostridia;o__Monoglobales;f__Monoglobaceae;g__Monoglobus;s__Monoglobus pectinilyticus
P68_bin.32	k__Bacteria (UID203)	5449	104	58	45	59	0	0	0	0	83.79	0	0	N	d__Bacteria;p__Bacteroidota;c__Bacteroidia;o__Bacteroidales;f__Rikenellaceae;g__Alistipes;s__Alistipes finegoldii
P109_bin.44	k__Bacteria (UID203)	5449	104	58	46	58	0	0	0	0	83.97	0	0	N	d__Bacteria;p__Bacteroidota;c__Bacteroidia;o__Bacteroidales;f__Rikenellaceae;g__Alistipes;s__Alistipes shahii
P51_Sub1_bin.15	p__Proteobacteria (UID3887)	1487	255	158	36	219	0	0	0	0	84.18	0	0	N	d__Bacteria;p__Proteobacteria;c__Gammaproteobacteria;o__Burkholderiales;f__Burkholderiaceae;g__Parasutterella;s__Parasutterella sp000980495
P142_bin.13	k__Bacteria (UID203)	5449	103	57	47	56	0	0	0	0	84.21	0	0	N	d__Bacteria;p__Firmicutes;c__Bacilli;o__Erysipelotrichales;f__Erysipelatoclostridiaceae;g__Catenibacterium;s__Catenibacterium sp000437715
P140_bin.72	o__Selenomonadales (UID1024)	64	334	167	47	287	0	0	0	0	84.43	0	0	N	d__Bacteria;p__Firmicutes_C;c__Negativicutes;o__Veillonellales;f__Megasphaeraceae;g__Megasphaera_B;s__Megasphaera_B sp900549385
P10_bin.43	o__Clostridiales (UID1212)	172	257	149	51	206	0	0	0	0	84.71	0	0	N	d__Bacteria;p__Firmicutes_A;c__Clostridia;o__Oscillospirales;f__Oscillospiraceae;g__Lawsonibacter;s__Lawsonibacter sp900066825
P48_bin.32	p__Bacteroidetes (UID2605)	350	314	208	52	262	0	0	0	0	85.9	0	0	N	d__Bacteria;p__Bacteroidota;c__Bacteroidia;o__Bacteroidales;f__Rikenellaceae;g__Alistipes;s__Alistipes shahii
P12_bin.68	p__Proteobacteria (UID3887)	1487	256	161	46	210	0	0	0	0	86.96	0	0	N	d__Bacteria;p__Proteobacteria;c__Gammaproteobacteria;o__Burkholderiales;f__Burkholderiaceae;g__Sutterella;s__
P78_bin.199	k__Bacteria (UID2372)	131	177	106	32	145	0	0	0	0	87.74	0	0	N	d__Bacteria;p__Firmicutes;c__Bacilli;o__Erysipelotrichales;f__Erysipelatoclostridiaceae;g__Erysipelatoclostridium;s__Erysipelatoclostridium sp000752095
P74_bin.85	o__Clostridiales (UID1212)	172	261	147	27	234	0	0	0	0	87.76	0	0	N	d__Bacteria;p__Firmicutes_A;c__Clostridia;o__Oscillospirales;f__Ruminococcaceae;g__Ruthenibacterium;s__Ruthenibacterium lactatiformans
P117_Sub1_bin.68	o__Clostridiales (UID1212)	172	263	149	55	208	0	0	0	0	87.92	0	0	N	d__Bacteria;p__Firmicutes_A;c__Clostridia;o__Oscillospirales;f__Oscillospiraceae;g__CAG-110;s__CAG-110 sp003525905
P159_bin.27	p__Bacteroidetes (UID2605)	350	314	208	46	268	0	0	0	0	88	0	0	N	d__Bacteria;p__Bacteroidota;c__Bacteroidia;o__Bacteroidales;f__Rikenellaceae;g__Alistipes;s__
P169_bin.1	o__Selenomonadales (UID1024)	64	334	167	44	290	0	0	0	0	88.62	0	0	N	d__Bacteria;p__Firmicutes_C;c__Negativicutes;o__Acidaminococcales;f__Acidaminococcaceae;g__Acidaminococcus;s__Acidaminococcus intestini
P26_bin.57	p__Proteobacteria (UID3887)	1487	256	161	44	212	0	0	0	0	88.82	0	0	N	d__Bacteria;p__Proteobacteria;c__Gammaproteobacteria;o__Burkholderiales;f__Burkholderiaceae;g__Sutterella;s__Sutterella wadsworthensis
P20_bin.30	o__Bacteroidales (UID2621)	198	427	260	41	386	0	0	0	0	88.85	0	0	N	d__Bacteria;p__Bacteroidota;c__Bacteroidia;o__Bacteroidales;f__Tannerellaceae;g__Parabacteroides;s__Parabacteroides merdae
P24_bin.7	o__Bacteroidales (UID2654)	163	486	266	37	449	0	0	0	0	89.65	0	0	N	d__Bacteria;p__Bacteroidota;c__Bacteroidia;o__Bacteroidales;f__Bacteroidaceae;g__Phocaeicola;s__Phocaeicola vulgatus
P78_bin.192	p__Bacteroidetes (UID2605)	350	314	208	26	288	0	0	0	0	89.9	0	0	N	d__Bacteria;p__Bacteroidota;c__Bacteroidia;o__Bacteroidales;f__Rikenellaceae;g__Alistipes_A;s__Alistipes_A indistinctus
P109_bin.59	o__Clostridiales (UID1212)	172	263	149	22	241	0	0	0	0	89.93	0	0	N	d__Bacteria;p__Firmicutes_A;c__Clostridia;o__Oscillospirales;f__Acutalibacteraceae;g__Clostridium_A;s__Clostridium_A leptum
P68_bin.33	o__Clostridiales (UID1212)	172	263	149	21	242	0	0	0	0	89.93	0	0	N	d__Bacteria;p__Firmicutes_A;c__Clostridia;o__Oscillospirales;f__Ruminococcaceae;g__UBA1394;s__UBA1394 sp900538575
P70_bin.36	f__Lachnospiraceae (UID1256)	33	333	171	56	277	0	0	0	0	90.25	0	0	N	d__Bacteria;p__Firmicutes_A;c__Clostridia;o__Lachnospirales;f__Lachnospiraceae;g__Mediterraneibacter;s__Mediterraneibacter torques
P2_bin.15	p__Proteobacteria (UID3887)	1487	256	161	41	215	0	0	0	0	90.68	0	0	N	d__Bacteria;p__Proteobacteria;c__Gammaproteobacteria;o__Burkholderiales;f__Burkholderiaceae;g__Sutterella;s__Sutterella wadsworthensis
P67_bin.39	p__Proteobacteria (UID3887)	1487	256	161	40	216	0	0	0	0	90.68	0	0	N	d__Bacteria;p__Proteobacteria;c__Gammaproteobacteria;o__Burkholderiales;f__Burkholderiaceae;g__Sutterella;s__Sutterella wadsworthensis
P83_bin.10	p__Proteobacteria (UID3887)	1487	256	161	39	217	0	0	0	0	91.3	0	0	N	d__Bacteria;p__Proteobacteria;c__Gammaproteobacteria;o__Burkholderiales;f__Burkholderiaceae;g__Sutterella;s__Sutterella wadsworthensis
P21_Sub1_bin.21	o__Clostridiales (UID1212)	172	261	147	44	217	0	0	0	0	91.54	0	0	N	d__Bacteria;p__Firmicutes_A;c__Clostridia;o__Oscillospirales;f__Ruminococcaceae;g__Gemmiger;s__Gemmiger formicilis
P21_bin.43	o__Clostridiales (UID1212)	172	261	147	44	217	0	0	0	0	91.54	0	0	N	d__Bacteria;p__Firmicutes_A;c__Clostridia;o__Oscillospirales;f__Ruminococcaceae;g__Gemmiger;s__Gemmiger formicilis
P157_bin.49	o__Clostridiales (UID1226)	155	278	158	47	231	0	0	0	0	91.85	0	0	N	d__Bacteria;p__Firmicutes_A;c__Clostridia;o__Lachnospirales;f__Lachnospiraceae;g__UMGS1375;s__UMGS1375 sp900066615
P46_bin.17	o__Bacteroidales (UID2621)	198	427	260	35	392	0	0	0	0	91.92	0	0	N	d__Bacteria;p__Bacteroidota;c__Bacteroidia;o__Bacteroidales;f__Tannerellaceae;g__Parabacteroides;s__Parabacteroides merdae
P117_bin.113	k__Bacteria (UID2569)	434	278	186	18	260	0	0	0	0	91.94	0	0	N	d__Bacteria;p__Bacteroidota;c__Bacteroidia;o__Bacteroidales;f__Marinifilaceae;g__Odoribacter;s__Odoribacter splanchnicus
P12_bin.5	k__Bacteria (UID2569)	434	278	186	15	263	0	0	0	0	92.47	0	0	N	d__Bacteria;p__Bacteroidota;c__Bacteroidia;o__Bacteroidales;f__Marinifilaceae;g__Odoribacter;s__Odoribacter splanchnicus
P20_bin.29	k__Bacteria (UID2565)	2921	152	93	9	143	0	0	0	0	92.47	0	0	N	d__Bacteria;p__Proteobacteria;c__Alphaproteobacteria;o__RF32;f__CAG-239;g__CAG-495;s__CAG-495 sp001917125
P116_bin.38	o__Clostridiales (UID1212)	172	263	149	15	248	0	0	0	0	92.62	0	0	N	d__Bacteria;p__Firmicutes_A;c__Clostridia;o__Oscillospirales;f__Oscillospiraceae;g__ER4;s__ER4 sp000765235
P51_bin.112	o__Clostridiales (UID1212)	172	263	149	13	250	0	0	0	0	92.62	0	0	N	d__Bacteria;p__Firmicutes_A;c__Clostridia;o__Oscillospirales;f__Oscillospiraceae;g__Oscillibacter;s__Oscillibacter sp001916835
P92_bin.36	o__Clostridiales (UID1212)	172	263	149	16	247	0	0	0	0	92.73	0	0	N	d__Bacteria;p__Firmicutes_A;c__Clostridia;o__Oscillospirales;f__Acutalibacteraceae;g__Ruminococcus_H;s__Ruminococcus_H sp003531055
P142_bin.12	o__Selenomonadales (UID1024)	64	334	167	19	315	0	0	0	0	92.81	0	0	N	d__Bacteria;p__Firmicutes_C;c__Negativicutes;o__Veillonellales;f__Megasphaeraceae;g__Megasphaera;s__Megasphaera sp001546855
P21_bin.21	o__Clostridiales (UID1212)	172	261	147	55	206	0	0	0	0	93.11	0	0	N	d__Bacteria;p__Firmicutes_A;c__Clostridia;o__Oscillospirales;f__Ruminococcaceae;g__Faecalibacterium;s__Faecalibacterium prausnitzii_G
P157_bin.18	p__Proteobacteria (UID3887)	1487	256	161	42	214	0	0	0	0	93.66	0	0	N	d__Bacteria;p__Proteobacteria;c__Gammaproteobacteria;o__Burkholderiales;f__Burkholderiaceae;g__Sutterella;s__Sutterella wadsworthensis_A
TMA_bin.10	c__Deltaproteobacteria (UID3218)	61	284	169	16	268	0	0	0	0	93.67	0	0	N	d__Bacteria;p__Desulfobacterota;c__Desulfovibrionia;o__Desulfovibrionales;f__Desulfovibrionaceae;g__Bilophila;s__Bilophila wadsworthia
P99_bin.46	p__Bacteroidetes (UID2605)	350	314	208	62	252	0	0	0	0	93.72	0	0	N	d__Bacteria;p__Bacteroidota;c__Bacteroidia;o__Bacteroidales;f__Rikenellaceae;g__Alistipes;s__Alistipes shahii
P78_bin.75	o__Clostridiales (UID1212)	172	263	149	19	244	0	0	0	0	93.96	0	0	N	d__Bacteria;p__Firmicutes_A;c__Clostridia;o__Lachnospirales;f__Lachnospiraceae;g__TF01-11;s__TF01-11 sp003529475
P90_bin.13	f__Lachnospiraceae (UID1286)	57	420	207	63	357	0	0	0	0	93.96	0	0	N	d__Bacteria;p__Firmicutes_A;c__Clostridia;o__Lachnospirales;f__Lachnospiraceae;g__Agathobacter;s__Agathobacter rectalis
P24_bin.8	o__Bacteroidales (UID2621)	198	427	260	50	377	0	0	0	0	94.01	0	0	N	d__Bacteria;p__Bacteroidota;c__Bacteroidia;o__Bacteroidales;f__Tannerellaceae;g__Parabacteroides;s__Parabacteroides merdae
P90_bin.48	c__Deltaproteobacteria (UID3218)	61	284	169	13	271	0	0	0	0	94.08	0	0	N	d__Bacteria;p__Desulfobacterota;c__Desulfovibrionia;o__Desulfovibrionales;f__Desulfovibrionaceae;g__Bilophila;s__Bilophila wadsworthia
P51_bin.67	o__Bacteroidales (UID2621)	198	427	260	25	402	0	0	0	0	94.23	0	0	N	d__Bacteria;p__Bacteroidota;c__Bacteroidia;o__Bacteroidales;f__Tannerellaceae;g__Parabacteroides;s__Parabacteroides distasonis
P25_bin.52	k__Bacteria (UID2372)	131	177	106	9	168	0	0	0	0	94.34	0	0	N	d__Bacteria;p__Firmicutes;c__Bacilli;o__Erysipelotrichales;f__Erysipelatoclostridiaceae;g__Catenibacterium;s__Catenibacterium sp000437715
P140_bin.79	p__Bacteroidetes (UID2605)	350	314	208	53	261	0	0	0	0	94.36	0	0	N	d__Bacteria;p__Bacteroidota;c__Bacteroidia;o__Bacteroidales;f__Rikenellaceae;g__Alistipes;s__Alistipes finegoldii
P12_bin.31	k__Bacteria (UID2565)	2921	152	93	6	146	0	0	0	0	94.62	0	0	N	d__Bacteria;p__Proteobacteria;c__Alphaproteobacteria;o__RF32;f__CAG-239;g__CAG-495;s__CAG-495 sp001917125
P159_bin.26	k__Bacteria (UID2569)	434	278	186	12	266	0	0	0	0	94.62	0	0	N	d__Bacteria;p__Bacteroidota;c__Bacteroidia;o__Bacteroidales;f__Marinifilaceae;g__Odoribacter;s__Odoribacter splanchnicus
P51_bin.75	k__Bacteria (UID2565)	2921	152	93	6	146	0	0	0	0	94.62	0	0	N	d__Bacteria;p__Proteobacteria;c__Alphaproteobacteria;o__RF32;f__CAG-239;g__CAG-495;s__CAG-495 sp001917125
P67_bin.43	k__Bacteria (UID2565)	2921	152	93	6	146	0	0	0	0	94.62	0	0	N	d__Bacteria;p__Proteobacteria;c__Alphaproteobacteria;o__RF32;f__CAG-239;g__CAG-495;s__CAG-495 sp001917125
P95_bin.94	k__Bacteria (UID2565)	2921	152	93	6	146	0	0	0	0	94.62	0	0	N	d__Bacteria;p__Proteobacteria;c__Alphaproteobacteria;o__RF32;f__CAG-239;g__CAG-495;s__CAG-495 sp000436375
P52_bin.10	p__Bacteroidetes (UID2605)	350	314	208	34	280	0	0	0	0	94.96	0	0	N	d__Bacteria;p__Bacteroidota;c__Bacteroidia;o__Bacteroidales;f__Rikenellaceae;g__Alistipes;s__Alistipes finegoldii
Carnitine_bin.19	f__Lachnospiraceae (UID1256)	33	333	171	17	316	0	0	0	0	95.03	0	0	N	d__Bacteria;p__Firmicutes_A;c__Clostridia;o__Lachnospirales;f__Lachnospiraceae;g__Dorea;s__Dorea sp000509125
P26_bin.116	p__Bacteroidetes (UID2605)	350	314	208	43	271	0	0	0	0	95.14	0	0	N	d__Bacteria;p__Bacteroidota;c__Bacteroidia;o__Bacteroidales;f__Rikenellaceae;g__Alistipes;s__Alistipes finegoldii
P109_bin.13	o__Clostridiales (UID1212)	172	261	147	8	253	0	0	0	0	95.24	0	0	N	d__Bacteria;p__Firmicutes_A;c__Clostridia;o__Oscillospirales;f__Ruminococcaceae;g__Fournierella;s__Fournierella sp900543285
P140_bin.4	k__Bacteria (UID2982)	88	229	147	8	221	0	0	0	0	95.24	0	0	N	d__Bacteria;p__Verrucomicrobiota;c__Verrucomicrobiae;o__Verrucomicrobiales;f__Akkermansiaceae;g__Akkermansia;s__Akkermansia muciniphila_B
P23_bin.34	o__Bacteroidales (UID2621)	198	427	260	44	383	0	0	0	0	95.33	0	0	N	d__Bacteria;p__Bacteroidota;c__Bacteroidia;o__Bacteroidales;f__Tannerellaceae;g__Parabacteroides;s__Parabacteroides merdae
P78_bin.20	o__Clostridiales (UID1212)	172	257	149	29	228	0	0	0	0	95.46	0	0	N	d__Bacteria;p__Firmicutes_A;c__Clostridia;o__Oscillospirales;f__Oscillospiraceae;g__Lawsonibacter;s__Lawsonibacter asaccharolyticus
P51_bin.99	p__Bacteroidetes (UID2605)	350	314	208	50	264	0	0	0	0	95.56	0	0	N	d__Bacteria;p__Bacteroidota;c__Bacteroidia;o__Bacteroidales;f__Rikenellaceae;g__Alistipes;s__Alistipes shahii
P24_bin.19	p__Bacteroidetes (UID2605)	350	314	208	11	303	0	0	0	0	95.67	0	0	N	d__Bacteria;p__Bacteroidota;c__Bacteroidia;o__Bacteroidales;f__Rikenellaceae;g__Alistipes_A;s__Alistipes_A ihumii
P27_bin.7	k__Bacteria (UID2565)	2921	152	93	5	147	0	0	0	0	95.7	0	0	N	d__Bacteria;p__Proteobacteria;c__Alphaproteobacteria;o__RF32;f__CAG-239;g__CAG-495;s__CAG-495 sp001917125
P36_bin.22	k__Bacteria (UID2565)	2921	152	93	5	147	0	0	0	0	95.7	0	0	N	d__Bacteria;p__Proteobacteria;c__Alphaproteobacteria;o__RF32;f__CAG-239;g__CAG-495;s__CAG-495 sp001917125
P36_bin.29	k__Bacteria (UID2569)	434	278	186	9	269	0	0	0	0	95.7	0	0	N	d__Bacteria;p__Bacteroidota;c__Bacteroidia;o__Bacteroidales;f__Marinifilaceae;g__Odoribacter;s__Odoribacter splanchnicus
P53_bin.26	k__Bacteria (UID2569)	434	278	186	8	270	0	0	0	0	95.7	0	0	N	d__Bacteria;p__Bacteroidota;c__Bacteroidia;o__Bacteroidales;f__Marinifilaceae;g__Odoribacter;s__Odoribacter splanchnicus
P74_bin.132	p__Actinobacteria (UID2112)	31	211	124	9	202	0	0	0	0	95.7	0	0	N	d__Bacteria;p__Actinobacteriota;c__Coriobacteriia;o__Coriobacteriales;f__Eggerthellaceae;g__Eggerthella;s__Eggerthella lenta
P16_bin.4	p__Bacteroidetes (UID2605)	350	314	208	55	259	0	0	0	0	95.72	0	0	N	d__Bacteria;p__Bacteroidota;c__Bacteroidia;o__Bacteroidales;f__Rikenellaceae;g__Alistipes;s__Alistipes finegoldii
P1_bin.30	o__Bacteroidales (UID2621)	198	427	260	12	415	0	0	0	0	95.77	0	0	N	d__Bacteria;p__Bacteroidota;c__Bacteroidia;o__Bacteroidales;f__Tannerellaceae;g__Parabacteroides;s__Parabacteroides distasonis
Carnitine_bin.35	o__Clostridiales (UID1212)	172	261	147	13	248	0	0	0	0	95.84	0	0	N	d__Bacteria;p__Firmicutes_A;c__Clostridia;o__Oscillospirales;f__Ruminococcaceae;g__Faecalibacterium;s__Faecalibacterium prausnitzii_C
P78_Sub1_bin.93	o__Clostridiales (UID1212)	172	257	149	11	246	0	0	0	0	95.84	0	0	N	d__Bacteria;p__Firmicutes_A;c__Clostridia;o__Oscillospirales;f__Oscillospiraceae;g__Lawsonibacter;s__Lawsonibacter asaccharolyticus
Bbetaine_bin.33	p__Actinobacteria (UID2112)	31	211	124	8	203	0	0	0	0	95.97	0	0	N	d__Bacteria;p__Actinobacteriota;c__Coriobacteriia;o__Coriobacteriales;f__Eggerthellaceae;g__Eggerthella;s__Eggerthella lenta
GB_bin.17	p__Actinobacteria (UID2112)	31	211	124	8	203	0	0	0	0	95.97	0	0	N	d__Bacteria;p__Actinobacteriota;c__Coriobacteriia;o__Coriobacteriales;f__Eggerthellaceae;g__Eggerthella;s__Eggerthella lenta
P11_bin.130	o__Clostridiales (UID1212)	172	263	149	6	257	0	0	0	0	95.97	0	0	N	d__Bacteria;p__Firmicutes_A;c__Clostridia;o__Oscillospirales;f__Oscillospiraceae;g__ER4;s__ER4 sp000765235
P30_bin.66	o__Clostridiales (UID1212)	172	263	149	6	257	0	0	0	0	95.97	0	0	N	d__Bacteria;p__Firmicutes_A;c__Clostridia;o__Oscillospirales;f__Acutalibacteraceae;g__CAG-217;s__CAG-217 sp000436335
P52_bin.73	o__Clostridiales (UID1212)	172	263	149	6	257	0	0	0	0	95.97	0	0	N	d__Bacteria;p__Firmicutes_A;c__Clostridia;o__Oscillospirales;f__Acutalibacteraceae;g__CAG-217;s__CAG-217 sp000436335
P19_bin.13	o__Bacteroidales (UID2621)	198	427	260	38	389	0	0	0	0	96.03	0	0	N	d__Bacteria;p__Bacteroidota;c__Bacteroidia;o__Bacteroidales;f__Tannerellaceae;g__Parabacteroides;s__Parabacteroides distasonis
P51_Sub1_bin.75	p__Bacteroidetes (UID2605)	350	314	208	49	265	0	0	0	0	96.04	0	0	N	d__Bacteria;p__Bacteroidota;c__Bacteroidia;o__Bacteroidales;f__Rikenellaceae;g__Alistipes;s__Alistipes shahii
P27_bin.26	p__Bacteroidetes (UID2605)	350	314	208	49	265	0	0	0	0	96.19	0	0	N	d__Bacteria;p__Bacteroidota;c__Bacteroidia;o__Bacteroidales;f__Rikenellaceae;g__Alistipes;s__Alistipes finegoldii
P51_bin.102	k__Bacteria (UID2569)	434	278	186	10	268	0	0	0	0	96.24	0	0	N	d__Bacteria;p__Bacteroidota;c__Bacteroidia;o__Bacteroidales;f__Marinifilaceae;g__Butyricimonas;s__Butyricimonas sp002161485
P117_bin.63	p__Proteobacteria (UID3887)	1487	256	160	24	232	0	0	0	0	96.25	0	0	N	d__Bacteria;p__Proteobacteria;c__Gammaproteobacteria;o__Burkholderiales;f__Burkholderiaceae;g__Mesosutterella;s__Mesosutterella massiliensis
P140_bin.62	p__Bacteroidetes (UID2605)	350	314	208	53	261	0	0	0	0	96.29	0	0	N	d__Bacteria;p__Bacteroidota;c__Bacteroidia;o__Bacteroidales;f__Rikenellaceae;g__Alistipes;s__Alistipes shahii
P21_bin.9	o__Selenomonadales (UID1024)	64	334	167	28	306	0	0	0	0	96.41	0	0	N	d__Bacteria;p__Firmicutes_C;c__Negativicutes;o__Acidaminococcales;f__Acidaminococcaceae;g__Acidaminococcus;s__Acidaminococcus intestini
P20_bin.51	f__Lachnospiraceae (UID1256)	33	333	171	8	325	0	0	0	0	96.49	0	0	N	d__Bacteria;p__Firmicutes_A;c__Clostridia;o__Lachnospirales;f__Lachnospiraceae;g__Mediterraneibacter;s__Mediterraneibacter torques
P51_Sub1_bin.96	o__Bacteroidales (UID2657)	160	492	269	49	443	0	0	0	0	96.5	0	0	N	d__Bacteria;p__Bacteroidota;c__Bacteroidia;o__Bacteroidales;f__Bacteroidaceae;g__Bacteroides;s__Bacteroides uniformis
P13_bin.29	p__Bacteroidetes (UID2605)	350	314	208	48	266	0	0	0	0	96.73	0	0	N	d__Bacteria;p__Bacteroidota;c__Bacteroidia;o__Bacteroidales;f__Rikenellaceae;g__Alistipes;s__Alistipes shahii
P116_bin.56	k__Bacteria (UID2569)	434	278	186	7	271	0	0	0	0	96.77	0	0	N	d__Bacteria;p__Bacteroidota;c__Bacteroidia;o__Bacteroidales;f__Marinifilaceae;g__Odoribacter;s__Odoribacter splanchnicus
P71_bin.2	k__Bacteria (UID2569)	434	278	186	6	272	0	0	0	0	96.77	0	0	N	d__Bacteria;p__Bacteroidota;c__Bacteroidia;o__Bacteroidales;f__Marinifilaceae;g__Odoribacter;s__Odoribacter splanchnicus
P70_bin.75	o__Bacteroidales (UID2621)	198	427	260	36	391	0	0	0	0	96.99	0	0	N	d__Bacteria;p__Bacteroidota;c__Bacteroidia;o__Bacteroidales;f__Tannerellaceae;g__Parabacteroides;s__Parabacteroides johnsonii
Choline_bin.17	o__Clostridiales (UID1212)	172	261	147	4	257	0	0	0	0	97.28	0	0	N	d__Bacteria;p__Firmicutes_A;c__Clostridia;o__Oscillospirales;f__Ruminococcaceae;g__Ruthenibacterium;s__Ruthenibacterium lactatiformans
P135_bin.123	k__Bacteria (UID2372)	131	177	106	22	155	0	0	0	0	97.3	0	0	N	d__Bacteria;p__Firmicutes;c__Bacilli;o__Erysipelotrichales;f__Erysipelotrichaceae;g__Longicatena;s__Longicatena caecimuris
Carnitine_bin.15	c__Deltaproteobacteria (UID3218)	61	284	169	12	272	0	0	0	0	97.64	0	0	N	d__Bacteria;p__Desulfobacterota;c__Desulfovibrionia;o__Desulfovibrionales;f__Desulfovibrionaceae;g__Bilophila;s__Bilophila wadsworthia
P11_bin.107	o__Clostridiales (UID1212)	172	263	149	6	257	0	0	0	0	97.65	0	0	N	d__Bacteria;p__Firmicutes_A;c__Clostridia;o__Oscillospirales;f__Ruminococcaceae;g__Ruminiclostridium_E;s__Ruminiclostridium_E siraeum
P37_bin.37	f__Lachnospiraceae (UID1256)	33	333	171	5	328	0	0	0	0	97.66	0	0	N	d__Bacteria;p__Firmicutes_A;c__Clostridia;o__Lachnospirales;f__Lachnospiraceae;g__Mediterraneibacter;s__Mediterraneibacter torques
P12_bin.58	o__Bacteroidales (UID2621)	198	427	260	8	419	0	0	0	0	97.87	0	0	N	d__Bacteria;p__Bacteroidota;c__Bacteroidia;o__Bacteroidales;f__Tannerellaceae;g__Parabacteroides;s__Parabacteroides distasonis
P23_bin.48	f__Lachnospiraceae (UID1256)	33	333	171	8	325	0	0	0	0	97.95	0	0	N	d__Bacteria;p__Firmicutes_A;c__Clostridia;o__Lachnospirales;f__Lachnospiraceae;g__Mediterraneibacter;s__Mediterraneibacter torques
P99_bin.102	o__Bacteroidales (UID2621)	198	427	260	32	395	0	0	0	0	97.95	0	0	N	d__Bacteria;p__Bacteroidota;c__Bacteroidia;o__Bacteroidales;f__Tannerellaceae;g__Parabacteroides;s__Parabacteroides distasonis
GB_bin.27	o__Clostridiales (UID1212)	172	261	147	3	258	0	0	0	0	97.96	0	0	N	d__Bacteria;p__Firmicutes_A;c__Clostridia;o__Oscillospirales;f__Ruminococcaceae;g__Ruthenibacterium;s__Ruthenibacterium lactatiformans
P135_bin.69	o__Clostridiales (UID1212)	172	261	147	3	258	0	0	0	0	97.96	0	0	N	d__Bacteria;p__Firmicutes_A;c__Clostridia;o__Oscillospirales;f__Ruminococcaceae;g__Fournierella;s__Fournierella sp900543285
P21_bin.80	o__Clostridiales (UID1212)	172	263	149	5	258	0	0	0	0	97.97	0	0	N	d__Bacteria;p__Firmicutes_A;c__Clostridia;o__Lachnospirales;f__Lachnospiraceae;g__Lachnospira;s__Lachnospira eligens_B
P13_bin.49	o__Bacteroidales (UID2657)	160	492	269	9	483	0	0	0	0	98.14	0	0	N	d__Bacteria;p__Bacteroidota;c__Bacteroidia;o__Bacteroidales;f__Bacteroidaceae;g__Paraprevotella;s__Paraprevotella clara
Bbetaine_bin.14	o__Selenomonadales (UID1024)	64	334	167	4	330	0	0	0	0	98.2	0	0	N	d__Bacteria;p__Firmicutes_C;c__Negativicutes;o__Veillonellales;f__Megasphaeraceae;g__Megasphaera_B;s__Megasphaera_B sp900549385
Carnitine_bin.4	o__Selenomonadales (UID1024)	64	334	167	4	330	0	0	0	0	98.2	0	0	N	d__Bacteria;p__Firmicutes_C;c__Negativicutes;o__Veillonellales;f__Megasphaeraceae;g__Megasphaera_B;s__Megasphaera_B sp900549385
Choline_bin.20	o__Selenomonadales (UID1024)	64	334	167	4	330	0	0	0	0	98.2	0	0	N	d__Bacteria;p__Firmicutes_C;c__Negativicutes;o__Veillonellales;f__Megasphaeraceae;g__Megasphaera_B;s__Megasphaera_B sp900549385
Choline_bin.31	f__Lachnospiraceae (UID1256)	33	333	171	3	330	0	0	0	0	98.25	0	0	N	d__Bacteria;p__Firmicutes_A;c__Clostridia;o__Lachnospirales;f__Lachnospiraceae;g__Dorea;s__Dorea sp000509125
P64_bin.5	o__Bacteroidales (UID2621)	198	427	260	5	422	0	0	0	0	98.27	0	0	N	d__Bacteria;p__Bacteroidota;c__Bacteroidia;o__Bacteroidales;f__Tannerellaceae;g__Parabacteroides;s__Parabacteroides distasonis
P32_bin.38	p__Bacteroidetes (UID2605)	350	314	208	39	275	0	0	0	0	98.29	0	0	N	d__Bacteria;p__Bacteroidota;c__Bacteroidia;o__Bacteroidales;f__Rikenellaceae;g__Alistipes;s__Alistipes shahii
P130_bin.24	k__Bacteria (UID2569)	434	278	186	5	273	0	0	0	0	98.39	0	0	N	d__Bacteria;p__Bacteroidota;c__Bacteroidia;o__Bacteroidales;f__Marinifilaceae;g__Odoribacter;s__Odoribacter splanchnicus
P142_bin.44	o__Bacteroidales (UID2621)	198	427	260	5	422	0	0	0	0	98.46	0	0	N	d__Bacteria;p__Bacteroidota;c__Bacteroidia;o__Bacteroidales;f__Tannerellaceae;g__Parabacteroides;s__Parabacteroides distasonis
P19_bin.14	o__Bacteroidales (UID2621)	198	427	260	46	381	0	0	0	0	98.53	0	0	N	d__Bacteria;p__Bacteroidota;c__Bacteroidia;o__Bacteroidales;f__Tannerellaceae;g__Parabacteroides;s__Parabacteroides merdae
P139_bin.20	o__Clostridiales (UID1212)	172	260	146	3	257	0	0	0	0	98.63	0	0	N	d__Bacteria;p__Firmicutes_A;c__Clostridia;o__Oscillospirales;f__Ruminococcaceae;g__Ruminococcus_D;s__Ruminococcus_D bicirculans
P67_bin.25	o__Clostridiales (UID1212)	172	263	149	3	260	0	0	0	0	98.66	0	0	N	d__Bacteria;p__Firmicutes_A;c__Clostridia;o__Lachnospirales;f__Lachnospiraceae;g__CAG-127;s__CAG-127 sp900319515
P142_bin.45	o__Selenomonadales (UID1024)	64	334	167	5	329	0	0	0	0	98.8	0	0	N	d__Bacteria;p__Firmicutes_C;c__Negativicutes;o__Acidaminococcales;f__Acidaminococcaceae;g__Acidaminococcus;s__Acidaminococcus intestini
P37_bin.65	o__Selenomonadales (UID1024)	64	334	167	37	297	0	0	0	0	98.8	0	0	N	d__Bacteria;p__Firmicutes_C;c__Negativicutes;o__Acidaminococcales;f__Acidaminococcaceae;g__Acidaminococcus;s__Acidaminococcus intestini
P25_bin.40	c__Deltaproteobacteria (UID3218)	61	284	169	4	280	0	0	0	0	98.82	0	0	N	d__Bacteria;p__Desulfobacterota;c__Desulfovibrionia;o__Desulfovibrionales;f__Desulfovibrionaceae;g__Bilophila;s__Bilophila wadsworthia
P51_bin.82	k__Bacteria (UID2569)	434	278	186	3	275	0	0	0	0	98.92	0	0	N	d__Bacteria;p__Bacteroidota;c__Bacteroidia;o__Bacteroidales;f__Marinifilaceae;g__Odoribacter;s__Odoribacter splanchnicus
P67_bin.41	k__Bacteria (UID2569)	434	278	186	2	276	0	0	0	0	98.92	0	0	N	d__Bacteria;p__Bacteroidota;c__Bacteroidia;o__Bacteroidales;f__Marinifilaceae;g__Odoribacter;s__Odoribacter splanchnicus
P68_bin.18	k__Bacteria (UID2569)	434	278	186	2	276	0	0	0	0	98.92	0	0	N	d__Bacteria;p__Bacteroidota;c__Bacteroidia;o__Bacteroidales;f__Marinifilaceae;g__Odoribacter;s__Odoribacter splanchnicus
P83_bin.30	k__Bacteria (UID2569)	434	278	186	2	276	0	0	0	0	98.92	0	0	N	d__Bacteria;p__Bacteroidota;c__Bacteroidia;o__Bacteroidales;f__Marinifilaceae;g__Odoribacter;s__Odoribacter splanchnicus
P95_bin.19	k__Bacteria (UID2569)	434	278	186	2	276	0	0	0	0	98.92	0	0	N	d__Bacteria;p__Bacteroidota;c__Bacteroidia;o__Bacteroidales;f__Marinifilaceae;g__Odoribacter;s__Odoribacter splanchnicus
P135_bin.70	p__Bacteroidetes (UID2605)	350	314	208	19	295	0	0	0	0	99.04	0	0	N	d__Bacteria;p__Bacteroidota;c__Bacteroidia;o__Bacteroidales;f__Rikenellaceae;g__Alistipes;s__Alistipes shahii
Choline_bin.23	p__Actinobacteria (UID2112)	31	211	124	1	210	0	0	0	0	99.19	0	0	N	d__Bacteria;p__Actinobacteriota;c__Coriobacteriia;o__Coriobacteriales;f__Eggerthellaceae;g__Eggerthella;s__Eggerthella lenta
P74_Sub1_bin.97	o__Selenomonadales (UID1024)	64	334	167	31	303	0	0	0	0	99.4	0	0	N	d__Bacteria;p__Firmicutes_C;c__Negativicutes;o__Veillonellales;f__Megasphaeraceae;g__Megasphaera_B;s__Megasphaera_B sp900549385
P74_bin.41	o__Selenomonadales (UID1024)	64	334	167	31	303	0	0	0	0	99.4	0	0	N	d__Bacteria;p__Firmicutes_C;c__Negativicutes;o__Veillonellales;f__Megasphaeraceae;g__Megasphaera_B;s__Megasphaera_B sp900549385
GB_bin.31	c__Deltaproteobacteria (UID3218)	61	284	169	1	283	0	0	0	0	99.41	0	0	N	d__Bacteria;p__Desulfobacterota;c__Desulfovibrionia;o__Desulfovibrionales;f__Desulfovibrionaceae;g__Bilophila;s__Bilophila wadsworthia
P135_bin.143	k__Bacteria (UID2569)	434	278	186	1	277	0	0	0	0	99.46	0	0	N	d__Bacteria;p__Bacteroidota;c__Bacteroidia;o__Bacteroidales;f__Marinifilaceae;g__Odoribacter;s__Odoribacter splanchnicus
P157_bin.43	k__Bacteria (UID2569)	434	278	186	1	277	0	0	0	0	99.46	0	0	N	d__Bacteria;p__Bacteroidota;c__Bacteroidia;o__Bacteroidales;f__Marinifilaceae;g__Odoribacter;s__Odoribacter splanchnicus
P19_bin.17	k__Bacteria (UID2569)	434	278	186	1	277	0	0	0	0	99.46	0	0	N	d__Bacteria;p__Bacteroidota;c__Bacteroidia;o__Bacteroidales;f__Marinifilaceae;g__Odoribacter;s__Odoribacter splanchnicus
P90_bin.8	k__Bacteria (UID2569)	434	278	186	1	277	0	0	0	0	99.46	0	0	N	d__Bacteria;p__Bacteroidota;c__Bacteroidia;o__Bacteroidales;f__Marinifilaceae;g__Odoribacter;s__Odoribacter splanchnicus
P52_bin.4	o__Bacteroidales (UID2617)	213	406	265	1	405	0	0	0	0	99.62	0	0	N	d__Bacteria;p__Bacteroidota;c__Bacteroidia;o__Bacteroidales;f__Barnesiellaceae;g__Barnesiella;s__Barnesiella sp003150885
P16_bin.103	o__Clostridiales (UID1212)	172	263	149	7	255	1	0	0	0	96.98	0.02	0	N	d__Bacteria;p__Firmicutes_A;c__Clostridia;o__Oscillospirales;f__Ruminococcaceae;g__Ruminiclostridium_E;s__Ruminiclostridium_E siraeum
P64_bin.17	p__Bacteroidetes (UID2605)	350	314	208	7	306	1	0	0	0	97.6	0.03	0	N	d__Bacteria;p__Bacteroidota;c__Bacteroidia;o__Bacteroidales;f__Rikenellaceae;g__Alistipes;s__Alistipes shahii
P109_bin.88	k__Bacteria (UID2372)	131	177	106	23	153	1	0	0	0	91.98	0.04	0	N	d__Bacteria;p__Firmicutes;c__Bacilli;o__Erysipelotrichales;f__Erysipelotrichaceae;g__Longicatena;s__Longicatena caecimuris
P117_bin.119	f__Lachnospiraceae (UID1286)	57	420	207	78	341	1	0	0	0	89.13	0.05	100	N	d__Bacteria;p__Firmicutes_A;c__Clostridia;o__Lachnospirales;f__Lachnospiraceae;g__Agathobacter;s__Agathobacter rectalis
P21_bin.2	p__Actinobacteria (UID2112)	31	211	124	110	100	1	0	0	0	52.06	0.07	100	N	d__Bacteria;p__Actinobacteriota;c__Coriobacteriia;o__Coriobacteriales;f__Eggerthellaceae;g__Eggerthella;s__Eggerthella lenta
P21_Sub1_bin.67	p__Actinobacteria (UID2112)	31	211	124	104	106	1	0	0	0	53.89	0.07	100	N	d__Bacteria;p__Actinobacteriota;c__Coriobacteriia;o__Coriobacteriales;f__Eggerthellaceae;g__Eggerthella;s__Eggerthella lenta
P169_bin.101	o__Bacteroidales (UID2621)	198	427	260	110	316	1	0	0	0	68.08	0.1	100	N	d__Bacteria;p__Bacteroidota;c__Bacteroidia;o__Bacteroidales;f__Tannerellaceae;g__Parabacteroides;s__Parabacteroides merdae
GB_bin.39	f__Lachnospiraceae (UID1256)	33	333	171	21	311	1	0	0	0	93.57	0.1	0	N	d__Bacteria;p__Firmicutes_A;c__Clostridia;o__Lachnospirales;f__Lachnospiraceae;g__Dorea;s__Dorea sp000509125
P13_bin.53	f__Lachnospiraceae (UID1256)	33	333	171	12	320	1	0	0	0	96.05	0.1	0	N	d__Bacteria;p__Firmicutes_A;c__Clostridia;o__Lachnospirales;f__Lachnospiraceae;g__Mediterraneibacter;s__Mediterraneibacter torques
P70_bin.59	o__Clostridiales (UID1226)	155	278	158	124	153	1	0	0	0	59.6	0.11	0	N	d__Bacteria;p__Firmicutes_A;c__Clostridia;o__Lachnospirales;f__Lachnospiraceae;g__Enterocloster;s__Enterocloster sp001517625
P27_bin.42	p__Proteobacteria (UID3887)	1487	255	158	68	186	1	0	0	0	68.99	0.11	0	N	d__Bacteria;p__Proteobacteria;c__Gammaproteobacteria;o__Burkholderiales;f__Burkholderiaceae;g__Parasutterella;s__Parasutterella excrementihominis
P78_bin.77	f__Lachnospiraceae (UID1256)	33	333	171	55	277	1	0	0	0	89.5	0.12	100	N	d__Bacteria;p__Firmicutes_A;c__Clostridia;o__Lachnospirales;f__Lachnospiraceae;g__Mediterraneibacter;s__Mediterraneibacter lactaris
P78_Sub1_bin.39	f__Lachnospiraceae (UID1256)	33	333	171	52	280	1	0	0	0	90.08	0.12	100	N	d__Bacteria;p__Firmicutes_A;c__Clostridia;o__Lachnospirales;f__Lachnospiraceae;g__Mediterraneibacter;s__Mediterraneibacter lactaris
P12_bin.37	p__Bacteroidetes (UID2605)	350	314	208	58	255	1	0	0	0	94.15	0.12	100	N	d__Bacteria;p__Bacteroidota;c__Bacteroidia;o__Bacteroidales;f__Rikenellaceae;g__Alistipes;s__Alistipes shahii
P52_bin.55	p__Proteobacteria (UID3887)	1487	255	158	16	238	1	0	0	0	91.61	0.13	100	N	d__Bacteria;p__Proteobacteria;c__Gammaproteobacteria;o__Burkholderiales;f__Burkholderiaceae;g__Parasutterella;s__Parasutterella excrementihominis
P27_bin.44	o__Bacteroidales (UID2621)	198	427	260	54	372	1	0	0	0	96.65	0.13	0	N	d__Bacteria;p__Bacteroidota;c__Bacteroidia;o__Bacteroidales;f__Tannerellaceae;g__Parabacteroides;s__Parabacteroides merdae
P14_bin.29	o__Bacteroidales (UID2621)	198	427	260	31	395	1	0	0	0	98.34	0.13	0	N	d__Bacteria;p__Bacteroidota;c__Bacteroidia;o__Bacteroidales;f__Tannerellaceae;g__Parabacteroides;s__Parabacteroides distasonis
P74_Sub1_bin.89	f__Lachnospiraceae (UID1256)	33	333	171	161	171	1	0	0	0	53.86	0.15	0	N	d__Bacteria;p__Firmicutes_A;c__Clostridia;o__Lachnospirales;f__Lachnospiraceae;g__Mediterraneibacter;s__Mediterraneibacter faecis
P139_bin.24	f__Bifidobacteriaceae (UID1462)	65	476	217	34	440	2	0	0	0	92.93	0.15	100	N	d__Bacteria;p__Actinobacteriota;c__Actinomycetia;o__Actinomycetales;f__Bifidobacteriaceae;g__Bifidobacterium;s__Bifidobacterium bifidum
TMA_bin.3	o__Selenomonadales (UID1024)	64	334	167	19	314	1	0	0	0	94.84	0.15	0	N	d__Bacteria;p__Firmicutes_C;c__Negativicutes;o__Veillonellales;f__Megasphaeraceae;g__Megasphaera_B;s__Megasphaera_B sp900549385
P159_bin.24	p__Bacteroidetes (UID2605)	350	314	208	56	257	1	0	0	0	95.99	0.16	100	N	d__Bacteria;p__Bacteroidota;c__Bacteroidia;o__Bacteroidales;f__Rikenellaceae;g__Alistipes;s__Alistipes shahii
P31_bin.90	o__Clostridiales (UID1212)	172	263	149	105	157	1	0	0	0	67.87	0.17	100	N	d__Bacteria;p__Firmicutes_A;c__Clostridia;o__Lachnospirales;f__Lachnospiraceae;g__Lachnospira;s__Lachnospira rogosae
TMA_bin.5	o__Bacteroidales (UID2657)	160	492	269	162	328	2	0	0	0	74	0.17	50	N	d__Bacteria;p__Bacteroidota;c__Bacteroidia;o__Bacteroidales;f__Bacteroidaceae;g__Bacteroides;s__Bacteroides uniformis
P78_bin.94	f__Lachnospiraceae (UID1256)	33	333	171	66	263	4	0	0	0	82.4	0.17	50	N	d__Bacteria;p__Firmicutes_A;c__Clostridia;o__Lachnospirales;f__Lachnospiraceae;g__Dorea;s__Dorea longicatena
P117_bin.61	o__Clostridiales (UID1212)	172	261	147	44	216	1	0	0	0	94.27	0.17	100	N	d__Bacteria;p__Firmicutes_A;c__Clostridia;o__Oscillospirales;f__Ruminococcaceae;g__Gemmiger;s__Gemmiger sp900540595
P78_bin.27	o__Clostridiales (UID1212)	172	263	149	51	211	1	0	0	0	95.32	0.17	100	N	d__Bacteria;p__Firmicutes_A;c__Clostridia;o__Lachnospirales;f__Lachnospiraceae;g__Lachnospira;s__Lachnospira eligens_B
P169_bin.33	o__Bacteroidales (UID2621)	198	427	260	145	281	1	0	0	0	62.43	0.19	0	N	d__Bacteria;p__Bacteroidota;c__Bacteroidia;o__Bacteroidales;f__Tannerellaceae;g__Parabacteroides;s__Parabacteroides distasonis
P169_Sub1_bin.93	o__Bacteroidales (UID2621)	198	427	260	140	286	1	0	0	0	63.78	0.19	0	N	d__Bacteria;p__Bacteroidota;c__Bacteroidia;o__Bacteroidales;f__Tannerellaceae;g__Parabacteroides;s__Parabacteroides distasonis
P99_bin.7	o__Bacteroidales (UID2716)	92	487	270	220	266	1	0	0	0	64.36	0.19	100	N	d__Bacteria;p__Bacteroidota;c__Bacteroidia;o__Bacteroidales;f__Bacteroidaceae;g__Prevotella;s__Prevotella sp000434975
P14_bin.32	o__Bacteroidales (UID2621)	198	427	260	55	371	1	0	0	0	90.65	0.19	0	N	d__Bacteria;p__Bacteroidota;c__Bacteroidia;o__Bacteroidales;f__Tannerellaceae;g__Parabacteroides;s__Parabacteroides merdae
P23_bin.38	o__Bacteroidales (UID2657)	160	492	269	77	414	1	0	0	0	92.24	0.19	0	N	d__Bacteria;p__Bacteroidota;c__Bacteroidia;o__Bacteroidales;f__Bacteroidaceae;g__Phocaeicola;s__Phocaeicola massiliensis
P67_bin.16	o__Bacteroidales (UID2621)	198	427	260	51	375	1	0	0	0	92.76	0.19	100	N	d__Bacteria;p__Bacteroidota;c__Bacteroidia;o__Bacteroidales;f__Tannerellaceae;g__Parabacteroides;s__Parabacteroides merdae
P51_Sub1_bin.40	o__Bacteroidales (UID2657)	160	492	269	69	422	1	0	0	0	93.9	0.19	100	N	d__Bacteria;p__Bacteroidota;c__Bacteroidia;o__Bacteroidales;f__Bacteroidaceae;g__Bacteroides;s__Bacteroides fragilis
P20_Sub1_bin.42	o__Bacteroidales (UID2657)	160	492	269	62	429	1	0	0	0	95.2	0.19	100	N	d__Bacteria;p__Bacteroidota;c__Bacteroidia;o__Bacteroidales;f__Bacteroidaceae;g__Bacteroides;s__Bacteroides fragilis
P159_bin.6	o__Bacteroidales (UID2657)	160	492	269	12	479	1	0	0	0	96.65	0.19	0	N	d__Bacteria;p__Bacteroidota;c__Bacteroidia;o__Bacteroidales;f__Bacteroidaceae;g__Paraprevotella;s__Paraprevotella clara
P94_bin.29	o__Clostridiales (UID1226)	155	278	158	107	170	1	0	0	0	65.39	0.21	100	N	d__Bacteria;p__Firmicutes_A;c__Clostridia;o__Lachnospirales;f__Lachnospiraceae;g__Fusicatenibacter;s__Fusicatenibacter saccharivorans
P135_bin.112	o__Clostridiales (UID1212)	172	263	149	79	183	1	0	0	0	78.31	0.22	0	N	d__Bacteria;p__Firmicutes_A;c__Clostridia;o__Oscillospirales;f__Ruminococcaceae;g__Anaerotruncus;s__Anaerotruncus colihominis
P92_bin.41	f__Bifidobacteriaceae (UID1462)	65	476	217	231	244	1	0	0	0	54.9	0.23	0	N	d__Bacteria;p__Actinobacteriota;c__Actinomycetia;o__Actinomycetales;f__Bifidobacteriaceae;g__Bifidobacterium;s__Bifidobacterium longum
P78_Sub1_bin.8	o__Clostridiales (UID1212)	172	263	149	52	207	4	0	0	0	87.25	0.24	25	N	d__Bacteria;p__Firmicutes_A;c__Clostridia;o__Oscillospirales;f__Oscillospiraceae;g__CAG-110;s__CAG-110 sp003525905
P157_bin.3	o__Bacteroidales (UID2621)	198	427	260	45	380	2	0	0	0	93.72	0.26	0	N	d__Bacteria;p__Bacteroidota;c__Bacteroidia;o__Bacteroidales;f__Tannerellaceae;g__Parabacteroides;s__Parabacteroides distasonis
P157_bin.38	k__Bacteria (UID2569)	434	278	186	29	248	1	0	0	0	88.47	0.27	100	N	d__Bacteria;p__Bacteroidota;c__Bacteroidia;o__Bacteroidales;f__Marinifilaceae;g__Butyricimonas;s__Butyricimonas faecihominis
P74_bin.57	o__Bacteroidales (UID2621)	198	427	260	23	402	2	0	0	0	97.69	0.27	0	N	d__Bacteria;p__Bacteroidota;c__Bacteroidia;o__Bacteroidales;f__Tannerellaceae;g__Parabacteroides;s__Parabacteroides merdae
P95_bin.50	k__Bacteria (UID1453)	901	171	117	24	146	1	0	0	0	84.95	0.28	0	N	d__Bacteria;p__Cyanobacteria;c__Vampirovibrionia;o__Gastranaerophilales;f__Gastranaerophilaceae;g__CAG-196;s__CAG-196 sp002102975
P67_bin.23	k__Bacteria (UID1453)	901	171	117	15	155	1	0	0	0	88.03	0.28	0	N	d__Bacteria;p__Cyanobacteria;c__Vampirovibrionia;o__Gastranaerophilales;f__Gastranaerophilaceae;g__CAG-196;s__CAG-196 sp002102975
P1_bin.21	o__Bacteroidales (UID2654)	163	486	266	3	480	3	0	0	0	98.87	0.28	66.67	N	d__Bacteria;p__Bacteroidota;c__Bacteroidia;o__Bacteroidales;f__Bacteroidaceae;g__Phocaeicola;s__Phocaeicola vulgatus
P92_bin.5	k__Bacteria (UID2569)	434	278	186	67	209	2	0	0	0	75.54	0.29	0	N	d__Bacteria;p__Bacteroidota;c__Bacteroidia;o__Bacteroidales;f__Marinifilaceae;g__Butyricimonas;s__Butyricimonas sp002161485
P30_bin.84	c__Gammaproteobacteria (UID4201)	1164	271	170	54	216	1	0	0	0	82.94	0.29	0	N	d__Bacteria;p__Proteobacteria;c__Gammaproteobacteria;o__Enterobacterales;f__Succinivibrionaceae;g__Succinivibrio;s__Succinivibrio sp000431835
P37_bin.16	o__Selenomonadales (UID1024)	64	334	167	133	199	2	0	0	0	64.05	0.3	0	N	d__Bacteria;p__Firmicutes_C;c__Negativicutes;o__Acidaminococcales;f__Acidaminococcaceae;g__Phascolarctobacterium;s__Phascolarctobacterium faecium
P116_bin.49	o__Clostridiales (UID1226)	155	278	158	27	250	1	0	0	0	90.3	0.32	100	N	d__Bacteria;p__Firmicutes_A;c__Clostridia;o__Lachnospirales;f__Lachnospiraceae;g__Enterocloster;s__Enterocloster sp000431375
P52_bin.52	c__Deltaproteobacteria (UID3218)	61	284	169	144	138	2	0	0	0	56	0.33	0	N	d__Bacteria;p__Desulfobacterota;c__Desulfovibrionia;o__Desulfovibrionales;f__Desulfovibrionaceae;g__Bilophila;s__Bilophila wadsworthia
P27_bin.25	c__Deltaproteobacteria (UID3218)	61	284	169	77	204	3	0	0	0	79.18	0.33	0	N	d__Bacteria;p__Desulfobacterota;c__Desulfovibrionia;o__Desulfovibrionales;f__Desulfovibrionaceae;g__Bilophila;s__Bilophila wadsworthia
P74_bin.136	k__Bacteria (UID203)	5449	104	58	63	40	1	0	0	0	57.93	0.34	100	N	d__Bacteria;p__Bacteroidota;c__Bacteroidia;o__Bacteroidales;f__Bacteroidaceae;g__Bacteroides;s__Bacteroides caccae
P30_bin.81	o__Clostridiales (UID1212)	172	257	149	76	180	1	0	0	0	69.53	0.34	100	N	d__Bacteria;p__Firmicutes_A;c__Clostridia;o__Oscillospirales;f__Oscillospiraceae;g__Evtepia;s__Evtepia gabavorous
P68_bin.29	o__Clostridiales (UID1212)	172	263	149	43	219	1	0	0	0	79.19	0.34	0	N	d__Bacteria;p__Firmicutes_A;c__Clostridia;o__Oscillospirales;f__Acutalibacteraceae;g__GCA-900066995;s__GCA-900066995 sp900291955
P16_bin.125	k__Bacteria (UID203)	5449	104	58	47	56	1	0	0	0	80.17	0.34	0	N	d__Bacteria;p__Bacteroidota;c__Bacteroidia;o__Bacteroidales;f__Rikenellaceae;g__Alistipes;s__Alistipes shahii
P21_bin.36	o__Clostridiales (UID1212)	172	263	149	41	221	1	0	0	0	93.29	0.34	0	N	d__Bacteria;p__Firmicutes_A;c__Clostridia;o__Oscillospirales;f__Acutalibacteraceae;g__Clostridium_A;s__Clostridium_A leptum
P31_bin.93	o__Clostridiales (UID1212)	172	263	149	38	224	1	0	0	0	95.75	0.34	0	N	d__Bacteria;p__Firmicutes_A;c__Clostridia;o__Oscillospirales;f__Acutalibacteraceae;g__CAG-177;s__CAG-177 sp003514385
P140_bin.2	o__Clostridiales (UID1212)	172	263	149	4	258	1	0	0	0	97.99	0.34	0	N	d__Bacteria;p__Firmicutes_A;c__Clostridia;o__Oscillospirales;f__Acutalibacteraceae;g__Eubacterium_R;s__Eubacterium_R sp000436835
P21_Sub1_bin.24	o__Clostridiales (UID1212)	172	263	149	34	228	1	0	0	0	97.99	0.34	0	N	d__Bacteria;p__Firmicutes_A;c__Clostridia;o__Oscillospirales;f__Acutalibacteraceae;g__Clostridium_A;s__Clostridium_A leptum
Carnitine_bin.28	o__Clostridiales (UID1120)	304	249	142	86	162	1	0	0	0	69.72	0.35	100	N	d__Bacteria;p__Firmicutes_A;c__Clostridia;o__Eubacteriales;f__Eubacteriaceae;g__Eubacterium;s__Eubacterium callanderi
P78_bin.34	k__Bacteria (UID2569)	434	278	186	30	246	2	0	0	0	92.47	0.36	0	N	d__Bacteria;p__Bacteroidota;c__Bacteroidia;o__Bacteroidales;f__Marinifilaceae;g__Odoribacter;s__Odoribacter splanchnicus
P157_bin.84	o__Bacteroidales (UID2657)	160	492	269	156	335	1	0	0	0	67.55	0.37	0	N	d__Bacteria;p__Bacteroidota;c__Bacteroidia;o__Bacteroidales;f__Bacteroidaceae;g__UBA6398;s__UBA6398 sp003150315
P21_bin.47	o__Bacteroidales (UID2657)	160	492	269	81	409	2	0	0	0	92.23	0.37	50	N	d__Bacteria;p__Bacteroidota;c__Bacteroidia;o__Bacteroidales;f__Bacteroidaceae;g__Bacteroides;s__Bacteroides fragilis
P21_Sub1_bin.7	o__Bacteroidales (UID2657)	160	492	269	57	434	1	0	0	0	96.05	0.37	0	N	d__Bacteria;p__Bacteroidota;c__Bacteroidia;o__Bacteroidales;f__Bacteroidaceae;g__Bacteroides;s__Bacteroides uniformis
P159_bin.22	o__Bacteroidales (UID2621)	198	427	260	67	358	2	0	0	0	92.21	0.38	0	N	d__Bacteria;p__Bacteroidota;c__Bacteroidia;o__Bacteroidales;f__Tannerellaceae;g__Parabacteroides;s__Parabacteroides distasonis
P90_bin.4	o__Bacteroidales (UID2654)	163	485	265	58	426	1	0	0	0	95.35	0.38	0	N	d__Bacteria;p__Bacteroidota;c__Bacteroidia;o__Bacteroidales;f__Bacteroidaceae;g__Phocaeicola;s__Phocaeicola vulgatus
P135_bin.85	o__Bacteroidales (UID2621)	198	427	260	8	417	2	0	0	0	97.5	0.38	0	N	d__Bacteria;p__Bacteroidota;c__Bacteroidia;o__Bacteroidales;f__Tannerellaceae;g__Parabacteroides;s__Parabacteroides distasonis
P109_bin.73	o__Bacteroidales (UID2621)	198	427	260	4	421	2	0	0	0	98.65	0.38	0	N	d__Bacteria;p__Bacteroidota;c__Bacteroidia;o__Bacteroidales;f__Tannerellaceae;g__Parabacteroides;s__Parabacteroides distasonis
P23_bin.20	o__Bacteroidales (UID2621)	198	427	260	30	395	2	0	0	0	98.98	0.38	0	N	d__Bacteria;p__Bacteroidota;c__Bacteroidia;o__Bacteroidales;f__Tannerellaceae;g__Parabacteroides;s__Parabacteroides distasonis
P44_bin.49	o__Bacteroidales (UID2621)	198	427	260	2	423	2	0	0	0	99.42	0.38	0	N	d__Bacteria;p__Bacteroidota;c__Bacteroidia;o__Bacteroidales;f__Tannerellaceae;g__Parabacteroides;s__Parabacteroides distasonis
P169_bin.10	f__Lachnospiraceae (UID1256)	33	333	171	142	189	2	0	0	0	59.88	0.39	0	N	d__Bacteria;p__Firmicutes_A;c__Clostridia;o__Lachnospirales;f__Lachnospiraceae;g__Mediterraneibacter;s__Mediterraneibacter faecis
P99_bin.112	o__Clostridiales (UID1212)	172	263	149	95	166	2	0	0	0	68.91	0.4	50	N	d__Bacteria;p__Firmicutes_A;c__Clostridia;o__Oscillospirales;f__Oscillospiraceae;g__ER4;s__ER4 sp000765235
P78_bin.193	c__Clostridia (UID1118)	387	223	124	43	179	1	0	0	0	76.21	0.4	0	N	d__Bacteria;p__Firmicutes_A;c__Clostridia_A;o__Christensenellales;f__Borkfalkiaceae;g__UMGS621;s__UMGS621 sp900543915
P54_bin.45	o__Bacteroidales (UID2716)	92	487	270	193	292	2	0	0	0	59.9	0.44	100	N	d__Bacteria;p__Bacteroidota;c__Bacteroidia;o__Bacteroidales;f__Bacteroidaceae;g__Prevotella;s__Prevotella stercorea
P23_bin.46	o__Clostridiales (UID1212)	172	261	147	102	157	2	0	0	0	55.31	0.45	0	N	d__Bacteria;p__Firmicutes_A;c__Clostridia;o__Oscillospirales;f__Ruminococcaceae;g__Ruthenibacterium;s__Ruthenibacterium sp900546885
P70_bin.70	o__Clostridiales (UID1212)	172	263	149	25	236	2	0	0	0	88.81	0.45	50	N	d__Bacteria;p__Firmicutes_A;c__Clostridia;o__Oscillospirales;f__Ruminococcaceae;g__Ruminiclostridium_E;s__Ruminiclostridium_E siraeum
P116_bin.11	k__Bacteria (UID2372)	131	177	106	10	166	1	0	0	0	96.23	0.47	0	N	d__Bacteria;p__Firmicutes;c__Bacilli;o__Erysipelotrichales;f__Erysipelatoclostridiaceae;g__Erysipelatoclostridium;s__Erysipelatoclostridium sp000752095
P20_Sub1_bin.12	p__Bacteroidetes (UID2605)	350	314	208	116	197	1	0	0	0	65.46	0.48	0	N	d__Bacteria;p__Bacteroidota;c__Bacteroidia;o__Bacteroidales;f__Rikenellaceae;g__Alistipes;s__Alistipes onderdonkii
P52_bin.64	p__Bacteroidetes (UID2605)	350	314	208	116	197	1	0	0	0	65.87	0.48	0	N	d__Bacteria;p__Bacteroidota;c__Bacteroidia;o__Bacteroidales;f__Rikenellaceae;g__Alistipes;s__Alistipes putredinis
P20_bin.27	p__Bacteroidetes (UID2605)	350	314	208	90	223	1	0	0	0	68.19	0.48	0	N	d__Bacteria;p__Bacteroidota;c__Bacteroidia;o__Bacteroidales;f__Rikenellaceae;g__Alistipes;s__Alistipes putredinis
P37_bin.46	p__Bacteroidetes (UID2605)	350	314	208	105	208	1	0	0	0	68.19	0.48	0	N	d__Bacteria;p__Bacteroidota;c__Bacteroidia;o__Bacteroidales;f__Rikenellaceae;g__Alistipes;s__Alistipes putredinis
P95_bin.79	p__Bacteroidetes (UID2605)	350	314	208	89	224	1	0	0	0	71.29	0.48	0	N	d__Bacteria;p__Bacteroidota;c__Bacteroidia;o__Bacteroidales;f__Rikenellaceae;g__Alistipes;s__Alistipes obesi
P67_bin.22	p__Bacteroidetes (UID2605)	350	314	208	92	221	1	0	0	0	75.24	0.48	0	N	d__Bacteria;p__Bacteroidota;c__Bacteroidia;o__Bacteroidales;f__Rikenellaceae;g__Alistipes;s__Alistipes putredinis
P32_bin.36	p__Bacteroidetes (UID2605)	350	314	208	82	231	1	0	0	0	80.35	0.48	0	N	d__Bacteria;p__Bacteroidota;c__Bacteroidia;o__Bacteroidales;f__Rikenellaceae;g__Alistipes;s__Alistipes onderdonkii
P169_Sub1_bin.55	p__Bacteroidetes (UID2605)	350	314	208	86	227	1	0	0	0	85.3	0.48	100	N	d__Bacteria;p__Bacteroidota;c__Bacteroidia;o__Bacteroidales;f__Rikenellaceae;g__Alistipes;s__Alistipes finegoldii
P169_bin.42	p__Bacteroidetes (UID2605)	350	314	208	86	227	1	0	0	0	85.3	0.48	100	N	d__Bacteria;p__Bacteroidota;c__Bacteroidia;o__Bacteroidales;f__Rikenellaceae;g__Alistipes;s__Alistipes finegoldii
P14_bin.3	p__Bacteroidetes (UID2605)	350	314	208	60	253	1	0	0	0	92.31	0.48	0	N	d__Bacteria;p__Bacteroidota;c__Bacteroidia;o__Bacteroidales;f__Rikenellaceae;g__Alistipes;s__Alistipes shahii
P19_bin.23	p__Bacteroidetes (UID2605)	350	314	208	23	290	1	0	0	0	92.98	0.48	100	N	d__Bacteria;p__Bacteroidota;c__Bacteroidia;o__Bacteroidales;f__Rikenellaceae;g__Alistipes;s__Alistipes finegoldii
P53_bin.11	p__Bacteroidetes (UID2605)	350	314	208	57	256	1	0	0	0	93.12	0.48	0	N	d__Bacteria;p__Bacteroidota;c__Bacteroidia;o__Bacteroidales;f__Rikenellaceae;g__Alistipes;s__Alistipes onderdonkii
P140_bin.46	p__Bacteroidetes (UID2605)	350	314	208	55	258	1	0	0	0	93.62	0.48	0	N	d__Bacteria;p__Bacteroidota;c__Bacteroidia;o__Bacteroidales;f__Rikenellaceae;g__Alistipes;s__Alistipes onderdonkii
P68_bin.71	p__Bacteroidetes (UID2605)	350	314	208	59	254	1	0	0	0	94.47	0.48	0	N	d__Bacteria;p__Bacteroidota;c__Bacteroidia;o__Bacteroidales;f__Rikenellaceae;g__Alistipes;s__Alistipes onderdonkii
P67_bin.18	p__Bacteroidetes (UID2605)	350	314	208	58	255	1	0	0	0	95.37	0.48	0	N	d__Bacteria;p__Bacteroidota;c__Bacteroidia;o__Bacteroidales;f__Rikenellaceae;g__Alistipes;s__Alistipes onderdonkii
P19_bin.2	p__Bacteroidetes (UID2605)	350	314	208	51	262	1	0	0	0	95.74	0.48	0	N	d__Bacteria;p__Bacteroidota;c__Bacteroidia;o__Bacteroidales;f__Rikenellaceae;g__Alistipes;s__Alistipes shahii
P169_Sub1_bin.78	p__Bacteroidetes (UID2605)	350	314	208	52	261	1	0	0	0	95.87	0.48	0	N	d__Bacteria;p__Bacteroidota;c__Bacteroidia;o__Bacteroidales;f__Rikenellaceae;g__Alistipes;s__Alistipes onderdonkii
P169_bin.47	p__Bacteroidetes (UID2605)	350	314	208	52	261	1	0	0	0	95.87	0.48	0	N	d__Bacteria;p__Bacteroidota;c__Bacteroidia;o__Bacteroidales;f__Rikenellaceae;g__Alistipes;s__Alistipes onderdonkii
P51_Sub1_bin.66	p__Bacteroidetes (UID2605)	350	314	208	53	260	1	0	0	0	96.97	0.48	0	N	d__Bacteria;p__Bacteroidota;c__Bacteroidia;o__Bacteroidales;f__Rikenellaceae;g__Alistipes;s__Alistipes onderdonkii
P51_bin.18	p__Bacteroidetes (UID2605)	350	314	208	53	260	1	0	0	0	96.97	0.48	0	N	d__Bacteria;p__Bacteroidota;c__Bacteroidia;o__Bacteroidales;f__Rikenellaceae;g__Alistipes;s__Alistipes onderdonkii
P70_bin.71	p__Bacteroidetes (UID2605)	350	314	208	12	301	1	0	0	0	97	0.48	0	N	d__Bacteria;p__Bacteroidota;c__Bacteroidia;o__Bacteroidales;f__Rikenellaceae;g__Alistipes;s__Alistipes onderdonkii
P37_bin.9	p__Bacteroidetes (UID2605)	350	314	208	57	256	1	0	0	0	97.07	0.48	0	N	d__Bacteria;p__Bacteroidota;c__Bacteroidia;o__Bacteroidales;f__Rikenellaceae;g__Alistipes;s__Alistipes onderdonkii
P157_bin.39	p__Bacteroidetes (UID2605)	350	314	208	49	264	1	0	0	0	97.44	0.48	0	N	d__Bacteria;p__Bacteroidota;c__Bacteroidia;o__Bacteroidales;f__Rikenellaceae;g__Alistipes;s__Alistipes onderdonkii
P27_bin.95	p__Bacteroidetes (UID2605)	350	314	208	48	265	1	0	0	0	97.45	0.48	0	N	d__Bacteria;p__Bacteroidota;c__Bacteroidia;o__Bacteroidales;f__Rikenellaceae;g__Alistipes;s__Alistipes onderdonkii
P94_bin.15	p__Bacteroidetes (UID2605)	350	314	208	51	262	1	0	0	0	97.55	0.48	0	N	d__Bacteria;p__Bacteroidota;c__Bacteroidia;o__Bacteroidales;f__Rikenellaceae;g__Alistipes;s__Alistipes onderdonkii
[truncated: 522 more rows]

## Sheet: Tab 6
Tab 6: Genome taxonomy and MA shown in Figure 2DE.
[truncated: 22 more rows]
[truncated: 5 more columns]

## Sheet: Tab 7
Tab 7: Genome relative abundance within the cohort, rarified to 8Gbp of sequencing depth.
[truncated: 1,437 more rows]
[truncated: 5 more columns]
