# Supplementary material for: Targeted curation of the gut microbial gene content modulating human cardiovascular disease
Source: mBio. 2023 Sep 11;14(5):e01511-23. doi: 10.1128/mbio.01511-23 (PMC10653893; doi:10.1128/mbio.01511-23)
Supplement: Data S2 — MAGICdb entries, including genome, taxonomy, and gene type. [file mbio.01511-23-s0002.xlsx]

## Sheet: Overview
Tab 1: Excel file of MAGICdb entries, including genome, taxonomy, and gene type Tab 2: Percent of genomes within a genera with MA metabolism. Tab 3: Genome completion statistics of dereplicated MAGICdb genome set.

## Sheet: Tab 1
Tab 1: Excel file of GAMAdb entries, including genome, taxonomy, and gene type
Gene	Genome Bin	Methylamine Gene	New Genus	Gene Atherogenic Status	Genome Atherogenic Status	Domain	Phylum	Class	Order	Family	Genus	Species
contigs_ZellerG_2014__MMPU68403337ST__bin.7.fa.genes.faa_NODE_4279_length_7738_cov_4.1597_5	ZellerG_2014_MMPU68403337ST_bin.7	MtxB (non-pyl)	No	Non	Non	d__Bacteria	p__Desulfobacterota	c__Desulfovibrionia	o__Desulfovibrionales	f__Desulfovibrionaceae	g__Bilophila	s__Bilophila wadsworthia
contigs_ZellerG_2014__MMPU68403337ST__bin.7.fa.genes.faa_NODE_8577_length_4287_cov_6.01725_3	ZellerG_2014_MMPU68403337ST_bin.7	MttB (pyl)	No	Non	Non	d__Bacteria	p__Desulfobacterota	c__Desulfovibrionia	o__Desulfovibrionales	f__Desulfovibrionaceae	g__Bilophila	s__Bilophila wadsworthia
contigs_ZellerG_2014__MMPU68403337ST__bin.7.fa.genes.faa_NODE_5301_length_6511_cov_4.40629_6	ZellerG_2014_MMPU68403337ST_bin.7	MttB (pyl)	No	Non	Non	d__Bacteria	p__Desulfobacterota	c__Desulfovibrionia	o__Desulfovibrionales	f__Desulfovibrionaceae	g__Bilophila	s__Bilophila wadsworthia
contigs_ZellerG_2014__CCMD95433940ST-21-0__bin.39.fa.genes.faa_NODE_631_length_51874_cov_4.69255_10	ZellerG_2014_CCMD95433940ST210_bin.39	CutC	No	Pro	Pro	d__Bacteria	p__Desulfobacterota	c__Desulfovibrionia	o__Desulfovibrionales	f__Desulfovibrionaceae	g__Desulfovibrio	s__Desulfovibrio sp900319575
contigs_ZellerG_2014__CCMD88272491ST-21-0__bin.22.fa.genes.faa_NODE_64_length_157200_cov_7.79009_34	ZellerG_2014_CCMD88272491ST210_bin.22	GrdI	No	Pro	Pro	d__Bacteria	p__Firmicutes_A	c__Clostridia	o__Lachnospirales	f__Lachnospiraceae	g__Enterocloster	s__Enterocloster bolteae
contigs_ZellerG_2014__CCMD86707194ST-21-0__bin.41.fa.genes.faa_NODE_1839_length_18748_cov_4.51736_12	ZellerG_2014_CCMD86707194ST210_bin.41	CutC	No	Pro	Pro	d__Bacteria	p__Proteobacteria	c__Gammaproteobacteria	o__Enterobacterales	f__Enterobacteriaceae	g__Klebsiella	s__Klebsiella quasipneumoniae
contigs_ZellerG_2014__CCMD86707194ST-21-0__bin.41.fa.genes.faa_NODE_4013_length_9340_cov_3.32364_5	ZellerG_2014_CCMD86707194ST210_bin.41	CntA/YeaW	No	Pro	Pro	d__Bacteria	p__Proteobacteria	c__Gammaproteobacteria	o__Enterobacterales	f__Enterobacteriaceae	g__Klebsiella	s__Klebsiella quasipneumoniae
contigs_ZellerG_2014__CCMD82866709ST-21-0__bin.54.fa.genes.faa_NODE_4467_length_6712_cov_1.99324_4	ZellerG_2014_CCMD82866709ST210_bin.54	MttB (pyl)	No	Non	Non	d__Archaea	p__Thermoplasmatota	c__Thermoplasmata	o__Methanomassiliicoccales	f__Methanomethylophilaceae	g__Methanomethylophilus	s__Methanomethylophilus alvus
contigs_ZellerG_2014__CCMD82866709ST-21-0__bin.54.fa.genes.faa_NODE_4195_length_7142_cov_2.12756_7	ZellerG_2014_CCMD82866709ST210_bin.54	MtmB	No	Non	Non	d__Archaea	p__Thermoplasmatota	c__Thermoplasmata	o__Methanomassiliicoccales	f__Methanomethylophilaceae	g__Methanomethylophilus	s__Methanomethylophilus alvus
contigs_ZellerG_2014__CCMD82866709ST-21-0__bin.54.fa.genes.faa_NODE_4195_length_7142_cov_2.12756_5	ZellerG_2014_CCMD82866709ST210_bin.54	MtmB	No	Non	Non	d__Archaea	p__Thermoplasmatota	c__Thermoplasmata	o__Methanomassiliicoccales	f__Methanomethylophilaceae	g__Methanomethylophilus	s__Methanomethylophilus alvus
contigs_ZellerG_2014__CCMD79987997ST-21-0__bin.3.fa.genes.faa_NODE_1953_length_10815_cov_4.77193_9	ZellerG_2014_CCMD79987997ST210_bin.3	GrdI	No	Pro	Pro	d__Bacteria	p__Firmicutes_A	c__Clostridia	o__Lachnospirales	f__Lachnospiraceae	g__Enterocloster	s__Enterocloster clostridioformis
contigs_ZellerG_2014__CCMD79987997ST-21-0__bin.15.fa.genes.faa_NODE_120_length_94635_cov_5.44352_77	ZellerG_2014_CCMD79987997ST210_bin.15	CutC	No	Pro	Pro	d__Bacteria	p__Firmicutes_A	c__Clostridia	o__Lachnospirales	f__Lachnospiraceae	g__Enterocloster	s__Enterocloster lavalensis
contigs_ZellerG_2014__CCMD64776337ST-21-0__bin.35.fa.genes.faa_NODE_2023_length_14097_cov_11.0519_5	ZellerG_2014_CCMD64776337ST210_bin.35	GrdI	Yes	Pro	Pro	d__Bacteria	p__Firmicutes_A	c__Clostridia_A	o__Christensenellales	f__CAG-138	g__Phil1	s__Phil1 sp001940855
contigs_ZellerG_2014__CCMD64503764ST-21-0__bin.70.fa.genes.faa_NODE_308_length_77996_cov_5.38661_41	ZellerG_2014_CCMD64503764ST210_bin.70	GrdI	No	Pro	Pro	d__Bacteria	p__Firmicutes_A	c__Clostridia	o__Lachnospirales	f__Lachnospiraceae	g__Enterocloster	s__Enterocloster bolteae
contigs_ZellerG_2014__CCMD63399960ST-21-0__bin.6.fa.genes.faa_NODE_6292_length_6256_cov_4.79923_6	ZellerG_2014_CCMD63399960ST210_bin.6	CntA/YeaW	No	Pro	Pro	d__Bacteria	p__Proteobacteria	c__Gammaproteobacteria	o__Enterobacterales	f__Enterobacteriaceae	g__Escherichia	s__Escherichia flexneri
contigs_ZellerG_2014__CCMD50071957ST-21-0__bin.42.fa.genes.faa_NODE_130_length_115025_cov_4.29767_79	ZellerG_2014_CCMD50071957ST210_bin.42	CutC	No	Pro	Pro	d__Bacteria	p__Desulfobacterota	c__Desulfovibrionia	o__Desulfovibrionales	f__Desulfovibrionaceae	g__Desulfovibrio	s__Desulfovibrio sp900546145
contigs_ZellerG_2014__CCMD50071957ST-21-0__bin.11.fa.genes.faa_NODE_509_length_52148_cov_3.33711_32	ZellerG_2014_CCMD50071957ST210_bin.11	CntA/YeaW	No	Pro	Pro	d__Bacteria	p__Proteobacteria	c__Gammaproteobacteria	o__Enterobacterales	f__Enterobacteriaceae	g__Escherichia	s__Escherichia flexneri
contigs_ZellerG_2014__CCMD48236717ST-21-0__bin.7.fa.genes.faa_NODE_3585_length_6739_cov_2.5772_3	ZellerG_2014_CCMD48236717ST210_bin.7	CutC	Yes	Pro	Pro	d__Bacteria	p__Firmicutes_C	c__Negativicutes	o__Veillonellales	f__Megasphaeraceae	g__Megasphaera_B	s__Megasphaera_B hexanoica
contigs_ZellerG_2014__CCMD48236717ST-21-0__bin.2.fa.genes.faa_NODE_957_length_22389_cov_4.15062_8	ZellerG_2014_CCMD48236717ST210_bin.2	CutC	No	Pro	Pro	d__Bacteria	p__Firmicutes_A	c__Clostridia	o__Clostridiales	f__Clostridiaceae	g__Clostridium	s__Clostridium paraputrificum
contigs_ZellerG_2014__CCMD42428553ST-21-0__bin.72.fa.genes.faa_NODE_305_length_53089_cov_4.50111_34	ZellerG_2014_CCMD42428553ST210_bin.72	MtxB (non-pyl)	Yes	Non	Non	d__Bacteria	p__Firmicutes_A	c__Clostridia	o__Oscillospirales	f__Oscillospiraceae	g__UBA738	s__UBA738 sp003522945
contigs_ZellerG_2014__CCMD25963797ST-21-0__bin.58.fa.genes.faa_NODE_5340_length_5784_cov_2.56711_2	ZellerG_2014_CCMD25963797ST210_bin.58	GrdI	Yes	Pro	Pro	d__Bacteria	p__Synergistota	c__Synergistia	o__Synergistales	f__Synergistaceae	g__Cloacibacillus	s__Cloacibacillus evryensis
contigs_ZellerG_2014__CCMD25963797ST-21-0__bin.46.fa.genes.faa_NODE_202_length_96973_cov_5.6509_76	ZellerG_2014_CCMD25963797ST210_bin.46	GrdI	No	Pro	Pro	d__Bacteria	p__Firmicutes_A	c__Clostridia	o__Lachnospirales	f__Lachnospiraceae	g__Dorea	s__Dorea formicigenerans
contigs_ZellerG_2014__CCMD23101338ST-21-0__bin.52.fa.genes.faa_NODE_1084_length_27635_cov_3.26574_17	ZellerG_2014_CCMD23101338ST210_bin.52	CutC	No	Pro	Pro	d__Bacteria	p__Desulfobacterota	c__Desulfovibrionia	o__Desulfovibrionales	f__Desulfovibrionaceae	g__Desulfovibrio	s__Desulfovibrio sp900319575
contigs_ZellerG_2014__CCMD19497912ST-21-0__bin.24.fa.genes.faa_NODE_5189_length_4905_cov_2.87691_3	ZellerG_2014_CCMD19497912ST210_bin.24	GrdI	Yes	Pro	Pro	d__Bacteria	p__Firmicutes_A	c__Clostridia	o__Oscillospirales	f__Ruminococcaceae	g__Negativibacillus	s__Negativibacillus sp900547455
contigs_ZellerG_2014__CCMD14479708ST-21-0__bin.52.fa.genes.faa_NODE_5244_length_6523_cov_2.57622_5	ZellerG_2014_CCMD14479708ST210_bin.52	MtxB (non-pyl)	Yes	Non	Both	d__Bacteria	p__Synergistota	c__Synergistia	o__Synergistales	f__Synergistaceae	g__Cloacibacillus	s__Cloacibacillus evryensis
contigs_ZellerG_2014__CCMD14479708ST-21-0__bin.52.fa.genes.faa_NODE_428_length_48509_cov_3.51302_6	ZellerG_2014_CCMD14479708ST210_bin.52	MtxB (non-pyl)	Yes	Non	Both	d__Bacteria	p__Synergistota	c__Synergistia	o__Synergistales	f__Synergistaceae	g__Cloacibacillus	s__Cloacibacillus evryensis
contigs_ZellerG_2014__CCMD14479708ST-21-0__bin.52.fa.genes.faa_NODE_428_length_48509_cov_3.51302_29	ZellerG_2014_CCMD14479708ST210_bin.52	MtxB (non-pyl)	Yes	Non	Both	d__Bacteria	p__Synergistota	c__Synergistia	o__Synergistales	f__Synergistaceae	g__Cloacibacillus	s__Cloacibacillus evryensis
contigs_ZellerG_2014__CCMD14479708ST-21-0__bin.52.fa.genes.faa_NODE_1137_length_24962_cov_2.82117_23	ZellerG_2014_CCMD14479708ST210_bin.52	GrdI	Yes	Pro	Both	d__Bacteria	p__Synergistota	c__Synergistia	o__Synergistales	f__Synergistaceae	g__Cloacibacillus	s__Cloacibacillus evryensis
contigs_ZellerG_2014__CCMD14479708ST-21-0__bin.24.fa.genes.faa_NODE_2188_length_14703_cov_3.48648_7	ZellerG_2014_CCMD14479708ST210_bin.24	CutC	No	Pro	Pro	d__Bacteria	p__Desulfobacterota	c__Desulfovibrionia	o__Desulfovibrionales	f__Desulfovibrionaceae	g__Desulfovibrio	s__Desulfovibrio sp900546145
contigs_ZellerG_2014__CCMD11006829ST-21-0__bin.38.fa.genes.faa_NODE_6125_length_6213_cov_3.43082_4	ZellerG_2014_CCMD11006829ST210_bin.38	CutC	No	Pro	Pro	d__Bacteria	p__Firmicutes_A	c__Clostridia	o__Lachnospirales	f__Lachnospiraceae	g__Enterocloster	s__Enterocloster sp001517625
contigs_ZellerG_2014__CCMD11006829ST-21-0__bin.24.fa.genes.faa_NODE_8925_length_4191_cov_2.91925_2	ZellerG_2014_CCMD11006829ST210_bin.24	MtxB (non-pyl)	No	Non	Non	d__Bacteria	p__Desulfobacterota	c__Desulfovibrionia	o__Desulfovibrionales	f__Desulfovibrionaceae	g__Bilophila	s__Bilophila wadsworthia
contigs_ZellerG_2014__CCMD11006829ST-21-0__bin.24.fa.genes.faa_NODE_7631_length_4943_cov_2.98916_2	ZellerG_2014_CCMD11006829ST210_bin.24	MttB (pyl)	No	Non	Non	d__Bacteria	p__Desulfobacterota	c__Desulfovibrionia	o__Desulfovibrionales	f__Desulfovibrionaceae	g__Bilophila	s__Bilophila wadsworthia
contigs_ZellerG_2014__CCMD11006829ST-21-0__bin.24.fa.genes.faa_NODE_2942_length_13138_cov_2.94558_3	ZellerG_2014_CCMD11006829ST210_bin.24	MttB (pyl)	No	Non	Non	d__Bacteria	p__Desulfobacterota	c__Desulfovibrionia	o__Desulfovibrionales	f__Desulfovibrionaceae	g__Bilophila	s__Bilophila wadsworthia
contigs_ZellerG_2014__CCIS98832363ST-4-0__bin.23.fa.genes.faa_NODE_8127_length_4886_cov_3.46988_1	ZellerG_2014_CCIS98832363ST40_bin.23	MtxB (non-pyl)	Yes	Non	Non	d__Bacteria	p__Firmicutes_A	c__Clostridia	o__Oscillospirales	f__Oscillospiraceae	g__ER4	s__ER4 sp900317525
contigs_ZellerG_2014__CCIS98512455ST-4-0__bin.25.fa.genes.faa_NODE_4124_length_6944_cov_4.81013_2	ZellerG_2014_CCIS98512455ST40_bin.25	CutC	No	Pro	Pro	d__Bacteria	p__Proteobacteria	c__Gammaproteobacteria	o__Enterobacterales	f__Enterobacteriaceae	g__Escherichia	s__Escherichia coli
contigs_ZellerG_2014__CCIS94496512ST-4-0__bin.8.fa.genes.faa_NODE_2783_length_4519_cov_1.7565_4	ZellerG_2014_CCIS94496512ST40_bin.8	CntA/YeaW	No	Pro	Pro	d__Bacteria	p__Proteobacteria	c__Gammaproteobacteria	o__Enterobacterales	f__Enterobacteriaceae	g__Escherichia	s__Escherichia coli_D
contigs_ZellerG_2014__CCIS90166425ST-4-0__bin.34.fa.genes.faa_NODE_3108_length_9115_cov_9.81777_2	ZellerG_2014_CCIS90166425ST40_bin.34	MtxB (non-pyl)	Yes	Non	Both	d__Bacteria	p__Synergistota	c__Synergistia	o__Synergistales	f__Synergistaceae	g__Cloacibacillus	s__Cloacibacillus porcorum
contigs_ZellerG_2014__CCIS90166425ST-4-0__bin.34.fa.genes.faa_NODE_464_length_26925_cov_8.43941_17	ZellerG_2014_CCIS90166425ST40_bin.34	GrdI	Yes	Pro	Both	d__Bacteria	p__Synergistota	c__Synergistia	o__Synergistales	f__Synergistaceae	g__Cloacibacillus	s__Cloacibacillus porcorum
contigs_ZellerG_2014__CCIS88317640ST-4-0__bin.58.fa.genes.faa_NODE_2465_length_14167_cov_5.12039_10	ZellerG_2014_CCIS88317640ST40_bin.58	CutC	No	Pro	Pro	d__Bacteria	p__Proteobacteria	c__Gammaproteobacteria	o__Enterobacterales	f__Enterobacteriaceae	g__Escherichia	s__Escherichia coli_D
contigs_ZellerG_2014__CCIS88317640ST-4-0__bin.58.fa.genes.faa_NODE_158_length_93597_cov_4.98778_28	ZellerG_2014_CCIS88317640ST40_bin.58	CntA/YeaW	No	Pro	Pro	d__Bacteria	p__Proteobacteria	c__Gammaproteobacteria	o__Enterobacterales	f__Enterobacteriaceae	g__Escherichia	s__Escherichia coli_D
contigs_ZellerG_2014__CCIS88007743ST-4-0__bin.21.fa.genes.faa_NODE_282_length_65052_cov_3.45007_52	ZellerG_2014_CCIS88007743ST40_bin.21	GrdI	No	Pro	Pro	d__Bacteria	p__Firmicutes_A	c__Clostridia	o__Lachnospirales	f__Lachnospiraceae	g__Dorea	s__Dorea sp000509125
contigs_ZellerG_2014__CCIS88007743ST-4-0__bin.1.fa.genes.faa_NODE_105_length_114473_cov_5.75805_66	ZellerG_2014_CCIS88007743ST40_bin.1	GrdI	Yes	Pro	Pro	d__Bacteria	p__Firmicutes_A	c__Clostridia	o__Lachnospirales	f__Lachnospiraceae	g__Sellimonas	s__Sellimonas intestinalis
contigs_ZellerG_2014__CCIS87167916ST-4-0__bin.27.fa.genes.faa_NODE_10290_length_2064_cov_10.9502_2	ZellerG_2014_CCIS87167916ST40_bin.27	MtxB (non-pyl)	Yes	Non	Both	d__Bacteria	p__Synergistota	c__Synergistia	o__Synergistales	f__Synergistaceae	g__Cloacibacillus	s__Cloacibacillus porcorum
contigs_ZellerG_2014__CCIS87167916ST-4-0__bin.27.fa.genes.faa_NODE_11449_length_1902_cov_9.43259_1	ZellerG_2014_CCIS87167916ST40_bin.27	GrdI	Yes	Pro	Both	d__Bacteria	p__Synergistota	c__Synergistia	o__Synergistales	f__Synergistaceae	g__Cloacibacillus	s__Cloacibacillus porcorum
contigs_ZellerG_2014__CCIS87167916ST-4-0__bin.10.fa.genes.faa_NODE_911_length_10353_cov_13.2285_5	ZellerG_2014_CCIS87167916ST40_bin.10	CutC	No	Pro	Pro	d__Bacteria	p__Proteobacteria	c__Gammaproteobacteria	o__Enterobacterales	f__Enterobacteriaceae	g__Escherichia	s__Escherichia coli
contigs_ZellerG_2014__CCIS87116798ST-4-0__bin.1.fa.genes.faa_NODE_1943_length_8118_cov_3.46534_6	ZellerG_2014_CCIS87116798ST40_bin.1	GrdI	Yes	Pro	Pro	d__Bacteria	p__Synergistota	c__Synergistia	o__Synergistales	f__Synergistaceae	g__Cloacibacillus	s__Cloacibacillus porcorum
contigs_ZellerG_2014__CCIS85214191ST-3-0__bin.4.fa.genes.faa_NODE_22_length_177198_cov_20.8762_135	ZellerG_2014_CCIS85214191ST30_bin.4	GrdI	No	Pro	Pro	d__Bacteria	p__Firmicutes_A	c__Clostridia	o__Lachnospirales	f__Lachnospiraceae	g__Enterocloster	s__Enterocloster bolteae
contigs_ZellerG_2014__CCIS85214191ST-3-0__bin.10.fa.genes.faa_NODE_1124_length_14756_cov_5.09618_13	ZellerG_2014_CCIS85214191ST30_bin.10	CutC	No	Pro	Pro	d__Bacteria	p__Proteobacteria	c__Gammaproteobacteria	o__Enterobacterales	f__Enterobacteriaceae	g__Escherichia	s__Escherichia flexneri
contigs_ZellerG_2014__CCIS85214191ST-3-0__bin.10.fa.genes.faa_NODE_844_length_20287_cov_4.07073_19	ZellerG_2014_CCIS85214191ST30_bin.10	CntA/YeaW	No	Pro	Pro	d__Bacteria	p__Proteobacteria	c__Gammaproteobacteria	o__Enterobacterales	f__Enterobacteriaceae	g__Escherichia	s__Escherichia flexneri
contigs_ZellerG_2014__CCIS82146115ST-4-0__bin.67.fa.genes.faa_NODE_1021_length_28404_cov_18.0354_17	ZellerG_2014_CCIS82146115ST40_bin.67	GrdI	No	Pro	Pro	d__Bacteria	p__Firmicutes_A	c__Clostridia	o__Lachnospirales	f__Lachnospiraceae	g__Dorea	s__Dorea formicigenerans
contigs_ZellerG_2014__CCIS81887263ST-4-0__bin.44.fa.genes.faa_NODE_7093_length_6780_cov_2.61665_5	ZellerG_2014_CCIS81887263ST40_bin.44	CutC	No	Pro	Pro	d__Bacteria	p__Desulfobacterota	c__Desulfovibrionia	o__Desulfovibrionales	f__Desulfovibrionaceae	g__Desulfovibrio	s__Desulfovibrio sp900319575
contigs_ZellerG_2014__CCIS81735969ST-20-0__bin.65.fa.genes.faa_NODE_2351_length_16003_cov_3.05004_16	ZellerG_2014_CCIS81735969ST200_bin.65	CutC	No	Pro	Pro	d__Bacteria	p__Firmicutes_A	c__Clostridia	o__Lachnospirales	f__Lachnospiraceae	g__Enterocloster	s__Enterocloster sp001517625
contigs_ZellerG_2014__CCIS81735969ST-20-0__bin.63.fa.genes.faa_NODE_745_length_38335_cov_6.66818_26	ZellerG_2014_CCIS81735969ST200_bin.63	GrdI	No	Pro	Pro	d__Bacteria	p__Firmicutes_A	c__Clostridia	o__Lachnospirales	f__Lachnospiraceae	g__Dorea	s__Dorea formicigenerans
contigs_ZellerG_2014__CCIS81735969ST-20-0__bin.12.fa.genes.faa_NODE_2871_length_13409_cov_5.59997_7	ZellerG_2014_CCIS81735969ST200_bin.12	CutC	No	Pro	Pro	d__Bacteria	p__Actinobacteriota	c__Coriobacteriia	o__Coriobacteriales	f__Coriobacteriaceae	g__Collinsella	s__
contigs_ZellerG_2014__CCIS81710917ST-20-0__bin.5.fa.genes.faa_NODE_268_length_78172_cov_33.4897_49	ZellerG_2014_CCIS81710917ST200_bin.5	CntA/YeaW	No	Pro	Pro	d__Bacteria	p__Proteobacteria	c__Gammaproteobacteria	o__Enterobacterales	f__Enterobacteriaceae	g__Escherichia	s__Escherichia coli_D
contigs_ZellerG_2014__CCIS81710917ST-20-0__bin.44.fa.genes.faa_NODE_9018_length_3304_cov_4.49154_4	ZellerG_2014_CCIS81710917ST200_bin.44	GrdI	Yes	Pro	Pro	d__Bacteria	p__Synergistota	c__Synergistia	o__Synergistales	f__Synergistaceae	g__Cloacibacillus	s__Cloacibacillus porcorum
contigs_ZellerG_2014__CCIS81710917ST-20-0__bin.40.fa.genes.faa_NODE_798_length_37419_cov_4.60234_9	ZellerG_2014_CCIS81710917ST200_bin.40	MtxB (non-pyl)	No	Non	Non	d__Bacteria	p__Firmicutes_A	c__Clostridia	o__Eubacteriales	f__Eubacteriaceae	g__Eubacterium	s__Eubacterium callanderi
contigs_ZellerG_2014__CCIS81710917ST-20-0__bin.40.fa.genes.faa_NODE_798_length_37419_cov_4.60234_14	ZellerG_2014_CCIS81710917ST200_bin.40	MtxB (non-pyl)	No	Non	Non	d__Bacteria	p__Firmicutes_A	c__Clostridia	o__Eubacteriales	f__Eubacteriaceae	g__Eubacterium	s__Eubacterium callanderi
contigs_ZellerG_2014__CCIS81710917ST-20-0__bin.40.fa.genes.faa_NODE_696_length_41455_cov_4.54101_8	ZellerG_2014_CCIS81710917ST200_bin.40	MtxB (non-pyl)	No	Non	Non	d__Bacteria	p__Firmicutes_A	c__Clostridia	o__Eubacteriales	f__Eubacteriaceae	g__Eubacterium	s__Eubacterium callanderi
contigs_ZellerG_2014__CCIS81710917ST-20-0__bin.40.fa.genes.faa_NODE_696_length_41455_cov_4.54101_11	ZellerG_2014_CCIS81710917ST200_bin.40	MtxB (non-pyl)	No	Non	Non	d__Bacteria	p__Firmicutes_A	c__Clostridia	o__Eubacteriales	f__Eubacteriaceae	g__Eubacterium	s__Eubacterium callanderi
contigs_ZellerG_2014__CCIS81710917ST-20-0__bin.40.fa.genes.faa_NODE_6576_length_4700_cov_4.57287_3	ZellerG_2014_CCIS81710917ST200_bin.40	MtxB (non-pyl)	No	Non	Non	d__Bacteria	p__Firmicutes_A	c__Clostridia	o__Eubacteriales	f__Eubacteriaceae	g__Eubacterium	s__Eubacterium callanderi
contigs_ZellerG_2014__CCIS81710917ST-20-0__bin.40.fa.genes.faa_NODE_650_length_43603_cov_4.92163_13	ZellerG_2014_CCIS81710917ST200_bin.40	MtxB (non-pyl)	No	Non	Non	d__Bacteria	p__Firmicutes_A	c__Clostridia	o__Eubacteriales	f__Eubacteriaceae	g__Eubacterium	s__Eubacterium callanderi
contigs_ZellerG_2014__CCIS81710917ST-20-0__bin.40.fa.genes.faa_NODE_467_length_56006_cov_4.88821_26	ZellerG_2014_CCIS81710917ST200_bin.40	MtxB (non-pyl)	No	Non	Non	d__Bacteria	p__Firmicutes_A	c__Clostridia	o__Eubacteriales	f__Eubacteriaceae	g__Eubacterium	s__Eubacterium callanderi
contigs_ZellerG_2014__CCIS81710917ST-20-0__bin.40.fa.genes.faa_NODE_467_length_56006_cov_4.88821_20	ZellerG_2014_CCIS81710917ST200_bin.40	MtxB (non-pyl)	No	Non	Non	d__Bacteria	p__Firmicutes_A	c__Clostridia	o__Eubacteriales	f__Eubacteriaceae	g__Eubacterium	s__Eubacterium callanderi
contigs_ZellerG_2014__CCIS81710917ST-20-0__bin.40.fa.genes.faa_NODE_467_length_56006_cov_4.88821_17	ZellerG_2014_CCIS81710917ST200_bin.40	MtxB (non-pyl)	No	Non	Non	d__Bacteria	p__Firmicutes_A	c__Clostridia	o__Eubacteriales	f__Eubacteriaceae	g__Eubacterium	s__Eubacterium callanderi
contigs_ZellerG_2014__CCIS81710917ST-20-0__bin.40.fa.genes.faa_NODE_4094_length_7847_cov_4.48383_7	ZellerG_2014_CCIS81710917ST200_bin.40	MtxB (non-pyl)	No	Non	Non	d__Bacteria	p__Firmicutes_A	c__Clostridia	o__Eubacteriales	f__Eubacteriaceae	g__Eubacterium	s__Eubacterium callanderi
contigs_ZellerG_2014__CCIS81710917ST-20-0__bin.40.fa.genes.faa_NODE_3851_length_8382_cov_4.3168_3	ZellerG_2014_CCIS81710917ST200_bin.40	MtxB (non-pyl)	No	Non	Non	d__Bacteria	p__Firmicutes_A	c__Clostridia	o__Eubacteriales	f__Eubacteriaceae	g__Eubacterium	s__Eubacterium callanderi
contigs_ZellerG_2014__CCIS81710917ST-20-0__bin.40.fa.genes.faa_NODE_382_length_63643_cov_4.89084_36	ZellerG_2014_CCIS81710917ST200_bin.40	MtxB (non-pyl)	No	Non	Non	d__Bacteria	p__Firmicutes_A	c__Clostridia	o__Eubacteriales	f__Eubacteriaceae	g__Eubacterium	s__Eubacterium callanderi
contigs_ZellerG_2014__CCIS81710917ST-20-0__bin.40.fa.genes.faa_NODE_382_length_63643_cov_4.89084_33	ZellerG_2014_CCIS81710917ST200_bin.40	MtxB (non-pyl)	No	Non	Non	d__Bacteria	p__Firmicutes_A	c__Clostridia	o__Eubacteriales	f__Eubacteriaceae	g__Eubacterium	s__Eubacterium callanderi
contigs_ZellerG_2014__CCIS81710917ST-20-0__bin.40.fa.genes.faa_NODE_382_length_63643_cov_4.89084_20	ZellerG_2014_CCIS81710917ST200_bin.40	MtxB (non-pyl)	No	Non	Non	d__Bacteria	p__Firmicutes_A	c__Clostridia	o__Eubacteriales	f__Eubacteriaceae	g__Eubacterium	s__Eubacterium callanderi
contigs_ZellerG_2014__CCIS81710917ST-20-0__bin.40.fa.genes.faa_NODE_382_length_63643_cov_4.89084_15	ZellerG_2014_CCIS81710917ST200_bin.40	MtxB (non-pyl)	No	Non	Non	d__Bacteria	p__Firmicutes_A	c__Clostridia	o__Eubacteriales	f__Eubacteriaceae	g__Eubacterium	s__Eubacterium callanderi
contigs_ZellerG_2014__CCIS81710917ST-20-0__bin.40.fa.genes.faa_NODE_382_length_63643_cov_4.89084_14	ZellerG_2014_CCIS81710917ST200_bin.40	MtxB (non-pyl)	No	Non	Non	d__Bacteria	p__Firmicutes_A	c__Clostridia	o__Eubacteriales	f__Eubacteriaceae	g__Eubacterium	s__Eubacterium callanderi
contigs_ZellerG_2014__CCIS81710917ST-20-0__bin.40.fa.genes.faa_NODE_3771_length_8599_cov_3.84656_4	ZellerG_2014_CCIS81710917ST200_bin.40	MtxB (non-pyl)	No	Non	Non	d__Bacteria	p__Firmicutes_A	c__Clostridia	o__Eubacteriales	f__Eubacteriaceae	g__Eubacterium	s__Eubacterium callanderi
contigs_ZellerG_2014__CCIS81710917ST-20-0__bin.40.fa.genes.faa_NODE_3497_length_9273_cov_4.58527_6	ZellerG_2014_CCIS81710917ST200_bin.40	MtxB (non-pyl)	No	Non	Non	d__Bacteria	p__Firmicutes_A	c__Clostridia	o__Eubacteriales	f__Eubacteriaceae	g__Eubacterium	s__Eubacterium callanderi
contigs_ZellerG_2014__CCIS81710917ST-20-0__bin.40.fa.genes.faa_NODE_324_length_70663_cov_4.50738_4	ZellerG_2014_CCIS81710917ST200_bin.40	MtxB (non-pyl)	No	Non	Non	d__Bacteria	p__Firmicutes_A	c__Clostridia	o__Eubacteriales	f__Eubacteriaceae	g__Eubacterium	s__Eubacterium callanderi
contigs_ZellerG_2014__CCIS81710917ST-20-0__bin.40.fa.genes.faa_NODE_2918_length_11300_cov_4.47337_9	ZellerG_2014_CCIS81710917ST200_bin.40	MtxB (non-pyl)	No	Non	Non	d__Bacteria	p__Firmicutes_A	c__Clostridia	o__Eubacteriales	f__Eubacteriaceae	g__Eubacterium	s__Eubacterium callanderi
contigs_ZellerG_2014__CCIS81710917ST-20-0__bin.40.fa.genes.faa_NODE_2918_length_11300_cov_4.47337_10	ZellerG_2014_CCIS81710917ST200_bin.40	MtxB (non-pyl)	No	Non	Non	d__Bacteria	p__Firmicutes_A	c__Clostridia	o__Eubacteriales	f__Eubacteriaceae	g__Eubacterium	s__Eubacterium callanderi
contigs_ZellerG_2014__CCIS81710917ST-20-0__bin.40.fa.genes.faa_NODE_217_length_87306_cov_5.26421_22	ZellerG_2014_CCIS81710917ST200_bin.40	MtxB (non-pyl)	No	Non	Non	d__Bacteria	p__Firmicutes_A	c__Clostridia	o__Eubacteriales	f__Eubacteriaceae	g__Eubacterium	s__Eubacterium callanderi
contigs_ZellerG_2014__CCIS81710917ST-20-0__bin.40.fa.genes.faa_NODE_2116_length_15763_cov_4.74924_3	ZellerG_2014_CCIS81710917ST200_bin.40	MtxB (non-pyl)	No	Non	Non	d__Bacteria	p__Firmicutes_A	c__Clostridia	o__Eubacteriales	f__Eubacteriaceae	g__Eubacterium	s__Eubacterium callanderi
contigs_ZellerG_2014__CCIS81710917ST-20-0__bin.40.fa.genes.faa_NODE_2050_length_16258_cov_3.81608_16	ZellerG_2014_CCIS81710917ST200_bin.40	MtxB (non-pyl)	No	Non	Non	d__Bacteria	p__Firmicutes_A	c__Clostridia	o__Eubacteriales	f__Eubacteriaceae	g__Eubacterium	s__Eubacterium callanderi
contigs_ZellerG_2014__CCIS81710917ST-20-0__bin.40.fa.genes.faa_NODE_1920_length_17351_cov_4.1938_9	ZellerG_2014_CCIS81710917ST200_bin.40	MtxB (non-pyl)	No	Non	Non	d__Bacteria	p__Firmicutes_A	c__Clostridia	o__Eubacteriales	f__Eubacteriaceae	g__Eubacterium	s__Eubacterium callanderi
contigs_ZellerG_2014__CCIS81710917ST-20-0__bin.40.fa.genes.faa_NODE_1920_length_17351_cov_4.1938_6	ZellerG_2014_CCIS81710917ST200_bin.40	MtxB (non-pyl)	No	Non	Non	d__Bacteria	p__Firmicutes_A	c__Clostridia	o__Eubacteriales	f__Eubacteriaceae	g__Eubacterium	s__Eubacterium callanderi
contigs_ZellerG_2014__CCIS81710917ST-20-0__bin.40.fa.genes.faa_NODE_172_length_100262_cov_5.18583_48	ZellerG_2014_CCIS81710917ST200_bin.40	MtxB (non-pyl)	No	Non	Non	d__Bacteria	p__Firmicutes_A	c__Clostridia	o__Eubacteriales	f__Eubacteriaceae	g__Eubacterium	s__Eubacterium callanderi
contigs_ZellerG_2014__CCIS81710917ST-20-0__bin.40.fa.genes.faa_NODE_1161_length_27388_cov_5.48751_7	ZellerG_2014_CCIS81710917ST200_bin.40	MtxB (non-pyl)	No	Non	Non	d__Bacteria	p__Firmicutes_A	c__Clostridia	o__Eubacteriales	f__Eubacteriaceae	g__Eubacterium	s__Eubacterium callanderi
contigs_ZellerG_2014__CCIS81710917ST-20-0__bin.40.fa.genes.faa_NODE_1161_length_27388_cov_5.48751_19	ZellerG_2014_CCIS81710917ST200_bin.40	MtxB (non-pyl)	No	Non	Non	d__Bacteria	p__Firmicutes_A	c__Clostridia	o__Eubacteriales	f__Eubacteriaceae	g__Eubacterium	s__Eubacterium callanderi
contigs_ZellerG_2014__CCIS81710917ST-20-0__bin.25.fa.genes.faa_NODE_83_length_143621_cov_16.57_31	ZellerG_2014_CCIS81710917ST200_bin.25	GrdI	No	Pro	Pro	d__Bacteria	p__Firmicutes_A	c__Clostridia	o__Lachnospirales	f__Lachnospiraceae	g__Dorea	s__Dorea faecis
contigs_ZellerG_2014__CCIS81139242ST-4-0__bin.56.fa.genes.faa_NODE_2371_length_11810_cov_5.33535_4	ZellerG_2014_CCIS81139242ST40_bin.56	GrdI	Yes	Pro	Pro	d__Bacteria	p__Spirochaetota	c__Brachyspirae	o__Brachyspirales	f__Brachyspiraceae	g__Brachyspira	s__Brachyspira sp000431595
contigs_ZellerG_2014__CCIS79210440ST-3-0__bin.14.fa.genes.faa_NODE_988_length_14344_cov_4.39527_10	ZellerG_2014_CCIS79210440ST30_bin.14	CntA/YeaW	No	Pro	Pro	d__Bacteria	p__Proteobacteria	c__Gammaproteobacteria	o__Enterobacterales	f__Enterobacteriaceae	g__Escherichia	s__Escherichia flexneri
contigs_ZellerG_2014__CCIS78318719ST-4-0__bin.16.fa.genes.faa_NODE_16200_length_2329_cov_2.68294_2	ZellerG_2014_CCIS78318719ST40_bin.16	GrdI	Yes	Pro	Pro	d__Bacteria	p__Firmicutes_A	c__Clostridia	o__Oscillospirales	f__Ruminococcaceae	g__Negativibacillus	s__Negativibacillus massiliensis
contigs_ZellerG_2014__CCIS78100604ST-4-0__bin.51.fa.genes.faa_NODE_263_length_66772_cov_4.30488_8	ZellerG_2014_CCIS78100604ST40_bin.51	GrdI	No	Pro	Pro	d__Bacteria	p__Firmicutes_A	c__Clostridia	o__Lachnospirales	f__Lachnospiraceae	g__Dorea	s__Dorea formicigenerans
contigs_ZellerG_2014__CCIS78100604ST-4-0__bin.15.fa.genes.faa_NODE_1762_length_15707_cov_4.97872_11	ZellerG_2014_CCIS78100604ST40_bin.15	CutC	No	Pro	Pro	d__Bacteria	p__Actinobacteriota	c__Coriobacteriia	o__Coriobacteriales	f__Coriobacteriaceae	g__Collinsella	s__
contigs_ZellerG_2014__CCIS76845094ST-20-0__bin.12.fa.genes.faa_NODE_1545_length_21983_cov_11.8533_8	ZellerG_2014_CCIS76845094ST200_bin.12	CutC	No	Pro	Pro	d__Bacteria	p__Proteobacteria	c__Gammaproteobacteria	o__Enterobacterales	f__Enterobacteriaceae	g__Escherichia	s__Escherichia coli
contigs_ZellerG_2014__CCIS74239020ST-4-0__bin.49.fa.genes.faa_NODE_36567_length_1531_cov_1.85163_2	ZellerG_2014_CCIS74239020ST40_bin.49	MtxB (non-pyl)	Yes	Non	Non	d__Bacteria	p__Firmicutes_A	c__Clostridia	o__Lachnospirales	f__Lachnospiraceae	g__CAG-127	s__CAG-127 sp900319515
contigs_ZellerG_2014__CCIS63448910ST-4-0__bin.18.fa.genes.faa_NODE_24_length_207016_cov_28.0177_93	ZellerG_2014_CCIS63448910ST40_bin.18	CutC	No	Pro	Pro	d__Bacteria	p__Firmicutes_A	c__Clostridia	o__Lachnospirales	f__Lachnospiraceae	g__Enterocloster	s__Enterocloster sp001517625
contigs_ZellerG_2014__CCIS62794166ST-4-0__bin.18.fa.genes.faa_NODE_50_length_94122_cov_6.62494_22	ZellerG_2014_CCIS62794166ST40_bin.18	CntA/YeaW	No	Pro	Pro	d__Bacteria	p__Proteobacteria	c__Gammaproteobacteria	o__Enterobacterales	f__Enterobacteriaceae	g__Escherichia	s__Escherichia flexneri
contigs_ZellerG_2014__CCIS62605362ST-3-0__bin.25.fa.genes.faa_NODE_362_length_56952_cov_4.6954_51	ZellerG_2014_CCIS62605362ST30_bin.25	CntA/YeaW	No	Pro	Pro	d__Bacteria	p__Proteobacteria	c__Gammaproteobacteria	o__Enterobacterales	f__Enterobacteriaceae	g__Escherichia	s__Escherichia flexneri
contigs_ZellerG_2014__CCIS55230578ST-4-0__bin.47.fa.genes.faa_NODE_194_length_76866_cov_6.31046_73	ZellerG_2014_CCIS55230578ST40_bin.47	CntA/YeaW	No	Pro	Pro	d__Bacteria	p__Proteobacteria	c__Gammaproteobacteria	o__Enterobacterales	f__Enterobacteriaceae	g__Escherichia	s__Escherichia flexneri
contigs_ZellerG_2014__CCIS52234160ST-4-0__bin.21.fa.genes.faa_NODE_389_length_41354_cov_3.77721_33	ZellerG_2014_CCIS52234160ST40_bin.21	CntA/YeaW	No	Pro	Pro	d__Bacteria	p__Proteobacteria	c__Gammaproteobacteria	o__Enterobacterales	f__Enterobacteriaceae	g__Escherichia	s__Escherichia flexneri
contigs_ZellerG_2014__CCIS50369211ST-20-0__bin.8.fa.genes.faa_NODE_329_length_22200_cov_6.87853_1	ZellerG_2014_CCIS50369211ST200_bin.8	GrdI	Yes	Pro	Pro	d__Bacteria	p__Firmicutes_A	c__Clostridia	o__Lachnospirales	f__Lachnospiraceae	g__Sellimonas	s__Sellimonas intestinalis
contigs_ZellerG_2014__CCIS48174381ST-4-0__bin.40.fa.genes.faa_NODE_8145_length_4405_cov_2.38805_2	ZellerG_2014_CCIS48174381ST40_bin.40	CutC	No	Pro	Pro	d__Bacteria	p__Proteobacteria	c__Gammaproteobacteria	o__Enterobacterales	f__Enterobacteriaceae	g__Escherichia	s__Escherichia coli
contigs_ZellerG_2014__CCIS47745468ST-4-0__bin.43.fa.genes.faa_NODE_3984_length_7758_cov_4.65637_1	ZellerG_2014_CCIS47745468ST40_bin.43	MtxB (non-pyl)	No	Non	Non	d__Bacteria	p__Desulfobacterota	c__Desulfovibrionia	o__Desulfovibrionales	f__Desulfovibrionaceae	g__Bilophila	s__Bilophila wadsworthia
contigs_ZellerG_2014__CCIS47745468ST-4-0__bin.43.fa.genes.faa_NODE_5856_length_5698_cov_5.40564_3	ZellerG_2014_CCIS47745468ST40_bin.43	MttB (pyl)	No	Non	Non	d__Bacteria	p__Desulfobacterota	c__Desulfovibrionia	o__Desulfovibrionales	f__Desulfovibrionaceae	g__Bilophila	s__Bilophila wadsworthia
contigs_ZellerG_2014__CCIS47745468ST-4-0__bin.43.fa.genes.faa_NODE_15818_length_2251_cov_3.87933_1	ZellerG_2014_CCIS47745468ST40_bin.43	MttB (pyl)	No	Non	Non	d__Bacteria	p__Desulfobacterota	c__Desulfovibrionia	o__Desulfovibrionales	f__Desulfovibrionaceae	g__Bilophila	s__Bilophila wadsworthia
contigs_ZellerG_2014__CCIS46047672ST-4-0__bin.33.fa.genes.faa_NODE_7406_length_2126_cov_1.75229_1	ZellerG_2014_CCIS46047672ST40_bin.33	GrdI	Yes	Pro	Pro	d__Bacteria	p__Firmicutes_A	c__Clostridia	o__Lachnospirales	f__Lachnospiraceae	g__Frisingicoccus	s__
contigs_ZellerG_2014__CCIS44757994ST-4-0__bin.15.fa.genes.faa_NODE_423_length_21254_cov_65.7503_14	ZellerG_2014_CCIS44757994ST40_bin.15	CutC	No	Pro	Pro	d__Bacteria	p__Proteobacteria	c__Gammaproteobacteria	o__Enterobacterales	f__Enterobacteriaceae	g__Escherichia	s__Escherichia flexneri
contigs_ZellerG_2014__CCIS44757994ST-4-0__bin.15.fa.genes.faa_NODE_354_length_23398_cov_44.6399_8	ZellerG_2014_CCIS44757994ST40_bin.15	CntA/YeaW	No	Pro	Pro	d__Bacteria	p__Proteobacteria	c__Gammaproteobacteria	o__Enterobacterales	f__Enterobacteriaceae	g__Escherichia	s__Escherichia flexneri
ZellerG_2014__CCIS44757994ST40__bin.13.fa.genes.faa_NODE_2598_length_6389_cov_6.81481_3	ZellerG_2014_CCIS44757994ST40_bin.13	MtbB	No	Non	Non	d__Archaea	p__Thermoplasmatota	c__Thermoplasmata	o__Methanomassiliicoccales	f__Methanomethylophilaceae	g__Methanomethylophilus	s__Methanomethylophilus alvus
contigs_ZellerG_2014__CCIS44757994ST-4-0__bin.13.fa.genes.faa_NODE_2598_length_6389_cov_6.81481_5	ZellerG_2014_CCIS44757994ST40_bin.13	MttB (pyl)	No	Non	Non	d__Archaea	p__Thermoplasmatota	c__Thermoplasmata	o__Methanomassiliicoccales	f__Methanomethylophilaceae	g__Methanomethylophilus	s__Methanomethylophilus alvus
contigs_ZellerG_2014__CCIS44757994ST-4-0__bin.13.fa.genes.faa_NODE_53_length_68908_cov_6.67153_5	ZellerG_2014_CCIS44757994ST40_bin.13	MtmB	No	Non	Non	d__Archaea	p__Thermoplasmatota	c__Thermoplasmata	o__Methanomassiliicoccales	f__Methanomethylophilaceae	g__Methanomethylophilus	s__Methanomethylophilus alvus
contigs_ZellerG_2014__CCIS44757994ST-4-0__bin.13.fa.genes.faa_NODE_53_length_68908_cov_6.67153_3	ZellerG_2014_CCIS44757994ST40_bin.13	MtmB	No	Non	Non	d__Archaea	p__Thermoplasmatota	c__Thermoplasmata	o__Methanomassiliicoccales	f__Methanomethylophilaceae	g__Methanomethylophilus	s__Methanomethylophilus alvus
contigs_ZellerG_2014__CCIS44743950ST-4-0__bin.47.fa.genes.faa_NODE_3202_length_10107_cov_3.0762_4	ZellerG_2014_CCIS44743950ST40_bin.47	CutC	No	Pro	Pro	d__Bacteria	p__Proteobacteria	c__Gammaproteobacteria	o__Enterobacterales	f__Enterobacteriaceae	g__Escherichia	s__Escherichia coli
contigs_ZellerG_2014__CCIS44093303ST-4-0__bin.12.fa.genes.faa_NODE_2433_length_11676_cov_3.04199_6	ZellerG_2014_CCIS44093303ST40_bin.12	CutC	No	Pro	Pro	d__Bacteria	p__Desulfobacterota	c__Desulfovibrionia	o__Desulfovibrionales	f__Desulfovibrionaceae	g__Desulfovibrio	s__Desulfovibrio sp900319575
contigs_ZellerG_2014__CCIS41692898ST-4-0__bin.48.fa.genes.faa_NODE_45_length_168259_cov_5.4313_118	ZellerG_2014_CCIS41692898ST40_bin.48	CutC	No	Pro	Pro	d__Bacteria	p__Actinobacteriota	c__Coriobacteriia	o__Coriobacteriales	f__Coriobacteriaceae	g__Collinsella	s__Collinsella aerofaciens_H
contigs_ZellerG_2014__CCIS41288781ST-4-0__bin.32.fa.genes.faa_NODE_7581_length_4284_cov_7.95389_4	ZellerG_2014_CCIS41288781ST40_bin.32	GrdI	Yes	Pro	Pro	d__Bacteria	p__Firmicutes_A	c__Clostridia	o__Oscillospirales	f__Ruminococcaceae	g__Negativibacillus	s__Negativibacillus massiliensis
contigs_ZellerG_2014__CCIS41288781ST-4-0__bin.22.fa.genes.faa_NODE_4189_length_6825_cov_3.661_5	ZellerG_2014_CCIS41288781ST40_bin.22	CutC	No	Pro	Pro	d__Bacteria	p__Firmicutes_A	c__Clostridia	o__Lachnospirales	f__Lachnospiraceae	g__Hungatella	s__Hungatella effluvii
contigs_ZellerG_2014__CCIS41288781ST-4-0__bin.20.fa.genes.faa_NODE_354_length_25363_cov_10.2102_5	ZellerG_2014_CCIS41288781ST40_bin.20	CntA/YeaW	No	Pro	Pro	d__Bacteria	p__Proteobacteria	c__Gammaproteobacteria	o__Enterobacterales	f__Enterobacteriaceae	g__Escherichia	s__Escherichia coli_D
contigs_ZellerG_2014__CCIS41222843ST-4-0__bin.56.fa.genes.faa_NODE_9548_length_4570_cov_2.2753_1	ZellerG_2014_CCIS41222843ST40_bin.56	CutC	Yes	Pro	Pro	d__Bacteria	p__Firmicutes_A	c__Clostridia	o__Peptostreptococcales	f__Anaerovoracaceae	g__UBA1191	s__UBA1191 sp900549125
contigs_ZellerG_2014__CCIS38765456ST-20-0__bin.14.fa.genes.faa_NODE_11240_length_4142_cov_2.74358_3	ZellerG_2014_CCIS38765456ST200_bin.14	MttB (pyl)	Yes	Non	Non	d__Archaea	p__Thermoplasmatota	c__Thermoplasmata	o__Methanomassiliicoccales	f__Methanomethylophilaceae	g__UBA71	s__
contigs_ZellerG_2014__CCIS38765456ST-20-0__bin.14.fa.genes.faa_NODE_11240_length_4142_cov_2.74358_2	ZellerG_2014_CCIS38765456ST200_bin.14	MttB (pyl)	Yes	Non	Non	d__Archaea	p__Thermoplasmatota	c__Thermoplasmata	o__Methanomassiliicoccales	f__Methanomethylophilaceae	g__UBA71	s__
contigs_ZellerG_2014__CCIS36797902ST-4-0__bin.5.fa.genes.faa_NODE_1253_length_16338_cov_2.98931_6	ZellerG_2014_CCIS36797902ST40_bin.5	MtxB (non-pyl)	Yes	Both	Both	d__Bacteria	p__Synergistota	c__Synergistia	o__Synergistales	f__Synergistaceae	g__Cloacibacillus	s__Cloacibacillus porcorum
contigs_ZellerG_2014__CCIS36797902ST-4-0__bin.5.fa.genes.faa_NODE_600_length_29419_cov_3.04536_7	ZellerG_2014_CCIS36797902ST40_bin.5	GrdI	Yes	Both	Both	d__Bacteria	p__Synergistota	c__Synergistia	o__Synergistales	f__Synergistaceae	g__Cloacibacillus	s__Cloacibacillus porcorum
contigs_ZellerG_2014__CCIS36797902ST-4-0__bin.43.fa.genes.faa_NODE_192_length_66205_cov_3.78215_19	ZellerG_2014_CCIS36797902ST40_bin.43	MtmB	Yes	Non	Non	d__Archaea	p__Thermoplasmatota	c__Thermoplasmata	o__Methanomassiliicoccales	f__Methanomethylophilaceae	g__UBA71	s__
contigs_ZellerG_2014__CCIS36797902ST-4-0__bin.14.fa.genes.faa_NODE_21111_length_1557_cov_2.02996_2	ZellerG_2014_CCIS36797902ST40_bin.14	CntA/YeaW	No	Pro	Pro	d__Bacteria	p__Proteobacteria	c__Gammaproteobacteria	o__Enterobacterales	f__Enterobacteriaceae	g__Escherichia	s__Escherichia flexneri
contigs_ZellerG_2014__CCIS34055159ST-4-0__bin.26.fa.genes.faa_NODE_83_length_46206_cov_15.4429_16	ZellerG_2014_CCIS34055159ST40_bin.26	CutC	No	Pro	Pro	d__Bacteria	p__Proteobacteria	c__Gammaproteobacteria	o__Enterobacterales	f__Enterobacteriaceae	g__Klebsiella_A	s__Klebsiella_A michiganensis
contigs_ZellerG_2014__CCIS33816588ST-4-0__bin.38.fa.genes.faa_NODE_426_length_60781_cov_5.91221_31	ZellerG_2014_CCIS33816588ST40_bin.38	MtxB (non-pyl)	Yes	Both	Both	d__Bacteria	p__Synergistota	c__Synergistia	o__Synergistales	f__Synergistaceae	g__An23	s__An23 sp900544635
contigs_ZellerG_2014__CCIS33816588ST-4-0__bin.38.fa.genes.faa_NODE_735_length_40647_cov_4.89183_32	ZellerG_2014_CCIS33816588ST40_bin.38	GrdI	Yes	Pro	Both	d__Bacteria	p__Synergistota	c__Synergistia	o__Synergistales	f__Synergistaceae	g__An23	s__An23 sp900544635
contigs_ZellerG_2014__CCIS33816588ST-4-0__bin.25.fa.genes.faa_NODE_70_length_147526_cov_13.2_131	ZellerG_2014_CCIS33816588ST40_bin.25	GrdI	Yes	Pro	Pro	d__Bacteria	p__Firmicutes_A	c__Clostridia	o__Tissierellales	f__Helcococcaceae	g__Parvimonas	s__Parvimonas micra
contigs_ZellerG_2014__CCIS29688262ST-20-0__bin.48.fa.genes.faa_NODE_339_length_39461_cov_6.24666_24	ZellerG_2014_CCIS29688262ST200_bin.48	MtxB (non-pyl)	Yes	Non	Non	d__Bacteria	p__Firmicutes_A	c__Clostridia	o__Lachnospirales	f__Lachnospiraceae	g__Blautia_A	s__Blautia_A sp000433815
contigs_ZellerG_2014__CCIS29210128ST-4-0__bin.42.fa.genes.faa_NODE_522_length_30216_cov_4.69295_17	ZellerG_2014_CCIS29210128ST40_bin.42	CutC	No	Pro	Pro	d__Bacteria	p__Firmicutes_A	c__Clostridia	o__Lachnospirales	f__Lachnospiraceae	g__Enterocloster	s__Enterocloster sp001517625
contigs_ZellerG_2014__CCIS27927933ST-4-0__bin.36.fa.genes.faa_NODE_2857_length_6280_cov_2.89237_7	ZellerG_2014_CCIS27927933ST40_bin.36	GrdI	No	Pro	Pro	d__Bacteria	p__Firmicutes_A	c__Clostridia	o__Lachnospirales	f__Lachnospiraceae	g__Dorea	s__Dorea formicigenerans
contigs_ZellerG_2014__CCIS25399172ST-4-0__bin.22.fa.genes.faa_NODE_4039_length_4451_cov_2.80755_6	ZellerG_2014_CCIS25399172ST40_bin.22	MttB (pyl)	No	Non	Non	d__Archaea	p__Thermoplasmatota	c__Thermoplasmata	o__Methanomassiliicoccales	f__Methanomethylophilaceae	g__Methanomethylophilus	s__Methanomethylophilus alvus
contigs_ZellerG_2014__CCIS24898163ST-4-0__bin.6.fa.genes.faa_NODE_4042_length_1603_cov_5.52067_2	ZellerG_2014_CCIS24898163ST40_bin.6	MttB (pyl)	No	Non	Non	d__Bacteria	p__Desulfobacterota	c__Desulfovibrionia	o__Desulfovibrionales	f__Desulfovibrionaceae	g__Bilophila	s__Bilophila wadsworthia
contigs_ZellerG_2014__CCIS24254057ST-4-0__bin.6.fa.genes.faa_NODE_6506_length_5507_cov_11.2282_4	ZellerG_2014_CCIS24254057ST40_bin.6	MtxB (non-pyl)	No	Non	Non	d__Bacteria	p__Firmicutes_A	c__Clostridia	o__Eubacteriales	f__Eubacteriaceae	g__Eubacterium	s__Eubacterium maltosivorans
contigs_ZellerG_2014__CCIS24254057ST-4-0__bin.6.fa.genes.faa_NODE_332_length_51788_cov_10.992_41	ZellerG_2014_CCIS24254057ST40_bin.6	MtxB (non-pyl)	No	Non	Non	d__Bacteria	p__Firmicutes_A	c__Clostridia	o__Eubacteriales	f__Eubacteriaceae	g__Eubacterium	s__Eubacterium maltosivorans
contigs_ZellerG_2014__CCIS24254057ST-4-0__bin.6.fa.genes.faa_NODE_313_length_52982_cov_10.7571_43	ZellerG_2014_CCIS24254057ST40_bin.6	MtxB (non-pyl)	No	Non	Non	d__Bacteria	p__Firmicutes_A	c__Clostridia	o__Eubacteriales	f__Eubacteriaceae	g__Eubacterium	s__Eubacterium maltosivorans
contigs_ZellerG_2014__CCIS24254057ST-4-0__bin.6.fa.genes.faa_NODE_261_length_60560_cov_9.79871_8	ZellerG_2014_CCIS24254057ST40_bin.6	MtxB (non-pyl)	No	Non	Non	d__Bacteria	p__Firmicutes_A	c__Clostridia	o__Eubacteriales	f__Eubacteriaceae	g__Eubacterium	s__Eubacterium maltosivorans
contigs_ZellerG_2014__CCIS24254057ST-4-0__bin.6.fa.genes.faa_NODE_261_length_60560_cov_9.79871_7	ZellerG_2014_CCIS24254057ST40_bin.6	MtxB (non-pyl)	No	Non	Non	d__Bacteria	p__Firmicutes_A	c__Clostridia	o__Eubacteriales	f__Eubacteriaceae	g__Eubacterium	s__Eubacterium maltosivorans
contigs_ZellerG_2014__CCIS24254057ST-4-0__bin.6.fa.genes.faa_NODE_261_length_60560_cov_9.79871_11	ZellerG_2014_CCIS24254057ST40_bin.6	MtxB (non-pyl)	No	Non	Non	d__Bacteria	p__Firmicutes_A	c__Clostridia	o__Eubacteriales	f__Eubacteriaceae	g__Eubacterium	s__Eubacterium maltosivorans
contigs_ZellerG_2014__CCIS24254057ST-4-0__bin.6.fa.genes.faa_NODE_261_length_60560_cov_9.79871_10	ZellerG_2014_CCIS24254057ST40_bin.6	MtxB (non-pyl)	No	Non	Non	d__Bacteria	p__Firmicutes_A	c__Clostridia	o__Eubacteriales	f__Eubacteriaceae	g__Eubacterium	s__Eubacterium maltosivorans
contigs_ZellerG_2014__CCIS24254057ST-4-0__bin.6.fa.genes.faa_NODE_233_length_64659_cov_11.9154_28	ZellerG_2014_CCIS24254057ST40_bin.6	MtxB (non-pyl)	No	Non	Non	d__Bacteria	p__Firmicutes_A	c__Clostridia	o__Eubacteriales	f__Eubacteriaceae	g__Eubacterium	s__Eubacterium maltosivorans
contigs_ZellerG_2014__CCIS24254057ST-4-0__bin.6.fa.genes.faa_NODE_233_length_64659_cov_11.9154_23	ZellerG_2014_CCIS24254057ST40_bin.6	MtxB (non-pyl)	No	Non	Non	d__Bacteria	p__Firmicutes_A	c__Clostridia	o__Eubacteriales	f__Eubacteriaceae	g__Eubacterium	s__Eubacterium maltosivorans
contigs_ZellerG_2014__CCIS24254057ST-4-0__bin.6.fa.genes.faa_NODE_233_length_64659_cov_11.9154_20	ZellerG_2014_CCIS24254057ST40_bin.6	MtxB (non-pyl)	No	Non	Non	d__Bacteria	p__Firmicutes_A	c__Clostridia	o__Eubacteriales	f__Eubacteriaceae	g__Eubacterium	s__Eubacterium maltosivorans
contigs_ZellerG_2014__CCIS24254057ST-4-0__bin.6.fa.genes.faa_NODE_233_length_64659_cov_11.9154_16	ZellerG_2014_CCIS24254057ST40_bin.6	MtxB (non-pyl)	No	Non	Non	d__Bacteria	p__Firmicutes_A	c__Clostridia	o__Eubacteriales	f__Eubacteriaceae	g__Eubacterium	s__Eubacterium maltosivorans
contigs_ZellerG_2014__CCIS24254057ST-4-0__bin.6.fa.genes.faa_NODE_233_length_64659_cov_11.9154_12	ZellerG_2014_CCIS24254057ST40_bin.6	MtxB (non-pyl)	No	Non	Non	d__Bacteria	p__Firmicutes_A	c__Clostridia	o__Eubacteriales	f__Eubacteriaceae	g__Eubacterium	s__Eubacterium maltosivorans
contigs_ZellerG_2014__CCIS24254057ST-4-0__bin.6.fa.genes.faa_NODE_221_length_66240_cov_11.3335_42	ZellerG_2014_CCIS24254057ST40_bin.6	MtxB (non-pyl)	No	Non	Non	d__Bacteria	p__Firmicutes_A	c__Clostridia	o__Eubacteriales	f__Eubacteriaceae	g__Eubacterium	s__Eubacterium maltosivorans
contigs_ZellerG_2014__CCIS24254057ST-4-0__bin.6.fa.genes.faa_NODE_221_length_66240_cov_11.3335_32	ZellerG_2014_CCIS24254057ST40_bin.6	MtxB (non-pyl)	No	Non	Non	d__Bacteria	p__Firmicutes_A	c__Clostridia	o__Eubacteriales	f__Eubacteriaceae	g__Eubacterium	s__Eubacterium maltosivorans
contigs_ZellerG_2014__CCIS24254057ST-4-0__bin.6.fa.genes.faa_NODE_221_length_66240_cov_11.3335_31	ZellerG_2014_CCIS24254057ST40_bin.6	MtxB (non-pyl)	No	Non	Non	d__Bacteria	p__Firmicutes_A	c__Clostridia	o__Eubacteriales	f__Eubacteriaceae	g__Eubacterium	s__Eubacterium maltosivorans
contigs_ZellerG_2014__CCIS24254057ST-4-0__bin.6.fa.genes.faa_NODE_17937_length_2221_cov_7.14866_2	ZellerG_2014_CCIS24254057ST40_bin.6	MtxB (non-pyl)	No	Non	Non	d__Bacteria	p__Firmicutes_A	c__Clostridia	o__Eubacteriales	f__Eubacteriaceae	g__Eubacterium	s__Eubacterium maltosivorans
contigs_ZellerG_2014__CCIS24254057ST-4-0__bin.6.fa.genes.faa_NODE_160_length_77332_cov_11.4984_42	ZellerG_2014_CCIS24254057ST40_bin.6	MtxB (non-pyl)	No	Non	Non	d__Bacteria	p__Firmicutes_A	c__Clostridia	o__Eubacteriales	f__Eubacteriaceae	g__Eubacterium	s__Eubacterium maltosivorans
contigs_ZellerG_2014__CCIS24254057ST-4-0__bin.6.fa.genes.faa_NODE_160_length_77332_cov_11.4984_37	ZellerG_2014_CCIS24254057ST40_bin.6	MtxB (non-pyl)	No	Non	Non	d__Bacteria	p__Firmicutes_A	c__Clostridia	o__Eubacteriales	f__Eubacteriaceae	g__Eubacterium	s__Eubacterium maltosivorans
contigs_ZellerG_2014__CCIS24254057ST-4-0__bin.6.fa.genes.faa_NODE_160_length_77332_cov_11.4984_34	ZellerG_2014_CCIS24254057ST40_bin.6	MtxB (non-pyl)	No	Non	Non	d__Bacteria	p__Firmicutes_A	c__Clostridia	o__Eubacteriales	f__Eubacteriaceae	g__Eubacterium	s__Eubacterium maltosivorans
contigs_ZellerG_2014__CCIS24254057ST-4-0__bin.6.fa.genes.faa_NODE_141_length_83063_cov_10.9941_64	ZellerG_2014_CCIS24254057ST40_bin.6	MtxB (non-pyl)	No	Non	Non	d__Bacteria	p__Firmicutes_A	c__Clostridia	o__Eubacteriales	f__Eubacteriaceae	g__Eubacterium	s__Eubacterium maltosivorans
contigs_ZellerG_2014__CCIS24254057ST-4-0__bin.6.fa.genes.faa_NODE_141_length_83063_cov_10.9941_63	ZellerG_2014_CCIS24254057ST40_bin.6	MtxB (non-pyl)	No	Non	Non	d__Bacteria	p__Firmicutes_A	c__Clostridia	o__Eubacteriales	f__Eubacteriaceae	g__Eubacterium	s__Eubacterium maltosivorans
contigs_ZellerG_2014__CCIS24254057ST-4-0__bin.6.fa.genes.faa_NODE_141_length_83063_cov_10.9941_58	ZellerG_2014_CCIS24254057ST40_bin.6	MtxB (non-pyl)	No	Non	Non	d__Bacteria	p__Firmicutes_A	c__Clostridia	o__Eubacteriales	f__Eubacteriaceae	g__Eubacterium	s__Eubacterium maltosivorans
contigs_ZellerG_2014__CCIS24254057ST-4-0__bin.6.fa.genes.faa_NODE_141_length_83063_cov_10.9941_45	ZellerG_2014_CCIS24254057ST40_bin.6	MtxB (non-pyl)	No	Non	Non	d__Bacteria	p__Firmicutes_A	c__Clostridia	o__Eubacteriales	f__Eubacteriaceae	g__Eubacterium	s__Eubacterium maltosivorans
contigs_ZellerG_2014__CCIS24254057ST-4-0__bin.6.fa.genes.faa_NODE_141_length_83063_cov_10.9941_42	ZellerG_2014_CCIS24254057ST40_bin.6	MtxB (non-pyl)	No	Non	Non	d__Bacteria	p__Firmicutes_A	c__Clostridia	o__Eubacteriales	f__Eubacteriaceae	g__Eubacterium	s__Eubacterium maltosivorans
contigs_ZellerG_2014__CCIS24254057ST-4-0__bin.6.fa.genes.faa_NODE_138_length_86121_cov_10.2514_52	ZellerG_2014_CCIS24254057ST40_bin.6	MtxB (non-pyl)	No	Non	Non	d__Bacteria	p__Firmicutes_A	c__Clostridia	o__Eubacteriales	f__Eubacteriaceae	g__Eubacterium	s__Eubacterium maltosivorans
contigs_ZellerG_2014__CCIS24254057ST-4-0__bin.6.fa.genes.faa_NODE_138_length_86121_cov_10.2514_37	ZellerG_2014_CCIS24254057ST40_bin.6	MtxB (non-pyl)	No	Non	Non	d__Bacteria	p__Firmicutes_A	c__Clostridia	o__Eubacteriales	f__Eubacteriaceae	g__Eubacterium	s__Eubacterium maltosivorans
contigs_ZellerG_2014__CCIS24254057ST-4-0__bin.6.fa.genes.faa_NODE_138_length_86121_cov_10.2514_34	ZellerG_2014_CCIS24254057ST40_bin.6	MtxB (non-pyl)	No	Non	Non	d__Bacteria	p__Firmicutes_A	c__Clostridia	o__Eubacteriales	f__Eubacteriaceae	g__Eubacterium	s__Eubacterium maltosivorans
contigs_ZellerG_2014__CCIS24254057ST-4-0__bin.6.fa.genes.faa_NODE_126_length_92670_cov_11.8276_32	ZellerG_2014_CCIS24254057ST40_bin.6	MtxB (non-pyl)	No	Non	Non	d__Bacteria	p__Firmicutes_A	c__Clostridia	o__Eubacteriales	f__Eubacteriaceae	g__Eubacterium	s__Eubacterium maltosivorans
contigs_ZellerG_2014__CCIS24254057ST-4-0__bin.6.fa.genes.faa_NODE_126_length_92670_cov_11.8276_29	ZellerG_2014_CCIS24254057ST40_bin.6	MtxB (non-pyl)	No	Non	Non	d__Bacteria	p__Firmicutes_A	c__Clostridia	o__Eubacteriales	f__Eubacteriaceae	g__Eubacterium	s__Eubacterium maltosivorans
contigs_ZellerG_2014__CCIS24254057ST-4-0__bin.6.fa.genes.faa_NODE_126_length_92670_cov_11.8276_23	ZellerG_2014_CCIS24254057ST40_bin.6	MtxB (non-pyl)	No	Non	Non	d__Bacteria	p__Firmicutes_A	c__Clostridia	o__Eubacteriales	f__Eubacteriaceae	g__Eubacterium	s__Eubacterium maltosivorans
contigs_ZellerG_2014__CCIS24254057ST-4-0__bin.34.fa.genes.faa_NODE_9718_length_3865_cov_4.11575_3	ZellerG_2014_CCIS24254057ST40_bin.34	CutC	No	Pro	Pro	d__Bacteria	p__Firmicutes_A	c__Clostridia	o__Lachnospirales	f__Lachnospiraceae	g__Enterocloster	s__Enterocloster lavalensis
contigs_ZellerG_2014__CCIS24254057ST-4-0__bin.30.fa.genes.faa_NODE_859_length_28016_cov_9.05672_9	ZellerG_2014_CCIS24254057ST40_bin.30	CutC	No	Pro	Pro	d__Bacteria	p__Firmicutes_A	c__Clostridia	o__Lachnospirales	f__Lachnospiraceae	g__Hungatella	s__Hungatella sp005845265
contigs_ZellerG_2014__CCIS24254057ST-4-0__bin.21.fa.genes.faa_NODE_16897_length_2347_cov_6.03927_2	ZellerG_2014_CCIS24254057ST40_bin.21	MtxB (non-pyl)	Yes	Non	Non	d__Bacteria	p__Bacteroidota	c__Bacteroidia	o__Bacteroidales	f__Marinifilaceae	g__Butyricimonas	s__Butyricimonas sp002161485
contigs_ZellerG_2014__CCIS24254057ST-4-0__bin.15.fa.genes.faa_NODE_7840_length_4644_cov_4.87383_3	ZellerG_2014_CCIS24254057ST40_bin.15	GrdI	No	Pro	Pro	d__Bacteria	p__Firmicutes_A	c__Clostridia	o__Lachnospirales	f__Lachnospiraceae	g__Dorea	s__Dorea sp000509125
contigs_ZellerG_2014__CCIS22275061ST-4-0__bin.88.fa.genes.faa_NODE_2569_length_15577_cov_3.89924_8	ZellerG_2014_CCIS22275061ST40_bin.88	GrdI	No	Pro	Pro	d__Bacteria	p__Firmicutes_A	c__Clostridia	o__Lachnospirales	f__Lachnospiraceae	g__Dorea	s__Dorea formicigenerans
contigs_ZellerG_2014__CCIS17669415ST-4-0__bin.23.fa.genes.faa_NODE_593_length_20649_cov_4.13149_1	ZellerG_2014_CCIS17669415ST40_bin.23	GrdI	Yes	Pro	Pro	d__Bacteria	p__Firmicutes_A	c__Clostridia	o__Lachnospirales	f__Lachnospiraceae	g__Sellimonas	s__Sellimonas intestinalis
contigs_ZellerG_2014__CCIS16383318ST-4-0__bin.98.fa.genes.faa_NODE_3401_length_12373_cov_5.49334_6	ZellerG_2014_CCIS16383318ST40_bin.98	CntA/YeaW	No	Pro	Pro	d__Bacteria	p__Proteobacteria	c__Gammaproteobacteria	o__Enterobacterales	f__Enterobacteriaceae	g__Escherichia	s__Escherichia flexneri
contigs_ZellerG_2014__CCIS16326685ST-4-0__bin.9.fa.genes.faa_NODE_4_length_364225_cov_6.99507_319	ZellerG_2014_CCIS16326685ST40_bin.9	GrdI	No	Pro	Pro	d__Bacteria	p__Firmicutes_A	c__Clostridia	o__Lachnospirales	f__Lachnospiraceae	g__Dorea	s__Dorea faecis
contigs_ZellerG_2014__CCIS16326685ST-4-0__bin.41.fa.genes.faa_NODE_1653_length_12672_cov_4.87977_9	ZellerG_2014_CCIS16326685ST40_bin.41	GrdI	Yes	Pro	Pro	d__Bacteria	p__Firmicutes_A	c__Clostridia	o__Lachnospirales	f__Lachnospiraceae	g__Sellimonas	s__Sellimonas intestinalis
contigs_ZellerG_2014__CCIS16326685ST-4-0__bin.27.fa.genes.faa_NODE_156_length_76735_cov_5.61822_30	ZellerG_2014_CCIS16326685ST40_bin.27	CutC	No	Pro	Pro	d__Bacteria	p__Actinobacteriota	c__Coriobacteriia	o__Coriobacteriales	f__Coriobacteriaceae	g__Collinsella	s__Collinsella tanakaei
contigs_ZellerG_2014__CCIS15704761ST-4-0__bin.8.fa.genes.faa_NODE_2347_length_6338_cov_2.42289_4	ZellerG_2014_CCIS15704761ST40_bin.8	CntA/YeaW	No	Pro	Pro	d__Bacteria	p__Proteobacteria	c__Gammaproteobacteria	o__Enterobacterales	f__Enterobacteriaceae	g__Escherichia	s__Escherichia flexneri
contigs_ZellerG_2014__CCIS15704761ST-4-0__bin.3.fa.genes.faa_NODE_2286_length_6507_cov_57.2213_5	ZellerG_2014_CCIS15704761ST40_bin.3	GrdI	No	Pro	Pro	d__Bacteria	p__Firmicutes_A	c__Clostridia	o__Lachnospirales	f__Lachnospiraceae	g__Enterocloster	s__Enterocloster bolteae
contigs_ZellerG_2014__CCIS15704761ST-4-0__bin.15.fa.genes.faa_NODE_11_length_238085_cov_25.7155_177	ZellerG_2014_CCIS15704761ST40_bin.15	CutC	No	Pro	Pro	d__Bacteria	p__Firmicutes_A	c__Clostridia	o__Lachnospirales	f__Lachnospiraceae	g__Hungatella	s__Hungatella effluvii
contigs_ZellerG_2014__CCIS14449628ST-4-0__bin.13.fa.genes.faa_NODE_8409_length_4208_cov_4.55358_1	ZellerG_2014_CCIS14449628ST40_bin.13	GrdI	Yes	Pro	Pro	d__Bacteria	p__Firmicutes_A	c__Clostridia	o__Oscillospirales	f__Ruminococcaceae	g__Negativibacillus	s__Negativibacillus massiliensis
contigs_ZellerG_2014__CCIS13047523ST-4-0__bin.52.fa.genes.faa_NODE_1261_length_22962_cov_4.11049_18	ZellerG_2014_CCIS13047523ST40_bin.52	CutC	No	Pro	Pro	d__Bacteria	p__Firmicutes_A	c__Clostridia	o__Lachnospirales	f__Lachnospiraceae	g__Enterocloster	s__Enterocloster sp001517625
contigs_ZellerG_2014__CCIS13047523ST-4-0__bin.40.fa.genes.faa_NODE_1716_length_16569_cov_2.93042_8	ZellerG_2014_CCIS13047523ST40_bin.40	GrdI	No	Pro	Pro	d__Bacteria	p__Firmicutes_A	c__Clostridia	o__Lachnospirales	f__Lachnospiraceae	g__Enterocloster	s__Enterocloster bolteae
contigs_ZellerG_2014__CCIS12656533ST-4-0__bin.53.fa.genes.faa_NODE_1717_length_14700_cov_3.28972_6	ZellerG_2014_CCIS12656533ST40_bin.53	MtxB (non-pyl)	Yes	Non	Non	d__Bacteria	p__Firmicutes_A	c__Clostridia	o__Peptostreptococcales	f__Anaerovoracaceae	g__CAG-145	s__
contigs_ZellerG_2014__CCIS12656533ST-4-0__bin.53.fa.genes.faa_NODE_1717_length_14700_cov_3.28972_5	ZellerG_2014_CCIS12656533ST40_bin.53	MtxB (non-pyl)	Yes	Non	Non	d__Bacteria	p__Firmicutes_A	c__Clostridia	o__Peptostreptococcales	f__Anaerovoracaceae	g__CAG-145	s__
contigs_ZellerG_2014__CCIS12656533ST-4-0__bin.39.fa.genes.faa_NODE_572_length_34727_cov_3.46539_9	ZellerG_2014_CCIS12656533ST40_bin.39	GrdI	Yes	Pro	Pro	d__Bacteria	p__Synergistota	c__Synergistia	o__Synergistales	f__Synergistaceae	g__An23	s__An23 sp900544635
contigs_ZellerG_2014__CCIS11362406ST-4-0__bin.75.fa.genes.faa_NODE_808_length_31463_cov_4.35488_28	ZellerG_2014_CCIS11362406ST40_bin.75	CutC	Yes	Pro	Pro	d__Bacteria	p__Firmicutes_C	c__Negativicutes	o__Veillonellales	f__Megasphaeraceae	g__Megasphaera_B	s__Megasphaera_B hexanoica
contigs_ZellerG_2014__CCIS11362406ST-4-0__bin.54.fa.genes.faa_NODE_3862_length_9753_cov_2.69097_8	ZellerG_2014_CCIS11362406ST40_bin.54	CutC	No	Pro	Pro	d__Bacteria	p__Actinobacteriota	c__Coriobacteriia	o__Coriobacteriales	f__Coriobacteriaceae	g__Collinsella	s__Collinsella bouchesdurhonensis
contigs_ZellerG_2014__CCIS11362406ST-4-0__bin.15.fa.genes.faa_NODE_63_length_154879_cov_24.2855_159	ZellerG_2014_CCIS11362406ST40_bin.15	CntA/YeaW	No	Pro	Pro	d__Bacteria	p__Proteobacteria	c__Gammaproteobacteria	o__Enterobacterales	f__Enterobacteriaceae	g__Escherichia	s__Escherichia flexneri
contigs_ZellerG_2014__CCIS11019776ST-4-0__bin.29.fa.genes.faa_NODE_113_length_39518_cov_9.07782_23	ZellerG_2014_CCIS11019776ST40_bin.29	MtxB (non-pyl)	Yes	Non	Non	d__Bacteria	p__Firmicutes_A	c__Clostridia	o__Oscillospirales	f__Oscillospiraceae	g__UBA738	s__UBA738 sp003522945
contigs_ZellerG_2014__CCIS11019776ST-4-0__bin.26.fa.genes.faa_NODE_2967_length_6176_cov_2.45924_3	ZellerG_2014_CCIS11019776ST40_bin.26	CutC	No	Pro	Pro	d__Bacteria	p__Desulfobacterota	c__Desulfovibrionia	o__Desulfovibrionales	f__Desulfovibrionaceae	g__Desulfovibrio	s__Desulfovibrio piger
contigs_ZellerG_2014__CCIS11015875ST-4-0__bin.46.fa.genes.faa_NODE_839_length_17857_cov_5.92563_8	ZellerG_2014_CCIS11015875ST40_bin.46	CntA/YeaW	No	Pro	Pro	d__Bacteria	p__Proteobacteria	c__Gammaproteobacteria	o__Enterobacterales	f__Enterobacteriaceae	g__Escherichia	s__Escherichia flexneri
contigs_ZellerG_2014__CCIS07648107ST-4-0__bin.58.fa.genes.faa_NODE_5033_length_6360_cov_2.70706_3	ZellerG_2014_CCIS07648107ST40_bin.58	GrdI	No	Pro	Pro	d__Bacteria	p__Firmicutes_A	c__Clostridia	o__Lachnospirales	f__Lachnospiraceae	g__Enterocloster	s__Enterocloster bolteae
contigs_ZellerG_2014__CCIS07539127ST-4-0__bin.6.fa.genes.faa_NODE_1778_length_23701_cov_3.66121_10	ZellerG_2014_CCIS07539127ST40_bin.6	CutC	No	Pro	Pro	d__Bacteria	p__Desulfobacterota	c__Desulfovibrionia	o__Desulfovibrionales	f__Desulfovibrionaceae	g__Desulfovibrio	s__Desulfovibrio sp900319575
contigs_ZellerG_2014__CCIS06260551ST-3-0__bin.13.fa.genes.faa_NODE_1354_length_6685_cov_3.6362_2	ZellerG_2014_CCIS06260551ST30_bin.13	CntA/YeaW	No	Pro	Pro	d__Bacteria	p__Proteobacteria	c__Gammaproteobacteria	o__Enterobacterales	f__Enterobacteriaceae	g__Escherichia	s__Escherichia coli
contigs_ZellerG_2014__CCIS05314658ST-4-0__bin.60.fa.genes.faa_NODE_2686_length_14189_cov_3.93774_8	ZellerG_2014_CCIS05314658ST40_bin.60	CutC	No	Pro	Pro	d__Bacteria	p__Proteobacteria	c__Gammaproteobacteria	o__Enterobacterales	f__Enterobacteriaceae	g__Escherichia	s__Escherichia coli_D
contigs_ZellerG_2014__CCIS05314658ST-4-0__bin.60.fa.genes.faa_NODE_17902_length_2426_cov_1.79882_2	ZellerG_2014_CCIS05314658ST40_bin.60	CntA/YeaW	No	Pro	Pro	d__Bacteria	p__Proteobacteria	c__Gammaproteobacteria	o__Enterobacterales	f__Enterobacteriaceae	g__Escherichia	s__Escherichia coli_D
contigs_ZeeviD_2015__PNP_Validation_7__bin.1.fa.genes.faa_NODE_5237_length_6834_cov_6.0000_ID_3709_2	ZeeviD_2015_PNP_Validation_7_bin.1	MttB (pyl)	Yes	Non	Non	d__Archaea	p__Thermoplasmatota	c__Thermoplasmata	o__Methanomassiliicoccales	f__Methanomethylophilaceae	g__UBA71	s__UBA71 sp006954425
contigs_ZeeviD_2015__PNP_Validation_7__bin.1.fa.genes.faa_NODE_5237_length_6834_cov_6.0000_ID_3709_1	ZeeviD_2015_PNP_Validation_7_bin.1	MttB (pyl)	Yes	Non	Non	d__Archaea	p__Thermoplasmatota	c__Thermoplasmata	o__Methanomassiliicoccales	f__Methanomethylophilaceae	g__UBA71	s__UBA71 sp006954425
ZeeviD_2015__PNP_Validation_7__bin.1.fa.genes.faa_NODE_5237_length_6834_cov_6.0000_ID_3709_8	ZeeviD_2015_PNP_Validation_7_bin.1	MtbB	Yes	Non	Non	d__Archaea	p__Thermoplasmatota	c__Thermoplasmata	o__Methanomassiliicoccales	f__Methanomethylophilaceae	g__UBA71	s__UBA71 sp006954425
contigs_ZeeviD_2015__PNP_Validation_7__bin.1.fa.genes.faa_NODE_16132_length_2329_cov_7.0000_ID_86173_3	ZeeviD_2015_PNP_Validation_7_bin.1	MtmB	Yes	Non	Non	d__Archaea	p__Thermoplasmatota	c__Thermoplasmata	o__Methanomassiliicoccales	f__Methanomethylophilaceae	g__UBA71	s__UBA71 sp006954425
contigs_ZeeviD_2015__PNP_Validation_57__bin.14.fa.genes.faa_NODE_2590_length_5830_cov_5.0000_ID_59268_3	ZeeviD_2015_PNP_Validation_57_bin.14	MtxB (non-pyl)	Yes	Non	Non	d__Bacteria	p__Firmicutes_A	c__Clostridia	o__Peptostreptococcales	f__Anaerovoracaceae	g__CAG-238	s__
ZeeviD_2015__PNP_Validation_57__bin.14.fa.genes.faa_NODE_1865_length_7978_cov_6.0000_ID_68371_8	ZeeviD_2015_PNP_Validation_57_bin.14	MtbB	Yes	Non	Non	d__Bacteria	p__Firmicutes_A	c__Clostridia	o__Peptostreptococcales	f__Anaerovoracaceae	g__CAG-238	s__
contigs_ZeeviD_2015__PNP_Validation_48__bin.22.fa.genes.faa_NODE_2388_length_9495_cov_7.0000_ID_81855_10	ZeeviD_2015_PNP_Validation_48_bin.22	MtxB (non-pyl)	Yes	Non	Non	d__Bacteria	p__Firmicutes_A	c__Clostridia	o__Oscillospirales	f__Oscillospiraceae	g__UBA738	s__UBA738 sp003522945
contigs_ZeeviD_2015__PNP_Validation_42__bin.27.fa.genes.faa_NODE_12_length_297959_cov_17.5368_ID_272758_201	ZeeviD_2015_PNP_Validation_42_bin.27	MtxB (non-pyl)	Yes	Non	Non	d__Bacteria	p__Firmicutes_A	c__Clostridia	o__Oscillospirales	f__Oscillospiraceae	g__CAG-83	s__CAG-83 sp900548615
contigs_ZeeviD_2015__PNP_Validation_41__bin.56.fa.genes.faa_NODE_18071_length_2085_cov_6.0000_ID_153271_1	ZeeviD_2015_PNP_Validation_41_bin.56	MttB (pyl)	No	Non	Non	d__Bacteria	p__Desulfobacterota	c__Desulfovibrionia	o__Desulfovibrionales	f__Desulfovibrionaceae	g__Bilophila	s__Bilophila wadsworthia
contigs_ZeeviD_2015__PNP_Validation_40__bin.82.fa.genes.faa_NODE_138_length_107808_cov_12.0880_ID_20022_88	ZeeviD_2015_PNP_Validation_40_bin.82	MtxB (non-pyl)	Yes	Non	Non	d__Bacteria	p__Firmicutes_A	c__Clostridia	o__Oscillospirales	f__Oscillospiraceae	g__UBA738	s__UBA738 sp003522945
contigs_ZeeviD_2015__PNP_Validation_4__bin.26.fa.genes.faa_NODE_796_length_36375_cov_9.0000_ID_13235_26	ZeeviD_2015_PNP_Validation_4_bin.26	CntA/YeaW	No	Pro	Pro	d__Bacteria	p__Proteobacteria	c__Gammaproteobacteria	o__Enterobacterales	f__Enterobacteriaceae	g__Escherichia	s__Escherichia flexneri
contigs_ZeeviD_2015__PNP_Validation_39__bin.24.fa.genes.faa_NODE_8811_length_2009_cov_5.0000_ID_67866_2	ZeeviD_2015_PNP_Validation_39_bin.24	CntA/YeaW	No	Pro	Pro	d__Bacteria	p__Proteobacteria	c__Gammaproteobacteria	o__Enterobacterales	f__Enterobacteriaceae	g__Klebsiella	s__Klebsiella pneumoniae
contigs_ZeeviD_2015__PNP_Validation_38__bin.24.fa.genes.faa_NODE_971_length_12973_cov_6.9907_ID_49133_11	ZeeviD_2015_PNP_Validation_38_bin.24	MtxB (non-pyl)	Yes	Non	Non	d__Bacteria	p__Firmicutes_A	c__Clostridia	o__Oscillospirales	f__Oscillospiraceae	g__UBA738	s__UBA738 sp003522945
contigs_ZeeviD_2015__PNP_Validation_35__bin.7.fa.genes.faa_NODE_44_length_130088_cov_26.6663_ID_18423_37	ZeeviD_2015_PNP_Validation_35_bin.7	MtxB (non-pyl)	Yes	Non	Non	d__Bacteria	p__Firmicutes_A	c__Clostridia	o__Oscillospirales	f__Oscillospiraceae	g__CAG-83	s__CAG-83 sp900548615
contigs_ZeeviD_2015__PNP_Validation_18__bin.43.fa.genes.faa_NODE_91_length_82005_cov_15.9702_ID_112695_28	ZeeviD_2015_PNP_Validation_18_bin.43	MtxB (non-pyl)	Yes	Non	Non	d__Bacteria	p__Firmicutes_A	c__Clostridia	o__Oscillospirales	f__Oscillospiraceae	g__CAG-83	s__CAG-83 sp900555735
contigs_ZeeviD_2015__PNP_Validation_13__bin.9.fa.genes.faa_NODE_718_length_35833_cov_8.9783_ID_112526_10	ZeeviD_2015_PNP_Validation_13_bin.9	MtxB (non-pyl)	Yes	Non	Non	d__Bacteria	p__Firmicutes_A	c__Clostridia	o__Peptostreptococcales	f__Anaerovoracaceae	g__CAG-238	s__CAG-238 sp000435615
contigs_ZeeviD_2015__PNP_Validation_13__bin.9.fa.genes.faa_NODE_718_length_35833_cov_8.9783_ID_112526_14	ZeeviD_2015_PNP_Validation_13_bin.9	MttB (pyl)	Yes	Non	Non	d__Bacteria	p__Firmicutes_A	c__Clostridia	o__Peptostreptococcales	f__Anaerovoracaceae	g__CAG-238	s__CAG-238 sp000435615
ZeeviD_2015__PNP_Validation_13__bin.9.fa.genes.faa_NODE_718_length_35833_cov_8.9783_ID_112526_16	ZeeviD_2015_PNP_Validation_13_bin.9	MtbB	Yes	Non	Non	d__Bacteria	p__Firmicutes_A	c__Clostridia	o__Peptostreptococcales	f__Anaerovoracaceae	g__CAG-238	s__CAG-238 sp000435615
contigs_ZeeviD_2015__PNP_Validation_13__bin.26.fa.genes.faa_NODE_1217_length_24365_cov_12.4512_ID_58436_15	ZeeviD_2015_PNP_Validation_13_bin.26	MtxB (non-pyl)	Yes	Non	Non	d__Bacteria	p__Firmicutes_A	c__Clostridia	o__Oscillospirales	f__Oscillospiraceae	g__UBA738	s__UBA738 sp003522945
contigs_ZeeviD_2015__PNP_Validation_10__bin.16.fa.genes.faa_NODE_107_length_65912_cov_10.9950_ID_11912_14	ZeeviD_2015_PNP_Validation_10_bin.16	GrdI	Yes	Pro	Pro	d__Bacteria	p__Firmicutes_A	c__Clostridia	o__Lachnospirales	f__Lachnospiraceae	g__Sellimonas	s__Sellimonas intestinalis
contigs_ZeeviD_2015__PNP_Main_89__bin.17.fa.genes.faa_NODE_3187_length_7348_cov_5.0000_ID_170605_2	ZeeviD_2015_PNP_Main_89_bin.17	CutC	Yes	Pro	Pro	d__Bacteria	p__Firmicutes_A	c__Clostridia	o__Peptostreptococcales	f__Anaerovoracaceae	g__UBA1191	s__UBA1191 sp900549125
contigs_ZeeviD_2015__PNP_Main_87__bin.50.fa.genes.faa_NODE_98_length_84302_cov_12.9971_ID_126003_32	ZeeviD_2015_PNP_Main_87_bin.50	MtxB (non-pyl)	Yes	Non	Non	d__Bacteria	p__Firmicutes_A	c__Clostridia	o__Lachnospirales	f__Lachnospiraceae	g__Muricomes	s__Muricomes sp000509105
contigs_ZeeviD_2015__PNP_Main_86__bin.28.fa.genes.faa_NODE_2286_length_10090_cov_7.0000_ID_34978_11	ZeeviD_2015_PNP_Main_86_bin.28	MtxB (non-pyl)	Yes	Non	Non	d__Bacteria	p__Firmicutes_A	c__Clostridia	o__Lachnospirales	f__Lachnospiraceae	g__TWA4	s__
contigs_ZeeviD_2015__PNP_Main_86__bin.28.fa.genes.faa_NODE_1381_length_16083_cov_7.0373_ID_22446_9	ZeeviD_2015_PNP_Main_86_bin.28	MtxB (non-pyl)	Yes	Non	Non	d__Bacteria	p__Firmicutes_A	c__Clostridia	o__Lachnospirales	f__Lachnospiraceae	g__TWA4	s__
contigs_ZeeviD_2015__PNP_Main_86__bin.28.fa.genes.faa_NODE_1116_length_18961_cov_6.9936_ID_138539_10	ZeeviD_2015_PNP_Main_86_bin.28	MtxB (non-pyl)	Yes	Non	Non	d__Bacteria	p__Firmicutes_A	c__Clostridia	o__Lachnospirales	f__Lachnospiraceae	g__TWA4	s__
contigs_ZeeviD_2015__PNP_Main_86__bin.28.fa.genes.faa_NODE_1055_length_19820_cov_7.9925_ID_62524_5	ZeeviD_2015_PNP_Main_86_bin.28	MtxB (non-pyl)	Yes	Non	Non	d__Bacteria	p__Firmicutes_A	c__Clostridia	o__Lachnospirales	f__Lachnospiraceae	g__TWA4	s__
contigs_ZeeviD_2015__PNP_Main_86__bin.28.fa.genes.faa_NODE_1055_length_19820_cov_7.9925_ID_62524_13	ZeeviD_2015_PNP_Main_86_bin.28	MtxB (non-pyl)	Yes	Non	Non	d__Bacteria	p__Firmicutes_A	c__Clostridia	o__Lachnospirales	f__Lachnospiraceae	g__TWA4	s__
contigs_ZeeviD_2015__PNP_Main_86__bin.28.fa.genes.faa_NODE_1016_length_20362_cov_7.0000_ID_22964_11	ZeeviD_2015_PNP_Main_86_bin.28	MtxB (non-pyl)	Yes	Non	Non	d__Bacteria	p__Firmicutes_A	c__Clostridia	o__Lachnospirales	f__Lachnospiraceae	g__TWA4	s__
contigs_ZeeviD_2015__PNP_Main_85__bin.58.fa.genes.faa_NODE_1881_length_10882_cov_5.0000_ID_178149_5	ZeeviD_2015_PNP_Main_85_bin.58	CutC	No	Pro	Pro	d__Bacteria	p__Proteobacteria	c__Gammaproteobacteria	o__Enterobacterales	f__Enterobacteriaceae	g__Klebsiella_B	s__Klebsiella_B aerogenes
contigs_ZeeviD_2015__PNP_Main_85__bin.58.fa.genes.faa_NODE_2810_length_7829_cov_5.5166_ID_152742_2	ZeeviD_2015_PNP_Main_85_bin.58	CntA/YeaW	No	Pro	Pro	d__Bacteria	p__Proteobacteria	c__Gammaproteobacteria	o__Enterobacterales	f__Enterobacteriaceae	g__Klebsiella_B	s__Klebsiella_B aerogenes
contigs_ZeeviD_2015__PNP_Main_83__bin.23.fa.genes.faa_NODE_8700_length_3144_cov_5.0000_ID_22401_2	ZeeviD_2015_PNP_Main_83_bin.23	MtxB (non-pyl)	Yes	Non	Non	d__Bacteria	p__Firmicutes_A	c__Clostridia	o__Oscillospirales	f__Oscillospiraceae	g__ER4	s__ER4 sp900317525
contigs_ZeeviD_2015__PNP_Main_80__bin.48.fa.genes.faa_NODE_2954_length_9487_cov_7.0000_ID_185449_1	ZeeviD_2015_PNP_Main_80_bin.48	CutC	No	Pro	Pro	d__Bacteria	p__Proteobacteria	c__Gammaproteobacteria	o__Enterobacterales	f__Enterobacteriaceae	g__Escherichia	s__Escherichia coli
contigs_ZeeviD_2015__PNP_Main_764__bin.19.fa.genes.faa_NODE_426_length_31012_cov_7.0000_ID_143525_27	ZeeviD_2015_PNP_Main_764_bin.19	MttB (pyl)	Yes	Non	Non	d__Archaea	p__Thermoplasmatota	c__Thermoplasmata	o__Methanomassiliicoccales	f__Methanomethylophilaceae	g__UBA71	s__UBA71 sp006954465
ZeeviD_2015__PNP_Main_764__bin.19.fa.genes.faa_NODE_2399_length_6818_cov_6.9821_ID_19665_5	ZeeviD_2015_PNP_Main_764_bin.19	MtbB	Yes	Non	Non	d__Archaea	p__Thermoplasmatota	c__Thermoplasmata	o__Methanomassiliicoccales	f__Methanomethylophilaceae	g__UBA71	s__UBA71 sp006954465
contigs_ZeeviD_2015__PNP_Main_764__bin.19.fa.genes.faa_NODE_627_length_22545_cov_6.5782_ID_126968_23	ZeeviD_2015_PNP_Main_764_bin.19	MtmB	Yes	Non	Non	d__Archaea	p__Thermoplasmatota	c__Thermoplasmata	o__Methanomassiliicoccales	f__Methanomethylophilaceae	g__UBA71	s__UBA71 sp006954465
contigs_ZeeviD_2015__PNP_Main_764__bin.19.fa.genes.faa_NODE_627_length_22545_cov_6.5782_ID_126968_15	ZeeviD_2015_PNP_Main_764_bin.19	MtmB	Yes	Non	Non	d__Archaea	p__Thermoplasmatota	c__Thermoplasmata	o__Methanomassiliicoccales	f__Methanomethylophilaceae	g__UBA71	s__UBA71 sp006954465
contigs_ZeeviD_2015__PNP_Main_762__bin.2.fa.genes.faa_NODE_3915_length_3485_cov_4.0000_ID_50306_1	ZeeviD_2015_PNP_Main_762_bin.2	MttB (pyl)	No	Non	Non	d__Bacteria	p__Desulfobacterota	c__Desulfovibrionia	o__Desulfovibrionales	f__Desulfovibrionaceae	g__Bilophila	s__Bilophila wadsworthia
contigs_ZeeviD_2015__PNP_Main_731__bin.3.fa.genes.faa_NODE_719_length_9759_cov_6.0000_ID_49305_2	ZeeviD_2015_PNP_Main_731_bin.3	MtxB (non-pyl)	Yes	Non	Non	d__Bacteria	p__Firmicutes_A	c__Clostridia	o__Oscillospirales	f__Oscillospiraceae	g__CAG-83	s__CAG-83 sp900548615
contigs_ZeeviD_2015__PNP_Main_712__bin.39.fa.genes.faa_NODE_1992_length_11765_cov_8.0000_ID_143995_11	ZeeviD_2015_PNP_Main_712_bin.39	MtxB (non-pyl)	Yes	Non	Non	d__Bacteria	p__Firmicutes_A	c__Clostridia	o__Oscillospirales	f__Oscillospiraceae	g__UBA738	s__UBA738 sp003522945
contigs_ZeeviD_2015__PNP_Main_706__bin.70.fa.genes.faa_NODE_133_length_97599_cov_9.3654_ID_16995_25	ZeeviD_2015_PNP_Main_706_bin.70	MtxB (non-pyl)	Yes	Non	Non	d__Bacteria	p__Firmicutes_A	c__Clostridia	o__Oscillospirales	f__Oscillospiraceae	g__UBA738	s__UBA738 sp003522945
contigs_ZeeviD_2015__PNP_Main_702__bin.20.fa.genes.faa_NODE_17_length_163229_cov_26.9936_ID_75262_7	ZeeviD_2015_PNP_Main_702_bin.20	CntA/YeaW	No	Pro	Pro	d__Bacteria	p__Proteobacteria	c__Gammaproteobacteria	o__Enterobacterales	f__Enterobacteriaceae	g__Escherichia	s__Escherichia flexneri
contigs_ZeeviD_2015__PNP_Main_694__bin.25.fa.genes.faa_NODE_121_length_55188_cov_11.9832_ID_33813_23	ZeeviD_2015_PNP_Main_694_bin.25	MtxB (non-pyl)	Yes	Non	Non	d__Bacteria	p__Firmicutes_A	c__Clostridia	o__Oscillospirales	f__Oscillospiraceae	g__CAG-83	s__CAG-83 sp900548615
contigs_ZeeviD_2015__PNP_Main_677__bin.40.fa.genes.faa_NODE_898_length_16948_cov_6.0000_ID_39142_2	ZeeviD_2015_PNP_Main_677_bin.40	CntA/YeaW	No	Pro	Pro	d__Bacteria	p__Proteobacteria	c__Gammaproteobacteria	o__Enterobacterales	f__Enterobacteriaceae	g__Escherichia	s__Escherichia flexneri
contigs_ZeeviD_2015__PNP_Main_669__bin.23.fa.genes.faa_NODE_1141_length_14013_cov_15.9569_ID_26435_7	ZeeviD_2015_PNP_Main_669_bin.23	CutC	No	Pro	Pro	d__Bacteria	p__Proteobacteria	c__Gammaproteobacteria	o__Enterobacterales	f__Enterobacteriaceae	g__Escherichia	s__Escherichia coli
contigs_ZeeviD_2015__PNP_Main_657__bin.33.fa.genes.faa_NODE_1_length_537587_cov_17.1986_ID_27260_230	ZeeviD_2015_PNP_Main_657_bin.33	CntA/YeaW	No	Pro	Pro	d__Bacteria	p__Proteobacteria	c__Gammaproteobacteria	o__Enterobacterales	f__Enterobacteriaceae	g__Escherichia	s__Escherichia flexneri
contigs_ZeeviD_2015__PNP_Main_634__bin.15.fa.genes.faa_NODE_2086_length_4231_cov_5.0000_ID_34744_1	ZeeviD_2015_PNP_Main_634_bin.15	MtxB (non-pyl)	Yes	Non	Non	d__Bacteria	p__Firmicutes_A	c__Clostridia	o__Oscillospirales	f__Oscillospiraceae	g__CAG-83	s__CAG-83 sp900555735
contigs_ZeeviD_2015__PNP_Main_630__bin.6.fa.genes.faa_NODE_955_length_11248_cov_5.9610_ID_50379_3	ZeeviD_2015_PNP_Main_630_bin.6	MtxB (non-pyl)	Yes	Non	Non	d__Bacteria	p__Firmicutes_A	c__Clostridia	o__Oscillospirales	f__Oscillospiraceae	g__UBA738	s__UBA738 sp003522945
contigs_ZeeviD_2015__PNP_Main_62__bin.36.fa.genes.faa_NODE_708_length_29481_cov_8.0000_ID_89664_23	ZeeviD_2015_PNP_Main_62_bin.36	CutC	Yes	Pro	Pro	d__Bacteria	p__Firmicutes_A	c__Clostridia	o__Peptostreptococcales	f__Anaerovoracaceae	g__UBA1191	s__
contigs_ZeeviD_2015__PNP_Main_603__bin.18.fa.genes.faa_NODE_280_length_41142_cov_8.9912_ID_37173_6	ZeeviD_2015_PNP_Main_603_bin.18	CntA/YeaW	No	Pro	Pro	d__Bacteria	p__Proteobacteria	c__Gammaproteobacteria	o__Enterobacterales	f__Enterobacteriaceae	g__Escherichia	s__Escherichia flexneri
contigs_ZeeviD_2015__PNP_Main_596__bin.31.fa.genes.faa_NODE_193_length_71803_cov_14.1510_ID_34489_22	ZeeviD_2015_PNP_Main_596_bin.31	MtxB (non-pyl)	Yes	Non	Non	d__Bacteria	p__Firmicutes_A	c__Clostridia	o__Oscillospirales	f__Oscillospiraceae	g__UBA738	s__UBA738 sp003522945
contigs_ZeeviD_2015__PNP_Main_589__bin.61.fa.genes.faa_NODE_1495_length_21005_cov_8.6500_ID_26108_10	ZeeviD_2015_PNP_Main_589_bin.61	MtxB (non-pyl)	Yes	Non	Non	d__Bacteria	p__Firmicutes_A	c__Clostridia	o__Oscillospirales	f__Oscillospiraceae	g__UBA738	s__UBA738 sp003522945
contigs_ZeeviD_2015__PNP_Main_580__bin.10.fa.genes.faa_NODE_22_length_130111_cov_8.0000_ID_29795_43	ZeeviD_2015_PNP_Main_580_bin.10	CntA/YeaW	No	Pro	Pro	d__Bacteria	p__Proteobacteria	c__Gammaproteobacteria	o__Enterobacterales	f__Enterobacteriaceae	g__Escherichia	s__Escherichia coli_D
contigs_ZeeviD_2015__PNP_Main_576__bin.52.fa.genes.faa_NODE_649_length_26081_cov_12.9815_ID_65996_23	ZeeviD_2015_PNP_Main_576_bin.52	MtxB (non-pyl)	Yes	Non	Non	d__Bacteria	p__Firmicutes_A	c__Clostridia	o__Peptostreptococcales	f__Anaerovoracaceae	g__CAG-238	s__CAG-238 sp000435615
contigs_ZeeviD_2015__PNP_Main_576__bin.52.fa.genes.faa_NODE_649_length_26081_cov_12.9815_ID_65996_19	ZeeviD_2015_PNP_Main_576_bin.52	MttB (pyl)	Yes	Non	Non	d__Bacteria	p__Firmicutes_A	c__Clostridia	o__Peptostreptococcales	f__Anaerovoracaceae	g__CAG-238	s__CAG-238 sp000435615
ZeeviD_2015__PNP_Main_576__bin.52.fa.genes.faa_NODE_649_length_26081_cov_12.9815_ID_65996_17	ZeeviD_2015_PNP_Main_576_bin.52	MtbB	Yes	Non	Non	d__Bacteria	p__Firmicutes_A	c__Clostridia	o__Peptostreptococcales	f__Anaerovoracaceae	g__CAG-238	s__CAG-238 sp000435615
contigs_ZeeviD_2015__PNP_Main_576__bin.26.fa.genes.faa_NODE_47_length_135639_cov_24.2873_ID_22005_81	ZeeviD_2015_PNP_Main_576_bin.26	MtxB (non-pyl)	Yes	Non	Non	d__Bacteria	p__Firmicutes_A	c__Clostridia	o__Oscillospirales	f__Oscillospiraceae	g__CAG-83	s__CAG-83 sp900548615
contigs_ZeeviD_2015__PNP_Main_56__bin.17.fa.genes.faa_NODE_7860_length_3059_cov_5.0000_ID_7250_3	ZeeviD_2015_PNP_Main_56_bin.17	CntA/YeaW	No	Pro	Pro	d__Bacteria	p__Proteobacteria	c__Gammaproteobacteria	o__Enterobacterales	f__Enterobacteriaceae	g__Escherichia	s__Escherichia coli_D
contigs_ZeeviD_2015__PNP_Main_546__bin.5.fa.genes.faa_NODE_4_length_221277_cov_13.9976_ID_45036_215	ZeeviD_2015_PNP_Main_546_bin.5	CntA/YeaW	No	Pro	Pro	d__Bacteria	p__Proteobacteria	c__Gammaproteobacteria	o__Enterobacterales	f__Enterobacteriaceae	g__Escherichia	s__Escherichia flexneri
contigs_ZeeviD_2015__PNP_Main_545__bin.1.fa.genes.faa_NODE_19088_length_1591_cov_5.0000_ID_33600_1	ZeeviD_2015_PNP_Main_545_bin.1	MtxB (non-pyl)	Yes	Non	Non	d__Bacteria	p__Firmicutes_A	c__Clostridia	o__Peptostreptococcales	f__Anaerovoracaceae	g__CAG-238	s__CAG-238 sp000435615
ZeeviD_2015__PNP_Main_545__bin.1.fa.genes.faa_NODE_15048_length_1859_cov_5.0000_ID_69588_2	ZeeviD_2015_PNP_Main_545_bin.1	MtbB	Yes	Non	Non	d__Bacteria	p__Firmicutes_A	c__Clostridia	o__Peptostreptococcales	f__Anaerovoracaceae	g__CAG-238	s__CAG-238 sp000435615
contigs_ZeeviD_2015__PNP_Main_540__bin.2.fa.genes.faa_NODE_157_length_40294_cov_35.7441_ID_53170_3	ZeeviD_2015_PNP_Main_540_bin.2	CntA/YeaW	No	Pro	Pro	d__Bacteria	p__Proteobacteria	c__Gammaproteobacteria	o__Enterobacterales	f__Enterobacteriaceae	g__Klebsiella	s__Klebsiella variicola
contigs_ZeeviD_2015__PNP_Main_531__bin.45.fa.genes.faa_NODE_38_length_130202_cov_28.6183_ID_135893_76	ZeeviD_2015_PNP_Main_531_bin.45	MtxB (non-pyl)	Yes	Non	Non	d__Bacteria	p__Firmicutes_A	c__Clostridia	o__Oscillospirales	f__Oscillospiraceae	g__CAG-83	s__CAG-83 sp900548615
contigs_ZeeviD_2015__PNP_Main_531__bin.33.fa.genes.faa_NODE_3_length_309044_cov_17.9690_ID_19621_251	ZeeviD_2015_PNP_Main_531_bin.33	GrdI	Yes	Pro	Pro	d__Bacteria	p__Firmicutes_A	c__Clostridia_A	o__Christensenellales	f__CAG-138	g__RUG472	s__RUG472 sp900545265
contigs_ZeeviD_2015__PNP_Main_520__bin.34.fa.genes.faa_NODE_35_length_181381_cov_10.9989_ID_3508_37	ZeeviD_2015_PNP_Main_520_bin.34	MtxB (non-pyl)	Yes	Non	Non	d__Bacteria	p__Firmicutes_A	c__Clostridia	o__Oscillospirales	f__Oscillospiraceae	g__UBA738	s__UBA738 sp003522945
contigs_ZeeviD_2015__PNP_Main_502__bin.26.fa.genes.faa_NODE_1106_length_18425_cov_7.0000_ID_92746_11	ZeeviD_2015_PNP_Main_502_bin.26	MtxB (non-pyl)	Yes	Non	Non	d__Bacteria	p__Firmicutes_A	c__Clostridia	o__Oscillospirales	f__Oscillospiraceae	g__UBA738	s__UBA738 sp003522945
contigs_ZeeviD_2015__PNP_Main_499__bin.41.fa.genes.faa_NODE_1360_length_9954_cov_6.0000_ID_104884_9	ZeeviD_2015_PNP_Main_499_bin.41	MtxB (non-pyl)	Yes	Non	Non	d__Bacteria	p__Firmicutes_A	c__Clostridia	o__Oscillospirales	f__Oscillospiraceae	g__UBA738	s__UBA738 sp003522945
contigs_ZeeviD_2015__PNP_Main_491__bin.11.fa.genes.faa_NODE_262_length_32515_cov_8.0000_ID_54420_21	ZeeviD_2015_PNP_Main_491_bin.11	CntA/YeaW	No	Pro	Pro	d__Bacteria	p__Proteobacteria	c__Gammaproteobacteria	o__Enterobacterales	f__Enterobacteriaceae	g__Klebsiella	s__Klebsiella pneumoniae
contigs_ZeeviD_2015__PNP_Main_488__bin.46.fa.genes.faa_NODE_1152_length_16049_cov_6.0000_ID_89650_3	ZeeviD_2015_PNP_Main_488_bin.46	CutC	No	Pro	Pro	d__Bacteria	p__Desulfobacterota	c__Desulfovibrionia	o__Desulfovibrionales	f__Desulfovibrionaceae	g__Bilophila	s__Bilophila sp900550745
contigs_ZeeviD_2015__PNP_Main_477__bin.18.fa.genes.faa_NODE_3126_length_4482_cov_5.0000_ID_42506_4	ZeeviD_2015_PNP_Main_477_bin.18	MttB (pyl)	No	Non	Non	d__Bacteria	p__Desulfobacterota	c__Desulfovibrionia	o__Desulfovibrionales	f__Desulfovibrionaceae	g__Bilophila	s__Bilophila wadsworthia
contigs_ZeeviD_2015__PNP_Main_476__bin.5.fa.genes.faa_NODE_199_length_57482_cov_21.9854_ID_103205_11	ZeeviD_2015_PNP_Main_476_bin.5	MtxB (non-pyl)	Yes	Non	Non	d__Bacteria	p__Firmicutes_A	c__Clostridia	o__Oscillospirales	f__Oscillospiraceae	g__CAG-83	s__CAG-83 sp900548615
contigs_ZeeviD_2015__PNP_Main_475__bin.39.fa.genes.faa_NODE_338_length_50955_cov_7.9972_ID_88411_15	ZeeviD_2015_PNP_Main_475_bin.39	MtxB (non-pyl)	Yes	Non	Non	d__Bacteria	p__Firmicutes_A	c__Clostridia	o__Oscillospirales	f__Oscillospiraceae	g__UBA738	s__UBA738 sp003522945
contigs_ZeeviD_2015__PNP_Main_474__bin.40.fa.genes.faa_NODE_2998_length_7282_cov_6.0000_ID_149134_1	ZeeviD_2015_PNP_Main_474_bin.40	MtxB (non-pyl)	Yes	Non	Non	d__Bacteria	p__Firmicutes_A	c__Clostridia	o__Oscillospirales	f__Oscillospiraceae	g__UBA738	s__UBA738 sp003522945
contigs_ZeeviD_2015__PNP_Main_457__bin.13.fa.genes.faa_NODE_99_length_77237_cov_12.1066_ID_74836_73	ZeeviD_2015_PNP_Main_457_bin.13	CntA/YeaW	No	Pro	Pro	d__Bacteria	p__Proteobacteria	c__Gammaproteobacteria	o__Enterobacterales	f__Enterobacteriaceae	g__Escherichia	s__Escherichia flexneri
contigs_ZeeviD_2015__PNP_Main_454__bin.8.fa.genes.faa_NODE_107_length_129984_cov_12.0021_ID_86471_8	ZeeviD_2015_PNP_Main_454_bin.8	GrdI	No	Pro	Pro	d__Bacteria	p__Firmicutes_A	c__Clostridia	o__Lachnospirales	f__Lachnospiraceae	g__Dorea	s__Dorea formicigenerans
contigs_ZeeviD_2015__PNP_Main_451__bin.6.fa.genes.faa_NODE_8378_length_3490_cov_5.0000_ID_43753_4	ZeeviD_2015_PNP_Main_451_bin.6	MtxB (non-pyl)	Yes	Non	Non	d__Bacteria	p__Firmicutes_A	c__Clostridia	o__Oscillospirales	f__Oscillospiraceae	g__UBA738	s__UBA738 sp003522945
contigs_ZeeviD_2015__PNP_Main_437__bin.2.fa.genes.faa_NODE_2155_length_11685_cov_29.8997_ID_81163_8	ZeeviD_2015_PNP_Main_437_bin.2	CntA/YeaW	No	Pro	Pro	d__Bacteria	p__Proteobacteria	c__Gammaproteobacteria	o__Enterobacterales	f__Enterobacteriaceae	g__Escherichia	s__Escherichia flexneri
contigs_ZeeviD_2015__PNP_Main_433__bin.17.fa.genes.faa_NODE_2480_length_12996_cov_8.0000_ID_50778_16	ZeeviD_2015_PNP_Main_433_bin.17	GrdI	No	Pro	Pro	d__Bacteria	p__Firmicutes_A	c__Clostridia	o__Lachnospirales	f__Lachnospiraceae	g__Dorea	s__Dorea formicigenerans
contigs_ZeeviD_2015__PNP_Main_411__bin.13.fa.genes.faa_NODE_68_length_109922_cov_8.9971_ID_23934_106	ZeeviD_2015_PNP_Main_411_bin.13	CntA/YeaW	No	Pro	Pro	d__Bacteria	p__Proteobacteria	c__Gammaproteobacteria	o__Enterobacterales	f__Enterobacteriaceae	g__Escherichia	s__Escherichia flexneri
contigs_ZeeviD_2015__PNP_Main_403__bin.39.fa.genes.faa_NODE_10642_length_2523_cov_4.0000_ID_63833_2	ZeeviD_2015_PNP_Main_403_bin.39	CntA/YeaW	No	Pro	Pro	d__Bacteria	p__Proteobacteria	c__Gammaproteobacteria	o__Enterobacterales	f__Enterobacteriaceae	g__Escherichia	s__Escherichia flexneri
contigs_ZeeviD_2015__PNP_Main_396__bin.81.fa.genes.faa_NODE_29_length_177621_cov_14.2558_ID_19209_74	ZeeviD_2015_PNP_Main_396_bin.81	MtxB (non-pyl)	Yes	Non	Non	d__Bacteria	p__Firmicutes_A	c__Clostridia	o__Peptostreptococcales	f__Peptostreptococcaceae	g__Intestinibacter	s__Intestinibacter bartlettii
contigs_ZeeviD_2015__PNP_Main_396__bin.81.fa.genes.faa_NODE_29_length_177621_cov_14.2558_ID_19209_69	ZeeviD_2015_PNP_Main_396_bin.81	MtxB (non-pyl)	Yes	Non	Non	d__Bacteria	p__Firmicutes_A	c__Clostridia	o__Peptostreptococcales	f__Peptostreptococcaceae	g__Intestinibacter	s__Intestinibacter bartlettii
contigs_ZeeviD_2015__PNP_Main_393__bin.68.fa.genes.faa_NODE_2173_length_13047_cov_8.0000_ID_157860_6	ZeeviD_2015_PNP_Main_393_bin.68	GrdI	Yes	Pro	Pro	d__Bacteria	p__Firmicutes_A	c__Clostridia_A	o__Christensenellales	f__CAG-138	g__RUG472	s__RUG472 sp900545265
contigs_ZeeviD_2015__PNP_Main_389__bin.30.fa.genes.faa_NODE_4375_length_7163_cov_6.0000_ID_163539_5	ZeeviD_2015_PNP_Main_389_bin.30	CutC	No	Pro	Pro	d__Bacteria	p__Proteobacteria	c__Gammaproteobacteria	o__Enterobacterales	f__Enterobacteriaceae	g__Escherichia	s__Escherichia flexneri
contigs_ZeeviD_2015__PNP_Main_389__bin.30.fa.genes.faa_NODE_6262_length_5403_cov_5.0000_ID_100495_4	ZeeviD_2015_PNP_Main_389_bin.30	CntA/YeaW	No	Pro	Pro	d__Bacteria	p__Proteobacteria	c__Gammaproteobacteria	o__Enterobacterales	f__Enterobacteriaceae	g__Escherichia	s__Escherichia flexneri
contigs_ZeeviD_2015__PNP_Main_381__bin.3.fa.genes.faa_NODE_1533_length_8425_cov_6.0000_ID_156806_4	ZeeviD_2015_PNP_Main_381_bin.3	MtxB (non-pyl)	Yes	Non	Non	d__Bacteria	p__Firmicutes_A	c__Clostridia	o__Oscillospirales	f__Oscillospiraceae	g__UBA738	s__UBA738 sp003522945
contigs_ZeeviD_2015__PNP_Main_381__bin.17.fa.genes.faa_NODE_482_length_32075_cov_17.1278_ID_97839_6	ZeeviD_2015_PNP_Main_381_bin.17	CntA/YeaW	No	Pro	Pro	d__Bacteria	p__Proteobacteria	c__Gammaproteobacteria	o__Enterobacterales	f__Enterobacteriaceae	g__Escherichia	s__Escherichia flexneri
contigs_ZeeviD_2015__PNP_Main_362__bin.54.fa.genes.faa_NODE_1173_length_13156_cov_6.9908_ID_62888_7	ZeeviD_2015_PNP_Main_362_bin.54	CntA/YeaW	No	Pro	Pro	d__Bacteria	p__Proteobacteria	c__Gammaproteobacteria	o__Enterobacterales	f__Enterobacteriaceae	g__Escherichia	s__Escherichia flexneri
contigs_ZeeviD_2015__PNP_Main_351__bin.23.fa.genes.faa_NODE_255_length_57492_cov_32.0000_ID_55044_36	ZeeviD_2015_PNP_Main_351_bin.23	CntA/YeaW	No	Pro	Pro	d__Bacteria	p__Proteobacteria	c__Gammaproteobacteria	o__Enterobacterales	f__Enterobacteriaceae	g__Klebsiella	s__Klebsiella pneumoniae
contigs_ZeeviD_2015__PNP_Main_351__bin.20.fa.genes.faa_NODE_571_length_32675_cov_20.5908_ID_89730_28	ZeeviD_2015_PNP_Main_351_bin.20	CntA/YeaW	No	Pro	Pro	d__Bacteria	p__Proteobacteria	c__Gammaproteobacteria	o__Enterobacterales	f__Enterobacteriaceae	g__Escherichia	s__Escherichia flexneri
contigs_ZeeviD_2015__PNP_Main_35__bin.8.fa.genes.faa_NODE_6635_length_3166_cov_5.0000_ID_109464_1	ZeeviD_2015_PNP_Main_35_bin.8	GrdI	Yes	Pro	Pro	d__Bacteria	p__Firmicutes_A	c__Clostridia_A	o__Christensenellales	f__CAG-138	g__Phil1	s__Phil1 sp001940855
contigs_ZeeviD_2015__PNP_Main_328__bin.25.fa.genes.faa_NODE_3608_length_6531_cov_6.0000_ID_118020_4	ZeeviD_2015_PNP_Main_328_bin.25	CntA/YeaW	No	Pro	Pro	d__Bacteria	p__Proteobacteria	c__Gammaproteobacteria	o__Enterobacterales	f__Enterobacteriaceae	g__Escherichia	s__Escherichia coli_D
contigs_ZeeviD_2015__PNP_Main_326__bin.41.fa.genes.faa_NODE_693_length_19904_cov_9.0000_ID_129535_13	ZeeviD_2015_PNP_Main_326_bin.41	MtxB (non-pyl)	Yes	Non	Non	d__Bacteria	p__Firmicutes_A	c__Clostridia	o__Oscillospirales	f__Oscillospiraceae	g__UBA738	s__UBA738 sp003522945
contigs_ZeeviD_2015__PNP_Main_325__bin.73.fa.genes.faa_NODE_752_length_35609_cov_7.9921_ID_97468_8	ZeeviD_2015_PNP_Main_325_bin.73	MtxB (non-pyl)	Yes	Non	Non	d__Bacteria	p__Firmicutes_A	c__Clostridia	o__Peptostreptococcales	f__Anaerovoracaceae	g__CAG-238	s__CAG-238 sp000435615
contigs_ZeeviD_2015__PNP_Main_325__bin.73.fa.genes.faa_NODE_752_length_35609_cov_7.9921_ID_97468_12	ZeeviD_2015_PNP_Main_325_bin.73	MttB (pyl)	Yes	Non	Non	d__Bacteria	p__Firmicutes_A	c__Clostridia	o__Peptostreptococcales	f__Anaerovoracaceae	g__CAG-238	s__CAG-238 sp000435615
ZeeviD_2015__PNP_Main_325__bin.73.fa.genes.faa_NODE_752_length_35609_cov_7.9921_ID_97468_14	ZeeviD_2015_PNP_Main_325_bin.73	MtbB	Yes	Non	Non	d__Bacteria	p__Firmicutes_A	c__Clostridia	o__Peptostreptococcales	f__Anaerovoracaceae	g__CAG-238	s__CAG-238 sp000435615
contigs_ZeeviD_2015__PNP_Main_325__bin.53.fa.genes.faa_NODE_22_length_204831_cov_27.7553_ID_7771_181	ZeeviD_2015_PNP_Main_325_bin.53	GrdI	Yes	Pro	Pro	d__Bacteria	p__Firmicutes_A	c__Clostridia_A	o__Christensenellales	f__CAG-138	g__RUG472	s__RUG472 sp900545265
contigs_ZeeviD_2015__PNP_Main_325__bin.41.fa.genes.faa_NODE_2619_length_12911_cov_7.0000_ID_180464_11	ZeeviD_2015_PNP_Main_325_bin.41	GrdI	Yes	Pro	Pro	d__Bacteria	p__Firmicutes_A	c__Clostridia_A	o__Christensenellales	f__CAG-138	g__Phil1	s__Phil1 sp001940855
contigs_ZeeviD_2015__PNP_Main_320__bin.59.fa.genes.faa_NODE_7039_length_3418_cov_5.0000_ID_135750_1	ZeeviD_2015_PNP_Main_320_bin.59	MtxB (non-pyl)	Yes	Non	Non	d__Archaea	p__Thermoplasmatota	c__Thermoplasmata	o__Methanomassiliicoccales	f__Methanomethylophilaceae	g__UBA71	s__
contigs_ZeeviD_2015__PNP_Main_319__bin.18.fa.genes.faa_NODE_4186_length_2610_cov_5.0000_ID_72561_3	ZeeviD_2015_PNP_Main_319_bin.18	CntA/YeaW	No	Pro	Pro	d__Bacteria	p__Proteobacteria	c__Gammaproteobacteria	o__Enterobacterales	f__Enterobacteriaceae	g__Escherichia	s__Escherichia flexneri
contigs_ZeeviD_2015__PNP_Main_319__bin.12.fa.genes.faa_NODE_268_length_24282_cov_16.9868_ID_80653_3	ZeeviD_2015_PNP_Main_319_bin.12	GrdI	Yes	Pro	Pro	d__Bacteria	p__Firmicutes_A	c__Clostridia	o__Tissierellales	f__Helcococcaceae	g__Parvimonas	s__Parvimonas micra
contigs_ZeeviD_2015__PNP_Main_317__bin.23.fa.genes.faa_NODE_1331_length_11800_cov_5.0000_ID_97019_7	ZeeviD_2015_PNP_Main_317_bin.23	MtxB (non-pyl)	Yes	Non	Non	d__Bacteria	p__Firmicutes_A	c__Clostridia	o__Oscillospirales	f__Oscillospiraceae	g__UBA738	s__UBA738 sp003522945
contigs_ZeeviD_2015__PNP_Main_314__bin.9.fa.genes.faa_NODE_40_length_80801_cov_13.0290_ID_16514_38	ZeeviD_2015_PNP_Main_314_bin.9	GrdI	No	Pro	Pro	d__Bacteria	p__Firmicutes_A	c__Clostridia	o__Lachnospirales	f__Lachnospiraceae	g__Faecalimonas	s__Faecalimonas umbilicata
contigs_ZeeviD_2015__PNP_Main_314__bin.19.fa.genes.faa_NODE_1126_length_8457_cov_6.0000_ID_40543_1	ZeeviD_2015_PNP_Main_314_bin.19	CntA/YeaW	No	Pro	Pro	d__Bacteria	p__Proteobacteria	c__Gammaproteobacteria	o__Enterobacterales	f__Enterobacteriaceae	g__Klebsiella	s__Klebsiella pneumoniae
contigs_ZeeviD_2015__PNP_Main_314__bin.13.fa.genes.faa_NODE_830_length_11605_cov_34.9408_ID_48461_8	ZeeviD_2015_PNP_Main_314_bin.13	CntA/YeaW	No	Pro	Pro	d__Bacteria	p__Proteobacteria	c__Gammaproteobacteria	o__Enterobacterales	f__Enterobacteriaceae	g__Escherichia	s__Escherichia flexneri
contigs_ZeeviD_2015__PNP_Main_294__bin.77.fa.genes.faa_NODE_183_length_76724_cov_8.0000_ID_58374_34	ZeeviD_2015_PNP_Main_294_bin.77	CntA/YeaW	No	Pro	Pro	d__Bacteria	p__Proteobacteria	c__Gammaproteobacteria	o__Enterobacterales	f__Enterobacteriaceae	g__Escherichia	s__Escherichia coli_D
contigs_ZeeviD_2015__PNP_Main_293__bin.2.fa.genes.faa_NODE_660_length_34926_cov_10.9885_ID_70972_8	ZeeviD_2015_PNP_Main_293_bin.2	CntA/YeaW	No	Pro	Pro	d__Bacteria	p__Proteobacteria	c__Gammaproteobacteria	o__Enterobacterales	f__Enterobacteriaceae	g__Escherichia	s__Escherichia dysenteriae
contigs_ZeeviD_2015__PNP_Main_285__bin.45.fa.genes.faa_NODE_833_length_19165_cov_7.9926_ID_28382_14	ZeeviD_2015_PNP_Main_285_bin.45	CntA/YeaW	No	Pro	Pro	d__Bacteria	p__Proteobacteria	c__Gammaproteobacteria	o__Enterobacterales	f__Enterobacteriaceae	g__Escherichia	s__Escherichia flexneri
contigs_ZeeviD_2015__PNP_Main_263__bin.42.fa.genes.faa_NODE_804_length_23423_cov_7.9940_ID_46717_8	ZeeviD_2015_PNP_Main_263_bin.42	CutC	No	Pro	Pro	d__Bacteria	p__Actinobacteriota	c__Coriobacteriia	o__Coriobacteriales	f__Coriobacteriaceae	g__Collinsella	s__Collinsella aerofaciens_H
contigs_ZeeviD_2015__PNP_Main_253__bin.40.fa.genes.faa_NODE_3502_length_7432_cov_5.6100_ID_16711_4	ZeeviD_2015_PNP_Main_253_bin.40	CntA/YeaW	No	Pro	Pro	d__Bacteria	p__Proteobacteria	c__Gammaproteobacteria	o__Enterobacterales	f__Enterobacteriaceae	g__Escherichia	s__Escherichia flexneri
contigs_ZeeviD_2015__PNP_Main_251__bin.9.fa.genes.faa_NODE_2039_length_10777_cov_6.0000_ID_62087_1	ZeeviD_2015_PNP_Main_251_bin.9	CntA/YeaW	No	Pro	Pro	d__Bacteria	p__Proteobacteria	c__Gammaproteobacteria	o__Enterobacterales	f__Enterobacteriaceae	g__Escherichia	s__Escherichia coli_D
contigs_ZeeviD_2015__PNP_Main_251__bin.37.fa.genes.faa_NODE_185_length_84017_cov_14.9933_ID_4206_38	ZeeviD_2015_PNP_Main_251_bin.37	GrdI	Yes	Pro	Pro	d__Bacteria	p__Firmicutes_A	c__Clostridia	o__Lachnospirales	f__Lachnospiraceae	g__Sellimonas	s__Sellimonas intestinalis
contigs_ZeeviD_2015__PNP_Main_244__bin.5.fa.genes.faa_NODE_2009_length_6191_cov_5.0000_ID_8509_1	ZeeviD_2015_PNP_Main_244_bin.5	CutC	No	Pro	Pro	d__Bacteria	p__Desulfobacterota	c__Desulfovibrionia	o__Desulfovibrionales	f__Desulfovibrionaceae	g__Desulfovibrio	s__Desulfovibrio sp900319575
contigs_ZeeviD_2015__PNP_Main_240__bin.1.fa.genes.faa_NODE_2643_length_10854_cov_6.0000_ID_60898_7	ZeeviD_2015_PNP_Main_240_bin.1	MtxB (non-pyl)	Yes	Non	Non	d__Bacteria	p__Firmicutes_A	c__Clostridia	o__Peptostreptococcales	f__Peptostreptococcaceae	g__Intestinibacter	s__Intestinibacter bartlettii
contigs_ZeeviD_2015__PNP_Main_240__bin.1.fa.genes.faa_NODE_1357_length_22320_cov_6.0000_ID_8016_17	ZeeviD_2015_PNP_Main_240_bin.1	MtxB (non-pyl)	Yes	Non	Non	d__Bacteria	p__Firmicutes_A	c__Clostridia	o__Peptostreptococcales	f__Peptostreptococcaceae	g__Intestinibacter	s__Intestinibacter bartlettii
contigs_ZeeviD_2015__PNP_Main_232__bin.43.fa.genes.faa_NODE_361_length_32507_cov_6.9963_ID_86973_6	ZeeviD_2015_PNP_Main_232_bin.43	MtxB (non-pyl)	Yes	Non	Non	d__Bacteria	p__Firmicutes_A	c__Clostridia	o__Oscillospirales	f__Oscillospiraceae	g__CAG-83	s__CAG-83 sp900548615
contigs_ZeeviD_2015__PNP_Main_226__bin.10.fa.genes.faa_NODE_2015_length_7943_cov_6.9847_ID_166137_3	ZeeviD_2015_PNP_Main_226_bin.10	MtxB (non-pyl)	Yes	Non	Non	d__Bacteria	p__Firmicutes_A	c__Clostridia	o__Oscillospirales	f__Oscillospiraceae	g__CAG-83	s__CAG-83 sp900552725
contigs_ZeeviD_2015__PNP_Main_225__bin.8.fa.genes.faa_NODE_266_length_44849_cov_8.9964_ID_57257_8	ZeeviD_2015_PNP_Main_225_bin.8	MttB (pyl)	Yes	Non	Non	d__Archaea	p__Thermoplasmatota	c__Thermoplasmata	o__Methanomassiliicoccales	f__Methanomethylophilaceae	g__UBA71	s__UBA71 sp006954465
ZeeviD_2015__PNP_Main_225__bin.8.fa.genes.faa_NODE_1269_length_16683_cov_10.9759_ID_88137_7	ZeeviD_2015_PNP_Main_225_bin.8	MtbB	Yes	Non	Non	d__Archaea	p__Thermoplasmatota	c__Thermoplasmata	o__Methanomassiliicoccales	f__Methanomethylophilaceae	g__UBA71	s__UBA71 sp006954465
contigs_ZeeviD_2015__PNP_Main_225__bin.8.fa.genes.faa_NODE_348_length_38157_cov_8.9958_ID_77223_34	ZeeviD_2015_PNP_Main_225_bin.8	MtmB	Yes	Non	Non	d__Archaea	p__Thermoplasmatota	c__Thermoplasmata	o__Methanomassiliicoccales	f__Methanomethylophilaceae	g__UBA71	s__UBA71 sp006954465
contigs_ZeeviD_2015__PNP_Main_225__bin.8.fa.genes.faa_NODE_348_length_38157_cov_8.9958_ID_77223_26	ZeeviD_2015_PNP_Main_225_bin.8	MtmB	Yes	Non	Non	d__Archaea	p__Thermoplasmatota	c__Thermoplasmata	o__Methanomassiliicoccales	f__Methanomethylophilaceae	g__UBA71	s__UBA71 sp006954465
contigs_ZeeviD_2015__PNP_Main_225__bin.8.fa.genes.faa_NODE_1574_length_14547_cov_8.9889_ID_105880_9	ZeeviD_2015_PNP_Main_225_bin.8	MtmB	Yes	Non	Non	d__Archaea	p__Thermoplasmatota	c__Thermoplasmata	o__Methanomassiliicoccales	f__Methanomethylophilaceae	g__UBA71	s__UBA71 sp006954465
contigs_ZeeviD_2015__PNP_Main_225__bin.27.fa.genes.faa_NODE_10560_length_3078_cov_5.0000_ID_115493_1	ZeeviD_2015_PNP_Main_225_bin.27	MtxB (non-pyl)	Yes	Non	Non	d__Bacteria	p__Firmicutes_A	c__Clostridia	o__Peptostreptococcales	f__Anaerovoracaceae	g__CAG-238	s__CAG-238 sp000435615
contigs_ZeeviD_2015__PNP_Main_225__bin.27.fa.genes.faa_NODE_10305_length_3139_cov_5.0000_ID_84102_5	ZeeviD_2015_PNP_Main_225_bin.27	MttB (pyl)	Yes	Non	Non	d__Bacteria	p__Firmicutes_A	c__Clostridia	o__Peptostreptococcales	f__Anaerovoracaceae	g__CAG-238	s__CAG-238 sp000435615
ZeeviD_2015__PNP_Main_225__bin.27.fa.genes.faa_NODE_10305_length_3139_cov_5.0000_ID_84102_3	ZeeviD_2015_PNP_Main_225_bin.27	MtbB	Yes	Non	Non	d__Bacteria	p__Firmicutes_A	c__Clostridia	o__Peptostreptococcales	f__Anaerovoracaceae	g__CAG-238	s__CAG-238 sp000435615
contigs_ZeeviD_2015__PNP_Main_221__bin.14.fa.genes.faa_NODE_183_length_73751_cov_17.6047_ID_26783_20	ZeeviD_2015_PNP_Main_221_bin.14	GrdI	No	Pro	Pro	d__Bacteria	p__Firmicutes_A	c__Clostridia	o__Lachnospirales	f__Lachnospiraceae	g__Enterocloster	s__Enterocloster clostridioformis
contigs_ZeeviD_2015__PNP_Main_213__bin.17.fa.genes.faa_NODE_827_length_27695_cov_8.0000_ID_50034_11	ZeeviD_2015_PNP_Main_213_bin.17	MtxB (non-pyl)	Yes	Non	Non	d__Bacteria	p__Firmicutes_A	c__Clostridia	o__Oscillospirales	f__Butyricicoccaceae	g__Butyricicoccus_A	s__Butyricicoccus_A sp002395695
contigs_ZeeviD_2015__PNP_Main_193__bin.32.fa.genes.faa_NODE_2581_length_8036_cov_81.6175_ID_22360_3	ZeeviD_2015_PNP_Main_193_bin.32	CntA/YeaW	No	Pro	Pro	d__Bacteria	p__Proteobacteria	c__Gammaproteobacteria	o__Enterobacterales	f__Enterobacteriaceae	g__Escherichia	s__Escherichia flexneri
contigs_ZeeviD_2015__PNP_Main_193__bin.22.fa.genes.faa_NODE_1869_length_10703_cov_7.0000_ID_83169_3	ZeeviD_2015_PNP_Main_193_bin.22	CntA/YeaW	No	Pro	Pro	d__Bacteria	p__Proteobacteria	c__Gammaproteobacteria	o__Enterobacterales	f__Enterobacteriaceae	g__Klebsiella	s__Klebsiella pneumoniae
contigs_ZeeviD_2015__PNP_Main_191__bin.9.fa.genes.faa_NODE_177_length_94434_cov_12.9926_ID_19036_63	ZeeviD_2015_PNP_Main_191_bin.9	MtxB (non-pyl)	Yes	Non	Non	d__Bacteria	p__Firmicutes_A	c__Clostridia	o__Peptostreptococcales	f__Peptostreptococcaceae	g__Intestinibacter	s__Intestinibacter bartlettii
contigs_ZeeviD_2015__PNP_Main_191__bin.9.fa.genes.faa_NODE_177_length_94434_cov_12.9926_ID_19036_58	ZeeviD_2015_PNP_Main_191_bin.9	MtxB (non-pyl)	Yes	Non	Non	d__Bacteria	p__Firmicutes_A	c__Clostridia	o__Peptostreptococcales	f__Peptostreptococcaceae	g__Intestinibacter	s__Intestinibacter bartlettii
contigs_ZeeviD_2015__PNP_Main_184__bin.79.fa.genes.faa_NODE_230_length_76947_cov_19.4143_ID_43410_34	ZeeviD_2015_PNP_Main_184_bin.79	CntA/YeaW	No	Pro	Pro	d__Bacteria	p__Proteobacteria	c__Gammaproteobacteria	o__Enterobacterales	f__Enterobacteriaceae	g__Escherichia	s__Escherichia flexneri
contigs_ZeeviD_2015__PNP_Main_179__bin.44.fa.genes.faa_NODE_3760_length_6651_cov_6.0000_ID_98507_8	ZeeviD_2015_PNP_Main_179_bin.44	CntA/YeaW	No	Pro	Pro	d__Bacteria	p__Proteobacteria	c__Gammaproteobacteria	o__Enterobacterales	f__Enterobacteriaceae	g__Escherichia	s__Escherichia flexneri
contigs_ZeeviD_2015__PNP_Main_178__bin.38.fa.genes.faa_NODE_214_length_60049_cov_11.9941_ID_24083_37	ZeeviD_2015_PNP_Main_178_bin.38	MtxB (non-pyl)	Yes	Non	Non	d__Bacteria	p__Firmicutes_A	c__Clostridia	o__Oscillospirales	f__Oscillospiraceae	g__CAG-83	s__CAG-83 sp900548615
contigs_ZeeviD_2015__PNP_Main_178__bin.17.fa.genes.faa_NODE_504_length_30863_cov_8.0000_ID_12930_16	ZeeviD_2015_PNP_Main_178_bin.17	MtxB (non-pyl)	Yes	Non	Non	d__Bacteria	p__Firmicutes_A	c__Clostridia	o__Oscillospirales	f__Oscillospiraceae	g__UBA738	s__UBA738 sp003522945
contigs_ZeeviD_2015__PNP_Main_172__bin.64.fa.genes.faa_NODE_124_length_103830_cov_14.0000_ID_8491_12	ZeeviD_2015_PNP_Main_172_bin.64	GrdI	Yes	Pro	Pro	d__Bacteria	p__Firmicutes_A	c__Clostridia_A	o__Christensenellales	f__CAG-138	g__RUG472	s__RUG472 sp900545265
contigs_ZeeviD_2015__PNP_Main_155__bin.15.fa.genes.faa_NODE_1952_length_14417_cov_8.9233_ID_63110_3	ZeeviD_2015_PNP_Main_155_bin.15	GrdI	Yes	Pro	Pro	d__Bacteria	p__Firmicutes_A	c__Clostridia	o__Lachnospirales	f__Lachnospiraceae	g__Sellimonas	s__Sellimonas intestinalis
contigs_ZeeviD_2015__PNP_Main_154__bin.11.fa.genes.faa_NODE_1437_length_16935_cov_7.0000_ID_145859_9	ZeeviD_2015_PNP_Main_154_bin.11	CutC	No	Pro	Pro	d__Bacteria	p__Proteobacteria	c__Gammaproteobacteria	o__Enterobacterales	f__Enterobacteriaceae	g__Escherichia	s__Escherichia flexneri
contigs_ZeeviD_2015__PNP_Main_154__bin.11.fa.genes.faa_NODE_5658_length_5226_cov_5.0000_ID_141002_2	ZeeviD_2015_PNP_Main_154_bin.11	CntA/YeaW	No	Pro	Pro	d__Bacteria	p__Proteobacteria	c__Gammaproteobacteria	o__Enterobacterales	f__Enterobacteriaceae	g__Escherichia	s__Escherichia flexneri
contigs_ZeeviD_2015__PNP_Main_15__bin.46.fa.genes.faa_NODE_6329_length_4428_cov_5.0000_ID_135188_4	ZeeviD_2015_PNP_Main_15_bin.46	CntA/YeaW	No	Pro	Pro	d__Bacteria	p__Proteobacteria	c__Gammaproteobacteria	o__Enterobacterales	f__Enterobacteriaceae	g__Escherichia	s__Escherichia flexneri
contigs_ZeeviD_2015__PNP_Main_136__bin.50.fa.genes.faa_NODE_1661_length_10568_cov_26.6258_ID_42273_3	ZeeviD_2015_PNP_Main_136_bin.50	CntA/YeaW	No	Pro	Pro	d__Bacteria	p__Proteobacteria	c__Gammaproteobacteria	o__Enterobacterales	f__Enterobacteriaceae	g__Escherichia	s__Escherichia coli_D
contigs_ZeeviD_2015__PNP_Main_136__bin.13.fa.genes.faa_NODE_130_length_103721_cov_32.9876_ID_161271_80	ZeeviD_2015_PNP_Main_136_bin.13	GrdI	Yes	Pro	Pro	d__Bacteria	p__Firmicutes_A	c__Clostridia	o__Tissierellales	f__Helcococcaceae	g__Parvimonas	s__Parvimonas sp001553085
contigs_ZeeviD_2015__PNP_Main_133__bin.32.fa.genes.faa_NODE_6050_length_4679_cov_6.0000_ID_156855_3	ZeeviD_2015_PNP_Main_133_bin.32	MttB (pyl)	No	Non	Non	d__Archaea	p__Thermoplasmatota	c__Thermoplasmata	o__Methanomassiliicoccales	f__Methanomassiliicoccaceae	g__Methanomassiliicoccus	s__
contigs_ZeeviD_2015__PNP_Main_127__bin.76.fa.genes.faa_NODE_1171_length_35756_cov_12.9865_ID_259672_10	ZeeviD_2015_PNP_Main_127_bin.76	MtxB (non-pyl)	Yes	Non	Non	d__Bacteria	p__Firmicutes_A	c__Clostridia	o__Peptostreptococcales	f__Anaerovoracaceae	g__CAG-238	s__CAG-238 sp000435615
contigs_ZeeviD_2015__PNP_Main_127__bin.76.fa.genes.faa_NODE_1171_length_35756_cov_12.9865_ID_259672_14	ZeeviD_2015_PNP_Main_127_bin.76	MttB (pyl)	Yes	Non	Non	d__Bacteria	p__Firmicutes_A	c__Clostridia	o__Peptostreptococcales	f__Anaerovoracaceae	g__CAG-238	s__CAG-238 sp000435615
ZeeviD_2015__PNP_Main_127__bin.76.fa.genes.faa_NODE_1171_length_35756_cov_12.9865_ID_259672_16	ZeeviD_2015_PNP_Main_127_bin.76	MtbB	Yes	Non	Non	d__Bacteria	p__Firmicutes_A	c__Clostridia	o__Peptostreptococcales	f__Anaerovoracaceae	g__CAG-238	s__CAG-238 sp000435615
contigs_ZeeviD_2015__PNP_Main_127__bin.13.fa.genes.faa_NODE_33_length_198769_cov_36.5282_ID_229805_168	ZeeviD_2015_PNP_Main_127_bin.13	GrdI	Yes	Pro	Pro	d__Bacteria	p__Firmicutes_A	c__Clostridia_A	o__Christensenellales	f__CAG-138	g__RUG472	s__RUG472 sp900545265
contigs_ZeeviD_2015__PNP_DietIntervention_54__bin.43.fa.genes.faa_NODE_250_length_55721_cov_8.0000_ID_33415_33	ZeeviD_2015_PNP_DietIntervention_54_bin.43	GrdI	No	Pro	Pro	d__Bacteria	p__Firmicutes_A	c__Clostridia	o__Lachnospirales	f__Lachnospiraceae	g__Enterocloster	s__Enterocloster bolteae
contigs_ZeeviD_2015__PNP_DietIntervention_50__bin.48.fa.genes.faa_NODE_11713_length_2460_cov_5.0000_ID_129020_1	ZeeviD_2015_PNP_DietIntervention_50_bin.48	CutC	No	Pro	Pro	d__Bacteria	p__Firmicutes_A	c__Clostridia	o__Lachnospirales	f__Lachnospiraceae	g__Hungatella	s__Hungatella effluvii
contigs_ZeeviD_2015__PNP_DietIntervention_31__bin.3.fa.genes.faa_NODE_881_length_30098_cov_8.0000_ID_96175_8	ZeeviD_2015_PNP_DietIntervention_31_bin.3	CntA/YeaW	No	Pro	Pro	d__Bacteria	p__Proteobacteria	c__Gammaproteobacteria	o__Enterobacterales	f__Enterobacteriaceae	g__Providencia	s__Providencia rettgeri
contigs_ZeeviD_2015__PNP_DietIntervention_2__bin.40.fa.genes.faa_NODE_1905_length_16743_cov_8.0000_ID_67817_8	ZeeviD_2015_PNP_DietIntervention_2_bin.40	GrdI	Yes	Pro	Pro	d__Bacteria	p__Firmicutes_A	c__Clostridia	o__Lachnospirales	f__Lachnospiraceae	g__Sellimonas	s__Sellimonas intestinalis
contigs_ZeeviD_2015__PNP_DietIntervention_14__bin.12.fa.genes.faa_NODE_3629_length_5525_cov_9.0000_ID_86554_2	ZeeviD_2015_PNP_DietIntervention_14_bin.12	GrdI	Yes	Pro	Pro	d__Bacteria	p__Firmicutes_A	c__Clostridia_A	o__Christensenellales	f__CAG-138	g__Phil1	s__Phil1 sp001940855
contigs_YuJ_2015__SZAXPI017595-169__bin.9.fa.genes.faa_NODE_639_length_36639_cov_8.09428_5	YuJ_2015_SZAXPI017595169_bin.9	CutC	No	Pro	Pro	d__Bacteria	p__Actinobacteriota	c__Coriobacteriia	o__Coriobacteriales	f__Coriobacteriaceae	g__Collinsella	s__Collinsella tanakaei
contigs_YuJ_2015__SZAXPI017595-169__bin.5.fa.genes.faa_NODE_991_length_26357_cov_10.3459_18	YuJ_2015_SZAXPI017595169_bin.5	MtxB (non-pyl)	No	Non	Non	d__Bacteria	p__Desulfobacterota	c__Desulfovibrionia	o__Desulfovibrionales	f__Desulfovibrionaceae	g__Bilophila	s__Bilophila wadsworthia
contigs_YuJ_2015__SZAXPI017595-169__bin.5.fa.genes.faa_NODE_991_length_26357_cov_10.3459_15	YuJ_2015_SZAXPI017595169_bin.5	MttB (pyl)	No	Non	Non	d__Bacteria	p__Desulfobacterota	c__Desulfovibrionia	o__Desulfovibrionales	f__Desulfovibrionaceae	g__Bilophila	s__Bilophila wadsworthia
contigs_YuJ_2015__SZAXPI017595-169__bin.5.fa.genes.faa_NODE_3584_length_8406_cov_9.52341_6	YuJ_2015_SZAXPI017595169_bin.5	MttB (pyl)	No	Non	Non	d__Bacteria	p__Desulfobacterota	c__Desulfovibrionia	o__Desulfovibrionales	f__Desulfovibrionaceae	g__Bilophila	s__Bilophila wadsworthia
contigs_YuJ_2015__SZAXPI017595-169__bin.38.fa.genes.faa_NODE_995_length_26257_cov_3.36551_11	YuJ_2015_SZAXPI017595169_bin.38	MtxB (non-pyl)	Yes	Non	Non	d__Bacteria	p__Firmicutes_A	c__Clostridia	o__Peptostreptococcales	f__Anaerovoracaceae	g__Emergencia	s__Emergencia timonensis
contigs_YuJ_2015__SZAXPI017595-169__bin.38.fa.genes.faa_NODE_9011_length_3422_cov_2.65429_2	YuJ_2015_SZAXPI017595169_bin.38	MtxB (non-pyl)	Yes	Non	Non	d__Bacteria	p__Firmicutes_A	c__Clostridia	o__Peptostreptococcales	f__Anaerovoracaceae	g__Emergencia	s__Emergencia timonensis
contigs_YuJ_2015__SZAXPI017595-169__bin.38.fa.genes.faa_NODE_881_length_29219_cov_3.70062_5	YuJ_2015_SZAXPI017595169_bin.38	MtxB (non-pyl)	Yes	Non	Non	d__Bacteria	p__Firmicutes_A	c__Clostridia	o__Peptostreptococcales	f__Anaerovoracaceae	g__Emergencia	s__Emergencia timonensis
contigs_YuJ_2015__SZAXPI017595-169__bin.38.fa.genes.faa_NODE_881_length_29219_cov_3.70062_16	YuJ_2015_SZAXPI017595169_bin.38	MtxB (non-pyl)	Yes	Non	Non	d__Bacteria	p__Firmicutes_A	c__Clostridia	o__Peptostreptococcales	f__Anaerovoracaceae	g__Emergencia	s__Emergencia timonensis
contigs_YuJ_2015__SZAXPI017595-169__bin.38.fa.genes.faa_NODE_2384_length_12379_cov_2.98004_3	YuJ_2015_SZAXPI017595169_bin.38	MtxB (non-pyl)	Yes	Non	Non	d__Bacteria	p__Firmicutes_A	c__Clostridia	o__Peptostreptococcales	f__Anaerovoracaceae	g__Emergencia	s__Emergencia timonensis
contigs_YuJ_2015__SZAXPI017595-169__bin.38.fa.genes.faa_NODE_1244_length_21882_cov_2.66706_7	YuJ_2015_SZAXPI017595169_bin.38	MtxB (non-pyl)	Yes	Non	Non	d__Bacteria	p__Firmicutes_A	c__Clostridia	o__Peptostreptococcales	f__Anaerovoracaceae	g__Emergencia	s__Emergencia timonensis
contigs_YuJ_2015__SZAXPI017595-169__bin.38.fa.genes.faa_NODE_1244_length_21882_cov_2.66706_6	YuJ_2015_SZAXPI017595169_bin.38	MtxB (non-pyl)	Yes	Non	Non	d__Bacteria	p__Firmicutes_A	c__Clostridia	o__Peptostreptococcales	f__Anaerovoracaceae	g__Emergencia	s__Emergencia timonensis
contigs_YuJ_2015__SZAXPI017595-169__bin.38.fa.genes.faa_NODE_1232_length_22070_cov_3.31737_2	YuJ_2015_SZAXPI017595169_bin.38	MtxB (non-pyl)	Yes	Non	Non	d__Bacteria	p__Firmicutes_A	c__Clostridia	o__Peptostreptococcales	f__Anaerovoracaceae	g__Emergencia	s__Emergencia timonensis
YuJ_2015__SZAXPI017595169__bin.38.fa.genes.faa_NODE_6268_length_4897_cov_3.0948_3	YuJ_2015_SZAXPI017595169_bin.38	MtbB	Yes	Non	Non	d__Bacteria	p__Firmicutes_A	c__Clostridia	o__Peptostreptococcales	f__Anaerovoracaceae	g__Emergencia	s__Emergencia timonensis
YuJ_2015__SZAXPI017595169__bin.38.fa.genes.faa_NODE_2547_length_11630_cov_3.12104_10	YuJ_2015_SZAXPI017595169_bin.38	MtbB	Yes	Non	Non	d__Bacteria	p__Firmicutes_A	c__Clostridia	o__Peptostreptococcales	f__Anaerovoracaceae	g__Emergencia	s__Emergencia timonensis
contigs_YuJ_2015__SZAXPI017595-169__bin.38.fa.genes.faa_NODE_2547_length_11630_cov_3.12104_12	YuJ_2015_SZAXPI017595169_bin.38	MttB (pyl)	Yes	Non	Non	d__Bacteria	p__Firmicutes_A	c__Clostridia	o__Peptostreptococcales	f__Anaerovoracaceae	g__Emergencia	s__Emergencia timonensis
contigs_YuJ_2015__SZAXPI017595-169__bin.30.fa.genes.faa_NODE_58_length_128455_cov_7.29544_114	YuJ_2015_SZAXPI017595169_bin.30	GrdI	No	Pro	Pro	d__Bacteria	p__Firmicutes_A	c__Clostridia	o__Lachnospirales	f__Lachnospiraceae	g__Dorea	s__Dorea sp000509125
contigs_YuJ_2015__SZAXPI017595-169__bin.29.fa.genes.faa_NODE_2080_length_13997_cov_12.2419_2	YuJ_2015_SZAXPI017595169_bin.29	CntA/YeaW	No	Pro	Pro	d__Bacteria	p__Proteobacteria	c__Gammaproteobacteria	o__Enterobacterales	f__Enterobacteriaceae	g__Klebsiella	s__Klebsiella pneumoniae
contigs_YuJ_2015__SZAXPI017595-169__bin.28.fa.genes.faa_NODE_884_length_29089_cov_4.53661_1	YuJ_2015_SZAXPI017595169_bin.28	MtxB (non-pyl)	Yes	Non	Non	d__Bacteria	p__Firmicutes_A	c__Clostridia	o__Lachnospirales	f__Lachnospiraceae	g__Blautia	s__Blautia coccoides
contigs_YuJ_2015__SZAXPI017595-169__bin.28.fa.genes.faa_NODE_848_length_30262_cov_3.85255_11	YuJ_2015_SZAXPI017595169_bin.28	MtxB (non-pyl)	Yes	Non	Non	d__Bacteria	p__Firmicutes_A	c__Clostridia	o__Lachnospirales	f__Lachnospiraceae	g__Blautia	s__Blautia coccoides
contigs_YuJ_2015__SZAXPI017595-169__bin.28.fa.genes.faa_NODE_308_length_58852_cov_4.62663_24	YuJ_2015_SZAXPI017595169_bin.28	MtxB (non-pyl)	Yes	Non	Non	d__Bacteria	p__Firmicutes_A	c__Clostridia	o__Lachnospirales	f__Lachnospiraceae	g__Blautia	s__Blautia coccoides
contigs_YuJ_2015__SZAXPI017595-169__bin.28.fa.genes.faa_NODE_208_length_75802_cov_4.8164_45	YuJ_2015_SZAXPI017595169_bin.28	MtxB (non-pyl)	Yes	Non	Non	d__Bacteria	p__Firmicutes_A	c__Clostridia	o__Lachnospirales	f__Lachnospiraceae	g__Blautia	s__Blautia coccoides
contigs_YuJ_2015__SZAXPI017595-169__bin.28.fa.genes.faa_NODE_208_length_75802_cov_4.8164_42	YuJ_2015_SZAXPI017595169_bin.28	MtxB (non-pyl)	Yes	Non	Non	d__Bacteria	p__Firmicutes_A	c__Clostridia	o__Lachnospirales	f__Lachnospiraceae	g__Blautia	s__Blautia coccoides
contigs_YuJ_2015__SZAXPI017595-169__bin.28.fa.genes.faa_NODE_1585_length_17490_cov_4.67181_3	YuJ_2015_SZAXPI017595169_bin.28	MtxB (non-pyl)	Yes	Non	Non	d__Bacteria	p__Firmicutes_A	c__Clostridia	o__Lachnospirales	f__Lachnospiraceae	g__Blautia	s__Blautia coccoides
contigs_YuJ_2015__SZAXPI017595-169__bin.28.fa.genes.faa_NODE_1585_length_17490_cov_4.67181_12	YuJ_2015_SZAXPI017595169_bin.28	MtxB (non-pyl)	Yes	Non	Non	d__Bacteria	p__Firmicutes_A	c__Clostridia	o__Lachnospirales	f__Lachnospiraceae	g__Blautia	s__Blautia coccoides
contigs_YuJ_2015__SZAXPI017595-169__bin.10.fa.genes.faa_NODE_11_length_256805_cov_152.969_137	YuJ_2015_SZAXPI017595169_bin.10	CntA/YeaW	No	Pro	Pro	d__Bacteria	p__Proteobacteria	c__Gammaproteobacteria	o__Enterobacterales	f__Enterobacteriaceae	g__Escherichia	s__Escherichia flexneri
contigs_YuJ_2015__SZAXPI017592-142__bin.56.fa.genes.faa_NODE_3836_length_7610_cov_4.35831_7	YuJ_2015_SZAXPI017592142_bin.56	GrdI	No	Pro	Pro	d__Bacteria	p__Firmicutes_A	c__Clostridia	o__Lachnospirales	f__Lachnospiraceae	g__Dorea	s__Dorea faecis
contigs_YuJ_2015__SZAXPI017590-136__bin.3.fa.genes.faa_NODE_15086_length_2011_cov_1.91002_1	YuJ_2015_SZAXPI017590136_bin.3	MttB (pyl)	No	Non	Non	d__Bacteria	p__Desulfobacterota	c__Desulfovibrionia	o__Desulfovibrionales	f__Desulfovibrionaceae	g__Bilophila	s__Bilophila wadsworthia
contigs_YuJ_2015__SZAXPI017590-136__bin.13.fa.genes.faa_NODE_45_length_90383_cov_9.56366_68	YuJ_2015_SZAXPI017590136_bin.13	GrdI	No	Pro	Pro	d__Bacteria	p__Firmicutes_A	c__Clostridia	o__Lachnospirales	f__Lachnospiraceae	g__Dorea	s__Dorea formicigenerans
contigs_YuJ_2015__SZAXPI017588-123__bin.57.fa.genes.faa_NODE_4444_length_8237_cov_4.59851_6	YuJ_2015_SZAXPI017588123_bin.57	MtxB (non-pyl)	Yes	Non	Non	d__Bacteria	p__Firmicutes_A	c__Clostridia	o__Oscillospirales	f__Oscillospiraceae	g__UBA738	s__UBA738 sp003522945
contigs_YuJ_2015__SZAXPI017588-123__bin.40.fa.genes.faa_NODE_2097_length_15217_cov_14.8184_8	YuJ_2015_SZAXPI017588123_bin.40	CutC	No	Pro	Pro	d__Bacteria	p__Proteobacteria	c__Gammaproteobacteria	o__Enterobacterales	f__Enterobacteriaceae	g__Escherichia	s__Escherichia coli
contigs_YuJ_2015__SZAXPI017588-123__bin.40.fa.genes.faa_NODE_4743_length_7808_cov_16.5567_7	YuJ_2015_SZAXPI017588123_bin.40	CntA/YeaW	No	Pro	Pro	d__Bacteria	p__Proteobacteria	c__Gammaproteobacteria	o__Enterobacterales	f__Enterobacteriaceae	g__Escherichia	s__Escherichia coli
contigs_YuJ_2015__SZAXPI017587-113__bin.41.fa.genes.faa_NODE_104_length_88406_cov_6.8131_22	YuJ_2015_SZAXPI017587113_bin.41	GrdI	No	Pro	Pro	d__Bacteria	p__Firmicutes_A	c__Clostridia	o__Lachnospirales	f__Lachnospiraceae	g__Enterocloster	s__Enterocloster bolteae
contigs_YuJ_2015__SZAXPI017587-113__bin.10.fa.genes.faa_NODE_234_length_54630_cov_4.23808_41	YuJ_2015_SZAXPI017587113_bin.10	GrdI	No	Pro	Pro	d__Bacteria	p__Firmicutes_A	c__Clostridia	o__Lachnospirales	f__Lachnospiraceae	g__Faecalimonas	s__Faecalimonas umbilicata
contigs_YuJ_2015__SZAXPI017585-109__bin.29.fa.genes.faa_NODE_119_length_69782_cov_6.62271_20	YuJ_2015_SZAXPI017585109_bin.29	GrdI	No	Pro	Pro	d__Bacteria	p__Firmicutes_A	c__Clostridia	o__Lachnospirales	f__Lachnospiraceae	g__Enterocloster	s__Enterocloster bolteae
contigs_YuJ_2015__SZAXPI017584-108__bin.47.fa.genes.faa_NODE_3653_length_7890_cov_5.5672_4	YuJ_2015_SZAXPI017584108_bin.47	GrdI	Yes	Pro	Pro	d__Bacteria	p__Synergistota	c__Synergistia	o__Synergistales	f__Dethiosulfovibrionaceae	g__Pyramidobacter	s__Pyramidobacter piscolens
contigs_YuJ_2015__SZAXPI017583-102__bin.5.fa.genes.faa_NODE_10024_length_1768_cov_2.6474_2	YuJ_2015_SZAXPI017583102_bin.5	MttB (pyl)	No	Non	Non	d__Bacteria	p__Desulfobacterota	c__Desulfovibrionia	o__Desulfovibrionales	f__Desulfovibrionaceae	g__Bilophila	s__Bilophila wadsworthia
contigs_YuJ_2015__SZAXPI017582-94__bin.19.fa.genes.faa_NODE_5205_length_4680_cov_3.34378_4	YuJ_2015_SZAXPI01758294_bin.19	GrdI	No	Pro	Pro	d__Bacteria	p__Firmicutes_A	c__Clostridia	o__Lachnospirales	f__Lachnospiraceae	g__Faecalimonas	s__Faecalimonas umbilicata
contigs_YuJ_2015__SZAXPI017581-93__bin.39.fa.genes.faa_NODE_1331_length_13200_cov_7.51305_2	YuJ_2015_SZAXPI01758193_bin.39	CutC	Yes	Pro	Pro	d__Bacteria	p__Firmicutes_B	c__Peptococcia	o__Peptococcales	f__Peptococcaceae	g__UMGS1590	s__UMGS1590 sp900552455
contigs_YuJ_2015__SZAXPI017581-93__bin.29.fa.genes.faa_NODE_2866_length_7188_cov_4.41708_3	YuJ_2015_SZAXPI01758193_bin.29	MtxB (non-pyl)	Yes	Non	Non	d__Bacteria	p__Firmicutes_A	c__Clostridia	o__Tissierellales	f__Helcococcaceae	g__Parvimonas	s__Parvimonas micra
contigs_YuJ_2015__SZAXPI017581-93__bin.29.fa.genes.faa_NODE_2866_length_7188_cov_4.41708_2	YuJ_2015_SZAXPI01758193_bin.29	MtxB (non-pyl)	Yes	Non	Non	d__Bacteria	p__Firmicutes_A	c__Clostridia	o__Tissierellales	f__Helcococcaceae	g__Parvimonas	s__Parvimonas micra
contigs_YuJ_2015__SZAXPI017580-90__bin.29.fa.genes.faa_NODE_7054_length_3173_cov_3.8297_1	YuJ_2015_SZAXPI01758090_bin.29	GrdI	Yes	Pro	Pro	d__Bacteria	p__Firmicutes_A	c__Clostridia	o__Oscillospirales	f__Ruminococcaceae	g__Negativibacillus	s__Negativibacillus massiliensis
contigs_YuJ_2015__SZAXPI017468-88__bin.12.fa.genes.faa_NODE_3059_length_3204_cov_3.31248_1	YuJ_2015_SZAXPI01746888_bin.12	CutC	No	Pro	Pro	d__Bacteria	p__Proteobacteria	c__Gammaproteobacteria	o__Enterobacterales	f__Enterobacteriaceae	g__Klebsiella_B	s__Klebsiella_B aerogenes
contigs_YuJ_2015__SZAXPI017468-88__bin.12.fa.genes.faa_NODE_1300_length_5651_cov_2.60168_2	YuJ_2015_SZAXPI01746888_bin.12	CntA/YeaW	No	Pro	Pro	d__Bacteria	p__Proteobacteria	c__Gammaproteobacteria	o__Enterobacterales	f__Enterobacteriaceae	g__Klebsiella_B	s__Klebsiella_B aerogenes
contigs_YuJ_2015__SZAXPI017465-43__bin.8.fa.genes.faa_NODE_42_length_172281_cov_9.66294_101	YuJ_2015_SZAXPI01746543_bin.8	MtxB (non-pyl)	Yes	Non	Both	d__Bacteria	p__Synergistota	c__Synergistia	o__Synergistales	f__Synergistaceae	g__Cloacibacillus	s__Cloacibacillus evryensis
contigs_YuJ_2015__SZAXPI017465-43__bin.8.fa.genes.faa_NODE_63_length_128174_cov_9.86044_29	YuJ_2015_SZAXPI01746543_bin.8	GrdI	Yes	Pro	Both	d__Bacteria	p__Synergistota	c__Synergistia	o__Synergistales	f__Synergistaceae	g__Cloacibacillus	s__Cloacibacillus evryensis
contigs_YuJ_2015__SZAXPI017459-26__bin.4.fa.genes.faa_NODE_8603_length_1859_cov_3.63193_2	YuJ_2015_SZAXPI01745926_bin.4	MttB (pyl)	No	Non	Non	d__Bacteria	p__Desulfobacterota	c__Desulfovibrionia	o__Desulfovibrionales	f__Desulfovibrionaceae	g__Bilophila	s__Bilophila wadsworthia
contigs_YuJ_2015__SZAXPI017458-25__bin.9.fa.genes.faa_NODE_534_length_41288_cov_4.489_35	YuJ_2015_SZAXPI01745825_bin.9	CntA/YeaW	No	Pro	Pro	d__Bacteria	p__Proteobacteria	c__Gammaproteobacteria	o__Enterobacterales	f__Enterobacteriaceae	g__Escherichia	s__Escherichia flexneri
contigs_YuJ_2015__SZAXPI017457-24__bin.57.fa.genes.faa_NODE_13884_length_2257_cov_2.28156_3	YuJ_2015_SZAXPI01745724_bin.57	GrdI	No	Pro	Pro	d__Bacteria	p__Firmicutes_A	c__Clostridia	o__Lachnospirales	f__Lachnospiraceae	g__Dorea	s__Dorea sp000509125
contigs_YuJ_2015__SZAXPI017456-23__bin.19.fa.genes.faa_NODE_2_length_501841_cov_32.629_283	YuJ_2015_SZAXPI01745623_bin.19	CntA/YeaW	No	Pro	Pro	d__Bacteria	p__Proteobacteria	c__Gammaproteobacteria	o__Enterobacterales	f__Enterobacteriaceae	g__Escherichia	s__Escherichia coli_D
contigs_YuJ_2015__SZAXPI017454-20__bin.54.fa.genes.faa_NODE_21_length_234902_cov_6.75929_108	YuJ_2015_SZAXPI01745420_bin.54	CutC	No	Pro	Pro	d__Bacteria	p__Actinobacteriota	c__Coriobacteriia	o__Coriobacteriales	f__Coriobacteriaceae	g__Collinsella	s__Collinsella tanakaei
contigs_YuJ_2015__SZAXPI017454-20__bin.47.fa.genes.faa_NODE_4_length_357652_cov_48.3473_212	YuJ_2015_SZAXPI01745420_bin.47	CntA/YeaW	No	Pro	Pro	d__Bacteria	p__Proteobacteria	c__Gammaproteobacteria	o__Enterobacterales	f__Enterobacteriaceae	g__Klebsiella	s__Klebsiella pneumoniae
contigs_YuJ_2015__SZAXPI017453-19__bin.12.fa.genes.faa_NODE_111_length_88080_cov_19.0419_82	YuJ_2015_SZAXPI01745319_bin.12	CntA/YeaW	No	Pro	Pro	d__Bacteria	p__Proteobacteria	c__Gammaproteobacteria	o__Enterobacterales	f__Enterobacteriaceae	g__Escherichia	s__Escherichia flexneri
contigs_YuJ_2015__SZAXPI017451-16__bin.16.fa.genes.faa_NODE_167_length_49685_cov_111.595_7	YuJ_2015_SZAXPI01745116_bin.16	CntA/YeaW	No	Pro	Pro	d__Bacteria	p__Proteobacteria	c__Gammaproteobacteria	o__Enterobacterales	f__Enterobacteriaceae	g__Escherichia	s__Escherichia flexneri
contigs_YuJ_2015__SZAXPI015274-111__bin.24.fa.genes.faa_NODE_3_length_429950_cov_25.9181_184	YuJ_2015_SZAXPI015274111_bin.24	CntA/YeaW	No	Pro	Pro	d__Bacteria	p__Proteobacteria	c__Gammaproteobacteria	o__Enterobacterales	f__Enterobacteriaceae	g__Escherichia	s__Escherichia flexneri
contigs_YuJ_2015__SZAXPI015271-93__bin.22.fa.genes.faa_NODE_175_length_46919_cov_7.6119_14	YuJ_2015_SZAXPI01527193_bin.22	CutC	No	Pro	Pro	d__Bacteria	p__Desulfobacterota	c__Desulfovibrionia	o__Desulfovibrionales	f__Desulfovibrionaceae	g__Desulfovibrio	s__Desulfovibrio sp900319575
contigs_YuJ_2015__SZAXPI015271-93__bin.20.fa.genes.faa_NODE_4272_length_3861_cov_4.27588_4	YuJ_2015_SZAXPI01527193_bin.20	GrdI	Yes	Pro	Pro	d__Bacteria	p__Firmicutes_A	c__Clostridia	o__Oscillospirales	f__Ruminococcaceae	g__Negativibacillus	s__Negativibacillus massiliensis
contigs_YuJ_2015__SZAXPI015267-102__bin.23.fa.genes.faa_NODE_13_length_278078_cov_212.303_258	YuJ_2015_SZAXPI015267102_bin.23	CntA/YeaW	No	Pro	Pro	d__Bacteria	p__Proteobacteria	c__Gammaproteobacteria	o__Enterobacterales	f__Enterobacteriaceae	g__Escherichia	s__Escherichia flexneri
contigs_YuJ_2015__SZAXPI015266-89__bin.57.fa.genes.faa_NODE_9781_length_2475_cov_2.11777_2	YuJ_2015_SZAXPI01526689_bin.57	MttB (pyl)	No	Non	Non	d__Bacteria	p__Desulfobacterota	c__Desulfovibrionia	o__Desulfovibrionales	f__Desulfovibrionaceae	g__Bilophila	s__Bilophila wadsworthia
contigs_YuJ_2015__SZAXPI015265-88__bin.50.fa.genes.faa_NODE_8790_length_3240_cov_3.43705_3	YuJ_2015_SZAXPI01526588_bin.50	MttB (pyl)	No	Non	Non	d__Bacteria	p__Desulfobacterota	c__Desulfovibrionia	o__Desulfovibrionales	f__Desulfovibrionaceae	g__Bilophila	s__Bilophila wadsworthia
contigs_YuJ_2015__SZAXPI015264-87__bin.50.fa.genes.faa_NODE_3069_length_11999_cov_3.58247_7	YuJ_2015_SZAXPI01526487_bin.50	MtxB (non-pyl)	Yes	Non	Non	d__Bacteria	p__Firmicutes_A	c__Clostridia	o__Oscillospirales	f__Oscillospiraceae	g__UBA738	s__UBA738 sp003522945
contigs_YuJ_2015__SZAXPI015264-87__bin.12.fa.genes.faa_NODE_8286_length_4518_cov_2.57965_3	YuJ_2015_SZAXPI01526487_bin.12	MtxB (non-pyl)	Yes	Non	Non	d__Bacteria	p__Firmicutes_A	c__Clostridia	o__Oscillospirales	f__Oscillospiraceae	g__CAG-83	s__CAG-83 sp003539495
contigs_YuJ_2015__SZAXPI015264-87__bin.12.fa.genes.faa_NODE_5104_length_7317_cov_2.49711_2	YuJ_2015_SZAXPI01526487_bin.12	MtxB (non-pyl)	Yes	Non	Non	d__Bacteria	p__Firmicutes_A	c__Clostridia	o__Oscillospirales	f__Oscillospiraceae	g__CAG-83	s__CAG-83 sp003539495
contigs_YuJ_2015__SZAXPI015262-79__bin.61.fa.genes.faa_NODE_4886_length_7270_cov_3.24463_6	YuJ_2015_SZAXPI01526279_bin.61	MtxB (non-pyl)	No	Non	Non	d__Bacteria	p__Desulfobacterota	c__Desulfovibrionia	o__Desulfovibrionales	f__Desulfovibrionaceae	g__Bilophila	s__Bilophila wadsworthia
contigs_YuJ_2015__SZAXPI015262-79__bin.61.fa.genes.faa_NODE_5305_length_6687_cov_3.37922_2	YuJ_2015_SZAXPI01526279_bin.61	MttB (pyl)	No	Non	Non	d__Bacteria	p__Desulfobacterota	c__Desulfovibrionia	o__Desulfovibrionales	f__Desulfovibrionaceae	g__Bilophila	s__Bilophila wadsworthia
contigs_YuJ_2015__SZAXPI015262-79__bin.61.fa.genes.faa_NODE_11229_length_3178_cov_3.86904_2	YuJ_2015_SZAXPI01526279_bin.61	MttB (pyl)	No	Non	Non	d__Bacteria	p__Desulfobacterota	c__Desulfovibrionia	o__Desulfovibrionales	f__Desulfovibrionaceae	g__Bilophila	s__Bilophila wadsworthia
contigs_YuJ_2015__SZAXPI015262-79__bin.48.fa.genes.faa_NODE_87_length_133444_cov_20.1126_101	YuJ_2015_SZAXPI01526279_bin.48	GrdI	Yes	Pro	Pro	d__Bacteria	p__Firmicutes_A	c__Clostridia_A	o__Christensenellales	f__CAG-138	g__Phil1	s__Phil1 sp001940855
contigs_YuJ_2015__SZAXPI015262-79__bin.36.fa.genes.faa_NODE_2422_length_14343_cov_6.20822_8	YuJ_2015_SZAXPI01526279_bin.36	MtxB (non-pyl)	Yes	Non	Non	d__Bacteria	p__Firmicutes_A	c__Clostridia	o__Oscillospirales	f__Oscillospiraceae	g__UBA738	s__UBA738 sp003522945
contigs_YuJ_2015__SZAXPI015260-74__bin.14.fa.genes.faa_NODE_3742_length_8048_cov_2.95909_8	YuJ_2015_SZAXPI01526074_bin.14	GrdI	No	Pro	Pro	d__Bacteria	p__Firmicutes_A	c__Clostridia	o__Lachnospirales	f__Lachnospiraceae	g__Enterocloster	s__Enterocloster bolteae
contigs_YuJ_2015__SZAXPI015259-62__bin.58.fa.genes.faa_NODE_186_length_73201_cov_3.53818_75	YuJ_2015_SZAXPI01525962_bin.58	CntA/YeaW	No	Pro	Pro	d__Bacteria	p__Proteobacteria	c__Gammaproteobacteria	o__Enterobacterales	f__Enterobacteriaceae	g__Escherichia	s__Escherichia coli_D
contigs_YuJ_2015__SZAXPI015257-56__bin.4.fa.genes.faa_NODE_546_length_41198_cov_6.53917_27	YuJ_2015_SZAXPI01525756_bin.4	GrdI	No	Pro	Pro	d__Bacteria	p__Firmicutes_A	c__Clostridia	o__Lachnospirales	f__Lachnospiraceae	g__Dorea	s__Dorea formicigenerans
contigs_YuJ_2015__SZAXPI015255-46__bin.49.fa.genes.faa_NODE_439_length_46968_cov_6.89255_11	YuJ_2015_SZAXPI01525546_bin.49	CutC	No	Pro	Pro	d__Bacteria	p__Fusobacteriota	c__Fusobacteriia	o__Fusobacteriales	f__Fusobacteriaceae	g__Cetobacterium_A	s__Cetobacterium_A somerae
contigs_YuJ_2015__SZAXPI015254-45__bin.51.fa.genes.faa_NODE_972_length_30238_cov_4.75201_16	YuJ_2015_SZAXPI01525445_bin.51	GrdI	No	Pro	Pro	d__Bacteria	p__Firmicutes_A	c__Clostridia	o__Lachnospirales	f__Lachnospiraceae	g__Enterocloster	s__Enterocloster bolteae
contigs_YuJ_2015__SZAXPI015253-44__bin.57.fa.genes.faa_NODE_2824_length_8646_cov_3.89128_2	YuJ_2015_SZAXPI01525344_bin.57	CutC	No	Pro	Pro	d__Bacteria	p__Desulfobacterota	c__Desulfovibrionia	o__Desulfovibrionales	f__Desulfovibrionaceae	g__Desulfovibrio	s__Desulfovibrio sp900319575
contigs_YuJ_2015__SZAXPI015253-44__bin.36.fa.genes.faa_NODE_30_length_130331_cov_7.4652_7	YuJ_2015_SZAXPI01525344_bin.36	CntA/YeaW	No	Pro	Pro	d__Bacteria	p__Proteobacteria	c__Gammaproteobacteria	o__Enterobacterales	f__Enterobacteriaceae	g__Escherichia	s__Escherichia flexneri
contigs_YuJ_2015__SZAXPI015251-41__bin.30.fa.genes.faa_NODE_730_length_28722_cov_7.05948_20	YuJ_2015_SZAXPI01525141_bin.30	CutC	No	Pro	Pro	d__Bacteria	p__Proteobacteria	c__Gammaproteobacteria	o__Enterobacterales	f__Enterobacteriaceae	g__Escherichia	s__Escherichia flexneri
contigs_YuJ_2015__SZAXPI015251-41__bin.30.fa.genes.faa_NODE_4221_length_6513_cov_4.68024_7	YuJ_2015_SZAXPI01525141_bin.30	CntA/YeaW	No	Pro	Pro	d__Bacteria	p__Proteobacteria	c__Gammaproteobacteria	o__Enterobacterales	f__Enterobacteriaceae	g__Escherichia	s__Escherichia flexneri
contigs_YuJ_2015__SZAXPI015251-41__bin.12.fa.genes.faa_NODE_4490_length_6147_cov_2.87377_3	YuJ_2015_SZAXPI01525141_bin.12	CutC	Yes	Pro	Pro	d__Bacteria	p__Firmicutes_C	c__Negativicutes	o__Veillonellales	f__Megasphaeraceae	g__Megasphaera_B	s__Megasphaera_B sp003467125
contigs_YuJ_2015__SZAXPI015250-39__bin.44.fa.genes.faa_NODE_11_length_367937_cov_12.8816_20	YuJ_2015_SZAXPI01525039_bin.44	GrdI	Yes	Pro	Pro	d__Bacteria	p__Firmicutes_A	c__Clostridia	o__Tissierellales	f__Helcococcaceae	g__Parvimonas	s__Parvimonas micra
contigs_YuJ_2015__SZAXPI015247-35__bin.4.fa.genes.faa_NODE_6342_length_3951_cov_2.37192_2	YuJ_2015_SZAXPI01524735_bin.4	CutC	No	Pro	Pro	d__Bacteria	p__Desulfobacterota	c__Desulfovibrionia	o__Desulfovibrionales	f__Desulfovibrionaceae	g__Desulfovibrio	s__Desulfovibrio sp900319575
contigs_YuJ_2015__SZAXPI015246-34__bin.1.fa.genes.faa_NODE_11688_length_2230_cov_2.11034_2	YuJ_2015_SZAXPI01524634_bin.1	GrdI	Yes	Pro	Pro	d__Bacteria	p__Firmicutes_A	c__Clostridia	o__Oscillospirales	f__Oscillospiraceae	g__Flavonifractor	s__Flavonifractor plautii
contigs_YuJ_2015__SZAXPI015244-32__bin.53.fa.genes.faa_NODE_474_length_28944_cov_5.51933_7	YuJ_2015_SZAXPI01524432_bin.53	MtxB (non-pyl)	Yes	Non	Non	d__Bacteria	p__Firmicutes_A	c__Clostridia	o__Oscillospirales	f__Oscillospiraceae	g__UBA738	s__UBA738 sp003522945
contigs_YuJ_2015__SZAXPI015243-31__bin.17.fa.genes.faa_NODE_857_length_25957_cov_4.08177_5	YuJ_2015_SZAXPI01524331_bin.17	MtxB (non-pyl)	Yes	Non	Non	d__Bacteria	p__Firmicutes_A	c__Clostridia	o__Oscillospirales	f__Oscillospiraceae	g__UBA738	s__UBA738 sp003522945
contigs_YuJ_2015__SZAXPI015241-27__bin.29.fa.genes.faa_NODE_142_length_66215_cov_14.6863_9	YuJ_2015_SZAXPI01524127_bin.29	CntA/YeaW	No	Pro	Pro	d__Bacteria	p__Proteobacteria	c__Gammaproteobacteria	o__Enterobacterales	f__Enterobacteriaceae	g__Escherichia	s__Escherichia flexneri
contigs_YuJ_2015__SZAXPI015240-26__bin.44.fa.genes.faa_NODE_9995_length_2611_cov_2.63928_2	YuJ_2015_SZAXPI01524026_bin.44	MttB (pyl)	No	Non	Non	d__Bacteria	p__Desulfobacterota	c__Desulfovibrionia	o__Desulfovibrionales	f__Desulfovibrionaceae	g__Bilophila	s__Bilophila wadsworthia
contigs_YuJ_2015__SZAXPI015237-23__bin.46.fa.genes.faa_NODE_4033_length_7148_cov_3.14747_2	YuJ_2015_SZAXPI01523723_bin.46	MtxB (non-pyl)	No	Non	Non	d__Bacteria	p__Desulfobacterota	c__Desulfovibrionia	o__Desulfovibrionales	f__Desulfovibrionaceae	g__Bilophila	s__Bilophila wadsworthia
contigs_YuJ_2015__SZAXPI015237-23__bin.46.fa.genes.faa_NODE_4033_length_7148_cov_3.14747_4	YuJ_2015_SZAXPI01523723_bin.46	MttB (pyl)	No	Non	Non	d__Bacteria	p__Desulfobacterota	c__Desulfovibrionia	o__Desulfovibrionales	f__Desulfovibrionaceae	g__Bilophila	s__Bilophila wadsworthia
contigs_YuJ_2015__SZAXPI015234-20__bin.42.fa.genes.faa_NODE_2638_length_10686_cov_11.2259_2	YuJ_2015_SZAXPI01523420_bin.42	CntA/YeaW	No	Pro	Pro	d__Bacteria	p__Proteobacteria	c__Gammaproteobacteria	o__Enterobacterales	f__Enterobacteriaceae	g__Escherichia	s__Escherichia flexneri
contigs_YuJ_2015__SZAXPI015233-19__bin.60.fa.genes.faa_NODE_4528_length_6430_cov_4.31467_3	YuJ_2015_SZAXPI01523319_bin.60	CntA/YeaW	No	Pro	Pro	d__Bacteria	p__Proteobacteria	c__Gammaproteobacteria	o__Enterobacterales	f__Enterobacteriaceae	g__Escherichia	s__Escherichia flexneri
contigs_YuJ_2015__SZAXPI015233-19__bin.6.fa.genes.faa_NODE_6_length_321905_cov_5.02863_33	YuJ_2015_SZAXPI01523319_bin.6	GrdI	No	Pro	Pro	d__Bacteria	p__Firmicutes_A	c__Clostridia	o__Lachnospirales	f__Lachnospiraceae	g__Dorea	s__Dorea sp000509125
contigs_YuJ_2015__SZAXPI015233-19__bin.18.fa.genes.faa_NODE_6096_length_4554_cov_3.00889_4	YuJ_2015_SZAXPI01523319_bin.18	CntA/YeaW	No	Pro	Pro	d__Bacteria	p__Proteobacteria	c__Gammaproteobacteria	o__Enterobacterales	f__Enterobacteriaceae	g__Klebsiella	s__Klebsiella pneumoniae
contigs_YuJ_2015__SZAXPI015233-19__bin.12.fa.genes.faa_NODE_7550_length_3584_cov_5.46897_2	YuJ_2015_SZAXPI01523319_bin.12	MttB (pyl)	No	Non	Non	d__Bacteria	p__Desulfobacterota	c__Desulfovibrionia	o__Desulfovibrionales	f__Desulfovibrionaceae	g__Bilophila	s__Bilophila wadsworthia
contigs_YuJ_2015__SZAXPI015232-18__bin.6.fa.genes.faa_NODE_536_length_31079_cov_6.4794_4	YuJ_2015_SZAXPI01523218_bin.6	MtxB (non-pyl)	No	Non	Non	d__Bacteria	p__Desulfobacterota	c__Desulfovibrionia	o__Desulfovibrionales	f__Desulfovibrionaceae	g__Bilophila	s__Bilophila wadsworthia
contigs_YuJ_2015__SZAXPI015232-18__bin.6.fa.genes.faa_NODE_1946_length_8878_cov_5.18656_5	YuJ_2015_SZAXPI01523218_bin.6	MttB (pyl)	No	Non	Non	d__Bacteria	p__Desulfobacterota	c__Desulfovibrionia	o__Desulfovibrionales	f__Desulfovibrionaceae	g__Bilophila	s__Bilophila wadsworthia
contigs_YuJ_2015__SZAXPI015232-18__bin.11.fa.genes.faa_NODE_875_length_20621_cov_8.85384_15	YuJ_2015_SZAXPI01523218_bin.11	GrdI	No	Pro	Pro	d__Bacteria	p__Firmicutes_A	c__Clostridia	o__Lachnospirales	f__Lachnospiraceae	g__Enterocloster	s__Enterocloster bolteae
contigs_YuJ_2015__SZAXPI015228-14__bin.3.fa.genes.faa_NODE_4343_length_4644_cov_2.70146_1	YuJ_2015_SZAXPI01522814_bin.3	MttB (pyl)	No	Non	Non	d__Bacteria	p__Desulfobacterota	c__Desulfovibrionia	o__Desulfovibrionales	f__Desulfovibrionaceae	g__Bilophila	s__Bilophila wadsworthia
contigs_YuJ_2015__SZAXPI015227-13__bin.8.fa.genes.faa_NODE_390_length_40634_cov_11.5377_32	YuJ_2015_SZAXPI01522713_bin.8	MtxB (non-pyl)	Yes	Non	Non	d__Bacteria	p__Firmicutes_A	c__Clostridia	o__Oscillospirales	f__Oscillospiraceae	g__UBA738	s__UBA738 sp003522945
contigs_YuJ_2015__SZAXPI015227-13__bin.1.fa.genes.faa_NODE_5099_length_5381_cov_4.14645_2	YuJ_2015_SZAXPI01522713_bin.1	CntA/YeaW	No	Pro	Pro	d__Bacteria	p__Proteobacteria	c__Gammaproteobacteria	o__Enterobacterales	f__Enterobacteriaceae	g__Escherichia	s__Escherichia flexneri
contigs_YuJ_2015__SZAXPI015225-18__bin.64.fa.genes.faa_NODE_7594_length_4493_cov_2.92046_1	YuJ_2015_SZAXPI01522518_bin.64	CntA/YeaW	No	Pro	Pro	d__Bacteria	p__Proteobacteria	c__Gammaproteobacteria	o__Enterobacterales	f__Enterobacteriaceae	g__Klebsiella	s__Klebsiella pneumoniae
contigs_YuJ_2015__SZAXPI015225-18__bin.35.fa.genes.faa_NODE_4205_length_7692_cov_2.32068_1	YuJ_2015_SZAXPI01522518_bin.35	GrdI	Yes	Pro	Pro	d__Bacteria	p__Firmicutes_A	c__Clostridia	o__Oscillospirales	f__Ruminococcaceae	g__Negativibacillus	s__Negativibacillus massiliensis
contigs_YuJ_2015__SZAXPI015223-158__bin.81.fa.genes.faa_NODE_1267_length_25365_cov_7.23979_19	YuJ_2015_SZAXPI015223158_bin.81	MtxB (non-pyl)	Yes	Non	Non	d__Bacteria	p__Firmicutes_A	c__Clostridia	o__Oscillospirales	f__Oscillospiraceae	g__UBA738	s__UBA738 sp003522945
contigs_YuJ_2015__SZAXPI015223-158__bin.64.fa.genes.faa_NODE_75_length_133747_cov_11.1621_68	YuJ_2015_SZAXPI015223158_bin.64	CutC	Yes	Pro	Pro	d__Bacteria	p__Firmicutes_C	c__Negativicutes	o__Veillonellales	f__Megasphaeraceae	g__Megasphaera_B	s__Megasphaera_B sp003467125
contigs_YuJ_2015__SZAXPI015223-158__bin.34.fa.genes.faa_NODE_562_length_44473_cov_3.55865_39	YuJ_2015_SZAXPI015223158_bin.34	CutC	Yes	Pro	Pro	d__Bacteria	p__Firmicutes_B	c__Peptococcia	o__Peptococcales	f__Peptococcaceae	g__UMGS1590	s__UMGS1590 sp900552455
contigs_YuJ_2015__SZAXPI015223-158__bin.31.fa.genes.faa_NODE_59_length_152916_cov_17.6135_60	YuJ_2015_SZAXPI015223158_bin.31	CutC	No	Pro	Pro	d__Bacteria	p__Desulfobacterota	c__Desulfovibrionia	o__Desulfovibrionales	f__Desulfovibrionaceae	g__Desulfovibrio	s__Desulfovibrio sp900319575
contigs_YuJ_2015__SZAXPI015222-123__bin.30.fa.genes.faa_NODE_1383_length_20018_cov_6.94695_13	YuJ_2015_SZAXPI015222123_bin.30	MtxB (non-pyl)	No	Non	Non	d__Bacteria	p__Desulfobacterota	c__Desulfovibrionia	o__Desulfovibrionales	f__Desulfovibrionaceae	g__Bilophila	s__Bilophila wadsworthia
contigs_YuJ_2015__SZAXPI015222-123__bin.30.fa.genes.faa_NODE_9704_length_3281_cov_7.81091_2	YuJ_2015_SZAXPI015222123_bin.30	MttB (pyl)	No	Non	Non	d__Bacteria	p__Desulfobacterota	c__Desulfovibrionia	o__Desulfovibrionales	f__Desulfovibrionaceae	g__Bilophila	s__Bilophila wadsworthia
contigs_YuJ_2015__SZAXPI015222-123__bin.30.fa.genes.faa_NODE_1383_length_20018_cov_6.94695_11	YuJ_2015_SZAXPI015222123_bin.30	MttB (pyl)	No	Non	Non	d__Bacteria	p__Desulfobacterota	c__Desulfovibrionia	o__Desulfovibrionales	f__Desulfovibrionaceae	g__Bilophila	s__Bilophila wadsworthia
contigs_YuJ_2015__SZAXPI015219-129__bin.7.fa.genes.faa_NODE_80_length_117221_cov_44.4964_17	YuJ_2015_SZAXPI015219129_bin.7	CutC	No	Pro	Pro	d__Bacteria	p__Firmicutes_A	c__Clostridia	o__Lachnospirales	f__Lachnospiraceae	g__Enterocloster	s__Enterocloster sp001517625
contigs_YuJ_2015__SZAXPI015219-129__bin.3.fa.genes.faa_NODE_302_length_53263_cov_10.0141_7	YuJ_2015_SZAXPI015219129_bin.3	CntA/YeaW	No	Pro	Pro	d__Bacteria	p__Proteobacteria	c__Gammaproteobacteria	o__Enterobacterales	f__Enterobacteriaceae	g__Escherichia	s__Escherichia flexneri
contigs_YuJ_2015__SZAXPI015217-140__bin.11.fa.genes.faa_NODE_2617_length_11461_cov_7.30668_7	YuJ_2015_SZAXPI015217140_bin.11	MtxB (non-pyl)	Yes	Non	Non	d__Bacteria	p__Firmicutes_A	c__Clostridia	o__Oscillospirales	f__Oscillospiraceae	g__UBA738	s__UBA738 sp003522945
contigs_YuJ_2015__SZAXPI015216-169__bin.85.fa.genes.faa_NODE_2312_length_14822_cov_5.22395_5	YuJ_2015_SZAXPI015216169_bin.85	CutC	No	Pro	Pro	d__Bacteria	p__Actinobacteriota	c__Coriobacteriia	o__Coriobacteriales	f__Coriobacteriaceae	g__Collinsella	s__Collinsella tanakaei
contigs_YuJ_2015__SZAXPI015216-169__bin.33.fa.genes.faa_NODE_5741_length_7038_cov_2.648_8	YuJ_2015_SZAXPI015216169_bin.33	MttB (pyl)	No	Non	Non	d__Bacteria	p__Desulfobacterota	c__Desulfovibrionia	o__Desulfovibrionales	f__Desulfovibrionaceae	g__Bilophila	s__Bilophila wadsworthia
contigs_YuJ_2015__SZAXPI015216-169__bin.33.fa.genes.faa_NODE_23455_length_1990_cov_2.11008_2	YuJ_2015_SZAXPI015216169_bin.33	MttB (pyl)	No	Non	Non	d__Bacteria	p__Desulfobacterota	c__Desulfovibrionia	o__Desulfovibrionales	f__Desulfovibrionaceae	g__Bilophila	s__Bilophila wadsworthia
contigs_YuJ_2015__SZAXPI015216-169__bin.19.fa.genes.faa_NODE_2630_length_13370_cov_5.42689_9	YuJ_2015_SZAXPI015216169_bin.19	MtxB (non-pyl)	Yes	Non	Both	d__Bacteria	p__Synergistota	c__Synergistia	o__Synergistales	f__Synergistaceae	g__Cloacibacillus	s__Cloacibacillus porcorum
contigs_YuJ_2015__SZAXPI015216-169__bin.19.fa.genes.faa_NODE_1283_length_21852_cov_5.74556_4	YuJ_2015_SZAXPI015216169_bin.19	MtxB (non-pyl)	Yes	Non	Both	d__Bacteria	p__Synergistota	c__Synergistia	o__Synergistales	f__Synergistaceae	g__Cloacibacillus	s__Cloacibacillus porcorum
contigs_YuJ_2015__SZAXPI015216-169__bin.19.fa.genes.faa_NODE_447_length_44581_cov_5.01702_38	YuJ_2015_SZAXPI015216169_bin.19	GrdI	Yes	Pro	Both	d__Bacteria	p__Synergistota	c__Synergistia	o__Synergistales	f__Synergistaceae	g__Cloacibacillus	s__Cloacibacillus porcorum
contigs_YuJ_2015__SZAXPI015216-169__bin.1.fa.genes.faa_NODE_5390_length_7419_cov_3.76073_3	YuJ_2015_SZAXPI015216169_bin.1	MtxB (non-pyl)	Yes	Non	Non	d__Bacteria	p__Firmicutes_A	c__Clostridia	o__Oscillospirales	f__Oscillospiraceae	g__UBA738	s__UBA738 sp003522945
contigs_YuJ_2015__SZAXPI015215-20__bin.78.fa.genes.faa_NODE_18084_length_2225_cov_2.37281_2	YuJ_2015_SZAXPI01521520_bin.78	CntA/YeaW	No	Pro	Pro	d__Bacteria	p__Proteobacteria	c__Gammaproteobacteria	o__Enterobacterales	f__Enterobacteriaceae	g__Escherichia	s__Escherichia flexneri
contigs_YuJ_2015__SZAXPI015215-20__bin.70.fa.genes.faa_NODE_8537_length_4317_cov_2.24237_5	YuJ_2015_SZAXPI01521520_bin.70	MttB (pyl)	No	Non	Non	d__Bacteria	p__Desulfobacterota	c__Desulfovibrionia	o__Desulfovibrionales	f__Desulfovibrionaceae	g__Bilophila	s__Bilophila wadsworthia
contigs_YuJ_2015__SZAXPI015215-20__bin.17.fa.genes.faa_NODE_143_length_90371_cov_7.83943_72	YuJ_2015_SZAXPI01521520_bin.17	CutC	Yes	Pro	Pro	d__Bacteria	p__Firmicutes_C	c__Negativicutes	o__Veillonellales	f__Megasphaeraceae	g__Megasphaera_B	s__Megasphaera_B sp003467125
contigs_YuJ_2015__SZAXPI015214-19__bin.7.fa.genes.faa_NODE_754_length_21435_cov_3.62119_2	YuJ_2015_SZAXPI01521419_bin.7	CntA/YeaW	No	Pro	Pro	d__Bacteria	p__Proteobacteria	c__Gammaproteobacteria	o__Enterobacterales	f__Enterobacteriaceae	g__Klebsiella	s__Klebsiella pneumoniae
contigs_YuJ_2015__SZAXPI015214-19__bin.23.fa.genes.faa_NODE_217_length_71792_cov_21.537_43	YuJ_2015_SZAXPI01521419_bin.23	MtxB (non-pyl)	No	Non	Non	d__Bacteria	p__Desulfobacterota	c__Desulfovibrionia	o__Desulfovibrionales	f__Desulfovibrionaceae	g__Bilophila	s__Bilophila wadsworthia
contigs_YuJ_2015__SZAXPI015214-19__bin.23.fa.genes.faa_NODE_2913_length_4719_cov_16.6141_2	YuJ_2015_SZAXPI01521419_bin.23	MttB (pyl)	No	Non	Non	d__Bacteria	p__Desulfobacterota	c__Desulfovibrionia	o__Desulfovibrionales	f__Desulfovibrionaceae	g__Bilophila	s__Bilophila wadsworthia
contigs_YuJ_2015__SZAXPI015214-19__bin.23.fa.genes.faa_NODE_217_length_71792_cov_21.537_45	YuJ_2015_SZAXPI01521419_bin.23	MttB (pyl)	No	Non	Non	d__Bacteria	p__Desulfobacterota	c__Desulfovibrionia	o__Desulfovibrionales	f__Desulfovibrionaceae	g__Bilophila	s__Bilophila wadsworthia
contigs_YuJ_2015__SZAXPI015214-19__bin.10.fa.genes.faa_NODE_607_length_26964_cov_5.58609_8	YuJ_2015_SZAXPI01521419_bin.10	CntA/YeaW	No	Pro	Pro	d__Bacteria	p__Proteobacteria	c__Gammaproteobacteria	o__Enterobacterales	f__Enterobacteriaceae	g__Escherichia	s__Escherichia flexneri
contigs_YuJ_2015__SZAXPI015213-15__bin.31.fa.genes.faa_NODE_1824_length_13241_cov_7.9322_12	YuJ_2015_SZAXPI01521315_bin.31	CutC	No	Pro	Pro	d__Bacteria	p__Proteobacteria	c__Gammaproteobacteria	o__Enterobacterales	f__Enterobacteriaceae	g__Klebsiella	s__Klebsiella variicola
contigs_YuJ_2015__SZAXPI015212-113__bin.21.fa.genes.faa_NODE_2338_length_13236_cov_5.40437_5	YuJ_2015_SZAXPI015212113_bin.21	CutC	No	Pro	Pro	d__Bacteria	p__Proteobacteria	c__Gammaproteobacteria	o__Enterobacterales	f__Enterobacteriaceae	g__Klebsiella_B	s__Klebsiella_B aerogenes
contigs_YuJ_2015__SZAXPI015212-113__bin.21.fa.genes.faa_NODE_9082_length_3486_cov_5.05071_2	YuJ_2015_SZAXPI015212113_bin.21	CntA/YeaW	No	Pro	Pro	d__Bacteria	p__Proteobacteria	c__Gammaproteobacteria	o__Enterobacterales	f__Enterobacteriaceae	g__Klebsiella_B	s__Klebsiella_B aerogenes
contigs_YuJ_2015__SZAXPI015211-166__bin.55.fa.genes.faa_NODE_24_length_145708_cov_12.4018_66	YuJ_2015_SZAXPI015211166_bin.55	CutC	No	Pro	Pro	d__Bacteria	p__Firmicutes_A	c__Clostridia	o__Lachnospirales	f__Lachnospiraceae	g__Enterocloster	s__Enterocloster sp001517625
contigs_YuJ_2015__SZAXPI015211-166__bin.43.fa.genes.faa_NODE_11430_length_3069_cov_2.40776_2	YuJ_2015_SZAXPI015211166_bin.43	MtxB (non-pyl)	No	Non	Non	d__Bacteria	p__Desulfobacterota	c__Desulfovibrionia	o__Desulfovibrionales	f__Desulfovibrionaceae	g__Bilophila	s__Bilophila wadsworthia
contigs_YuJ_2015__SZAXPI015211-166__bin.3.fa.genes.faa_NODE_24286_length_1524_cov_1.89857_1	YuJ_2015_SZAXPI015211166_bin.3	GrdI	No	Pro	Pro	d__Bacteria	p__Firmicutes_A	c__Clostridia	o__Lachnospirales	f__Lachnospiraceae	g__Dorea	s__Dorea sp000509125
contigs_YuJ_2015__SZAXPI015210-17__bin.7.fa.genes.faa_NODE_282_length_64240_cov_4.67887_23	YuJ_2015_SZAXPI01521017_bin.7	CntA/YeaW	No	Pro	Pro	d__Bacteria	p__Proteobacteria	c__Gammaproteobacteria	o__Enterobacterales	f__Enterobacteriaceae	g__Escherichia	s__Escherichia flexneri
contigs_YuJ_2015__SZAXPI015209-133__bin.9.fa.genes.faa_NODE_2326_length_10443_cov_3.13352_1	YuJ_2015_SZAXPI015209133_bin.9	CutC	No	Pro	Pro	d__Bacteria	p__Firmicutes_A	c__Clostridia	o__Lachnospirales	f__Lachnospiraceae	g__Enterocloster	s__Enterocloster sp001517625
contigs_YuJ_2015__SZAXPI015209-133__bin.39.fa.genes.faa_NODE_1573_length_14852_cov_4.36818_5	YuJ_2015_SZAXPI015209133_bin.39	MtxB (non-pyl)	No	Non	Non	d__Bacteria	p__Desulfobacterota	c__Desulfovibrionia	o__Desulfovibrionales	f__Desulfovibrionaceae	g__Bilophila	s__Bilophila wadsworthia
contigs_YuJ_2015__SZAXPI015209-133__bin.39.fa.genes.faa_NODE_7281_length_3242_cov_3.62786_3	YuJ_2015_SZAXPI015209133_bin.39	MttB (pyl)	No	Non	Non	d__Bacteria	p__Desulfobacterota	c__Desulfovibrionia	o__Desulfovibrionales	f__Desulfovibrionaceae	g__Bilophila	s__Bilophila wadsworthia
contigs_YuJ_2015__SZAXPI015209-133__bin.39.fa.genes.faa_NODE_1573_length_14852_cov_4.36818_7	YuJ_2015_SZAXPI015209133_bin.39	MttB (pyl)	No	Non	Non	d__Bacteria	p__Desulfobacterota	c__Desulfovibrionia	o__Desulfovibrionales	f__Desulfovibrionaceae	g__Bilophila	s__Bilophila wadsworthia
contigs_YuJ_2015__SZAXPI003436-7__bin.69.fa.genes.faa_NODE_2526_length_13471_cov_4.17047_7	YuJ_2015_SZAXPI0034367_bin.69	CntA/YeaW	No	Pro	Pro	d__Bacteria	p__Proteobacteria	c__Gammaproteobacteria	o__Enterobacterales	f__Enterobacteriaceae	g__Escherichia	s__Escherichia flexneri
contigs_YuJ_2015__SZAXPI003435-11__bin.62.fa.genes.faa_NODE_29_length_271404_cov_36.9135_20	YuJ_2015_SZAXPI00343511_bin.62	GrdI	Yes	Pro	Pro	d__Bacteria	p__Firmicutes_A	c__Clostridia	o__Tissierellales	f__Helcococcaceae	g__Parvimonas	s__Parvimonas micra
contigs_YuJ_2015__SZAXPI003434-7__bin.67.fa.genes.faa_NODE_58_length_169685_cov_5.467_66	YuJ_2015_SZAXPI0034347_bin.67	CutC	Yes	Pro	Pro	d__Bacteria	p__Firmicutes_C	c__Negativicutes	o__Veillonellales	f__Veillonellaceae	g__Veillonella_A	s__Veillonella_A sp900545795
contigs_YuJ_2015__SZAXPI003434-7__bin.57.fa.genes.faa_NODE_20_length_259823_cov_13.2694_114	YuJ_2015_SZAXPI0034347_bin.57	GrdI	No	Pro	Pro	d__Bacteria	p__Firmicutes_A	c__Clostridia	o__Lachnospirales	f__Lachnospiraceae	g__Enterocloster	s__Enterocloster bolteae
contigs_YuJ_2015__SZAXPI003434-7__bin.48.fa.genes.faa_NODE_7582_length_3609_cov_2.37676_3	YuJ_2015_SZAXPI0034347_bin.48	MttB (pyl)	No	Non	Non	d__Bacteria	p__Desulfobacterota	c__Desulfovibrionia	o__Desulfovibrionales	f__Desulfovibrionaceae	g__Bilophila	s__Bilophila wadsworthia
contigs_YuJ_2015__SZAXPI003434-7__bin.48.fa.genes.faa_NODE_11551_length_2472_cov_1.82789_2	YuJ_2015_SZAXPI0034347_bin.48	MttB (pyl)	No	Non	Non	d__Bacteria	p__Desulfobacterota	c__Desulfovibrionia	o__Desulfovibrionales	f__Desulfovibrionaceae	g__Bilophila	s__Bilophila wadsworthia
contigs_YuJ_2015__SZAXPI003433-7__bin.32.fa.genes.faa_NODE_7432_length_3508_cov_4.25601_2	YuJ_2015_SZAXPI0034337_bin.32	MttB (pyl)	No	Non	Non	d__Bacteria	p__Desulfobacterota	c__Desulfovibrionia	o__Desulfovibrionales	f__Desulfovibrionaceae	g__Bilophila	s__Bilophila wadsworthia
contigs_YuJ_2015__SZAXPI003433-7__bin.32.fa.genes.faa_NODE_4638_length_5213_cov_4.06941_3	YuJ_2015_SZAXPI0034337_bin.32	MttB (pyl)	No	Non	Non	d__Bacteria	p__Desulfobacterota	c__Desulfovibrionia	o__Desulfovibrionales	f__Desulfovibrionaceae	g__Bilophila	s__Bilophila wadsworthia
contigs_YuJ_2015__SZAXPI003431-1__bin.21.fa.genes.faa_NODE_501_length_50147_cov_6.50307_17	YuJ_2015_SZAXPI0034311_bin.21	CutC	No	Pro	Pro	d__Bacteria	p__Firmicutes_A	c__Clostridia	o__Lachnospirales	f__Lachnospiraceae	g__Enterocloster	s__Enterocloster sp001517625
contigs_YuJ_2015__SZAXPI003429-3__bin.32.fa.genes.faa_NODE_12175_length_1750_cov_3.31917_2	YuJ_2015_SZAXPI0034293_bin.32	MttB (pyl)	No	Non	Non	d__Bacteria	p__Desulfobacterota	c__Desulfovibrionia	o__Desulfovibrionales	f__Desulfovibrionaceae	g__Bilophila	s__Bilophila wadsworthia
contigs_YuJ_2015__SZAXPI003429-3__bin.15.fa.genes.faa_NODE_56_length_122242_cov_10.3569_82	YuJ_2015_SZAXPI0034293_bin.15	CutC	No	Pro	Pro	d__Bacteria	p__Firmicutes_A	c__Clostridia	o__Lachnospirales	f__Lachnospiraceae	g__Enterocloster	s__Enterocloster sp001517625
contigs_YuJ_2015__SZAXPI003428-6__bin.9.fa.genes.faa_NODE_126_length_65106_cov_27.3623_23	YuJ_2015_SZAXPI0034286_bin.9	GrdI	No	Pro	Pro	d__Bacteria	p__Firmicutes_A	c__Clostridia	o__Lachnospirales	f__Lachnospiraceae	g__Enterocloster	s__Enterocloster clostridioformis
contigs_YuJ_2015__SZAXPI003428-6__bin.7.fa.genes.faa_NODE_235_length_42987_cov_3.793_23	YuJ_2015_SZAXPI0034286_bin.7	GrdI	No	Pro	Pro	d__Bacteria	p__Firmicutes_A	c__Clostridia	o__Lachnospirales	f__Lachnospiraceae	g__Dorea	s__Dorea sp000509125
contigs_YuJ_2015__SZAXPI003427-1__bin.4.fa.genes.faa_NODE_399_length_55202_cov_12.8239_42	YuJ_2015_SZAXPI0034271_bin.4	GrdI	No	Pro	Pro	d__Bacteria	p__Firmicutes_A	c__Clostridia	o__Lachnospirales	f__Lachnospiraceae	g__Faecalimonas	s__Faecalimonas umbilicata
contigs_YuJ_2015__SZAXPI003427-1__bin.25.fa.genes.faa_NODE_242_length_73131_cov_6.39263_49	YuJ_2015_SZAXPI0034271_bin.25	MtxB (non-pyl)	No	Non	Non	d__Bacteria	p__Desulfobacterota	c__Desulfovibrionia	o__Desulfovibrionales	f__Desulfovibrionaceae	g__Bilophila	s__Bilophila wadsworthia
contigs_YuJ_2015__SZAXPI003427-1__bin.25.fa.genes.faa_NODE_2709_length_9787_cov_5.64827_3	YuJ_2015_SZAXPI0034271_bin.25	MttB (pyl)	No	Non	Non	d__Bacteria	p__Desulfobacterota	c__Desulfovibrionia	o__Desulfovibrionales	f__Desulfovibrionaceae	g__Bilophila	s__Bilophila wadsworthia
contigs_YuJ_2015__SZAXPI003427-1__bin.25.fa.genes.faa_NODE_242_length_73131_cov_6.39263_51	YuJ_2015_SZAXPI0034271_bin.25	MttB (pyl)	No	Non	Non	d__Bacteria	p__Desulfobacterota	c__Desulfovibrionia	o__Desulfovibrionales	f__Desulfovibrionaceae	g__Bilophila	s__Bilophila wadsworthia
contigs_YuJ_2015__SZAXPI003426-11__bin.14.fa.genes.faa_NODE_3_length_510726_cov_82.4976_263	YuJ_2015_SZAXPI00342611_bin.14	CntA/YeaW	No	Pro	Pro	d__Bacteria	p__Proteobacteria	c__Gammaproteobacteria	o__Enterobacterales	f__Enterobacteriaceae	g__Escherichia	s__Escherichia flexneri
contigs_YuJ_2015__SZAXPI003425-1__bin.43.fa.genes.faa_NODE_717_length_26243_cov_40.2733_10	YuJ_2015_SZAXPI0034251_bin.43	CutC	No	Pro	Pro	d__Bacteria	p__Proteobacteria	c__Gammaproteobacteria	o__Enterobacterales	f__Enterobacteriaceae	g__Escherichia	s__Escherichia flexneri
contigs_YuJ_2015__SZAXPI003425-1__bin.36.fa.genes.faa_NODE_287_length_56955_cov_7.10267_21	YuJ_2015_SZAXPI0034251_bin.36	GrdI	No	Pro	Pro	d__Bacteria	p__Firmicutes_A	c__Clostridia	o__Lachnospirales	f__Lachnospiraceae	g__Enterocloster	s__Enterocloster bolteae
contigs_YuJ_2015__SZAXPI003425-1__bin.18.fa.genes.faa_NODE_1147_length_16056_cov_3.9395_14	YuJ_2015_SZAXPI0034251_bin.18	MtxB (non-pyl)	No	Non	Non	d__Bacteria	p__Desulfobacterota	c__Desulfovibrionia	o__Desulfovibrionales	f__Desulfovibrionaceae	g__Bilophila	s__Bilophila wadsworthia
contigs_YuJ_2015__SZAXPI003425-1__bin.18.fa.genes.faa_NODE_7558_length_2690_cov_4.15332_2	YuJ_2015_SZAXPI0034251_bin.18	MttB (pyl)	No	Non	Non	d__Bacteria	p__Desulfobacterota	c__Desulfovibrionia	o__Desulfovibrionales	f__Desulfovibrionaceae	g__Bilophila	s__Bilophila wadsworthia
contigs_YuJ_2015__SZAXPI003425-1__bin.18.fa.genes.faa_NODE_1147_length_16056_cov_3.9395_12	YuJ_2015_SZAXPI0034251_bin.18	MttB (pyl)	No	Non	Non	d__Bacteria	p__Desulfobacterota	c__Desulfovibrionia	o__Desulfovibrionales	f__Desulfovibrionaceae	g__Bilophila	s__Bilophila wadsworthia
contigs_YuJ_2015__SZAXPI003424-12__bin.59.fa.genes.faa_NODE_865_length_32238_cov_3.60728_8	YuJ_2015_SZAXPI00342412_bin.59	GrdI	No	Pro	Pro	d__Bacteria	p__Firmicutes_A	c__Clostridia	o__Lachnospirales	f__Lachnospiraceae	g__Dorea	s__Dorea sp000509125
contigs_YuJ_2015__SZAXPI003424-12__bin.58.fa.genes.faa_NODE_3_length_481514_cov_30.3433_367	YuJ_2015_SZAXPI00342412_bin.58	CutC	No	Pro	Pro	d__Bacteria	p__Desulfobacterota	c__Desulfovibrionia	o__Desulfovibrionales	f__Desulfovibrionaceae	g__Desulfovibrio	s__Desulfovibrio sp900319575
contigs_YuJ_2015__SZAXPI003423-8__bin.27.fa.genes.faa_NODE_8_length_241437_cov_10.9236_129	YuJ_2015_SZAXPI0034238_bin.27	GrdI	No	Pro	Pro	d__Bacteria	p__Firmicutes_A	c__Clostridia	o__Lachnospirales	f__Lachnospiraceae	g__Enterocloster	s__Enterocloster bolteae
contigs_YuJ_2015__SZAXPI003422-11__bin.45.fa.genes.faa_NODE_401_length_61588_cov_7.43596_54	YuJ_2015_SZAXPI00342211_bin.45	GrdI	No	Pro	Pro	d__Bacteria	p__Firmicutes_A	c__Clostridia	o__Lachnospirales	f__Lachnospiraceae	g__Dorea	s__Dorea sp000509125
contigs_YuJ_2015__SZAXPI003422-11__bin.1.fa.genes.faa_NODE_11624_length_3173_cov_2.72482_2	YuJ_2015_SZAXPI00342211_bin.1	MtxB (non-pyl)	No	Non	Non	d__Bacteria	p__Desulfobacterota	c__Desulfovibrionia	o__Desulfovibrionales	f__Desulfovibrionaceae	g__Bilophila	s__Bilophila wadsworthia
contigs_YuJ_2015__SZAXPI003422-11__bin.1.fa.genes.faa_NODE_6212_length_5703_cov_3.29993_2	YuJ_2015_SZAXPI00342211_bin.1	MttB (pyl)	No	Non	Non	d__Bacteria	p__Desulfobacterota	c__Desulfovibrionia	o__Desulfovibrionales	f__Desulfovibrionaceae	g__Bilophila	s__Bilophila wadsworthia
contigs_YuJ_2015__SZAXPI003421-5__bin.17.fa.genes.faa_NODE_202_length_67462_cov_11.6499_6	YuJ_2015_SZAXPI0034215_bin.17	CntA/YeaW	No	Pro	Pro	d__Bacteria	p__Proteobacteria	c__Gammaproteobacteria	o__Enterobacterales	f__Enterobacteriaceae	g__Escherichia	s__Escherichia flexneri
contigs_YuJ_2015__SZAXPI003420-4__bin.49.fa.genes.faa_NODE_9087_length_3262_cov_3.27409_1	YuJ_2015_SZAXPI0034204_bin.49	MtxB (non-pyl)	No	Non	Non	d__Bacteria	p__Desulfobacterota	c__Desulfovibrionia	o__Desulfovibrionales	f__Desulfovibrionaceae	g__Bilophila	s__Bilophila wadsworthia
contigs_YuJ_2015__SZAXPI003420-4__bin.49.fa.genes.faa_NODE_9991_length_2988_cov_2.04023_4	YuJ_2015_SZAXPI0034204_bin.49	MttB (pyl)	No	Non	Non	d__Bacteria	p__Desulfobacterota	c__Desulfovibrionia	o__Desulfovibrionales	f__Desulfovibrionaceae	g__Bilophila	s__Bilophila wadsworthia
contigs_YuJ_2015__SZAXPI003420-4__bin.49.fa.genes.faa_NODE_15512_length_1973_cov_3.33994_2	YuJ_2015_SZAXPI0034204_bin.49	MttB (pyl)	No	Non	Non	d__Bacteria	p__Desulfobacterota	c__Desulfovibrionia	o__Desulfovibrionales	f__Desulfovibrionaceae	g__Bilophila	s__Bilophila wadsworthia
contigs_YuJ_2015__SZAXPI003420-4__bin.3.fa.genes.faa_NODE_2577_length_10319_cov_3.94135_7	YuJ_2015_SZAXPI0034204_bin.3	MtxB (non-pyl)	Yes	Non	Non	d__Bacteria	p__Firmicutes_A	c__Clostridia	o__Oscillospirales	f__Oscillospiraceae	g__UBA738	s__UBA738 sp003522945
contigs_YuJ_2015__SZAXPI003419-6__bin.16.fa.genes.faa_NODE_678_length_23635_cov_3.91862_8	YuJ_2015_SZAXPI0034196_bin.16	MtxB (non-pyl)	No	Non	Non	d__Bacteria	p__Desulfobacterota	c__Desulfovibrionia	o__Desulfovibrionales	f__Desulfovibrionaceae	g__Bilophila	s__Bilophila wadsworthia
contigs_YuJ_2015__SZAXPI003419-6__bin.16.fa.genes.faa_NODE_1654_length_9899_cov_3.62312_7	YuJ_2015_SZAXPI0034196_bin.16	MtxB (non-pyl)	No	Non	Non	d__Bacteria	p__Desulfobacterota	c__Desulfovibrionia	o__Desulfovibrionales	f__Desulfovibrionaceae	g__Bilophila	s__Bilophila wadsworthia
contigs_YuJ_2015__SZAXPI003419-6__bin.16.fa.genes.faa_NODE_678_length_23635_cov_3.91862_6	YuJ_2015_SZAXPI0034196_bin.16	MttB (pyl)	No	Non	Non	d__Bacteria	p__Desulfobacterota	c__Desulfovibrionia	o__Desulfovibrionales	f__Desulfovibrionaceae	g__Bilophila	s__Bilophila wadsworthia
contigs_YuJ_2015__SZAXPI003418-8__bin.8.fa.genes.faa_NODE_276_length_71516_cov_69.6287_7	YuJ_2015_SZAXPI0034188_bin.8	CutC	No	Pro	Pro	d__Bacteria	p__Proteobacteria	c__Gammaproteobacteria	o__Enterobacterales	f__Enterobacteriaceae	g__Klebsiella	s__Klebsiella variicola
contigs_YuJ_2015__SZAXPI003418-8__bin.45.fa.genes.faa_NODE_7531_length_3430_cov_2.57274_3	YuJ_2015_SZAXPI0034188_bin.45	MttB (pyl)	No	Non	Non	d__Bacteria	p__Desulfobacterota	c__Desulfovibrionia	o__Desulfovibrionales	f__Desulfovibrionaceae	g__Bilophila	s__Bilophila wadsworthia
contigs_YuJ_2015__SZAXPI003415-12__bin.8.fa.genes.faa_NODE_2233_length_8919_cov_3.31318_4	YuJ_2015_SZAXPI00341512_bin.8	GrdI	No	Pro	Pro	d__Bacteria	p__Firmicutes_A	c__Clostridia	o__Lachnospirales	f__Lachnospiraceae	g__Dorea	s__Dorea sp000509125
contigs_YuJ_2015__SZAXPI003414-3__bin.21.fa.genes.faa_NODE_1623_length_6130_cov_2.13564_1	YuJ_2015_SZAXPI0034143_bin.21	MtxB (non-pyl)	No	Non	Non	d__Bacteria	p__Desulfobacterota	c__Desulfovibrionia	o__Desulfovibrionales	f__Desulfovibrionaceae	g__Bilophila	s__Bilophila wadsworthia
contigs_YuJ_2015__SZAXPI003414-3__bin.21.fa.genes.faa_NODE_2532_length_4365_cov_3.03573_3	YuJ_2015_SZAXPI0034143_bin.21	MttB (pyl)	No	Non	Non	d__Bacteria	p__Desulfobacterota	c__Desulfovibrionia	o__Desulfovibrionales	f__Desulfovibrionaceae	g__Bilophila	s__Bilophila wadsworthia
contigs_YuJ_2015__SZAXPI003414-3__bin.12.fa.genes.faa_NODE_694_length_14509_cov_7.73737_10	YuJ_2015_SZAXPI0034143_bin.12	CutC	No	Pro	Pro	d__Bacteria	p__Proteobacteria	c__Gammaproteobacteria	o__Enterobacterales	f__Enterobacteriaceae	g__Escherichia	s__Escherichia flexneri
contigs_YuJ_2015__SZAXPI003414-3__bin.12.fa.genes.faa_NODE_741_length_13417_cov_5.11308_7	YuJ_2015_SZAXPI0034143_bin.12	CntA/YeaW	No	Pro	Pro	d__Bacteria	p__Proteobacteria	c__Gammaproteobacteria	o__Enterobacterales	f__Enterobacteriaceae	g__Escherichia	s__Escherichia flexneri
contigs_YuJ_2015__SZAXPI003412-1__bin.53.fa.genes.faa_NODE_1196_length_32217_cov_2.72788_2	YuJ_2015_SZAXPI0034121_bin.53	CutC	Yes	Pro	Pro	d__Bacteria	p__Firmicutes_A	c__Clostridia	o__Peptostreptococcales	f__Anaerovoracaceae	g__UBA1191	s__UBA1191 sp900549125
contigs_YuJ_2015__SZAXPI003412-1__bin.4.fa.genes.faa_NODE_864_length_40912_cov_5.1751_25	YuJ_2015_SZAXPI0034121_bin.4	MtxB (non-pyl)	No	Non	Non	d__Bacteria	p__Desulfobacterota	c__Desulfovibrionia	o__Desulfovibrionales	f__Desulfovibrionaceae	g__Bilophila	s__Bilophila wadsworthia
contigs_YuJ_2015__SZAXPI003412-1__bin.4.fa.genes.faa_NODE_864_length_40912_cov_5.1751_23	YuJ_2015_SZAXPI0034121_bin.4	MttB (pyl)	No	Non	Non	d__Bacteria	p__Desulfobacterota	c__Desulfovibrionia	o__Desulfovibrionales	f__Desulfovibrionaceae	g__Bilophila	s__Bilophila wadsworthia
contigs_YuJ_2015__SZAXPI003412-1__bin.4.fa.genes.faa_NODE_826_length_42650_cov_5.33215_3	YuJ_2015_SZAXPI0034121_bin.4	MttB (pyl)	No	Non	Non	d__Bacteria	p__Desulfobacterota	c__Desulfovibrionia	o__Desulfovibrionales	f__Desulfovibrionaceae	g__Bilophila	s__Bilophila wadsworthia
contigs_YuJ_2015__SZAXPI003412-1__bin.19.fa.genes.faa_NODE_4336_length_8671_cov_4.91144_2	YuJ_2015_SZAXPI0034121_bin.19	CutC	No	Pro	Pro	d__Bacteria	p__Actinobacteriota	c__Coriobacteriia	o__Coriobacteriales	f__Atopobiaceae	g__Atopobium	s__Atopobium minutum
contigs_YuJ_2015__SZAXPI003411-6__bin.76.fa.genes.faa_NODE_90_length_107304_cov_8.9991_37	YuJ_2015_SZAXPI0034116_bin.76	CutC	Yes	Pro	Pro	d__Bacteria	p__Firmicutes_B	c__Peptococcia	o__Peptococcales	f__Peptococcaceae	g__UMGS1590	s__UMGS1590 sp900552455
contigs_YuJ_2015__SZAXPI003411-6__bin.72.fa.genes.faa_NODE_145_length_83744_cov_13.201_61	YuJ_2015_SZAXPI0034116_bin.72	MtxB (non-pyl)	Yes	Non	Non	d__Bacteria	p__Firmicutes_A	c__Clostridia	o__Oscillospirales	f__Oscillospiraceae	g__UBA738	s__UBA738 sp003522945
contigs_YuJ_2015__SZAXPI003411-6__bin.63.fa.genes.faa_NODE_10_length_272785_cov_13.1092_18	YuJ_2015_SZAXPI0034116_bin.63	GrdI	Yes	Pro	Pro	d__Bacteria	p__Firmicutes_A	c__Clostridia	o__Tissierellales	f__Helcococcaceae	g__Parvimonas	s__Parvimonas micra
contigs_YuJ_2015__SZAXPI003411-6__bin.43.fa.genes.faa_NODE_222_length_62892_cov_6.06383_23	YuJ_2015_SZAXPI0034116_bin.43	CutC	No	Pro	Pro	d__Bacteria	p__Actinobacteriota	c__Coriobacteriia	o__Coriobacteriales	f__Coriobacteriaceae	g__Collinsella	s__Collinsella bouchesdurhonensis
contigs_YuJ_2015__SZAXPI003410-3__bin.48.fa.genes.faa_NODE_15_length_319585_cov_8.94119_169	YuJ_2015_SZAXPI0034103_bin.48	CntA/YeaW	No	Pro	Pro	d__Bacteria	p__Proteobacteria	c__Gammaproteobacteria	o__Enterobacterales	f__Enterobacteriaceae	g__Klebsiella	s__Klebsiella pneumoniae
contigs_YuJ_2015__SZAXPI003409-8__bin.3.fa.genes.faa_NODE_29_length_189151_cov_50.6653_42	YuJ_2015_SZAXPI0034098_bin.3	CntA/YeaW	No	Pro	Pro	d__Bacteria	p__Proteobacteria	c__Gammaproteobacteria	o__Enterobacterales	f__Enterobacteriaceae	g__Escherichia	s__Escherichia flexneri
contigs_YuJ_2015__SZAXPI003409-8__bin.22.fa.genes.faa_NODE_21579_length_2360_cov_2.72972_3	YuJ_2015_SZAXPI0034098_bin.22	GrdI	Yes	Pro	Pro	d__Bacteria	p__Firmicutes_A	c__Clostridia	o__Oscillospirales	f__Ruminococcaceae	g__Negativibacillus	s__Negativibacillus massiliensis
contigs_XieH_2016__YSZC12003_37829__bin.54.fa.genes.faa_NODE_2193_length_14282_cov_3.31047_8	XieH_2016_YSZC12003_37829_bin.54	MtxB (non-pyl)	Yes	Non	Non	d__Bacteria	p__Firmicutes_A	c__Clostridia	o__Oscillospirales	f__Oscillospiraceae	g__UBA738	s__UBA738 sp003522945
contigs_XieH_2016__YSZC12003_37798__bin.55.fa.genes.faa_NODE_10457_length_4722_cov_2.39297_3	XieH_2016_YSZC12003_37798_bin.55	MtxB (non-pyl)	Yes	Non	Non	d__Bacteria	p__Firmicutes_A	c__Clostridia	o__Peptostreptococcales	f__Anaerovoracaceae	g__CAG-238	s__CAG-238 sp000435615
contigs_XieH_2016__YSZC12003_37798__bin.55.fa.genes.faa_NODE_21718_length_2396_cov_3.09141_3	XieH_2016_YSZC12003_37798_bin.55	MttB (pyl)	Yes	Non	Non	d__Bacteria	p__Firmicutes_A	c__Clostridia	o__Peptostreptococcales	f__Anaerovoracaceae	g__CAG-238	s__CAG-238 sp000435615
contigs_XieH_2016__YSZC12003_37797__bin.89.fa.genes.faa_NODE_420_length_76361_cov_8.22625_68	XieH_2016_YSZC12003_37797_bin.89	MtxB (non-pyl)	Yes	Non	Non	d__Bacteria	p__Firmicutes_A	c__Clostridia	o__Oscillospirales	f__Oscillospiraceae	g__Pseudoflavonifractor	s__
contigs_XieH_2016__YSZC12003_37754__bin.94.fa.genes.faa_NODE_7769_length_5810_cov_6.14335_3	XieH_2016_YSZC12003_37754_bin.94	MtxB (non-pyl)	Yes	Non	Non	d__Bacteria	p__Firmicutes_A	c__Clostridia	o__Peptostreptococcales	f__Peptostreptococcaceae	g__Intestinibacter	s__Intestinibacter bartlettii
contigs_XieH_2016__YSZC12003_37652__bin.55.fa.genes.faa_NODE_10_length_513612_cov_24.8305_403	XieH_2016_YSZC12003_37652_bin.55	CntA/YeaW	No	Pro	Pro	d__Bacteria	p__Proteobacteria	c__Gammaproteobacteria	o__Enterobacterales	f__Enterobacteriaceae	g__Escherichia	s__Escherichia coli_D
contigs_XieH_2016__YSZC12003_37651__bin.21.fa.genes.faa_NODE_3181_length_8777_cov_2.65673_6	XieH_2016_YSZC12003_37651_bin.21	MtxB (non-pyl)	Yes	Non	Non	d__Bacteria	p__Firmicutes_A	c__Clostridia	o__Oscillospirales	f__Oscillospiraceae	g__UBA738	s__UBA738 sp004557735
contigs_XieH_2016__YSZC12003_37647__bin.57.fa.genes.faa_NODE_29_length_237027_cov_5.55983_11	XieH_2016_YSZC12003_37647_bin.57	GrdI	Yes	Pro	Pro	d__Bacteria	p__Actinobacteriota	c__Coriobacteriia	o__Coriobacteriales	f__Eggerthellaceae	g__Phoenicibacter	s__Phoenicibacter congonensis
contigs_XieH_2016__YSZC12003_37647__bin.29.fa.genes.faa_NODE_1294_length_27666_cov_4.81109_9	XieH_2016_YSZC12003_37647_bin.29	CutC	No	Pro	Pro	d__Bacteria	p__Firmicutes_A	c__Clostridia	o__Lachnospirales	f__Lachnospiraceae	g__Hungatella	s__Hungatella sp005845265
contigs_XieH_2016__YSZC12003_37544__bin.22.fa.genes.faa_NODE_1048_length_33245_cov_8.98066_2	XieH_2016_YSZC12003_37544_bin.22	CntA/YeaW	No	Pro	Pro	d__Bacteria	p__Proteobacteria	c__Gammaproteobacteria	o__Enterobacterales	f__Enterobacteriaceae	g__Escherichia	s__Escherichia flexneri
contigs_XieH_2016__YSZC12003_37543__bin.23.fa.genes.faa_NODE_1472_length_17325_cov_2.21013_2	XieH_2016_YSZC12003_37543_bin.23	CntA/YeaW	No	Pro	Pro	d__Bacteria	p__Proteobacteria	c__Gammaproteobacteria	o__Enterobacterales	f__Enterobacteriaceae	g__Escherichia	s__Escherichia flexneri
contigs_XieH_2016__YSZC12003_37462__bin.19.fa.genes.faa_NODE_3112_length_9309_cov_2.22315_11	XieH_2016_YSZC12003_37462_bin.19	CutC	Yes	Pro	Pro	d__Bacteria	p__Firmicutes_A	c__Clostridia	o__Peptostreptococcales	f__Anaerovoracaceae	g__UBA1191	s__UBA1191 sp900549125
contigs_XieH_2016__YSZC12003_37406__bin.40.fa.genes.faa_NODE_363_length_68850_cov_3.73077_26	XieH_2016_YSZC12003_37406_bin.40	CutC	Yes	Pro	Pro	d__Bacteria	p__Firmicutes_A	c__Clostridia	o__Peptostreptococcales	f__Anaerovoracaceae	g__UBA1191	s__UBA1191 sp900549125
contigs_XieH_2016__YSZC12003_37405__bin.97.fa.genes.faa_NODE_586_length_49848_cov_7.98863_25	XieH_2016_YSZC12003_37405_bin.97	CutC	Yes	Pro	Pro	d__Bacteria	p__Firmicutes_A	c__Clostridia	o__Peptostreptococcales	f__Anaerovoracaceae	g__UBA1191	s__UBA1191 sp900549125
contigs_XieH_2016__YSZC12003_37405__bin.72.fa.genes.faa_NODE_4011_length_11440_cov_9.42512_7	XieH_2016_YSZC12003_37405_bin.72	MtxB (non-pyl)	Yes	Non	Non	d__Bacteria	p__Firmicutes_A	c__Clostridia	o__Oscillospirales	f__Oscillospiraceae	g__UBA738	s__UBA738 sp003522945
contigs_XieH_2016__YSZC12003_37399__bin.8.fa.genes.faa_NODE_1625_length_20922_cov_3.57895_9	XieH_2016_YSZC12003_37399_bin.8	GrdI	No	Pro	Pro	d__Bacteria	p__Firmicutes_A	c__Clostridia	o__Lachnospirales	f__Lachnospiraceae	g__Dorea	s__Dorea formicigenerans
contigs_XieH_2016__YSZC12003_37399__bin.29.fa.genes.faa_NODE_3342_length_10926_cov_2.49683_1	XieH_2016_YSZC12003_37399_bin.29	GrdI	Yes	Pro	Pro	d__Bacteria	p__Firmicutes_A	c__Clostridia	o__Lachnospirales	f__Lachnospiraceae	g__Sellimonas	s__Sellimonas intestinalis
contigs_XieH_2016__YSZC12003_37399__bin.23.fa.genes.faa_NODE_2910_length_12491_cov_3.26327_5	XieH_2016_YSZC12003_37399_bin.23	MtxB (non-pyl)	Yes	Non	Non	d__Bacteria	p__Firmicutes_A	c__Clostridia	o__Peptostreptococcales	f__Anaerovoracaceae	g__Emergencia	s__
contigs_XieH_2016__YSZC12003_37399__bin.23.fa.genes.faa_NODE_2589_length_13843_cov_3.27553_6	XieH_2016_YSZC12003_37399_bin.23	MtxB (non-pyl)	Yes	Non	Non	d__Bacteria	p__Firmicutes_A	c__Clostridia	o__Peptostreptococcales	f__Anaerovoracaceae	g__Emergencia	s__
contigs_XieH_2016__YSZC12003_37399__bin.23.fa.genes.faa_NODE_1645_length_20632_cov_3.22088_12	XieH_2016_YSZC12003_37399_bin.23	MtxB (non-pyl)	Yes	Non	Non	d__Bacteria	p__Firmicutes_A	c__Clostridia	o__Peptostreptococcales	f__Anaerovoracaceae	g__Emergencia	s__
contigs_XieH_2016__YSZC12003_37399__bin.23.fa.genes.faa_NODE_1645_length_20632_cov_3.22088_10	XieH_2016_YSZC12003_37399_bin.23	MtxB (non-pyl)	Yes	Non	Non	d__Bacteria	p__Firmicutes_A	c__Clostridia	o__Peptostreptococcales	f__Anaerovoracaceae	g__Emergencia	s__
contigs_XieH_2016__YSZC12003_37399__bin.23.fa.genes.faa_NODE_2910_length_12491_cov_3.26327_7	XieH_2016_YSZC12003_37399_bin.23	MttB (pyl)	Yes	Non	Non	d__Bacteria	p__Firmicutes_A	c__Clostridia	o__Peptostreptococcales	f__Anaerovoracaceae	g__Emergencia	s__
contigs_XieH_2016__YSZC12003_37399__bin.23.fa.genes.faa_NODE_2589_length_13843_cov_3.27553_11	XieH_2016_YSZC12003_37399_bin.23	MttB (pyl)	Yes	Non	Non	d__Bacteria	p__Firmicutes_A	c__Clostridia	o__Peptostreptococcales	f__Anaerovoracaceae	g__Emergencia	s__
XieH_2016__YSZC12003_37399__bin.23.fa.genes.faa_NODE_2910_length_12491_cov_3.26327_9	XieH_2016_YSZC12003_37399_bin.23	MtbB	Yes	Non	Non	d__Bacteria	p__Firmicutes_A	c__Clostridia	o__Peptostreptococcales	f__Anaerovoracaceae	g__Emergencia	s__
contigs_XieH_2016__YSZC12003_37393__bin.50.fa.genes.faa_NODE_635_length_50090_cov_3.88454_41	XieH_2016_YSZC12003_37393_bin.50	CutC	Yes	Pro	Pro	d__Bacteria	p__Firmicutes_A	c__Clostridia	o__Peptostreptococcales	f__Anaerovoracaceae	g__UBA1191	s__UBA1191 sp900549125
contigs_XieH_2016__YSZC12003_37393__bin.42.fa.genes.faa_NODE_2834_length_14252_cov_8.31309_7	XieH_2016_YSZC12003_37393_bin.42	MtxB (non-pyl)	Yes	Non	Non	d__Bacteria	p__Firmicutes_A	c__Clostridia	o__Oscillospirales	f__Oscillospiraceae	g__UBA738	s__UBA738 sp003522945
contigs_XieH_2016__YSZC12003_37353__bin.57.fa.genes.faa_NODE_917_length_38343_cov_4.46529_26	XieH_2016_YSZC12003_37353_bin.57	GrdI	No	Pro	Pro	d__Bacteria	p__Firmicutes_A	c__Clostridia	o__Lachnospirales	f__Lachnospiraceae	g__Dorea	s__Dorea formicigenerans
contigs_XieH_2016__YSZC12003_37353__bin.27.fa.genes.faa_NODE_12275_length_3309_cov_6.87308_3	XieH_2016_YSZC12003_37353_bin.27	MtxB (non-pyl)	Yes	Non	Non	d__Bacteria	p__Firmicutes_A	c__Clostridia	o__Peptostreptococcales	f__Peptostreptococcaceae	g__Terrisporobacter	s__Terrisporobacter sp900557165
contigs_XieH_2016__YSZC12003_37349__bin.12.fa.genes.faa_NODE_1095_length_36877_cov_5.63305_24	XieH_2016_YSZC12003_37349_bin.12	CutC	Yes	Pro	Pro	d__Bacteria	p__Firmicutes_A	c__Clostridia	o__Peptostreptococcales	f__Anaerovoracaceae	g__UBA1191	s__UBA1191 sp900549125
contigs_XieH_2016__YSZC12003_37348__bin.3.fa.genes.faa_NODE_2762_length_10901_cov_3.44772_8	XieH_2016_YSZC12003_37348_bin.3	GrdI	Yes	Pro	Pro	d__Bacteria	p__Firmicutes_A	c__Clostridia	o__Oscillospirales	f__Ruminococcaceae	g__Negativibacillus	s__Negativibacillus massiliensis
contigs_XieH_2016__YSZC12003_37336__bin.5.fa.genes.faa_NODE_3406_length_11351_cov_2.61278_6	XieH_2016_YSZC12003_37336_bin.5	MtxB (non-pyl)	Yes	Non	Non	d__Bacteria	p__Firmicutes_A	c__Clostridia	o__Oscillospirales	f__Oscillospiraceae	g__UBA738	s__UBA738 sp003522945
contigs_XieH_2016__YSZC12003_37336__bin.14.fa.genes.faa_NODE_1333_length_29988_cov_7.68319_13	XieH_2016_YSZC12003_37336_bin.14	MtxB (non-pyl)	Yes	Non	Non	d__Bacteria	p__Firmicutes_A	c__Clostridia	o__Lachnospirales	f__Lachnospiraceae	g__Blautia_A	s__Blautia_A sp900548245
contigs_XieH_2016__YSZC12003_37332__bin.58.fa.genes.faa_NODE_1634_length_26756_cov_3.88023_17	XieH_2016_YSZC12003_37332_bin.58	MtxB (non-pyl)	Yes	Non	Non	d__Bacteria	p__Firmicutes_A	c__Clostridia	o__Oscillospirales	f__Oscillospiraceae	g__CAG-83	s__CAG-83 sp900552725
contigs_XieH_2016__YSZC12003_37332__bin.10.fa.genes.faa_NODE_576_length_63143_cov_6.2966_56	XieH_2016_YSZC12003_37332_bin.10	MtxB (non-pyl)	Yes	Non	Non	d__Bacteria	p__Firmicutes_A	c__Clostridia	o__Oscillospirales	f__Oscillospiraceae	g__UBA738	s__UBA738 sp003522945
contigs_XieH_2016__YSZC12003_37330__bin.75.fa.genes.faa_NODE_76_length_181636_cov_74.5362_159	XieH_2016_YSZC12003_37330_bin.75	CutC	No	Pro	Pro	d__Bacteria	p__Proteobacteria	c__Gammaproteobacteria	o__Enterobacterales	f__Enterobacteriaceae	g__Klebsiella	s__Klebsiella variicola
contigs_XieH_2016__YSZC12003_37315__bin.88.fa.genes.faa_NODE_817_length_42378_cov_7.35791_26	XieH_2016_YSZC12003_37315_bin.88	MttB (pyl)	No	Non	Non	d__Archaea	p__Thermoplasmatota	c__Thermoplasmata	o__Methanomassiliicoccales	f__Methanomethylophilaceae	g__Methanomethylophilus	s__Methanomethylophilus alvus
XieH_2016__YSZC12003_37315__bin.88.fa.genes.faa_NODE_817_length_42378_cov_7.35791_28	XieH_2016_YSZC12003_37315_bin.88	MtbB	No	Non	Non	d__Archaea	p__Thermoplasmatota	c__Thermoplasmata	o__Methanomassiliicoccales	f__Methanomethylophilaceae	g__Methanomethylophilus	s__Methanomethylophilus alvus
contigs_XieH_2016__YSZC12003_37315__bin.88.fa.genes.faa_NODE_817_length_42378_cov_7.35791_18	XieH_2016_YSZC12003_37315_bin.88	MtmB	No	Non	Non	d__Archaea	p__Thermoplasmatota	c__Thermoplasmata	o__Methanomassiliicoccales	f__Methanomethylophilaceae	g__Methanomethylophilus	s__Methanomethylophilus alvus
contigs_XieH_2016__YSZC12003_37315__bin.88.fa.genes.faa_NODE_817_length_42378_cov_7.35791_16	XieH_2016_YSZC12003_37315_bin.88	MtmB	No	Non	Non	d__Archaea	p__Thermoplasmatota	c__Thermoplasmata	o__Methanomassiliicoccales	f__Methanomethylophilaceae	g__Methanomethylophilus	s__Methanomethylophilus alvus
contigs_XieH_2016__YSZC12003_37315__bin.60.fa.genes.faa_NODE_12478_length_4396_cov_2.50242_4	XieH_2016_YSZC12003_37315_bin.60	MtxB (non-pyl)	Yes	Non	Non	d__Bacteria	p__Firmicutes_A	c__Clostridia	o__Peptostreptococcales	f__Anaerovoracaceae	g__CAG-238	s__CAG-238 sp000435615
contigs_XieH_2016__YSZC12003_37315__bin.60.fa.genes.faa_NODE_15118_length_3737_cov_2.25991_4	XieH_2016_YSZC12003_37315_bin.60	MttB (pyl)	Yes	Non	Non	d__Bacteria	p__Firmicutes_A	c__Clostridia	o__Peptostreptococcales	f__Anaerovoracaceae	g__CAG-238	s__CAG-238 sp000435615
contigs_XieH_2016__YSZC12003_37314__bin.70.fa.genes.faa_NODE_39_length_240401_cov_20.0434_170	XieH_2016_YSZC12003_37314_bin.70	CntA/YeaW	No	Pro	Pro	d__Bacteria	p__Proteobacteria	c__Gammaproteobacteria	o__Enterobacterales	f__Enterobacteriaceae	g__Escherichia	s__Escherichia flexneri
contigs_XieH_2016__YSZC12003_37309R1__bin.50.fa.genes.faa_NODE_13672_length_2889_cov_2.92943_2	XieH_2016_YSZC12003_37309R1_bin.50	MtxB (non-pyl)	No	Non	Non	d__Bacteria	p__Desulfobacterota	c__Desulfovibrionia	o__Desulfovibrionales	f__Desulfovibrionaceae	g__Bilophila	s__Bilophila wadsworthia
contigs_XieH_2016__YSZC12003_37309R1__bin.50.fa.genes.faa_NODE_11117_length_3540_cov_2.49699_3	XieH_2016_YSZC12003_37309R1_bin.50	MttB (pyl)	No	Non	Non	d__Bacteria	p__Desulfobacterota	c__Desulfovibrionia	o__Desulfovibrionales	f__Desulfovibrionaceae	g__Bilophila	s__Bilophila wadsworthia
contigs_XieH_2016__YSZC12003_37309R1__bin.50.fa.genes.faa_NODE_10147_length_3889_cov_2.37089_2	XieH_2016_YSZC12003_37309R1_bin.50	MttB (pyl)	No	Non	Non	d__Bacteria	p__Desulfobacterota	c__Desulfovibrionia	o__Desulfovibrionales	f__Desulfovibrionaceae	g__Bilophila	s__Bilophila wadsworthia
contigs_XieH_2016__YSZC12003_37299R1__bin.33.fa.genes.faa_NODE_6737_length_7191_cov_3.22548_5	XieH_2016_YSZC12003_37299R1_bin.33	CutC	No	Pro	Pro	d__Bacteria	p__Desulfobacterota	c__Desulfovibrionia	o__Desulfovibrionales	f__Desulfovibrionaceae	g__Mailhella	s__Mailhella sp003150275
contigs_XieH_2016__YSZC12003_37299R1__bin.112.fa.genes.faa_NODE_14271_length_3553_cov_1.42653_2	XieH_2016_YSZC12003_37299R1_bin.112	MttB (pyl)	No	Non	Non	d__Bacteria	p__Desulfobacterota	c__Desulfovibrionia	o__Desulfovibrionales	f__Desulfovibrionaceae	g__Bilophila	s__
contigs_XieH_2016__YSZC12003_37297R1__bin.44.fa.genes.faa_NODE_25_length_268316_cov_4.52134_120	XieH_2016_YSZC12003_37297R1_bin.44	CutC	No	Pro	Pro	d__Bacteria	p__Firmicutes_A	c__Clostridia	o__Lachnospirales	f__Lachnospiraceae	g__Enterocloster	s__Enterocloster aldenensis
contigs_XieH_2016__YSZC12003_37297R1__bin.20.fa.genes.faa_NODE_39_length_225708_cov_203.611_113	XieH_2016_YSZC12003_37297R1_bin.20	CntA/YeaW	No	Pro	Pro	d__Bacteria	p__Proteobacteria	c__Gammaproteobacteria	o__Enterobacterales	f__Enterobacteriaceae	g__Escherichia	s__Escherichia coli_D
contigs_XieH_2016__YSZC12003_37297R1__bin.16.fa.genes.faa_NODE_149_length_105189_cov_7.91451_97	XieH_2016_YSZC12003_37297R1_bin.16	CutC	No	Pro	Pro	d__Bacteria	p__Proteobacteria	c__Gammaproteobacteria	o__Enterobacterales	f__Enterobacteriaceae	g__Klebsiella_A	s__Klebsiella_A michiganensis
contigs_XieH_2016__YSZC12003_37297R1__bin.14.fa.genes.faa_NODE_1996_length_12011_cov_2.44898_7	XieH_2016_YSZC12003_37297R1_bin.14	MtxB (non-pyl)	No	Non	Non	d__Bacteria	p__Desulfobacterota	c__Desulfovibrionia	o__Desulfovibrionales	f__Desulfovibrionaceae	g__Bilophila	s__Bilophila wadsworthia
contigs_XieH_2016__YSZC12003_37297R1__bin.14.fa.genes.faa_NODE_1996_length_12011_cov_2.44898_5	XieH_2016_YSZC12003_37297R1_bin.14	MttB (pyl)	No	Non	Non	d__Bacteria	p__Desulfobacterota	c__Desulfovibrionia	o__Desulfovibrionales	f__Desulfovibrionaceae	g__Bilophila	s__Bilophila wadsworthia
contigs_XieH_2016__YSZC12003_37297R1__bin.14.fa.genes.faa_NODE_10063_length_2637_cov_2.34276_1	XieH_2016_YSZC12003_37297R1_bin.14	MttB (pyl)	No	Non	Non	d__Bacteria	p__Desulfobacterota	c__Desulfovibrionia	o__Desulfovibrionales	f__Desulfovibrionaceae	g__Bilophila	s__Bilophila wadsworthia
contigs_XieH_2016__YSZC12003_37276__bin.5.fa.genes.faa_NODE_78_length_165704_cov_6.17591_146	XieH_2016_YSZC12003_37276_bin.5	CutC	No	Pro	Pro	d__Bacteria	p__Proteobacteria	c__Gammaproteobacteria	o__Enterobacterales	f__Enterobacteriaceae	g__Klebsiella_A	s__Klebsiella_A michiganensis
contigs_XieH_2016__YSZC12003_37265R1__bin.76.fa.genes.faa_NODE_24645_length_1871_cov_2.87885_1	XieH_2016_YSZC12003_37265R1_bin.76	MtxB (non-pyl)	Yes	Non	Non	d__Bacteria	p__Firmicutes_A	c__Clostridia	o__Peptostreptococcales	f__Anaerovoracaceae	g__CAG-238	s__CAG-238 sp000435615
contigs_XieH_2016__YSZC12003_37265R1__bin.76.fa.genes.faa_NODE_11904_length_3673_cov_1.84301_6	XieH_2016_YSZC12003_37265R1_bin.76	MttB (pyl)	Yes	Non	Non	d__Bacteria	p__Firmicutes_A	c__Clostridia	o__Peptostreptococcales	f__Anaerovoracaceae	g__CAG-238	s__CAG-238 sp000435615
XieH_2016__YSZC12003_37265R1__bin.76.fa.genes.faa_NODE_11904_length_3673_cov_1.84301_4	XieH_2016_YSZC12003_37265R1_bin.76	MtbB	Yes	Non	Non	d__Bacteria	p__Firmicutes_A	c__Clostridia	o__Peptostreptococcales	f__Anaerovoracaceae	g__CAG-238	s__CAG-238 sp000435615
contigs_XieH_2016__YSZC12003_37265R1__bin.74.fa.genes.faa_NODE_3667_length_11266_cov_2.41317_6	XieH_2016_YSZC12003_37265R1_bin.74	MttB (pyl)	No	Non	Non	d__Archaea	p__Thermoplasmatota	c__Thermoplasmata	o__Methanomassiliicoccales	f__Methanomassiliicoccaceae	g__Methanomassiliicoccus	s__Methanomassiliicoccus intestinalis
XieH_2016__YSZC12003_37265R1__bin.74.fa.genes.faa_NODE_3667_length_11266_cov_2.41317_8	XieH_2016_YSZC12003_37265R1_bin.74	MtbB	No	Non	Non	d__Archaea	p__Thermoplasmatota	c__Thermoplasmata	o__Methanomassiliicoccales	f__Methanomassiliicoccaceae	g__Methanomassiliicoccus	s__Methanomassiliicoccus intestinalis
contigs_XieH_2016__YSZC12003_37265R1__bin.74.fa.genes.faa_NODE_3080_length_13402_cov_2.58073_5	XieH_2016_YSZC12003_37265R1_bin.74	MtmB	No	Non	Non	d__Archaea	p__Thermoplasmatota	c__Thermoplasmata	o__Methanomassiliicoccales	f__Methanomassiliicoccaceae	g__Methanomassiliicoccus	s__Methanomassiliicoccus intestinalis
contigs_XieH_2016__YSZC12003_37265R1__bin.20.fa.genes.faa_NODE_272_length_97636_cov_96.623_28	XieH_2016_YSZC12003_37265R1_bin.20	CntA/YeaW	No	Pro	Pro	d__Bacteria	p__Proteobacteria	c__Gammaproteobacteria	o__Enterobacterales	f__Enterobacteriaceae	g__Escherichia	s__Escherichia coli_D
contigs_XieH_2016__YSZC12003_37265R1__bin.107.fa.genes.faa_NODE_8976_length_4749_cov_1.93907_3	XieH_2016_YSZC12003_37265R1_bin.107	MttB (pyl)	No	Non	Non	d__Bacteria	p__Desulfobacterota	c__Desulfovibrionia	o__Desulfovibrionales	f__Desulfovibrionaceae	g__Bilophila	s__Bilophila wadsworthia
contigs_XieH_2016__YSZC12003_37265R1__bin.107.fa.genes.faa_NODE_31030_length_1502_cov_1.94057_1	XieH_2016_YSZC12003_37265R1_bin.107	MttB (pyl)	No	Non	Non	d__Bacteria	p__Desulfobacterota	c__Desulfovibrionia	o__Desulfovibrionales	f__Desulfovibrionaceae	g__Bilophila	s__Bilophila wadsworthia
contigs_XieH_2016__YSZC12003_37255__bin.75.fa.genes.faa_NODE_556_length_66167_cov_8.75384_31	XieH_2016_YSZC12003_37255_bin.75	CutC	Yes	Pro	Pro	d__Bacteria	p__Proteobacteria	c__Gammaproteobacteria	o__Enterobacterales	f__Enterobacteriaceae	g__Citrobacter	s__Citrobacter freundii
contigs_XieH_2016__YSZC12003_37255__bin.34.fa.genes.faa_NODE_155_length_149582_cov_5.72318_124	XieH_2016_YSZC12003_37255_bin.34	MtxB (non-pyl)	Yes	Non	Non	d__Bacteria	p__Firmicutes_A	c__Clostridia	o__Peptostreptococcales	f__Anaerovoracaceae	g__CAG-145	s__
contigs_XieH_2016__YSZC12003_37255__bin.34.fa.genes.faa_NODE_155_length_149582_cov_5.72318_123	XieH_2016_YSZC12003_37255_bin.34	MtxB (non-pyl)	Yes	Non	Non	d__Bacteria	p__Firmicutes_A	c__Clostridia	o__Peptostreptococcales	f__Anaerovoracaceae	g__CAG-145	s__
contigs_XieH_2016__YSZC12003_37254__bin.58.fa.genes.faa_NODE_503_length_63057_cov_3.20082_19	XieH_2016_YSZC12003_37254_bin.58	CutC	No	Pro	Pro	d__Bacteria	p__Desulfobacterota	c__Desulfovibrionia	o__Desulfovibrionales	f__Desulfovibrionaceae	g__Desulfovibrio	s__Desulfovibrio sp900319575
contigs_XieH_2016__YSZC12003_37233__bin.90.fa.genes.faa_NODE_187_length_88368_cov_7.66388_57	XieH_2016_YSZC12003_37233_bin.90	CutC	Yes	Pro	Pro	d__Bacteria	p__Firmicutes_A	c__Clostridia	o__Peptostreptococcales	f__Anaerovoracaceae	g__UBA1191	s__UBA1191 sp900549125
contigs_XieH_2016__YSZC12003_37233__bin.39.fa.genes.faa_NODE_25_length_233518_cov_7.99013_201	XieH_2016_YSZC12003_37233_bin.39	CutC	No	Pro	Pro	d__Bacteria	p__Desulfobacterota	c__Desulfovibrionia	o__Desulfovibrionales	f__Desulfovibrionaceae	g__Desulfovibrio	s__Desulfovibrio sp900319575
contigs_XieH_2016__YSZC12003_37232__bin.75.fa.genes.faa_NODE_8_length_396965_cov_6.05742_17	XieH_2016_YSZC12003_37232_bin.75	CntA/YeaW	No	Pro	Pro	d__Bacteria	p__Proteobacteria	c__Gammaproteobacteria	o__Enterobacterales	f__Enterobacteriaceae	g__Escherichia	s__Escherichia coli_D
contigs_XieH_2016__YSZC12003_37232__bin.38.fa.genes.faa_NODE_366_length_83866_cov_13.4226_27	XieH_2016_YSZC12003_37232_bin.38	MtxB (non-pyl)	Yes	Non	Non	d__Bacteria	p__Firmicutes_A	c__Clostridia	o__Peptostreptococcales	f__Anaerovoracaceae	g__CAG-238	s__CAG-238 sp000435615
contigs_XieH_2016__YSZC12003_37232__bin.38.fa.genes.faa_NODE_366_length_83866_cov_13.4226_23	XieH_2016_YSZC12003_37232_bin.38	MttB (pyl)	Yes	Non	Non	d__Bacteria	p__Firmicutes_A	c__Clostridia	o__Peptostreptococcales	f__Anaerovoracaceae	g__CAG-238	s__CAG-238 sp000435615
XieH_2016__YSZC12003_37232__bin.38.fa.genes.faa_NODE_366_length_83866_cov_13.4226_21	XieH_2016_YSZC12003_37232_bin.38	MtbB	Yes	Non	Non	d__Bacteria	p__Firmicutes_A	c__Clostridia	o__Peptostreptococcales	f__Anaerovoracaceae	g__CAG-238	s__CAG-238 sp000435615
contigs_XieH_2016__YSZC12003_37223__bin.23.fa.genes.faa_NODE_7_length_461745_cov_40.304_430	XieH_2016_YSZC12003_37223_bin.23	MtxB (non-pyl)	Yes	Non	Non	d__Bacteria	p__Firmicutes_A	c__Clostridia	o__Oscillospirales	f__Oscillospiraceae	g__UBA738	s__UBA738 sp003522945
contigs_XieH_2016__YSZC12003_37222__bin.7.fa.genes.faa_NODE_77_length_162618_cov_5.82055_37	XieH_2016_YSZC12003_37222_bin.7	MtxB (non-pyl)	Yes	Non	Non	d__Bacteria	p__Firmicutes_A	c__Clostridia	o__Oscillospirales	f__Oscillospiraceae	g__UBA738	s__UBA738 sp003522945
contigs_XieH_2016__YSZC12003_37210__bin.57.fa.genes.faa_NODE_1456_length_27938_cov_2.84213_5	XieH_2016_YSZC12003_37210_bin.57	CutC	Yes	Pro	Pro	d__Bacteria	p__Firmicutes_A	c__Clostridia	o__Peptostreptococcales	f__Anaerovoracaceae	g__UBA1191	s__UBA1191 sp900543485
contigs_XieH_2016__YSZC12003_37206__bin.11.fa.genes.faa_NODE_3342_length_5524_cov_2.01134_1	XieH_2016_YSZC12003_37206_bin.11	CutC	Yes	Pro	Pro	d__Bacteria	p__Firmicutes_A	c__Clostridia	o__Peptostreptococcales	f__Anaerovoracaceae	g__UBA1191	s__UBA1191 sp900549125
contigs_XieH_2016__YSZC12003_37204__bin.51.fa.genes.faa_NODE_6756_length_5140_cov_1.91445_3	XieH_2016_YSZC12003_37204_bin.51	MttB (pyl)	No	Non	Non	d__Bacteria	p__Desulfobacterota	c__Desulfovibrionia	o__Desulfovibrionales	f__Desulfovibrionaceae	g__Bilophila	s__Bilophila wadsworthia
contigs_XieH_2016__YSZC12003_37204__bin.51.fa.genes.faa_NODE_12377_length_3014_cov_2.6536_2	XieH_2016_YSZC12003_37204_bin.51	MttB (pyl)	No	Non	Non	d__Bacteria	p__Desulfobacterota	c__Desulfovibrionia	o__Desulfovibrionales	f__Desulfovibrionaceae	g__Bilophila	s__Bilophila wadsworthia
contigs_XieH_2016__YSZC12003_37203__bin.21.fa.genes.faa_NODE_523_length_50704_cov_5.6687_21	XieH_2016_YSZC12003_37203_bin.21	MtxB (non-pyl)	Yes	Non	Non	d__Bacteria	p__Firmicutes_A	c__Clostridia	o__Oscillospirales	f__Oscillospiraceae	g__UBA738	s__UBA738 sp003522945
contigs_XieH_2016__YSZC12003_37199__bin.73.fa.genes.faa_NODE_221_length_101458_cov_8.59886_86	XieH_2016_YSZC12003_37199_bin.73	MtxB (non-pyl)	Yes	Non	Non	d__Bacteria	p__Firmicutes_A	c__Clostridia	o__Peptostreptococcales	f__Anaerovoracaceae	g__CAG-145	s__CAG-145 sp900542565
contigs_XieH_2016__YSZC12003_37199__bin.73.fa.genes.faa_NODE_221_length_101458_cov_8.59886_85	XieH_2016_YSZC12003_37199_bin.73	MtxB (non-pyl)	Yes	Non	Non	d__Bacteria	p__Firmicutes_A	c__Clostridia	o__Peptostreptococcales	f__Anaerovoracaceae	g__CAG-145	s__CAG-145 sp900542565
contigs_XieH_2016__YSZC12003_37199__bin.26.fa.genes.faa_NODE_2047_length_19341_cov_3.72265_17	XieH_2016_YSZC12003_37199_bin.26	CutC	Yes	Pro	Pro	d__Bacteria	p__Firmicutes_A	c__Clostridia	o__Peptostreptococcales	f__Anaerovoracaceae	g__UBA1191	s__UBA1191 sp900549125
contigs_XieH_2016__YSZC12003_37199__bin.2.fa.genes.faa_NODE_229_length_99805_cov_6.64162_48	XieH_2016_YSZC12003_37199_bin.2	CutC	No	Pro	Pro	d__Bacteria	p__Firmicutes_A	c__Clostridia	o__Lachnospirales	f__Lachnospiraceae	g__Hungatella	s__Hungatella effluvii
contigs_XieH_2016__YSZC12003_37198R1__bin.73.fa.genes.faa_NODE_2525_length_12344_cov_14.4074_7	XieH_2016_YSZC12003_37198R1_bin.73	GrdI	No	Pro	Pro	d__Bacteria	p__Firmicutes_A	c__Clostridia	o__Lachnospirales	f__Lachnospiraceae	g__Enterocloster	s__Enterocloster bolteae
contigs_XieH_2016__YSZC12003_37198R1__bin.66.fa.genes.faa_NODE_422_length_78052_cov_46.9344_75	XieH_2016_YSZC12003_37198R1_bin.66	CntA/YeaW	No	Pro	Pro	d__Bacteria	p__Proteobacteria	c__Gammaproteobacteria	o__Enterobacterales	f__Enterobacteriaceae	g__Escherichia	s__Escherichia flexneri
contigs_XieH_2016__YSZC12003_37197R1__bin.79.fa.genes.faa_NODE_236_length_113446_cov_15.3583_33	XieH_2016_YSZC12003_37197R1_bin.79	CutC	Yes	Pro	Pro	d__Bacteria	p__Proteobacteria	c__Gammaproteobacteria	o__Enterobacterales	f__Enterobacteriaceae	g__Citrobacter	s__Citrobacter freundii
contigs_XieH_2016__YSZC12003_37197R1__bin.69.fa.genes.faa_NODE_1046_length_39509_cov_9.95367_17	XieH_2016_YSZC12003_37197R1_bin.69	CntA/YeaW	Yes	Pro	Pro	d__Bacteria	p__Proteobacteria	c__Gammaproteobacteria	o__Pseudomonadales	f__Pseudomonadaceae	g__Pseudomonas	s__Pseudomonas citronellolis
contigs_XieH_2016__YSZC12003_37197R1__bin.101.fa.genes.faa_NODE_600_length_62250_cov_6.5158_16	XieH_2016_YSZC12003_37197R1_bin.101	CutC	No	Pro	Pro	d__Bacteria	p__Proteobacteria	c__Gammaproteobacteria	o__Enterobacterales	f__Enterobacteriaceae	g__Klebsiella_A	s__Klebsiella_A michiganensis
contigs_XieH_2016__YSZC12003_37192R1__bin.4.fa.genes.faa_NODE_3837_length_11452_cov_3.68579_11	XieH_2016_YSZC12003_37192R1_bin.4	CutC	No	Pro	Pro	d__Bacteria	p__Proteobacteria	c__Gammaproteobacteria	o__Enterobacterales	f__Enterobacteriaceae	g__Escherichia	s__Escherichia coli_D
contigs_XieH_2016__YSZC12003_37192R1__bin.33.fa.genes.faa_NODE_16652_length_3259_cov_1.97566_1	XieH_2016_YSZC12003_37192R1_bin.33	MtxB (non-pyl)	No	Non	Non	d__Bacteria	p__Desulfobacterota	c__Desulfovibrionia	o__Desulfovibrionales	f__Desulfovibrionaceae	g__Bilophila	s__Bilophila wadsworthia
contigs_XieH_2016__YSZC12003_37192R1__bin.33.fa.genes.faa_NODE_32919_length_1728_cov_2.06276_1	XieH_2016_YSZC12003_37192R1_bin.33	MttB (pyl)	No	Non	Non	d__Bacteria	p__Desulfobacterota	c__Desulfovibrionia	o__Desulfovibrionales	f__Desulfovibrionaceae	g__Bilophila	s__Bilophila wadsworthia
contigs_XieH_2016__YSZC12003_37192R1__bin.33.fa.genes.faa_NODE_15110_length_3537_cov_2.24268_2	XieH_2016_YSZC12003_37192R1_bin.33	MttB (pyl)	No	Non	Non	d__Bacteria	p__Desulfobacterota	c__Desulfovibrionia	o__Desulfovibrionales	f__Desulfovibrionaceae	g__Bilophila	s__Bilophila wadsworthia
contigs_XieH_2016__YSZC12003_37192R1__bin.12.fa.genes.faa_NODE_1473_length_28003_cov_17.3588_5	XieH_2016_YSZC12003_37192R1_bin.12	MtxB (non-pyl)	Yes	Non	Non	d__Bacteria	p__Firmicutes_A	c__Clostridia	o__Oscillospirales	f__Oscillospiraceae	g__CAG-83	s__CAG-83 sp900552725
contigs_XieH_2016__YSZC12003_37190R1__bin.30.fa.genes.faa_NODE_2343_length_13553_cov_3.94807_4	XieH_2016_YSZC12003_37190R1_bin.30	GrdI	No	Pro	Pro	d__Bacteria	p__Firmicutes_A	c__Clostridia	o__Lachnospirales	f__Lachnospiraceae	g__Dorea	s__Dorea sp000509125
contigs_XieH_2016__YSZC12003_37189R1__bin.26.fa.genes.faa_NODE_110_length_108310_cov_4.78492_69	XieH_2016_YSZC12003_37189R1_bin.26	CutC	No	Pro	Pro	d__Bacteria	p__Desulfobacterota	c__Desulfovibrionia	o__Desulfovibrionales	f__Desulfovibrionaceae	g__Desulfovibrio	s__Desulfovibrio desulfuricans
contigs_XieH_2016__YSZC12003_37189R1__bin.22.fa.genes.faa_NODE_239_length_62762_cov_7.09002_49	XieH_2016_YSZC12003_37189R1_bin.22	CutC	No	Pro	Pro	d__Bacteria	p__Firmicutes_A	c__Clostridia	o__Lachnospirales	f__Lachnospiraceae	g__Hungatella	s__Hungatella effluvii
contigs_XieH_2016__YSZC12003_37189R1__bin.20.fa.genes.faa_NODE_477_length_29995_cov_5.28447_16	XieH_2016_YSZC12003_37189R1_bin.20	CutC	Yes	Pro	Pro	d__Bacteria	p__Proteobacteria	c__Gammaproteobacteria	o__Enterobacterales	f__Enterobacteriaceae	g__Citrobacter	s__Citrobacter freundii
contigs_XieH_2016__YSZC12003_37182R1__bin.43.fa.genes.faa_NODE_77_length_170685_cov_8.75038_65	XieH_2016_YSZC12003_37182R1_bin.43	MtxB (non-pyl)	Yes	Non	Non	d__Bacteria	p__Firmicutes_A	c__Clostridia	o__Oscillospirales	f__Oscillospiraceae	g__UBA738	s__UBA738 sp003522945
contigs_XieH_2016__YSZC12003_37181R1__bin.93.fa.genes.faa_NODE_3485_length_13492_cov_3.3602_6	XieH_2016_YSZC12003_37181R1_bin.93	MttB (pyl)	No	Non	Non	d__Bacteria	p__Desulfobacterota	c__Desulfovibrionia	o__Desulfovibrionales	f__Desulfovibrionaceae	g__Bilophila	s__Bilophila wadsworthia
contigs_XieH_2016__YSZC12003_37181R1__bin.93.fa.genes.faa_NODE_2780_length_16311_cov_2.62937_7	XieH_2016_YSZC12003_37181R1_bin.93	MttB (pyl)	No	Non	Non	d__Bacteria	p__Desulfobacterota	c__Desulfovibrionia	o__Desulfovibrionales	f__Desulfovibrionaceae	g__Bilophila	s__Bilophila wadsworthia
contigs_XieH_2016__YSZC12003_37181R1__bin.102.fa.genes.faa_NODE_121_length_174473_cov_9.4918_134	XieH_2016_YSZC12003_37181R1_bin.102	MtxB (non-pyl)	Yes	Non	Non	d__Bacteria	p__Firmicutes_A	c__Clostridia	o__Oscillospirales	f__Oscillospiraceae	g__UBA738	s__UBA738 sp003522945
contigs_XieH_2016__YSZC12003_37179__bin.55.fa.genes.faa_NODE_2922_length_11422_cov_3.12994_6	XieH_2016_YSZC12003_37179_bin.55	GrdI	Yes	Pro	Pro	d__Bacteria	p__Firmicutes_A	c__Clostridia	o__Lachnospirales	f__Lachnospiraceae	g__Sellimonas	s__Sellimonas intestinalis
contigs_XieH_2016__YSZC12003_37179__bin.20.fa.genes.faa_NODE_206_length_103837_cov_3.91651_84	XieH_2016_YSZC12003_37179_bin.20	GrdI	No	Pro	Pro	d__Bacteria	p__Firmicutes_A	c__Clostridia	o__Lachnospirales	f__Lachnospiraceae	g__Dorea	s__Dorea faecis
contigs_XieH_2016__YSZC12003_37176__bin.49.fa.genes.faa_NODE_72_length_183766_cov_10.0405_45	XieH_2016_YSZC12003_37176_bin.49	GrdI	Yes	Pro	Pro	d__Bacteria	p__Firmicutes_A	c__Clostridia_A	o__Christensenellales	f__CAG-138	g__Phil1	s__Phil1 sp001940855
contigs_XieH_2016__YSZC12003_37176__bin.40.fa.genes.faa_NODE_439_length_72649_cov_7.48381_6	XieH_2016_YSZC12003_37176_bin.40	CntA/YeaW	No	Pro	Pro	d__Bacteria	p__Proteobacteria	c__Gammaproteobacteria	o__Enterobacterales	f__Enterobacteriaceae	g__Escherichia	s__Escherichia flexneri
contigs_XieH_2016__YSZC12003_37171__bin.69.fa.genes.faa_NODE_19392_length_1550_cov_1.54983_2	XieH_2016_YSZC12003_37171_bin.69	MttB (pyl)	No	Non	Non	d__Bacteria	p__Desulfobacterota	c__Desulfovibrionia	o__Desulfovibrionales	f__Desulfovibrionaceae	g__Bilophila	s__Bilophila wadsworthia
contigs_XieH_2016__YSZC12003_37171__bin.69.fa.genes.faa_NODE_12500_length_2215_cov_1.87269_2	XieH_2016_YSZC12003_37171_bin.69	MttB (pyl)	No	Non	Non	d__Bacteria	p__Desulfobacterota	c__Desulfovibrionia	o__Desulfovibrionales	f__Desulfovibrionaceae	g__Bilophila	s__Bilophila wadsworthia
contigs_XieH_2016__YSZC12003_37171__bin.40.fa.genes.faa_NODE_86_length_156876_cov_15.2523_64	XieH_2016_YSZC12003_37171_bin.40	CntA/YeaW	No	Pro	Pro	d__Bacteria	p__Proteobacteria	c__Gammaproteobacteria	o__Enterobacterales	f__Enterobacteriaceae	g__Klebsiella	s__Klebsiella pneumoniae
contigs_XieH_2016__YSZC12003_37137__bin.82.fa.genes.faa_NODE_5252_length_6849_cov_2.49117_5	XieH_2016_YSZC12003_37137_bin.82	CutC	Yes	Pro	Pro	d__Bacteria	p__Firmicutes_A	c__Clostridia	o__Peptostreptococcales	f__Anaerovoracaceae	g__UBA1191	s__UBA1191 sp900549125
contigs_XieH_2016__YSZC12003_37134__bin.66.fa.genes.faa_NODE_62_length_190769_cov_7.84868_86	XieH_2016_YSZC12003_37134_bin.66	MtxB (non-pyl)	Yes	Non	Non	d__Bacteria	p__Firmicutes_A	c__Clostridia	o__Oscillospirales	f__Acutalibacteraceae	g__UMGS1858	s__
contigs_XieH_2016__YSZC12003_37134__bin.55.fa.genes.faa_NODE_2686_length_16108_cov_3.35221_16	XieH_2016_YSZC12003_37134_bin.55	CutC	Yes	Pro	Pro	d__Bacteria	p__Firmicutes_A	c__Clostridia	o__Peptostreptococcales	f__Anaerovoracaceae	g__UBA1191	s__UBA1191 sp900549125
contigs_XieH_2016__YSZC12003_37126__bin.3.fa.genes.faa_NODE_12823_length_3469_cov_1.75659_2	XieH_2016_YSZC12003_37126_bin.3	CntA/YeaW	No	Pro	Pro	d__Bacteria	p__Proteobacteria	c__Gammaproteobacteria	o__Enterobacterales	f__Enterobacteriaceae	g__Escherichia	s__Escherichia coli_D
contigs_XieH_2016__YSZC12003_37103__bin.58.fa.genes.faa_NODE_959_length_32197_cov_3.78919_22	XieH_2016_YSZC12003_37103_bin.58	MtxB (non-pyl)	Yes	Non	Non	d__Bacteria	p__Firmicutes_A	c__Clostridia	o__Oscillospirales	f__Oscillospiraceae	g__UBA738	s__UBA738 sp003522945
contigs_XieH_2016__YSZC12003_37103__bin.20.fa.genes.faa_NODE_23407_length_1991_cov_1.70093_1	XieH_2016_YSZC12003_37103_bin.20	MtxB (non-pyl)	Yes	Non	Non	d__Bacteria	p__Firmicutes_A	c__Clostridia	o__Peptostreptococcales	f__Anaerovoracaceae	g__CAG-238	s__CAG-238 sp000435615
XieH_2016__YSZC12003_37103__bin.20.fa.genes.faa_NODE_14008_length_3064_cov_2.28847_4	XieH_2016_YSZC12003_37103_bin.20	MtbB	Yes	Non	Non	d__Bacteria	p__Firmicutes_A	c__Clostridia	o__Peptostreptococcales	f__Anaerovoracaceae	g__CAG-238	s__CAG-238 sp000435615
contigs_XieH_2016__YSZC12003_37102__bin.3.fa.genes.faa_NODE_14932_length_3490_cov_2.2786_2	XieH_2016_YSZC12003_37102_bin.3	CntA/YeaW	No	Pro	Pro	d__Bacteria	p__Proteobacteria	c__Gammaproteobacteria	o__Enterobacterales	f__Enterobacteriaceae	g__Escherichia	s__Escherichia coli_D
contigs_XieH_2016__YSZC12003_37101__bin.90.fa.genes.faa_NODE_713_length_49578_cov_4.5934_10	XieH_2016_YSZC12003_37101_bin.90	MtxB (non-pyl)	Yes	Non	Non	d__Bacteria	p__Synergistota	c__Synergistia	o__Synergistales	f__Synergistaceae	g__Cloacibacillus	s__Cloacibacillus porcorum
contigs_XieH_2016__YSZC12003_37101__bin.90.fa.genes.faa_NODE_224_length_111368_cov_4.77103_22	XieH_2016_YSZC12003_37101_bin.90	MtxB (non-pyl)	Yes	Non	Non	d__Bacteria	p__Synergistota	c__Synergistia	o__Synergistales	f__Synergistaceae	g__Cloacibacillus	s__Cloacibacillus porcorum
contigs_XieH_2016__YSZC12003_37100__bin.21.fa.genes.faa_NODE_1022_length_35647_cov_6.00604_28	XieH_2016_YSZC12003_37100_bin.21	MtxB (non-pyl)	Yes	Non	Non	d__Bacteria	p__Firmicutes_A	c__Clostridia	o__Peptostreptococcales	f__Anaerovoracaceae	g__CAG-238	s__CAG-238 sp000435615
contigs_XieH_2016__YSZC12003_37100__bin.21.fa.genes.faa_NODE_1022_length_35647_cov_6.00604_24	XieH_2016_YSZC12003_37100_bin.21	MttB (pyl)	Yes	Non	Non	d__Bacteria	p__Firmicutes_A	c__Clostridia	o__Peptostreptococcales	f__Anaerovoracaceae	g__CAG-238	s__CAG-238 sp000435615
XieH_2016__YSZC12003_37100__bin.21.fa.genes.faa_NODE_1022_length_35647_cov_6.00604_22	XieH_2016_YSZC12003_37100_bin.21	MtbB	Yes	Non	Non	d__Bacteria	p__Firmicutes_A	c__Clostridia	o__Peptostreptococcales	f__Anaerovoracaceae	g__CAG-238	s__CAG-238 sp000435615
contigs_XieH_2016__YSZC12003_37097__bin.8.fa.genes.faa_NODE_559_length_54417_cov_3.52921_45	XieH_2016_YSZC12003_37097_bin.8	GrdI	No	Pro	Pro	d__Bacteria	p__Firmicutes_A	c__Clostridia	o__Lachnospirales	f__Lachnospiraceae	g__Dorea	s__Dorea formicigenerans
contigs_XieH_2016__YSZC12003_37096__bin.24.fa.genes.faa_NODE_44_length_238153_cov_10.0532_37	XieH_2016_YSZC12003_37096_bin.24	GrdI	No	Pro	Pro	d__Bacteria	p__Firmicutes_A	c__Clostridia	o__Lachnospirales	f__Lachnospiraceae	g__Faecalimonas	s__Faecalimonas umbilicata
contigs_XieH_2016__YSZC12003_36703__bin.57.fa.genes.faa_NODE_7076_length_5081_cov_2.23896_4	XieH_2016_YSZC12003_36703_bin.57	MtxB (non-pyl)	Yes	Non	Non	d__Bacteria	p__Firmicutes_A	c__Clostridia	o__Oscillospirales	f__Oscillospiraceae	g__ER4	s__ER4 sp900317525
contigs_XieH_2016__YSZC12003_36703__bin.33.fa.genes.faa_NODE_465_length_57462_cov_4.42493_40	XieH_2016_YSZC12003_36703_bin.33	CutC	No	Pro	Pro	d__Bacteria	p__Proteobacteria	c__Gammaproteobacteria	o__Enterobacterales	f__Enterobacteriaceae	g__Klebsiella	s__Klebsiella variicola
contigs_XieH_2016__YSZC12003_36703__bin.33.fa.genes.faa_NODE_1536_length_20420_cov_2.8738_11	XieH_2016_YSZC12003_36703_bin.33	CntA/YeaW	No	Pro	Pro	d__Bacteria	p__Proteobacteria	c__Gammaproteobacteria	o__Enterobacterales	f__Enterobacteriaceae	g__Klebsiella	s__Klebsiella variicola
contigs_XieH_2016__YSZC12003_36702__bin.85.fa.genes.faa_NODE_3842_length_12457_cov_2.84632_10	XieH_2016_YSZC12003_36702_bin.85	CutC	Yes	Pro	Pro	d__Bacteria	p__Firmicutes_B	c__Peptococcia	o__Peptococcales	f__Peptococcaceae	g__UBA7185	s__
contigs_XieH_2016__YSZC12003_36699__bin.33.fa.genes.faa_NODE_2289_length_14343_cov_3.28751_10	XieH_2016_YSZC12003_36699_bin.33	CutC	No	Pro	Pro	d__Bacteria	p__Proteobacteria	c__Gammaproteobacteria	o__Enterobacterales	f__Enterobacteriaceae	g__Escherichia	s__Escherichia coli
contigs_XieH_2016__YSZC12003_36698__bin.12.fa.genes.faa_NODE_1659_length_20908_cov_2.64835_16	XieH_2016_YSZC12003_36698_bin.12	CntA/YeaW	No	Pro	Pro	d__Bacteria	p__Proteobacteria	c__Gammaproteobacteria	o__Enterobacterales	f__Enterobacteriaceae	g__Escherichia	s__Escherichia flexneri
contigs_XieH_2016__YSZC12003_36697__bin.6.fa.genes.faa_NODE_1764_length_13857_cov_12.0185_7	XieH_2016_YSZC12003_36697_bin.6	CutC	No	Pro	Pro	d__Bacteria	p__Proteobacteria	c__Gammaproteobacteria	o__Enterobacterales	f__Enterobacteriaceae	g__Escherichia	s__Escherichia coli
contigs_XieH_2016__YSZC12003_36697__bin.38.fa.genes.faa_NODE_312_length_74504_cov_6.79767_47	XieH_2016_YSZC12003_36697_bin.38	GrdI	No	Pro	Pro	d__Bacteria	p__Firmicutes_A	c__Clostridia	o__Lachnospirales	f__Lachnospiraceae	g__Enterocloster	s__Enterocloster clostridioformis
contigs_XieH_2016__YSZC12003_36697__bin.30.fa.genes.faa_NODE_439_length_58731_cov_4.45235_34	XieH_2016_YSZC12003_36697_bin.30	MtxB (non-pyl)	No	Non	Non	d__Bacteria	p__Desulfobacterota	c__Desulfovibrionia	o__Desulfovibrionales	f__Desulfovibrionaceae	g__Bilophila	s__Bilophila wadsworthia
contigs_XieH_2016__YSZC12003_36697__bin.30.fa.genes.faa_NODE_86_length_155124_cov_4.59784_6	XieH_2016_YSZC12003_36697_bin.30	MttB (pyl)	No	Non	Non	d__Bacteria	p__Desulfobacterota	c__Desulfovibrionia	o__Desulfovibrionales	f__Desulfovibrionaceae	g__Bilophila	s__Bilophila wadsworthia
contigs_XieH_2016__YSZC12003_36697__bin.30.fa.genes.faa_NODE_439_length_58731_cov_4.45235_32	XieH_2016_YSZC12003_36697_bin.30	MttB (pyl)	No	Non	Non	d__Bacteria	p__Desulfobacterota	c__Desulfovibrionia	o__Desulfovibrionales	f__Desulfovibrionaceae	g__Bilophila	s__Bilophila wadsworthia
contigs_XieH_2016__YSZC12003_36694__bin.98.fa.genes.faa_NODE_3416_length_14558_cov_2.90988_7	XieH_2016_YSZC12003_36694_bin.98	GrdI	Yes	Pro	Pro	d__Bacteria	p__Firmicutes_A	c__Clostridia	o__Oscillospirales	f__Ruminococcaceae	g__Negativibacillus	s__Negativibacillus sp900547455
contigs_XieH_2016__YSZC12003_36694__bin.93.fa.genes.faa_NODE_376_length_76217_cov_4.24214_26	XieH_2016_YSZC12003_36694_bin.93	CutC	Yes	Pro	Pro	d__Bacteria	p__Firmicutes_A	c__Clostridia	o__Peptostreptococcales	f__Anaerovoracaceae	g__UBA1191	s__UBA1191 sp900549125
contigs_XieH_2016__YSZC12003_36675__bin.80.fa.genes.faa_NODE_653_length_44196_cov_12.2539_10	XieH_2016_YSZC12003_36675_bin.80	MtxB (non-pyl)	Yes	Non	Non	d__Bacteria	p__Firmicutes_A	c__Clostridia	o__Oscillospirales	f__Oscillospiraceae	g__UBA738	s__UBA738 sp003522945
contigs_XieH_2016__YSZC12003_36667__bin.42.fa.genes.faa_NODE_2618_length_17195_cov_6.629_7	XieH_2016_YSZC12003_36667_bin.42	MtxB (non-pyl)	Yes	Non	Non	d__Bacteria	p__Firmicutes_A	c__Clostridia	o__Oscillospirales	f__Oscillospiraceae	g__UBA738	s__UBA738 sp003522945
contigs_XieH_2016__YSZC12003_36667__bin.12.fa.genes.faa_NODE_9178_length_5793_cov_2.04235_3	XieH_2016_YSZC12003_36667_bin.12	MttB (pyl)	No	Non	Non	d__Bacteria	p__Desulfobacterota	c__Desulfovibrionia	o__Desulfovibrionales	f__Desulfovibrionaceae	g__Bilophila	s__Bilophila wadsworthia
contigs_XieH_2016__YSZC12003_36667__bin.12.fa.genes.faa_NODE_35449_length_1770_cov_1.7586_1	XieH_2016_YSZC12003_36667_bin.12	MttB (pyl)	No	Non	Non	d__Bacteria	p__Desulfobacterota	c__Desulfovibrionia	o__Desulfovibrionales	f__Desulfovibrionaceae	g__Bilophila	s__Bilophila wadsworthia
contigs_XieH_2016__YSZC12003_36666__bin.26.fa.genes.faa_NODE_10068_length_2898_cov_2.35702_3	XieH_2016_YSZC12003_36666_bin.26	MtxB (non-pyl)	Yes	Non	Non	d__Bacteria	p__Actinobacteriota	c__Coriobacteriia	o__Coriobacteriales	f__QAMH01	g__QAMH01	s__QAMH01 sp900544245
contigs_XieH_2016__YSZC12003_36588__bin.37.fa.genes.faa_NODE_5133_length_7087_cov_2.39747_3	XieH_2016_YSZC12003_36588_bin.37	CutC	Yes	Pro	Pro	d__Bacteria	p__Firmicutes_A	c__Clostridia	o__Peptostreptococcales	f__Anaerovoracaceae	g__UBA1191	s__UBA1191 sp900549125
contigs_XieH_2016__YSZC12003_36534__bin.43.fa.genes.faa_NODE_83_length_162935_cov_4.64866_162	XieH_2016_YSZC12003_36534_bin.43	MtxB (non-pyl)	Yes	Non	Non	d__Bacteria	p__Firmicutes_A	c__Clostridia	o__Peptostreptococcales	f__Anaerovoracaceae	g__CAG-145	s__
contigs_XieH_2016__YSZC12003_36534__bin.43.fa.genes.faa_NODE_83_length_162935_cov_4.64866_161	XieH_2016_YSZC12003_36534_bin.43	MtxB (non-pyl)	Yes	Non	Non	d__Bacteria	p__Firmicutes_A	c__Clostridia	o__Peptostreptococcales	f__Anaerovoracaceae	g__CAG-145	s__
contigs_XieH_2016__YSZC12003_36533__bin.56.fa.genes.faa_NODE_366_length_74274_cov_5.42428_22	XieH_2016_YSZC12003_36533_bin.56	MtxB (non-pyl)	Yes	Non	Non	d__Bacteria	p__Firmicutes_A	c__Clostridia	o__Oscillospirales	f__Oscillospiraceae	g__UBA738	s__UBA738 sp003522945
contigs_XieH_2016__YSZC12003_36525__bin.46.fa.genes.faa_NODE_845_length_43906_cov_3.87373_10	XieH_2016_YSZC12003_36525_bin.46	MtxB (non-pyl)	Yes	Non	Non	d__Bacteria	p__Firmicutes_A	c__Clostridia	o__Oscillospirales	f__Oscillospiraceae	g__UBA738	s__UBA738 sp003522945
contigs_XieH_2016__YSZC12003_36522__bin.64.fa.genes.faa_NODE_117_length_131283_cov_6.7798_6	XieH_2016_YSZC12003_36522_bin.64	CntA/YeaW	No	Pro	Pro	d__Bacteria	p__Proteobacteria	c__Gammaproteobacteria	o__Enterobacterales	f__Enterobacteriaceae	g__Escherichia	s__Escherichia flexneri
contigs_XieH_2016__YSZC12003_36521__bin.13.fa.genes.faa_NODE_421_length_55232_cov_5.47195_12	XieH_2016_YSZC12003_36521_bin.13	GrdI	No	Pro	Pro	d__Bacteria	p__Firmicutes_A	c__Clostridia	o__Lachnospirales	f__Lachnospiraceae	g__Faecalimonas	s__Faecalimonas umbilicata
contigs_XieH_2016__YSZC12003_36474__bin.86.fa.genes.faa_NODE_19475_length_3094_cov_2.29812_2	XieH_2016_YSZC12003_36474_bin.86	MttB (pyl)	Yes	Non	Non	d__Bacteria	p__Firmicutes_A	c__Clostridia	o__Peptostreptococcales	f__Anaerovoracaceae	g__CAG-238	s__CAG-238 sp000435615
contigs_XieH_2016__YSZC12003_36474__bin.32.fa.genes.faa_NODE_5642_length_9234_cov_2.83637_2	XieH_2016_YSZC12003_36474_bin.32	CutC	Yes	Pro	Pro	d__Bacteria	p__Firmicutes_A	c__Clostridia	o__Peptostreptococcales	f__Anaerovoracaceae	g__UBA1191	s__UBA1191 sp900549125
contigs_XieH_2016__YSZC12003_36474__bin.19.fa.genes.faa_NODE_21473_length_2848_cov_1.90261_4	XieH_2016_YSZC12003_36474_bin.19	MttB (pyl)	No	Non	Non	d__Bacteria	p__Desulfobacterota	c__Desulfovibrionia	o__Desulfovibrionales	f__Desulfovibrionaceae	g__Bilophila	s__Bilophila wadsworthia
contigs_XieH_2016__YSZC12003_36453__bin.91.fa.genes.faa_NODE_262_length_93637_cov_5.50566_88	XieH_2016_YSZC12003_36453_bin.91	CntA/YeaW	No	Pro	Pro	d__Bacteria	p__Proteobacteria	c__Gammaproteobacteria	o__Enterobacterales	f__Enterobacteriaceae	g__Escherichia	s__Escherichia flexneri
contigs_XieH_2016__YSZC12003_36453__bin.80.fa.genes.faa_NODE_9133_length_4624_cov_2.50646_3	XieH_2016_YSZC12003_36453_bin.80	MttB (pyl)	No	Non	Non	d__Bacteria	p__Desulfobacterota	c__Desulfovibrionia	o__Desulfovibrionales	f__Desulfovibrionaceae	g__Bilophila	s__Bilophila wadsworthia
contigs_XieH_2016__YSZC12003_36453__bin.80.fa.genes.faa_NODE_11719_length_3543_cov_1.81594_2	XieH_2016_YSZC12003_36453_bin.80	MttB (pyl)	No	Non	Non	d__Bacteria	p__Desulfobacterota	c__Desulfovibrionia	o__Desulfovibrionales	f__Desulfovibrionaceae	g__Bilophila	s__Bilophila wadsworthia
contigs_XieH_2016__YSZC12003_36453__bin.29.fa.genes.faa_NODE_432_length_68504_cov_4.82758_37	XieH_2016_YSZC12003_36453_bin.29	MtxB (non-pyl)	Yes	Non	Non	d__Bacteria	p__Firmicutes_A	c__Clostridia	o__Oscillospirales	f__Oscillospiraceae	g__UBA738	s__UBA738 sp003522945
contigs_XieH_2016__YSZC12003_36390__bin.61.fa.genes.faa_NODE_2517_length_15147_cov_2.81063_9	XieH_2016_YSZC12003_36390_bin.61	CutC	Yes	Pro	Pro	d__Bacteria	p__Firmicutes_A	c__Clostridia	o__Peptostreptococcales	f__Anaerovoracaceae	g__UBA1191	s__UBA1191 sp900549125
contigs_XieH_2016__YSZC12003_36390__bin.59.fa.genes.faa_NODE_24567_length_1684_cov_1.98343_1	XieH_2016_YSZC12003_36390_bin.59	MttB (pyl)	No	Non	Non	d__Bacteria	p__Desulfobacterota	c__Desulfovibrionia	o__Desulfovibrionales	f__Desulfovibrionaceae	g__Bilophila	s__
contigs_XieH_2016__YSZC12003_36389__bin.7.fa.genes.faa_NODE_4127_length_7190_cov_2.63153_1	XieH_2016_YSZC12003_36389_bin.7	CntA/YeaW	No	Pro	Pro	d__Bacteria	p__Proteobacteria	c__Gammaproteobacteria	o__Enterobacterales	f__Enterobacteriaceae	g__Klebsiella	s__Klebsiella pneumoniae
contigs_XieH_2016__YSZC12003_36389__bin.58.fa.genes.faa_NODE_3392_length_8789_cov_2.2749_5	XieH_2016_YSZC12003_36389_bin.58	MtxB (non-pyl)	No	Non	Non	d__Bacteria	p__Desulfobacterota	c__Desulfovibrionia	o__Desulfovibrionales	f__Desulfovibrionaceae	g__Bilophila	s__Bilophila wadsworthia
contigs_XieH_2016__YSZC12003_36244__bin.68.fa.genes.faa_NODE_6668_length_7793_cov_2.83329_7	XieH_2016_YSZC12003_36244_bin.68	CutC	Yes	Pro	Pro	d__Bacteria	p__Firmicutes_A	c__Clostridia	o__Peptostreptococcales	f__Anaerovoracaceae	g__UBA1191	s__UBA1191 sp900549125
contigs_XieH_2016__YSZC12003_36244__bin.119.fa.genes.faa_NODE_711_length_41069_cov_5.10467_10	XieH_2016_YSZC12003_36244_bin.119	MtxB (non-pyl)	Yes	Non	Non	d__Bacteria	p__Firmicutes_A	c__Clostridia	o__Oscillospirales	f__Oscillospiraceae	g__UBA738	s__UBA738 sp003522945
contigs_XieH_2016__YSZC12003_36244__bin.113.fa.genes.faa_NODE_147_length_112858_cov_7.08793_57	XieH_2016_YSZC12003_36244_bin.113	CutC	No	Pro	Pro	d__Bacteria	p__Actinobacteriota	c__Coriobacteriia	o__Coriobacteriales	f__Atopobiaceae	g__Olsenella	s__Olsenella sp900538935
contigs_XieH_2016__YSZC12003_36244__bin.109.fa.genes.faa_NODE_12108_length_4617_cov_2.04384_3	XieH_2016_YSZC12003_36244_bin.109	MtxB (non-pyl)	Yes	Non	Non	d__Bacteria	p__Firmicutes_A	c__Clostridia	o__Peptostreptococcales	f__Anaerovoracaceae	g__CAG-238	s__
contigs_XieH_2016__YSZC12003_36117__bin.20.fa.genes.faa_NODE_11273_length_3482_cov_3.21593_3	XieH_2016_YSZC12003_36117_bin.20	CutC	No	Pro	Pro	d__Bacteria	p__Desulfobacterota	c__Desulfovibrionia	o__Desulfovibrionales	f__Desulfovibrionaceae	g__Desulfovibrio	s__Desulfovibrio sp900319575
contigs_XieH_2016__YSZC12003_36116__bin.75.fa.genes.faa_NODE_2670_length_11392_cov_2.6447_4	XieH_2016_YSZC12003_36116_bin.75	GrdI	Yes	Pro	Pro	d__Bacteria	p__Synergistota	c__Synergistia	o__Synergistales	f__Synergistaceae	g__Cloacibacillus	s__Cloacibacillus evryensis
contigs_XieH_2016__YSZC12003_36116__bin.57.fa.genes.faa_NODE_482_length_55881_cov_10.465_13	XieH_2016_YSZC12003_36116_bin.57	CntA/YeaW	No	Pro	Pro	d__Bacteria	p__Proteobacteria	c__Gammaproteobacteria	o__Enterobacterales	f__Enterobacteriaceae	g__Escherichia	s__Escherichia coli_D
contigs_XieH_2016__YSZC12003_36116__bin.21.fa.genes.faa_NODE_766_length_38779_cov_4.28029_33	XieH_2016_YSZC12003_36116_bin.21	CutC	Yes	Pro	Pro	d__Bacteria	p__Firmicutes_B	c__Peptococcia	o__Peptococcales	f__Peptococcaceae	g__UMGS1590	s__UMGS1590 sp900552455
contigs_XieH_2016__YSZC12003_36055__bin.18.fa.genes.faa_NODE_5127_length_8333_cov_2.7381_6	XieH_2016_YSZC12003_36055_bin.18	CntA/YeaW	No	Pro	Pro	d__Bacteria	p__Proteobacteria	c__Gammaproteobacteria	o__Enterobacterales	f__Enterobacteriaceae	g__Escherichia	s__Escherichia coli_D
contigs_XieH_2016__YSZC12003_36052__bin.61.fa.genes.faa_NODE_596_length_50357_cov_5.01918_29	XieH_2016_YSZC12003_36052_bin.61	MtxB (non-pyl)	No	Non	Non	d__Bacteria	p__Desulfobacterota	c__Desulfovibrionia	o__Desulfovibrionales	f__Desulfovibrionaceae	g__Bilophila	s__Bilophila wadsworthia
contigs_XieH_2016__YSZC12003_36052__bin.61.fa.genes.faa_NODE_596_length_50357_cov_5.01918_27	XieH_2016_YSZC12003_36052_bin.61	MttB (pyl)	No	Non	Non	d__Bacteria	p__Desulfobacterota	c__Desulfovibrionia	o__Desulfovibrionales	f__Desulfovibrionaceae	g__Bilophila	s__Bilophila wadsworthia
contigs_XieH_2016__YSZC12003_36052__bin.61.fa.genes.faa_NODE_2294_length_15149_cov_5.07043_7	XieH_2016_YSZC12003_36052_bin.61	MttB (pyl)	No	Non	Non	d__Bacteria	p__Desulfobacterota	c__Desulfovibrionia	o__Desulfovibrionales	f__Desulfovibrionaceae	g__Bilophila	s__Bilophila wadsworthia
contigs_XieH_2016__YSZC12003_36049__bin.93.fa.genes.faa_NODE_1785_length_26629_cov_4.93874_15	XieH_2016_YSZC12003_36049_bin.93	MtxB (non-pyl)	Yes	Non	Non	d__Bacteria	p__Firmicutes_A	c__Clostridia	o__Oscillospirales	f__Oscillospiraceae	g__UBA738	s__UBA738 sp003522945
contigs_XieH_2016__YSZC12003_36033__bin.107.fa.genes.faa_NODE_12118_length_5411_cov_2.20911_2	XieH_2016_YSZC12003_36033_bin.107	MttB (pyl)	No	Non	Non	d__Bacteria	p__Desulfobacterota	c__Desulfovibrionia	o__Desulfovibrionales	f__Desulfovibrionaceae	g__Bilophila	s__Bilophila wadsworthia
contigs_XieH_2016__YSZC12003_36011__bin.71.fa.genes.faa_NODE_221_length_86579_cov_6.27644_19	XieH_2016_YSZC12003_36011_bin.71	CutC	Yes	Pro	Pro	d__Bacteria	p__Firmicutes_A	c__Clostridia	o__Peptostreptococcales	f__Anaerovoracaceae	g__UBA1191	s__UBA1191 sp900549125
contigs_XieH_2016__YSZC12003_36008__bin.46.fa.genes.faa_NODE_5257_length_9577_cov_4.32273_3	XieH_2016_YSZC12003_36008_bin.46	MttB (pyl)	Yes	Non	Non	d__Archaea	p__Thermoplasmatota	c__Thermoplasmata	o__Methanomassiliicoccales	f__Methanomethylophilaceae	g__UBA71	s__UBA71 sp006954465
contigs_XieH_2016__YSZC12003_36008__bin.46.fa.genes.faa_NODE_4541_length_11008_cov_3.14599_5	XieH_2016_YSZC12003_36008_bin.46	MtmB	Yes	Non	Non	d__Archaea	p__Thermoplasmatota	c__Thermoplasmata	o__Methanomassiliicoccales	f__Methanomethylophilaceae	g__UBA71	s__UBA71 sp006954465
contigs_XieH_2016__YSZC12003_36008__bin.46.fa.genes.faa_NODE_26325_length_2118_cov_5.16966_3	XieH_2016_YSZC12003_36008_bin.46	MtmB	Yes	Non	Non	d__Archaea	p__Thermoplasmatota	c__Thermoplasmata	o__Methanomassiliicoccales	f__Methanomethylophilaceae	g__UBA71	s__UBA71 sp006954465
contigs_XieH_2016__YSZC12003_36008__bin.116.fa.genes.faa_NODE_355_length_82962_cov_4.59879_15	XieH_2016_YSZC12003_36008_bin.116	MtxB (non-pyl)	Yes	Non	Non	d__Bacteria	p__Firmicutes_A	c__Clostridia	o__Oscillospirales	f__Oscillospiraceae	g__UBA738	s__UBA738 sp003522945
contigs_XieH_2016__YSZC12003_36007__bin.91.fa.genes.faa_NODE_2875_length_12935_cov_3.28533_2	XieH_2016_YSZC12003_36007_bin.91	CutC	Yes	Pro	Pro	d__Bacteria	p__Firmicutes_A	c__Clostridia	o__Peptostreptococcales	f__Anaerovoracaceae	g__UBA1191	s__UBA1191 sp900549125
contigs_XieH_2016__YSZC12003_36005__bin.47.fa.genes.faa_NODE_99_length_166516_cov_41.2386_148	XieH_2016_YSZC12003_36005_bin.47	CutC	No	Pro	Pro	d__Bacteria	p__Proteobacteria	c__Gammaproteobacteria	o__Enterobacterales	f__Enterobacteriaceae	g__Klebsiella_A	s__Klebsiella_A michiganensis
contigs_XieH_2016__YSZC12003_35999__bin.98.fa.genes.faa_NODE_1466_length_22265_cov_3.70036_3	XieH_2016_YSZC12003_35999_bin.98	MtxB (non-pyl)	Yes	Non	Non	d__Bacteria	p__Firmicutes_A	c__Clostridia	o__Oscillospirales	f__Oscillospiraceae	g__UBA738	s__UBA738 sp003522945
contigs_XieH_2016__YSZC12003_35999__bin.68.fa.genes.faa_NODE_2793_length_12791_cov_3.24867_3	XieH_2016_YSZC12003_35999_bin.68	CutC	Yes	Pro	Pro	d__Bacteria	p__Firmicutes_A	c__Clostridia	o__Peptostreptococcales	f__Anaerovoracaceae	g__UBA1191	s__UBA1191 sp900549125
contigs_XieH_2016__YSZC12003_35999__bin.108.fa.genes.faa_NODE_6708_length_6335_cov_2.22962_3	XieH_2016_YSZC12003_35999_bin.108	MtxB (non-pyl)	Yes	Non	Non	d__Bacteria	p__Firmicutes_A	c__Clostridia_A	o__Christensenellales	f__CAG-74	g__Firm-11	s__Firm-11 sp900540045
contigs_XieH_2016__YSZC12003_35992__bin.33.fa.genes.faa_NODE_227_length_94093_cov_4.21876_86	XieH_2016_YSZC12003_35992_bin.33	CntA/YeaW	No	Pro	Pro	d__Bacteria	p__Proteobacteria	c__Gammaproteobacteria	o__Enterobacterales	f__Enterobacteriaceae	g__Escherichia	s__Escherichia coli
contigs_XieH_2016__YSZC12003_35992__bin.2.fa.genes.faa_NODE_366_length_69173_cov_3.85586_45	XieH_2016_YSZC12003_35992_bin.2	CutC	Yes	Pro	Pro	d__Bacteria	p__Firmicutes_A	c__Clostridia	o__Peptostreptococcales	f__Anaerovoracaceae	g__UBA1191	s__UBA1191 sp900549125
contigs_XieH_2016__YSZC12003_35992__bin.101.fa.genes.faa_NODE_1379_length_25149_cov_3.80984_4	XieH_2016_YSZC12003_35992_bin.101	MtxB (non-pyl)	Yes	Non	Non	d__Bacteria	p__Firmicutes_A	c__Clostridia	o__Oscillospirales	f__Oscillospiraceae	g__UBA738	s__UBA738 sp003522945
contigs_XieH_2016__YSZC12003_35991__bin.56.fa.genes.faa_NODE_118_length_167533_cov_10.636_124	XieH_2016_YSZC12003_35991_bin.56	MtxB (non-pyl)	Yes	Non	Non	d__Bacteria	p__Firmicutes_A	c__Clostridia	o__Oscillospirales	f__Oscillospiraceae	g__UBA738	s__UBA738 sp003522945
contigs_XieH_2016__YSZC12003_35991__bin.18.fa.genes.faa_NODE_2424_length_14678_cov_3.10278_11	XieH_2016_YSZC12003_35991_bin.18	MtxB (non-pyl)	No	Non	Non	d__Bacteria	p__Desulfobacterota	c__Desulfovibrionia	o__Desulfovibrionales	f__Desulfovibrionaceae	g__Bilophila	s__Bilophila wadsworthia
contigs_XieH_2016__YSZC12003_35991__bin.18.fa.genes.faa_NODE_2029_length_17708_cov_2.98618_2	XieH_2016_YSZC12003_35991_bin.18	MttB (pyl)	No	Non	Non	d__Bacteria	p__Desulfobacterota	c__Desulfovibrionia	o__Desulfovibrionales	f__Desulfovibrionaceae	g__Bilophila	s__Bilophila wadsworthia
contigs_XieH_2016__YSZC12003_35991__bin.18.fa.genes.faa_NODE_1063_length_36754_cov_3.053_3	XieH_2016_YSZC12003_35991_bin.18	MttB (pyl)	No	Non	Non	d__Bacteria	p__Desulfobacterota	c__Desulfovibrionia	o__Desulfovibrionales	f__Desulfovibrionaceae	g__Bilophila	s__Bilophila wadsworthia
contigs_XieH_2016__YSZC12003_35989__bin.27.fa.genes.faa_NODE_1601_length_26262_cov_5.15736_14	XieH_2016_YSZC12003_35989_bin.27	MtxB (non-pyl)	Yes	Non	Non	d__Bacteria	p__Firmicutes_A	c__Clostridia	o__Oscillospirales	f__Oscillospiraceae	g__UBA738	s__UBA738 sp003522945
contigs_XieH_2016__YSZC12003_35742__bin.23.fa.genes.faa_NODE_849_length_49386_cov_9.69431_10	XieH_2016_YSZC12003_35742_bin.23	MtxB (non-pyl)	Yes	Non	Non	d__Bacteria	p__Firmicutes_A	c__Clostridia	o__Oscillospirales	f__Oscillospiraceae	g__UBA738	s__UBA738 sp003522945
contigs_XieH_2016__YSZC12003_35741__bin.18.fa.genes.faa_NODE_1779_length_19917_cov_3.49859_10	XieH_2016_YSZC12003_35741_bin.18	MtxB (non-pyl)	Yes	Non	Non	d__Bacteria	p__Firmicutes_A	c__Clostridia	o__Oscillospirales	f__Oscillospiraceae	g__UBA738	s__UBA738 sp003522945
contigs_XieH_2016__YSZC12003_35724__bin.23.fa.genes.faa_NODE_3103_length_6684_cov_3.2213_6	XieH_2016_YSZC12003_35724_bin.23	MtxB (non-pyl)	No	Non	Non	d__Bacteria	p__Desulfobacterota	c__Desulfovibrionia	o__Desulfovibrionales	f__Desulfovibrionaceae	g__Bilophila	s__Bilophila wadsworthia
contigs_XieH_2016__YSZC12003_35724__bin.23.fa.genes.faa_NODE_8244_length_1959_cov_3.05095_1	XieH_2016_YSZC12003_35724_bin.23	MttB (pyl)	No	Non	Non	d__Bacteria	p__Desulfobacterota	c__Desulfovibrionia	o__Desulfovibrionales	f__Desulfovibrionaceae	g__Bilophila	s__Bilophila wadsworthia
contigs_XieH_2016__YSZC12003_35724__bin.23.fa.genes.faa_NODE_2827_length_7503_cov_2.74946_6	XieH_2016_YSZC12003_35724_bin.23	MttB (pyl)	No	Non	Non	d__Bacteria	p__Desulfobacterota	c__Desulfovibrionia	o__Desulfovibrionales	f__Desulfovibrionaceae	g__Bilophila	s__Bilophila wadsworthia
contigs_XieH_2016__YSZC12003_35712__bin.57.fa.genes.faa_NODE_297_length_78469_cov_4.06804_70	XieH_2016_YSZC12003_35712_bin.57	CutC	Yes	Pro	Pro	d__Bacteria	p__Firmicutes_A	c__Clostridia	o__Peptostreptococcales	f__Anaerovoracaceae	g__UBA1191	s__UBA1191 sp900549125
contigs_XieH_2016__YSZC12003_35707__bin.81.fa.genes.faa_NODE_18938_length_2031_cov_2.54605_1	XieH_2016_YSZC12003_35707_bin.81	GrdI	Yes	Pro	Pro	d__Bacteria	p__Synergistota	c__Synergistia	o__Synergistales	f__Synergistaceae	g__Cloacibacillus	s__Cloacibacillus evryensis
contigs_XieH_2016__YSZC12003_35707__bin.61.fa.genes.faa_NODE_732_length_37812_cov_4.27876_9	XieH_2016_YSZC12003_35707_bin.61	MtxB (non-pyl)	Yes	Non	Non	d__Bacteria	p__Firmicutes_A	c__Clostridia	o__Oscillospirales	f__Oscillospiraceae	g__UBA738	s__UBA738 sp003522945
contigs_XieH_2016__YSZC12003_35704__bin.16.fa.genes.faa_NODE_249_length_50436_cov_14.8491_17	XieH_2016_YSZC12003_35704_bin.16	CutC	No	Pro	Pro	d__Bacteria	p__Firmicutes_A	c__Clostridia	o__Lachnospirales	f__Lachnospiraceae	g__Enterocloster	s__Enterocloster sp001517625
contigs_XieH_2016__YSZC12003_35703__bin.10.fa.genes.faa_NODE_10885_length_2951_cov_1.82631_2	XieH_2016_YSZC12003_35703_bin.10	MtxB (non-pyl)	No	Non	Non	d__Bacteria	p__Desulfobacterota	c__Desulfovibrionia	o__Desulfovibrionales	f__Desulfovibrionaceae	g__Bilophila	s__Bilophila wadsworthia
contigs_XieH_2016__YSZC12003_35703__bin.10.fa.genes.faa_NODE_6923_length_4551_cov_1.96997_2	XieH_2016_YSZC12003_35703_bin.10	MttB (pyl)	No	Non	Non	d__Bacteria	p__Desulfobacterota	c__Desulfovibrionia	o__Desulfovibrionales	f__Desulfovibrionaceae	g__Bilophila	s__Bilophila wadsworthia
contigs_XieH_2016__YSZC12003_35703__bin.10.fa.genes.faa_NODE_16022_length_2030_cov_1.97266_1	XieH_2016_YSZC12003_35703_bin.10	MttB (pyl)	No	Non	Non	d__Bacteria	p__Desulfobacterota	c__Desulfovibrionia	o__Desulfovibrionales	f__Desulfovibrionaceae	g__Bilophila	s__Bilophila wadsworthia
contigs_XieH_2016__YSZC12003_35698__bin.90.fa.genes.faa_NODE_1425_length_23737_cov_4.12824_16	XieH_2016_YSZC12003_35698_bin.90	CutC	No	Pro	Pro	d__Bacteria	p__Actinobacteriota	c__Coriobacteriia	o__Coriobacteriales	f__Coriobacteriaceae	g__Collinsella	s__Collinsella aerofaciens_H
contigs_XieH_2016__YSZC12003_35697__bin.33.fa.genes.faa_NODE_8649_length_5463_cov_2.19527_5	XieH_2016_YSZC12003_35697_bin.33	CutC	Yes	Pro	Pro	d__Bacteria	p__Firmicutes_A	c__Clostridia	o__Peptostreptococcales	f__Anaerovoracaceae	g__UBA1191	s__UBA1191 sp900549125
contigs_XieH_2016__YSZC12003_35697__bin.30.fa.genes.faa_NODE_1482_length_26262_cov_5.79387_14	XieH_2016_YSZC12003_35697_bin.30	MtxB (non-pyl)	Yes	Non	Non	d__Bacteria	p__Firmicutes_A	c__Clostridia	o__Oscillospirales	f__Oscillospiraceae	g__UBA738	s__UBA738 sp003522945
contigs_XieH_2016__YSZC12003_35657__bin.12.fa.genes.faa_NODE_10442_length_3002_cov_1.86698_2	XieH_2016_YSZC12003_35657_bin.12	MtxB (non-pyl)	No	Non	Non	d__Bacteria	p__Desulfobacterota	c__Desulfovibrionia	o__Desulfovibrionales	f__Desulfovibrionaceae	g__Bilophila	s__Bilophila wadsworthia
contigs_XieH_2016__YSZC12003_35653__bin.19.fa.genes.faa_NODE_9676_length_2218_cov_1.82062_2	XieH_2016_YSZC12003_35653_bin.19	MttB (pyl)	No	Non	Non	d__Bacteria	p__Desulfobacterota	c__Desulfovibrionia	o__Desulfovibrionales	f__Desulfovibrionaceae	g__Bilophila	s__Bilophila wadsworthia
contigs_XieH_2016__YSZC12003_35636__bin.61.fa.genes.faa_NODE_340_length_80604_cov_7.69435_49	XieH_2016_YSZC12003_35636_bin.61	MtxB (non-pyl)	Yes	Non	Non	d__Bacteria	p__Firmicutes_A	c__Clostridia	o__Oscillospirales	f__Oscillospiraceae	g__UBA738	s__UBA738 sp003522945
contigs_XieH_2016__YSZC12003_35636__bin.17.fa.genes.faa_NODE_97_length_162829_cov_4.25257_132	XieH_2016_YSZC12003_35636_bin.17	GrdI	No	Pro	Pro	d__Bacteria	p__Firmicutes_A	c__Clostridia	o__Lachnospirales	f__Lachnospiraceae	g__Enterocloster	s__Enterocloster bolteae
contigs_XieH_2016__YSZC12003_35583__bin.71.fa.genes.faa_NODE_1185_length_28639_cov_4.84936_11	XieH_2016_YSZC12003_35583_bin.71	MtxB (non-pyl)	No	Non	Non	d__Bacteria	p__Desulfobacterota	c__Desulfovibrionia	o__Desulfovibrionales	f__Desulfovibrionaceae	g__Bilophila	s__Bilophila wadsworthia
contigs_XieH_2016__YSZC12003_35583__bin.71.fa.genes.faa_NODE_351_length_76697_cov_4.91395_3	XieH_2016_YSZC12003_35583_bin.71	MttB (pyl)	No	Non	Non	d__Bacteria	p__Desulfobacterota	c__Desulfovibrionia	o__Desulfovibrionales	f__Desulfovibrionaceae	g__Bilophila	s__Bilophila wadsworthia
contigs_XieH_2016__YSZC12003_35583__bin.71.fa.genes.faa_NODE_1185_length_28639_cov_4.84936_13	XieH_2016_YSZC12003_35583_bin.71	MttB (pyl)	No	Non	Non	d__Bacteria	p__Desulfobacterota	c__Desulfovibrionia	o__Desulfovibrionales	f__Desulfovibrionaceae	g__Bilophila	s__Bilophila wadsworthia
contigs_XieH_2016__YSZC12003_35583__bin.70.fa.genes.faa_NODE_14_length_354568_cov_7.57857_21	XieH_2016_YSZC12003_35583_bin.70	MtxB (non-pyl)	Yes	Non	Non	d__Bacteria	p__Firmicutes_A	c__Clostridia	o__Oscillospirales	f__Oscillospiraceae	g__UBA738	s__UBA738 sp003522945
contigs_XieH_2016__YSZC12003_35578__bin.48.fa.genes.faa_NODE_23611_length_2354_cov_2.13745_2	XieH_2016_YSZC12003_35578_bin.48	MttB (pyl)	No	Non	Non	d__Bacteria	p__Desulfobacterota	c__Desulfovibrionia	o__Desulfovibrionales	f__Desulfovibrionaceae	g__Bilophila	s__Bilophila wadsworthia
contigs_XieH_2016__YSZC12003_35577__bin.17.fa.genes.faa_NODE_3798_length_8160_cov_2.19013_5	XieH_2016_YSZC12003_35577_bin.17	GrdI	No	Pro	Pro	d__Bacteria	p__Firmicutes_A	c__Clostridia	o__Lachnospirales	f__Lachnospiraceae	g__Dorea	s__
contigs_XieH_2016__YSZC12003_35563__bin.69.fa.genes.faa_NODE_3652_length_11363_cov_3.43995_6	XieH_2016_YSZC12003_35563_bin.69	MtxB (non-pyl)	Yes	Non	Non	d__Bacteria	p__Firmicutes_A	c__Clostridia	o__Peptostreptococcales	f__Peptostreptococcaceae	g__Intestinibacter	s__Intestinibacter bartlettii
contigs_XieH_2016__YSZC12003_35563__bin.31.fa.genes.faa_NODE_12727_length_3442_cov_2.50458_1	XieH_2016_YSZC12003_35563_bin.31	MtxB (non-pyl)	Yes	Non	Non	d__Bacteria	p__Firmicutes_A	c__Clostridia	o__Peptostreptococcales	f__Anaerovoracaceae	g__CAG-238	s__CAG-238 sp000435615
contigs_XieH_2016__YSZC12003_35563__bin.102.fa.genes.faa_NODE_379_length_83710_cov_4.07209_42	XieH_2016_YSZC12003_35563_bin.102	GrdI	No	Pro	Pro	d__Bacteria	p__Firmicutes_A	c__Clostridia	o__Lachnospirales	f__Lachnospiraceae	g__Faecalimonas	s__Faecalimonas umbilicata
contigs_XieH_2016__YSZC12003_35561__bin.51.fa.genes.faa_NODE_4_length_595983_cov_5.4541_624	XieH_2016_YSZC12003_35561_bin.51	MtmB	Yes	Non	Non	d__Archaea	p__Thermoplasmatota	c__Thermoplasmata	o__Methanomassiliicoccales	f__Methanomethylophilaceae	g__UBA71	s__
contigs_XieH_2016__YSZC12003_35552__bin.60.fa.genes.faa_NODE_3962_length_8297_cov_2.3373_6	XieH_2016_YSZC12003_35552_bin.60	MttB (pyl)	No	Non	Non	d__Bacteria	p__Desulfobacterota	c__Desulfovibrionia	o__Desulfovibrionales	f__Desulfovibrionaceae	g__Bilophila	s__Bilophila wadsworthia
contigs_XieH_2016__YSZC12003_35552__bin.60.fa.genes.faa_NODE_11070_length_3042_cov_2.24506_1	XieH_2016_YSZC12003_35552_bin.60	MttB (pyl)	No	Non	Non	d__Bacteria	p__Desulfobacterota	c__Desulfovibrionia	o__Desulfovibrionales	f__Desulfovibrionaceae	g__Bilophila	s__Bilophila wadsworthia
contigs_XieH_2016__YSZC12003_35550__bin.94.fa.genes.faa_NODE_8324_length_6878_cov_2.0318_1	XieH_2016_YSZC12003_35550_bin.94	MttB (pyl)	No	Non	Non	d__Bacteria	p__Desulfobacterota	c__Desulfovibrionia	o__Desulfovibrionales	f__Desulfovibrionaceae	g__Bilophila	s__Bilophila wadsworthia
contigs_XieH_2016__YSZC12003_35549__bin.71.fa.genes.faa_NODE_1172_length_36132_cov_3.74577_33	XieH_2016_YSZC12003_35549_bin.71	CntA/YeaW	No	Pro	Pro	d__Bacteria	p__Proteobacteria	c__Gammaproteobacteria	o__Enterobacterales	f__Enterobacteriaceae	g__Escherichia	s__Escherichia flexneri
contigs_XieH_2016__YSZC12003_35549__bin.66.fa.genes.faa_NODE_7353_length_6362_cov_3.33598_5	XieH_2016_YSZC12003_35549_bin.66	CutC	No	Pro	Pro	d__Bacteria	p__Desulfobacterota	c__Desulfovibrionia	o__Desulfovibrionales	f__Desulfovibrionaceae	g__Desulfovibrio	s__Desulfovibrio legallii
contigs_XieH_2016__YSZC12003_35549__bin.105.fa.genes.faa_NODE_811_length_48521_cov_4.67394_15	XieH_2016_YSZC12003_35549_bin.105	MtxB (non-pyl)	Yes	Non	Non	d__Bacteria	p__Firmicutes_A	c__Clostridia	o__Oscillospirales	f__Oscillospiraceae	g__UBA738	s__UBA738 sp003522945
contigs_XieH_2016__YSZC12003_35542__bin.16.fa.genes.faa_NODE_260_length_77598_cov_11.5104_17	XieH_2016_YSZC12003_35542_bin.16	GrdI	No	Pro	Pro	d__Bacteria	p__Firmicutes_A	c__Clostridia	o__Lachnospirales	f__Lachnospiraceae	g__Enterocloster	s__Enterocloster bolteae
contigs_XieH_2016__YSZC12003_35541__bin.3.fa.genes.faa_NODE_10377_length_3298_cov_1.93555_3	XieH_2016_YSZC12003_35541_bin.3	CutC	No	Pro	Pro	d__Bacteria	p__Desulfobacterota	c__Desulfovibrionia	o__Desulfovibrionales	f__Desulfovibrionaceae	g__Desulfovibrio	s__Desulfovibrio legallii
contigs_XieH_2016__YSZC12003_35523__bin.12.fa.genes.faa_NODE_324_length_65631_cov_4.00842_49	XieH_2016_YSZC12003_35523_bin.12	MtxB (non-pyl)	Yes	Non	Non	d__Bacteria	p__Firmicutes_A	c__Clostridia	o__Oscillospirales	f__Oscillospiraceae	g__UBA738	s__UBA738 sp003522945
contigs_XieH_2016__YSZC12003_35520__bin.92.fa.genes.faa_NODE_1799_length_26009_cov_7.97815_9	XieH_2016_YSZC12003_35520_bin.92	MtxB (non-pyl)	Yes	Non	Non	d__Bacteria	p__Firmicutes_A	c__Clostridia	o__Peptostreptococcales	f__Anaerovoracaceae	g__CAG-238	s__CAG-238 sp000435615
contigs_XieH_2016__YSZC12003_35520__bin.92.fa.genes.faa_NODE_1799_length_26009_cov_7.97815_13	XieH_2016_YSZC12003_35520_bin.92	MttB (pyl)	Yes	Non	Non	d__Bacteria	p__Firmicutes_A	c__Clostridia	o__Peptostreptococcales	f__Anaerovoracaceae	g__CAG-238	s__CAG-238 sp000435615
XieH_2016__YSZC12003_35520__bin.92.fa.genes.faa_NODE_1799_length_26009_cov_7.97815_15	XieH_2016_YSZC12003_35520_bin.92	MtbB	Yes	Non	Non	d__Bacteria	p__Firmicutes_A	c__Clostridia	o__Peptostreptococcales	f__Anaerovoracaceae	g__CAG-238	s__CAG-238 sp000435615
contigs_XieH_2016__YSZC12003_35519__bin.56.fa.genes.faa_NODE_7_length_504156_cov_12.312_50	XieH_2016_YSZC12003_35519_bin.56	MtxB (non-pyl)	Yes	Non	Non	d__Bacteria	p__Firmicutes_A	c__Clostridia	o__Oscillospirales	f__Oscillospiraceae	g__UBA738	s__UBA738 sp003522945
contigs_XieH_2016__YSZC12003_35515__bin.46.fa.genes.faa_NODE_694_length_45271_cov_7.50391_15	XieH_2016_YSZC12003_35515_bin.46	MtxB (non-pyl)	Yes	Non	Non	d__Bacteria	p__Firmicutes_A	c__Clostridia	o__Oscillospirales	f__Oscillospiraceae	g__UBA738	s__UBA738 sp003522945
contigs_XieH_2016__YSZC12003_35515__bin.45.fa.genes.faa_NODE_8066_length_4566_cov_2.57593_2	XieH_2016_YSZC12003_35515_bin.45	MttB (pyl)	Yes	Non	Non	d__Bacteria	p__Firmicutes_A	c__Clostridia	o__Peptostreptococcales	f__Anaerovoracaceae	g__CAG-238	s__CAG-238 sp000435615
contigs_XieH_2016__YSZC12003_35515__bin.33.fa.genes.faa_NODE_50_length_181530_cov_14.4404_22	XieH_2016_YSZC12003_35515_bin.33	GrdI	Yes	Pro	Pro	d__Bacteria	p__Firmicutes_A	c__Clostridia_A	o__Christensenellales	f__CAG-138	g__RUG472	s__RUG472 sp900545265
contigs_XieH_2016__YSZC12003_35512__bin.61.fa.genes.faa_NODE_564_length_46458_cov_3.54637_10	XieH_2016_YSZC12003_35512_bin.61	MtxB (non-pyl)	Yes	Non	Non	d__Bacteria	p__Firmicutes_A	c__Clostridia	o__Oscillospirales	f__Oscillospiraceae	g__UBA738	s__UBA738 sp003522945
contigs_XieH_2016__YSZC12003_35506__bin.111.fa.genes.faa_NODE_10870_length_5094_cov_2.3971_3	XieH_2016_YSZC12003_35506_bin.111	MtxB (non-pyl)	No	Non	Non	d__Bacteria	p__Desulfobacterota	c__Desulfovibrionia	o__Desulfovibrionales	f__Desulfovibrionaceae	g__Bilophila	s__Bilophila wadsworthia
contigs_XieH_2016__YSZC12003_35506__bin.104.fa.genes.faa_NODE_68_length_167899_cov_4.10127_78	XieH_2016_YSZC12003_35506_bin.104	CntA/YeaW	No	Pro	Pro	d__Bacteria	p__Proteobacteria	c__Gammaproteobacteria	o__Enterobacterales	f__Enterobacteriaceae	g__Escherichia	s__Escherichia coli_D
contigs_XieH_2016__YSZC12003_35505__bin.48.fa.genes.faa_NODE_859_length_39113_cov_3.37257_34	XieH_2016_YSZC12003_35505_bin.48	CntA/YeaW	No	Pro	Pro	d__Bacteria	p__Proteobacteria	c__Gammaproteobacteria	o__Enterobacterales	f__Enterobacteriaceae	g__Escherichia	s__Escherichia flexneri
contigs_XieH_2016__YSZC12003_35392__bin.14.fa.genes.faa_NODE_5151_length_10045_cov_2.55626_9	XieH_2016_YSZC12003_35392_bin.14	CntA/YeaW	No	Pro	Pro	d__Bacteria	p__Proteobacteria	c__Gammaproteobacteria	o__Enterobacterales	f__Enterobacteriaceae	g__Escherichia	s__Escherichia flexneri
contigs_XieH_2016__YSZC12003_35389R1__bin.26.fa.genes.faa_NODE_689_length_22565_cov_4.22315_7	XieH_2016_YSZC12003_35389R1_bin.26	CntA/YeaW	No	Pro	Pro	d__Bacteria	p__Proteobacteria	c__Gammaproteobacteria	o__Enterobacterales	f__Enterobacteriaceae	g__Citrobacter	s__Citrobacter europaeus
contigs_XieH_2016__YSZC12003_35387__bin.90.fa.genes.faa_NODE_623_length_67099_cov_4.73216_49	XieH_2016_YSZC12003_35387_bin.90	MtxB (non-pyl)	Yes	Non	Non	d__Bacteria	p__Firmicutes_A	c__Clostridia	o__Oscillospirales	f__Oscillospiraceae	g__UBA738	s__UBA738 sp003522945
contigs_XieH_2016__YSZC12003_35387__bin.50.fa.genes.faa_NODE_22_length_346044_cov_5.68794_133	XieH_2016_YSZC12003_35387_bin.50	CutC	No	Pro	Pro	d__Bacteria	p__Desulfobacterota	c__Desulfovibrionia	o__Desulfovibrionales	f__Desulfovibrionaceae	g__Desulfovibrio	s__Desulfovibrio desulfuricans
contigs_XieH_2016__YSZC12003_35387__bin.113.fa.genes.faa_NODE_916_length_50025_cov_3.92191_33	XieH_2016_YSZC12003_35387_bin.113	MtxB (non-pyl)	No	Non	Non	d__Bacteria	p__Desulfobacterota	c__Desulfovibrionia	o__Desulfovibrionales	f__Desulfovibrionaceae	g__Bilophila	s__Bilophila wadsworthia
contigs_XieH_2016__YSZC12003_35387__bin.113.fa.genes.faa_NODE_916_length_50025_cov_3.92191_31	XieH_2016_YSZC12003_35387_bin.113	MttB (pyl)	No	Non	Non	d__Bacteria	p__Desulfobacterota	c__Desulfovibrionia	o__Desulfovibrionales	f__Desulfovibrionaceae	g__Bilophila	s__Bilophila wadsworthia
contigs_XieH_2016__YSZC12003_35387__bin.113.fa.genes.faa_NODE_3440_length_14593_cov_4.16103_6	XieH_2016_YSZC12003_35387_bin.113	MttB (pyl)	No	Non	Non	d__Bacteria	p__Desulfobacterota	c__Desulfovibrionia	o__Desulfovibrionales	f__Desulfovibrionaceae	g__Bilophila	s__Bilophila wadsworthia
contigs_XieH_2016__YSZC12003_35366__bin.44.fa.genes.faa_NODE_17122_length_1811_cov_2.32062_2	XieH_2016_YSZC12003_35366_bin.44	MttB (pyl)	No	Non	Non	d__Bacteria	p__Desulfobacterota	c__Desulfovibrionia	o__Desulfovibrionales	f__Desulfovibrionaceae	g__Bilophila	s__Bilophila wadsworthia
contigs_XieH_2016__YSZC12003_35366__bin.40.fa.genes.faa_NODE_309_length_79310_cov_24.4971_50	XieH_2016_YSZC12003_35366_bin.40	CntA/YeaW	No	Pro	Pro	d__Bacteria	p__Proteobacteria	c__Gammaproteobacteria	o__Enterobacterales	f__Enterobacteriaceae	g__Escherichia	s__Escherichia flexneri
contigs_WenC_2017__RA136__bin.6.fa.genes.faa_NODE_9675_length_2611_cov_4.17527_2	WenC_2017_RA136_bin.6	MttB (pyl)	Yes	Non	Non	d__Bacteria	p__Firmicutes_A	c__Clostridia	o__Oscillospirales	f__Oscillospiraceae	g__Oscillibacter	s__
contigs_WenC_2017__RA136__bin.35.fa.genes.faa_NODE_14526_length_1812_cov_4.83722_2	WenC_2017_RA136_bin.35	MttB (pyl)	No	Non	Non	d__Bacteria	p__Desulfobacterota	c__Desulfovibrionia	o__Desulfovibrionales	f__Desulfovibrionaceae	g__Bilophila	s__Bilophila wadsworthia
contigs_WenC_2017__RA131__bin.9.fa.genes.faa_NODE_211_length_42624_cov_31.4102_16	WenC_2017_RA131_bin.9	CntA/YeaW	No	Pro	Pro	d__Bacteria	p__Proteobacteria	c__Gammaproteobacteria	o__Enterobacterales	f__Enterobacteriaceae	g__Klebsiella	s__Klebsiella pneumoniae
contigs_WenC_2017__RA131__bin.2.fa.genes.faa_NODE_1105_length_12468_cov_8.04673_7	WenC_2017_RA131_bin.2	GrdI	No	Pro	Pro	d__Bacteria	p__Firmicutes_A	c__Clostridia	o__Lachnospirales	f__Lachnospiraceae	g__Enterocloster	s__Enterocloster bolteae
contigs_WenC_2017__RA131__bin.19.fa.genes.faa_NODE_466_length_24296_cov_6.99361_19	WenC_2017_RA131_bin.19	CntA/YeaW	No	Pro	Pro	d__Bacteria	p__Proteobacteria	c__Gammaproteobacteria	o__Enterobacterales	f__Enterobacteriaceae	g__Escherichia	s__Escherichia coli_D
contigs_WenC_2017__RA130__bin.8.fa.genes.faa_NODE_708_length_16443_cov_6.93007_15	WenC_2017_RA130_bin.8	CntA/YeaW	No	Pro	Pro	d__Bacteria	p__Proteobacteria	c__Gammaproteobacteria	o__Enterobacterales	f__Enterobacteriaceae	g__Escherichia	s__Escherichia flexneri
contigs_WenC_2017__RA118__bin.38.fa.genes.faa_NODE_5510_length_4851_cov_3.31151_4	WenC_2017_RA118_bin.38	MtxB (non-pyl)	No	Non	Non	d__Bacteria	p__Desulfobacterota	c__Desulfovibrionia	o__Desulfovibrionales	f__Desulfovibrionaceae	g__Bilophila	s__Bilophila wadsworthia
contigs_WenC_2017__RA118__bin.38.fa.genes.faa_NODE_18165_length_1712_cov_3.78636_1	WenC_2017_RA118_bin.38	MttB (pyl)	No	Non	Non	d__Bacteria	p__Desulfobacterota	c__Desulfovibrionia	o__Desulfovibrionales	f__Desulfovibrionaceae	g__Bilophila	s__Bilophila wadsworthia
contigs_WenC_2017__RA118__bin.22.fa.genes.faa_NODE_276_length_39326_cov_17.8022_17	WenC_2017_RA118_bin.22	CntA/YeaW	No	Pro	Pro	d__Bacteria	p__Proteobacteria	c__Gammaproteobacteria	o__Enterobacterales	f__Enterobacteriaceae	g__Escherichia	s__Escherichia flexneri
contigs_WenC_2017__RA114__bin.40.fa.genes.faa_NODE_639_length_17273_cov_22.6424_9	WenC_2017_RA114_bin.40	CntA/YeaW	No	Pro	Pro	d__Bacteria	p__Proteobacteria	c__Gammaproteobacteria	o__Enterobacterales	f__Enterobacteriaceae	g__Klebsiella	s__Klebsiella pneumoniae
contigs_WenC_2017__RA107__bin.11.fa.genes.faa_NODE_169_length_72055_cov_16.9869_7	WenC_2017_RA107_bin.11	CntA/YeaW	No	Pro	Pro	d__Bacteria	p__Proteobacteria	c__Gammaproteobacteria	o__Enterobacterales	f__Enterobacteriaceae	g__Escherichia	s__Escherichia flexneri
contigs_WenC_2017__RA101__bin.28.fa.genes.faa_NODE_2976_length_8250_cov_7.75046_2	WenC_2017_RA101_bin.28	MtxB (non-pyl)	No	Non	Non	d__Bacteria	p__Desulfobacterota	c__Desulfovibrionia	o__Desulfovibrionales	f__Desulfovibrionaceae	g__Bilophila	s__Bilophila wadsworthia
contigs_WenC_2017__RA101__bin.28.fa.genes.faa_NODE_4728_length_5557_cov_7.76827_6	WenC_2017_RA101_bin.28	MttB (pyl)	No	Non	Non	d__Bacteria	p__Desulfobacterota	c__Desulfovibrionia	o__Desulfovibrionales	f__Desulfovibrionaceae	g__Bilophila	s__Bilophila wadsworthia
contigs_WenC_2017__RA101__bin.28.fa.genes.faa_NODE_3891_length_6546_cov_7.2163_6	WenC_2017_RA101_bin.28	MttB (pyl)	No	Non	Non	d__Bacteria	p__Desulfobacterota	c__Desulfovibrionia	o__Desulfovibrionales	f__Desulfovibrionaceae	g__Bilophila	s__Bilophila wadsworthia
contigs_WenC_2017__RA101__bin.27.fa.genes.faa_NODE_6433_length_4207_cov_6.48988_3	WenC_2017_RA101_bin.27	GrdI	No	Pro	Pro	d__Bacteria	p__Firmicutes_A	c__Clostridia	o__Lachnospirales	f__Lachnospiraceae	g__Enterocloster	s__Enterocloster bolteae
contigs_WenC_2017__RA0X2__bin.24.fa.genes.faa_NODE_4228_length_4587_cov_19.4799_4	WenC_2017_RA0X2_bin.24	GrdI	No	Pro	Pro	d__Bacteria	p__Firmicutes_A	c__Clostridia	o__Lachnospirales	f__Lachnospiraceae	g__Enterocloster	s__Enterocloster bolteae
contigs_WenC_2017__RA0X2__bin.15.fa.genes.faa_NODE_357_length_54394_cov_28.6968_28	WenC_2017_RA0X2_bin.15	CutC	No	Pro	Pro	d__Bacteria	p__Firmicutes_A	c__Clostridia	o__Lachnospirales	f__Lachnospiraceae	g__Hungatella	s__Hungatella effluvii
contigs_WenC_2017__RA099__bin.26.fa.genes.faa_NODE_1482_length_10374_cov_14.4555_2	WenC_2017_RA099_bin.26	CntA/YeaW	No	Pro	Pro	d__Bacteria	p__Proteobacteria	c__Gammaproteobacteria	o__Enterobacterales	f__Enterobacteriaceae	g__Escherichia	s__Escherichia coli_D
contigs_WenC_2017__RA096__bin.17.fa.genes.faa_NODE_806_length_13332_cov_16.874_5	WenC_2017_RA096_bin.17	CntA/YeaW	No	Pro	Pro	d__Bacteria	p__Proteobacteria	c__Gammaproteobacteria	o__Enterobacterales	f__Enterobacteriaceae	g__Escherichia	s__Escherichia flexneri
contigs_WenC_2017__RA095__bin.3.fa.genes.faa_NODE_39_length_99063_cov_61.5733_38	WenC_2017_RA095_bin.3	CntA/YeaW	No	Pro	Pro	d__Bacteria	p__Proteobacteria	c__Gammaproteobacteria	o__Enterobacterales	f__Enterobacteriaceae	g__Escherichia	s__Escherichia flexneri
contigs_WenC_2017__RA091__bin.40.fa.genes.faa_NODE_538_length_34118_cov_20.9763_14	WenC_2017_RA091_bin.40	CutC	No	Pro	Pro	d__Bacteria	p__Desulfobacterota	c__Desulfovibrionia	o__Desulfovibrionales	f__Desulfovibrionaceae	g__Desulfovibrio	s__Desulfovibrio sp900319575
contigs_WenC_2017__RA091__bin.24.fa.genes.faa_NODE_10901_length_4297_cov_7.03324_2	WenC_2017_RA091_bin.24	MtxB (non-pyl)	No	Non	Non	d__Bacteria	p__Desulfobacterota	c__Desulfovibrionia	o__Desulfovibrionales	f__Desulfovibrionaceae	g__Bilophila	s__Bilophila wadsworthia
contigs_WenC_2017__RA091__bin.24.fa.genes.faa_NODE_28670_length_1806_cov_6.53055_2	WenC_2017_RA091_bin.24	MttB (pyl)	No	Non	Non	d__Bacteria	p__Desulfobacterota	c__Desulfovibrionia	o__Desulfovibrionales	f__Desulfovibrionaceae	g__Bilophila	s__Bilophila wadsworthia
contigs_WenC_2017__RA091__bin.24.fa.genes.faa_NODE_10358_length_4488_cov_12.1978_2	WenC_2017_RA091_bin.24	MttB (pyl)	No	Non	Non	d__Bacteria	p__Desulfobacterota	c__Desulfovibrionia	o__Desulfovibrionales	f__Desulfovibrionaceae	g__Bilophila	s__Bilophila wadsworthia
contigs_WenC_2017__RA091__bin.15.fa.genes.faa_NODE_8889_length_5145_cov_8.71336_4	WenC_2017_RA091_bin.15	CntA/YeaW	No	Pro	Pro	d__Bacteria	p__Proteobacteria	c__Gammaproteobacteria	o__Enterobacterales	f__Enterobacteriaceae	g__Escherichia	s__Escherichia flexneri
contigs_WenC_2017__RA087__bin.37.fa.genes.faa_NODE_17448_length_1555_cov_4.52533_1	WenC_2017_RA087_bin.37	MttB (pyl)	No	Non	Non	d__Bacteria	p__Desulfobacterota	c__Desulfovibrionia	o__Desulfovibrionales	f__Desulfovibrionaceae	g__Bilophila	s__Bilophila wadsworthia
contigs_WenC_2017__RA087__bin.12.fa.genes.faa_NODE_1342_length_14142_cov_45.6691_11	WenC_2017_RA087_bin.12	CutC	No	Pro	Pro	d__Bacteria	p__Proteobacteria	c__Gammaproteobacteria	o__Enterobacterales	f__Enterobacteriaceae	g__Escherichia	s__Escherichia flexneri
contigs_WenC_2017__RA087__bin.12.fa.genes.faa_NODE_244_length_40482_cov_23.8657_13	WenC_2017_RA087_bin.12	CntA/YeaW	No	Pro	Pro	d__Bacteria	p__Proteobacteria	c__Gammaproteobacteria	o__Enterobacterales	f__Enterobacteriaceae	g__Escherichia	s__Escherichia flexneri
contigs_WenC_2017__RA082__bin.9.fa.genes.faa_NODE_9575_length_2917_cov_5.57827_3	WenC_2017_RA082_bin.9	MtxB (non-pyl)	Yes	Non	Non	d__Bacteria	p__Firmicutes_A	c__Clostridia	o__Lachnospirales	f__Lachnospiraceae	g__Blautia	s__Blautia sp001304935
contigs_WenC_2017__RA082__bin.9.fa.genes.faa_NODE_9286_length_3014_cov_6.44306_2	WenC_2017_RA082_bin.9	MtxB (non-pyl)	Yes	Non	Non	d__Bacteria	p__Firmicutes_A	c__Clostridia	o__Lachnospirales	f__Lachnospiraceae	g__Blautia	s__Blautia sp001304935
contigs_WenC_2017__RA082__bin.9.fa.genes.faa_NODE_5899_length_4945_cov_5.25276_3	WenC_2017_RA082_bin.9	MtxB (non-pyl)	Yes	Non	Non	d__Bacteria	p__Firmicutes_A	c__Clostridia	o__Lachnospirales	f__Lachnospiraceae	g__Blautia	s__Blautia sp001304935
contigs_WenC_2017__RA082__bin.9.fa.genes.faa_NODE_3836_length_7799_cov_5.13326_8	WenC_2017_RA082_bin.9	MtxB (non-pyl)	Yes	Non	Non	d__Bacteria	p__Firmicutes_A	c__Clostridia	o__Lachnospirales	f__Lachnospiraceae	g__Blautia	s__Blautia sp001304935
contigs_WenC_2017__RA082__bin.9.fa.genes.faa_NODE_3330_length_9054_cov_5.70474_8	WenC_2017_RA082_bin.9	MtxB (non-pyl)	Yes	Non	Non	d__Bacteria	p__Firmicutes_A	c__Clostridia	o__Lachnospirales	f__Lachnospiraceae	g__Blautia	s__Blautia sp001304935
contigs_WenC_2017__RA082__bin.9.fa.genes.faa_NODE_3048_length_9782_cov_5.65087_5	WenC_2017_RA082_bin.9	MtxB (non-pyl)	Yes	Non	Non	d__Bacteria	p__Firmicutes_A	c__Clostridia	o__Lachnospirales	f__Lachnospiraceae	g__Blautia	s__Blautia sp001304935
contigs_WenC_2017__RA082__bin.28.fa.genes.faa_NODE_3503_length_8568_cov_4.77059_6	WenC_2017_RA082_bin.28	CntA/YeaW	No	Pro	Pro	d__Bacteria	p__Proteobacteria	c__Gammaproteobacteria	o__Enterobacterales	f__Enterobacteriaceae	g__Escherichia	s__Escherichia coli_D
contigs_WenC_2017__RA082__bin.27.fa.genes.faa_NODE_6093_length_4782_cov_7.43791_1	WenC_2017_RA082_bin.27	GrdI	No	Pro	Pro	d__Bacteria	p__Firmicutes_A	c__Clostridia	o__Lachnospirales	f__Lachnospiraceae	g__Dorea	s__Dorea faecis
contigs_WenC_2017__RA076__bin.46.fa.genes.faa_NODE_1129_length_19090_cov_14.301_5	WenC_2017_RA076_bin.46	CutC	No	Pro	Pro	d__Bacteria	p__Desulfobacterota	c__Desulfovibrionia	o__Desulfovibrionales	f__Desulfovibrionaceae	g__Desulfovibrio	s__Desulfovibrio sp900319575
contigs_WenC_2017__RA074__bin.38.fa.genes.faa_NODE_417_length_32170_cov_15.5287_6	WenC_2017_RA074_bin.38	CutC	Yes	Pro	Pro	d__Bacteria	p__Fusobacteriota	c__Fusobacteriia	o__Fusobacteriales	f__Fusobacteriaceae	g__Fusobacterium_A	s__Fusobacterium_A sp900555845
contigs_WenC_2017__RA074__bin.10.fa.genes.faa_NODE_3327_length_6881_cov_34.2196_5	WenC_2017_RA074_bin.10	CutC	No	Pro	Pro	d__Bacteria	p__Firmicutes_A	c__Clostridia	o__Lachnospirales	f__Lachnospiraceae	g__Enterocloster	s__Enterocloster sp001517625
contigs_WenC_2017__RA071__bin.1.fa.genes.faa_NODE_1_length_266562_cov_513.094_91	WenC_2017_RA071_bin.1	CntA/YeaW	No	Pro	Pro	d__Bacteria	p__Proteobacteria	c__Gammaproteobacteria	o__Enterobacterales	f__Enterobacteriaceae	g__Escherichia	s__Escherichia coli_D
contigs_WenC_2017__RA069__bin.42.fa.genes.faa_NODE_20694_length_1867_cov_3.1755_2	WenC_2017_RA069_bin.42	MttB (pyl)	No	Non	Non	d__Bacteria	p__Desulfobacterota	c__Desulfovibrionia	o__Desulfovibrionales	f__Desulfovibrionaceae	g__Bilophila	s__Bilophila wadsworthia
contigs_WenC_2017__RA069__bin.42.fa.genes.faa_NODE_10859_length_3153_cov_5.48677_3	WenC_2017_RA069_bin.42	MttB (pyl)	No	Non	Non	d__Bacteria	p__Desulfobacterota	c__Desulfovibrionia	o__Desulfovibrionales	f__Desulfovibrionaceae	g__Bilophila	s__Bilophila wadsworthia
contigs_WenC_2017__RA067__bin.38.fa.genes.faa_NODE_1198_length_14742_cov_4.48934_1	WenC_2017_RA067_bin.38	MtxB (non-pyl)	No	Non	Non	d__Bacteria	p__Desulfobacterota	c__Desulfovibrionia	o__Desulfovibrionales	f__Desulfovibrionaceae	g__Bilophila	s__Bilophila wadsworthia
contigs_WenC_2017__RA067__bin.38.fa.genes.faa_NODE_4900_length_4229_cov_6.83637_3	WenC_2017_RA067_bin.38	MttB (pyl)	No	Non	Non	d__Bacteria	p__Desulfobacterota	c__Desulfovibrionia	o__Desulfovibrionales	f__Desulfovibrionaceae	g__Bilophila	s__Bilophila wadsworthia
contigs_WenC_2017__RA067__bin.38.fa.genes.faa_NODE_1198_length_14742_cov_4.48934_3	WenC_2017_RA067_bin.38	MttB (pyl)	No	Non	Non	d__Bacteria	p__Desulfobacterota	c__Desulfovibrionia	o__Desulfovibrionales	f__Desulfovibrionaceae	g__Bilophila	s__Bilophila wadsworthia
contigs_WenC_2017__RA064__bin.43.fa.genes.faa_NODE_6908_length_3685_cov_8.01488_1	WenC_2017_RA064_bin.43	MtxB (non-pyl)	Yes	Non	Non	d__Bacteria	p__Firmicutes_A	c__Clostridia	o__Peptostreptococcales	f__Peptostreptococcaceae	g__Intestinibacter	s__Intestinibacter bartlettii
contigs_WenC_2017__RA064__bin.37.fa.genes.faa_NODE_7_length_263330_cov_17.9708_168	WenC_2017_RA064_bin.37	CntA/YeaW	No	Pro	Pro	d__Bacteria	p__Proteobacteria	c__Gammaproteobacteria	o__Enterobacterales	f__Enterobacteriaceae	g__Escherichia	s__Escherichia coli_D
contigs_WenC_2017__RA058__bin.9.fa.genes.faa_NODE_1601_length_9745_cov_6.22559_2	WenC_2017_RA058_bin.9	CntA/YeaW	No	Pro	Pro	d__Bacteria	p__Proteobacteria	c__Gammaproteobacteria	o__Enterobacterales	f__Enterobacteriaceae	g__Escherichia	s__Escherichia flexneri
contigs_WenC_2017__RA050__bin.33.fa.genes.faa_NODE_2983_length_8555_cov_5.41871_2	WenC_2017_RA050_bin.33	MttB (pyl)	No	Non	Non	d__Bacteria	p__Desulfobacterota	c__Desulfovibrionia	o__Desulfovibrionales	f__Desulfovibrionaceae	g__Bilophila	s__Bilophila wadsworthia
contigs_WenC_2017__RA047__bin.53.fa.genes.faa_NODE_19129_length_2711_cov_5.61521_2	WenC_2017_RA047_bin.53	CutC	No	Pro	Pro	d__Bacteria	p__Actinobacteriota	c__Coriobacteriia	o__Coriobacteriales	f__Coriobacteriaceae	g__Collinsella	s__
contigs_WenC_2017__RA042__bin.55.fa.genes.faa_NODE_3855_length_13645_cov_5.82597_3	WenC_2017_RA042_bin.55	CutC	Yes	Pro	Pro	d__Bacteria	p__Firmicutes_B	c__Peptococcia	o__Peptococcales	f__Peptococcaceae	g__UMGS1590	s__UMGS1590 sp900552455
contigs_WenC_2017__RA042__bin.53.fa.genes.faa_NODE_407_length_59426_cov_9.78068_13	WenC_2017_RA042_bin.53	GrdI	Yes	Pro	Pro	d__Bacteria	p__Firmicutes_A	c__Clostridia	o__Oscillospirales	f__Ruminococcaceae	g__Negativibacillus	s__Negativibacillus massiliensis
contigs_WenC_2017__RA042__bin.4.fa.genes.faa_NODE_834_length_39162_cov_11.1068_26	WenC_2017_RA042_bin.4	CutC	No	Pro	Pro	d__Bacteria	p__Actinobacteriota	c__Coriobacteriia	o__Coriobacteriales	f__Coriobacteriaceae	g__Collinsella	s__
contigs_WenC_2017__RA039__bin.9.fa.genes.faa_NODE_730_length_25288_cov_10.0984_2	WenC_2017_RA039_bin.9	CntA/YeaW	No	Pro	Pro	d__Bacteria	p__Proteobacteria	c__Gammaproteobacteria	o__Enterobacterales	f__Enterobacteriaceae	g__Escherichia	s__Escherichia coli_D
contigs_WenC_2017__RA039__bin.1.fa.genes.faa_NODE_258_length_49970_cov_625.083_12	WenC_2017_RA039_bin.1	GrdI	No	Pro	Pro	d__Bacteria	p__Firmicutes_A	c__Clostridia	o__Lachnospirales	f__Lachnospiraceae	g__Enterocloster	s__Enterocloster bolteae
contigs_WenC_2017__RA031__bin.13.fa.genes.faa_NODE_10292_length_1961_cov_5.10021_1	WenC_2017_RA031_bin.13	CntA/YeaW	No	Pro	Pro	d__Bacteria	p__Proteobacteria	c__Gammaproteobacteria	o__Enterobacterales	f__Enterobacteriaceae	g__Escherichia	s__Escherichia coli_D
contigs_WenC_2017__RA030__bin.70.fa.genes.faa_NODE_15619_length_2986_cov_5.16786_1	WenC_2017_RA030_bin.70	MtxB (non-pyl)	No	Non	Non	d__Bacteria	p__Desulfobacterota	c__Desulfovibrionia	o__Desulfovibrionales	f__Desulfovibrionaceae	g__Bilophila	s__Bilophila wadsworthia
contigs_WenC_2017__RA030__bin.70.fa.genes.faa_NODE_5977_length_7210_cov_5.3631_5	WenC_2017_RA030_bin.70	MttB (pyl)	No	Non	Non	d__Bacteria	p__Desulfobacterota	c__Desulfovibrionia	o__Desulfovibrionales	f__Desulfovibrionaceae	g__Bilophila	s__Bilophila wadsworthia
contigs_WenC_2017__RA030__bin.70.fa.genes.faa_NODE_26163_length_1871_cov_4.43557_2	WenC_2017_RA030_bin.70	MttB (pyl)	No	Non	Non	d__Bacteria	p__Desulfobacterota	c__Desulfovibrionia	o__Desulfovibrionales	f__Desulfovibrionaceae	g__Bilophila	s__Bilophila wadsworthia
contigs_WenC_2017__RA026__bin.4.fa.genes.faa_NODE_6201_length_3755_cov_94.4678_2	WenC_2017_RA026_bin.4	CntA/YeaW	No	Pro	Pro	d__Bacteria	p__Proteobacteria	c__Gammaproteobacteria	o__Enterobacterales	f__Enterobacteriaceae	g__Citrobacter	s__Citrobacter braakii
contigs_WenC_2017__RA024__bin.53.fa.genes.faa_NODE_28432_length_1735_cov_3.1125_3	WenC_2017_RA024_bin.53	MttB (pyl)	No	Non	Non	d__Bacteria	p__Desulfobacterota	c__Desulfovibrionia	o__Desulfovibrionales	f__Desulfovibrionaceae	g__Bilophila	s__Bilophila wadsworthia
contigs_WenC_2017__RA016__bin.3.fa.genes.faa_NODE_1374_length_9986_cov_3.84775_3	WenC_2017_RA016_bin.3	MttB (pyl)	No	Non	Non	d__Bacteria	p__Desulfobacterota	c__Desulfovibrionia	o__Desulfovibrionales	f__Desulfovibrionaceae	g__Bilophila	s__Bilophila wadsworthia
contigs_WenC_2017__RA015__bin.24.fa.genes.faa_NODE_79_length_77279_cov_18.351_40	WenC_2017_RA015_bin.24	MtxB (non-pyl)	No	Non	Non	d__Bacteria	p__Desulfobacterota	c__Desulfovibrionia	o__Desulfovibrionales	f__Desulfovibrionaceae	g__Bilophila	s__Bilophila wadsworthia
contigs_WenC_2017__RA015__bin.24.fa.genes.faa_NODE_79_length_77279_cov_18.351_42	WenC_2017_RA015_bin.24	MttB (pyl)	No	Non	Non	d__Bacteria	p__Desulfobacterota	c__Desulfovibrionia	o__Desulfovibrionales	f__Desulfovibrionaceae	g__Bilophila	s__Bilophila wadsworthia
contigs_WenC_2017__RA015__bin.24.fa.genes.faa_NODE_2323_length_8300_cov_19.5915_6	WenC_2017_RA015_bin.24	MttB (pyl)	No	Non	Non	d__Bacteria	p__Desulfobacterota	c__Desulfovibrionia	o__Desulfovibrionales	f__Desulfovibrionaceae	g__Bilophila	s__Bilophila wadsworthia
contigs_WenC_2017__RA015__bin.15.fa.genes.faa_NODE_791_length_18576_cov_6.29718_7	WenC_2017_RA015_bin.15	CutC	No	Pro	Pro	d__Bacteria	p__Firmicutes_A	c__Clostridia	o__Lachnospirales	f__Lachnospiraceae	g__Enterocloster	s__Enterocloster sp001517625
contigs_WenC_2017__RA015__bin.12.fa.genes.faa_NODE_2957_length_6804_cov_9.8828_5	WenC_2017_RA015_bin.12	CutC	No	Pro	Pro	d__Bacteria	p__Proteobacteria	c__Gammaproteobacteria	o__Enterobacterales	f__Enterobacteriaceae	g__Escherichia	s__Escherichia flexneri
contigs_WenC_2017__RA015__bin.12.fa.genes.faa_NODE_543_length_25294_cov_5.93728_20	WenC_2017_RA015_bin.12	CntA/YeaW	No	Pro	Pro	d__Bacteria	p__Proteobacteria	c__Gammaproteobacteria	o__Enterobacterales	f__Enterobacteriaceae	g__Escherichia	s__Escherichia flexneri
contigs_WenC_2017__RA011__bin.21.fa.genes.faa_NODE_664_length_21341_cov_8.30992_5	WenC_2017_RA011_bin.21	MtxB (non-pyl)	Yes	Non	Non	d__Bacteria	p__Firmicutes_A	c__Clostridia	o__Oscillospirales	f__Butyricicoccaceae	g__Agathobaculum	s__
contigs_WenC_2017__RA011__bin.21.fa.genes.faa_NODE_664_length_21341_cov_8.30992_2	WenC_2017_RA011_bin.21	MtxB (non-pyl)	Yes	Non	Non	d__Bacteria	p__Firmicutes_A	c__Clostridia	o__Oscillospirales	f__Butyricicoccaceae	g__Agathobaculum	s__
contigs_WenC_2017__RA011__bin.15.fa.genes.faa_NODE_1305_length_11225_cov_8.61961_5	WenC_2017_RA011_bin.15	CutC	No	Pro	Pro	d__Bacteria	p__Desulfobacterota	c__Desulfovibrionia	o__Desulfovibrionales	f__Desulfovibrionaceae	g__Bilophila	s__Bilophila sp900550745
contigs_WenC_2017__RA009__bin.9.fa.genes.faa_NODE_1018_length_16276_cov_14.1486_12	WenC_2017_RA009_bin.9	CntA/YeaW	No	Pro	Pro	d__Bacteria	p__Proteobacteria	c__Gammaproteobacteria	o__Enterobacterales	f__Enterobacteriaceae	g__Klebsiella	s__Klebsiella pneumoniae
contigs_WenC_2017__RA008__bin.4.fa.genes.faa_NODE_1219_length_6498_cov_4.20549_2	WenC_2017_RA008_bin.4	GrdI	No	Pro	Pro	d__Bacteria	p__Firmicutes_A	c__Clostridia	o__Lachnospirales	f__Lachnospiraceae	g__Enterocloster	s__Enterocloster bolteae
contigs_WenC_2017__RA007__bin.28.fa.genes.faa_NODE_6443_length_6271_cov_3.74356_2	WenC_2017_RA007_bin.28	MtxB (non-pyl)	No	Non	Non	d__Bacteria	p__Desulfobacterota	c__Desulfovibrionia	o__Desulfovibrionales	f__Desulfovibrionaceae	g__Bilophila	s__Bilophila wadsworthia
contigs_WenC_2017__RA007__bin.28.fa.genes.faa_NODE_7625_length_5235_cov_4.04595_5	WenC_2017_RA007_bin.28	MttB (pyl)	No	Non	Non	d__Bacteria	p__Desulfobacterota	c__Desulfovibrionia	o__Desulfovibrionales	f__Desulfovibrionaceae	g__Bilophila	s__Bilophila wadsworthia
contigs_WenC_2017__RA007__bin.28.fa.genes.faa_NODE_7465_length_5338_cov_3.9805_2	WenC_2017_RA007_bin.28	MttB (pyl)	No	Non	Non	d__Bacteria	p__Desulfobacterota	c__Desulfovibrionia	o__Desulfovibrionales	f__Desulfovibrionaceae	g__Bilophila	s__Bilophila wadsworthia
contigs_WenC_2017__RA006__bin.47.fa.genes.faa_NODE_5691_length_6525_cov_4.67002_2	WenC_2017_RA006_bin.47	MtxB (non-pyl)	No	Non	Non	d__Bacteria	p__Desulfobacterota	c__Desulfovibrionia	o__Desulfovibrionales	f__Desulfovibrionaceae	g__Bilophila	s__Bilophila wadsworthia
contigs_WenC_2017__RA006__bin.47.fa.genes.faa_NODE_4519_length_8021_cov_6.21429_2	WenC_2017_RA006_bin.47	MttB (pyl)	No	Non	Non	d__Bacteria	p__Desulfobacterota	c__Desulfovibrionia	o__Desulfovibrionales	f__Desulfovibrionaceae	g__Bilophila	s__Bilophila wadsworthia
contigs_WenC_2017__RA006__bin.47.fa.genes.faa_NODE_4037_length_8833_cov_5.23012_1	WenC_2017_RA006_bin.47	MttB (pyl)	No	Non	Non	d__Bacteria	p__Desulfobacterota	c__Desulfovibrionia	o__Desulfovibrionales	f__Desulfovibrionaceae	g__Bilophila	s__Bilophila wadsworthia
contigs_WenC_2017__RA005__bin.28.fa.genes.faa_NODE_451_length_34549_cov_8.74326_32	WenC_2017_RA005_bin.28	CntA/YeaW	No	Pro	Pro	d__Bacteria	p__Proteobacteria	c__Gammaproteobacteria	o__Enterobacterales	f__Enterobacteriaceae	g__Escherichia	s__Escherichia flexneri
contigs_WenC_2017__RA001__bin.27.fa.genes.faa_NODE_711_length_21775_cov_6.38913_6	WenC_2017_RA001_bin.27	CntA/YeaW	No	Pro	Pro	d__Bacteria	p__Proteobacteria	c__Gammaproteobacteria	o__Enterobacterales	f__Enterobacteriaceae	g__Klebsiella	s__Klebsiella pneumoniae
contigs_WenC_2017__N316__bin.69.fa.genes.faa_NODE_11336_length_3609_cov_3.19724_2	WenC_2017_N316_bin.69	CntA/YeaW	No	Pro	Pro	d__Bacteria	p__Proteobacteria	c__Gammaproteobacteria	o__Enterobacterales	f__Enterobacteriaceae	g__Escherichia	s__Escherichia flexneri
contigs_WenC_2017__N316__bin.22.fa.genes.faa_NODE_5315_length_7058_cov_3.93688_2	WenC_2017_N316_bin.22	MttB (pyl)	No	Non	Non	d__Bacteria	p__Desulfobacterota	c__Desulfovibrionia	o__Desulfovibrionales	f__Desulfovibrionaceae	g__Bilophila	s__Bilophila wadsworthia
contigs_WenC_2017__N316__bin.22.fa.genes.faa_NODE_28542_length_1555_cov_3.91_1	WenC_2017_N316_bin.22	MttB (pyl)	No	Non	Non	d__Bacteria	p__Desulfobacterota	c__Desulfovibrionia	o__Desulfovibrionales	f__Desulfovibrionaceae	g__Bilophila	s__Bilophila wadsworthia
contigs_WenC_2017__N315__bin.68.fa.genes.faa_NODE_757_length_22481_cov_44.5228_3	WenC_2017_N315_bin.68	CntA/YeaW	No	Pro	Pro	d__Bacteria	p__Proteobacteria	c__Gammaproteobacteria	o__Enterobacterales	f__Enterobacteriaceae	g__Klebsiella	s__Klebsiella pneumoniae
contigs_WenC_2017__N315__bin.32.fa.genes.faa_NODE_519_length_28500_cov_12.3893_5	WenC_2017_N315_bin.32	CntA/YeaW	No	Pro	Pro	d__Bacteria	p__Proteobacteria	c__Gammaproteobacteria	o__Enterobacterales	f__Enterobacteriaceae	g__Escherichia	s__Escherichia flexneri
contigs_WenC_2017__N310__bin.75.fa.genes.faa_NODE_7407_length_6901_cov_4.29433_1	WenC_2017_N310_bin.75	MtxB (non-pyl)	Yes	Non	Non	d__Bacteria	p__Firmicutes_A	c__Clostridia	o__Lachnospirales	f__Lachnospiraceae	g__Blautia	s__Blautia sp001304935
contigs_WenC_2017__N310__bin.75.fa.genes.faa_NODE_2327_length_20076_cov_4.08286_4	WenC_2017_N310_bin.75	MtxB (non-pyl)	Yes	Non	Non	d__Bacteria	p__Firmicutes_A	c__Clostridia	o__Lachnospirales	f__Lachnospiraceae	g__Blautia	s__Blautia sp001304935
contigs_WenC_2017__N310__bin.75.fa.genes.faa_NODE_21449_length_2495_cov_4.10328_1	WenC_2017_N310_bin.75	MtxB (non-pyl)	Yes	Non	Non	d__Bacteria	p__Firmicutes_A	c__Clostridia	o__Lachnospirales	f__Lachnospiraceae	g__Blautia	s__Blautia sp001304935
contigs_WenC_2017__N310__bin.75.fa.genes.faa_NODE_12968_length_4060_cov_2.64694_2	WenC_2017_N310_bin.75	MtxB (non-pyl)	Yes	Non	Non	d__Bacteria	p__Firmicutes_A	c__Clostridia	o__Lachnospirales	f__Lachnospiraceae	g__Blautia	s__Blautia sp001304935
contigs_WenC_2017__N310__bin.75.fa.genes.faa_NODE_10681_length_4870_cov_3.77902_1	WenC_2017_N310_bin.75	MtxB (non-pyl)	Yes	Non	Non	d__Bacteria	p__Firmicutes_A	c__Clostridia	o__Lachnospirales	f__Lachnospiraceae	g__Blautia	s__Blautia sp001304935
contigs_WenC_2017__N310__bin.47.fa.genes.faa_NODE_8109_length_6326_cov_4.32084_4	WenC_2017_N310_bin.47	CntA/YeaW	No	Pro	Pro	d__Bacteria	p__Proteobacteria	c__Gammaproteobacteria	o__Enterobacterales	f__Enterobacteriaceae	g__Escherichia	s__Escherichia flexneri
contigs_WenC_2017__N310__bin.115.fa.genes.faa_NODE_1080_length_37636_cov_8.7561_16	WenC_2017_N310_bin.115	CutC	No	Pro	Pro	d__Bacteria	p__Firmicutes_A	c__Clostridia	o__Lachnospirales	f__Lachnospiraceae	g__Enterocloster	s__Enterocloster sp001517625
contigs_WenC_2017__N295__bin.29.fa.genes.faa_NODE_5877_length_4935_cov_3.97705_2	WenC_2017_N295_bin.29	CutC	No	Pro	Pro	d__Bacteria	p__Desulfobacterota	c__Desulfovibrionia	o__Desulfovibrionales	f__Desulfovibrionaceae	g__Bilophila	s__Bilophila sp900550745
contigs_WenC_2017__N295__bin.1.fa.genes.faa_NODE_2804_length_11654_cov_5.773_5	WenC_2017_N295_bin.1	MtxB (non-pyl)	Yes	Non	Non	d__Bacteria	p__Firmicutes_A	c__Clostridia	o__Oscillospirales	f__Butyricicoccaceae	g__Butyricicoccus	s__Butyricicoccus sp900547195
contigs_WenC_2017__N290__bin.48.fa.genes.faa_NODE_1504_length_21027_cov_6.6523_15	WenC_2017_N290_bin.48	CntA/YeaW	No	Pro	Pro	d__Bacteria	p__Proteobacteria	c__Gammaproteobacteria	o__Enterobacterales	f__Enterobacteriaceae	g__Escherichia	s__Escherichia flexneri
contigs_WenC_2017__N288__bin.23.fa.genes.faa_NODE_219_length_62541_cov_12.2474_52	WenC_2017_N288_bin.23	CntA/YeaW	No	Pro	Pro	d__Bacteria	p__Proteobacteria	c__Gammaproteobacteria	o__Enterobacterales	f__Enterobacteriaceae	g__Escherichia	s__Escherichia flexneri
contigs_WenC_2017__N288__bin.20.fa.genes.faa_NODE_4038_length_3411_cov_4.36323_1	WenC_2017_N288_bin.20	GrdI	No	Pro	Pro	d__Bacteria	p__Firmicutes_A	c__Clostridia	o__Lachnospirales	f__Lachnospiraceae	g__Enterocloster	s__Enterocloster bolteae
contigs_WenC_2017__N288__bin.16.fa.genes.faa_NODE_4493_length_2985_cov_6.04061_3	WenC_2017_N288_bin.16	MtxB (non-pyl)	No	Non	Non	d__Bacteria	p__Desulfobacterota	c__Desulfovibrionia	o__Desulfovibrionales	f__Desulfovibrionaceae	g__Bilophila	s__Bilophila wadsworthia
contigs_WenC_2017__N288__bin.16.fa.genes.faa_NODE_2689_length_6141_cov_5.60746_2	WenC_2017_N288_bin.16	MtxB (non-pyl)	No	Non	Non	d__Bacteria	p__Desulfobacterota	c__Desulfovibrionia	o__Desulfovibrionales	f__Desulfovibrionaceae	g__Bilophila	s__Bilophila wadsworthia
contigs_WenC_2017__N288__bin.16.fa.genes.faa_NODE_813_length_25488_cov_7.55188_18	WenC_2017_N288_bin.16	MttB (pyl)	No	Non	Non	d__Bacteria	p__Desulfobacterota	c__Desulfovibrionia	o__Desulfovibrionales	f__Desulfovibrionaceae	g__Bilophila	s__Bilophila wadsworthia
contigs_WenC_2017__N288__bin.16.fa.genes.faa_NODE_1172_length_18330_cov_5.52564_17	WenC_2017_N288_bin.16	MttB (pyl)	No	Non	Non	d__Bacteria	p__Desulfobacterota	c__Desulfovibrionia	o__Desulfovibrionales	f__Desulfovibrionaceae	g__Bilophila	s__Bilophila wadsworthia
contigs_WenC_2017__N287__bin.12.fa.genes.faa_NODE_6132_length_5065_cov_4.31377_3	WenC_2017_N287_bin.12	MtxB (non-pyl)	No	Non	Non	d__Bacteria	p__Desulfobacterota	c__Desulfovibrionia	o__Desulfovibrionales	f__Desulfovibrionaceae	g__Bilophila	s__Bilophila wadsworthia
contigs_WenC_2017__N287__bin.12.fa.genes.faa_NODE_8262_length_3829_cov_4.98543_5	WenC_2017_N287_bin.12	MttB (pyl)	No	Non	Non	d__Bacteria	p__Desulfobacterota	c__Desulfovibrionia	o__Desulfovibrionales	f__Desulfovibrionaceae	g__Bilophila	s__Bilophila wadsworthia
contigs_WenC_2017__N287__bin.12.fa.genes.faa_NODE_6795_length_4606_cov_5.52648_2	WenC_2017_N287_bin.12	MttB (pyl)	No	Non	Non	d__Bacteria	p__Desulfobacterota	c__Desulfovibrionia	o__Desulfovibrionales	f__Desulfovibrionaceae	g__Bilophila	s__Bilophila wadsworthia
contigs_WenC_2017__N286__bin.14.fa.genes.faa_NODE_218_length_53942_cov_7.42689_14	WenC_2017_N286_bin.14	CntA/YeaW	No	Pro	Pro	d__Bacteria	p__Proteobacteria	c__Gammaproteobacteria	o__Enterobacterales	f__Enterobacteriaceae	g__Klebsiella	s__Klebsiella pneumoniae
contigs_WenC_2017__N285__bin.30.fa.genes.faa_NODE_11029_length_1910_cov_4.59137_1	WenC_2017_N285_bin.30	CntA/YeaW	No	Pro	Pro	d__Bacteria	p__Proteobacteria	c__Gammaproteobacteria	o__Enterobacterales	f__Enterobacteriaceae	g__Escherichia	s__Escherichia flexneri
contigs_WenC_2017__N285__bin.23.fa.genes.faa_NODE_13423_length_1607_cov_2.89884_2	WenC_2017_N285_bin.23	MttB (pyl)	No	Non	Non	d__Bacteria	p__Desulfobacterota	c__Desulfovibrionia	o__Desulfovibrionales	f__Desulfovibrionaceae	g__Bilophila	s__Bilophila wadsworthia
contigs_WenC_2017__N279__bin.50.fa.genes.faa_NODE_820_length_30269_cov_5.98878_8	WenC_2017_N279_bin.50	CntA/YeaW	No	Pro	Pro	d__Bacteria	p__Proteobacteria	c__Gammaproteobacteria	o__Enterobacterales	f__Enterobacteriaceae	g__Escherichia	s__Escherichia flexneri
contigs_WenC_2017__N279__bin.3.fa.genes.faa_NODE_2820_length_11798_cov_3.89006_6	WenC_2017_N279_bin.3	MtxB (non-pyl)	No	Non	Non	d__Bacteria	p__Desulfobacterota	c__Desulfovibrionia	o__Desulfovibrionales	f__Desulfovibrionaceae	g__Bilophila	s__Bilophila wadsworthia
contigs_WenC_2017__N279__bin.3.fa.genes.faa_NODE_11975_length_3240_cov_5.47975_4	WenC_2017_N279_bin.3	MtxB (non-pyl)	No	Non	Non	d__Bacteria	p__Desulfobacterota	c__Desulfovibrionia	o__Desulfovibrionales	f__Desulfovibrionaceae	g__Bilophila	s__Bilophila wadsworthia
contigs_WenC_2017__N279__bin.3.fa.genes.faa_NODE_4017_length_8703_cov_5.81903_6	WenC_2017_N279_bin.3	MttB (pyl)	No	Non	Non	d__Bacteria	p__Desulfobacterota	c__Desulfovibrionia	o__Desulfovibrionales	f__Desulfovibrionaceae	g__Bilophila	s__Bilophila wadsworthia
contigs_WenC_2017__N279__bin.3.fa.genes.faa_NODE_2820_length_11798_cov_3.89006_4	WenC_2017_N279_bin.3	MttB (pyl)	No	Non	Non	d__Bacteria	p__Desulfobacterota	c__Desulfovibrionia	o__Desulfovibrionales	f__Desulfovibrionaceae	g__Bilophila	s__Bilophila wadsworthia
contigs_WenC_2017__N253__bin.42.fa.genes.faa_NODE_3868_length_19985_cov_5.06327_15	WenC_2017_N253_bin.42	CutC	Yes	Pro	Pro	d__Bacteria	p__Firmicutes_A	c__Clostridia	o__Oscillospirales	f__Oscillospiraceae	g__	s__
contigs_WenC_2017__N253__bin.3.fa.genes.faa_NODE_4779_length_16325_cov_5.56939_13	WenC_2017_N253_bin.3	CntA/YeaW	No	Pro	Pro	d__Bacteria	p__Proteobacteria	c__Gammaproteobacteria	o__Enterobacterales	f__Enterobacteriaceae	g__Escherichia	s__Escherichia flexneri
contigs_WenC_2017__N253__bin.166.fa.genes.faa_NODE_11491_length_6224_cov_4.84276_5	WenC_2017_N253_bin.166	GrdI	Yes	Pro	Pro	d__Bacteria	p__Synergistota	c__Synergistia	o__Synergistales	f__Dethiosulfovibrionaceae	g__Pyramidobacter	s__Pyramidobacter piscolens
contigs_WenC_2017__N253__bin.13.fa.genes.faa_NODE_9_length_481472_cov_29.0204_368	WenC_2017_N253_bin.13	CutC	No	Pro	Pro	d__Bacteria	p__Desulfobacterota	c__Desulfovibrionia	o__Desulfovibrionales	f__Desulfovibrionaceae	g__Desulfovibrio	s__Desulfovibrio sp900319575
contigs_WenC_2017__N244__bin.65.fa.genes.faa_NODE_6519_length_10527_cov_6.54202_8	WenC_2017_N244_bin.65	MtxB (non-pyl)	No	Non	Non	d__Bacteria	p__Desulfobacterota	c__Desulfovibrionia	o__Desulfovibrionales	f__Desulfovibrionaceae	g__Bilophila	s__Bilophila wadsworthia
contigs_WenC_2017__N244__bin.65.fa.genes.faa_NODE_7723_length_8968_cov_8.3358_7	WenC_2017_N244_bin.65	MttB (pyl)	No	Non	Non	d__Bacteria	p__Desulfobacterota	c__Desulfovibrionia	o__Desulfovibrionales	f__Desulfovibrionaceae	g__Bilophila	s__Bilophila wadsworthia
contigs_WenC_2017__N244__bin.65.fa.genes.faa_NODE_6519_length_10527_cov_6.54202_6	WenC_2017_N244_bin.65	MttB (pyl)	No	Non	Non	d__Bacteria	p__Desulfobacterota	c__Desulfovibrionia	o__Desulfovibrionales	f__Desulfovibrionaceae	g__Bilophila	s__Bilophila wadsworthia
contigs_WenC_2017__N236__bin.16.fa.genes.faa_NODE_531_length_28244_cov_4.51829_21	WenC_2017_N236_bin.16	CntA/YeaW	No	Pro	Pro	d__Bacteria	p__Proteobacteria	c__Gammaproteobacteria	o__Enterobacterales	f__Enterobacteriaceae	g__Klebsiella	s__Klebsiella pneumoniae
contigs_WenC_2017__N235__bin.53.fa.genes.faa_NODE_9509_length_3905_cov_4.18831_3	WenC_2017_N235_bin.53	MtxB (non-pyl)	No	Non	Non	d__Bacteria	p__Desulfobacterota	c__Desulfovibrionia	o__Desulfovibrionales	f__Desulfovibrionaceae	g__Bilophila	s__Bilophila wadsworthia
contigs_WenC_2017__N235__bin.53.fa.genes.faa_NODE_13996_length_2415_cov_4.06398_1	WenC_2017_N235_bin.53	MttB (pyl)	No	Non	Non	d__Bacteria	p__Desulfobacterota	c__Desulfovibrionia	o__Desulfovibrionales	f__Desulfovibrionaceae	g__Bilophila	s__Bilophila wadsworthia
contigs_WenC_2017__N235__bin.53.fa.genes.faa_NODE_12158_length_2887_cov_3.63136_1	WenC_2017_N235_bin.53	MttB (pyl)	No	Non	Non	d__Bacteria	p__Desulfobacterota	c__Desulfovibrionia	o__Desulfovibrionales	f__Desulfovibrionaceae	g__Bilophila	s__Bilophila wadsworthia
contigs_WenC_2017__N217__bin.4.fa.genes.faa_NODE_251_length_54204_cov_9.10126_17	WenC_2017_N217_bin.4	CutC	No	Pro	Pro	d__Bacteria	p__Firmicutes_A	c__Clostridia	o__Lachnospirales	f__Lachnospiraceae	g__Enterocloster	s__Enterocloster sp001517625
contigs_WenC_2017__N216__bin.33.fa.genes.faa_NODE_148_length_71977_cov_7.4215_6	WenC_2017_N216_bin.33	CntA/YeaW	No	Pro	Pro	d__Bacteria	p__Proteobacteria	c__Gammaproteobacteria	o__Enterobacterales	f__Enterobacteriaceae	g__Escherichia	s__Escherichia coli_D
contigs_WenC_2017__N216__bin.27.fa.genes.faa_NODE_199_length_62901_cov_10.1742_52	WenC_2017_N216_bin.27	GrdI	No	Pro	Pro	d__Bacteria	p__Firmicutes_A	c__Clostridia	o__Lachnospirales	f__Lachnospiraceae	g__Enterocloster	s__Enterocloster bolteae
contigs_WenC_2017__N216__bin.20.fa.genes.faa_NODE_2_length_274543_cov_25.0906_80	WenC_2017_N216_bin.20	CutC	No	Pro	Pro	d__Bacteria	p__Firmicutes_A	c__Clostridia	o__Lachnospirales	f__Lachnospiraceae	g__Enterocloster	s__Enterocloster sp001517625
contigs_WenC_2017__N209__bin.15.fa.genes.faa_NODE_213_length_64122_cov_20.956_34	WenC_2017_N209_bin.15	CntA/YeaW	No	Pro	Pro	d__Bacteria	p__Proteobacteria	c__Gammaproteobacteria	o__Enterobacterales	f__Enterobacteriaceae	g__Escherichia	s__Escherichia flexneri
contigs_WenC_2017__N209__bin.11.fa.genes.faa_NODE_987_length_15629_cov_5.15391_11	WenC_2017_N209_bin.11	CutC	No	Pro	Pro	d__Bacteria	p__Firmicutes_A	c__Clostridia	o__Lachnospirales	f__Lachnospiraceae	g__Enterocloster	s__Enterocloster sp900538485
contigs_WenC_2017__N039__bin.6.fa.genes.faa_NODE_15_length_159566_cov_38.82_127	WenC_2017_N039_bin.6	GrdI	No	Pro	Pro	d__Bacteria	p__Firmicutes_A	c__Clostridia	o__Lachnospirales	f__Lachnospiraceae	g__Enterocloster	s__Enterocloster bolteae
contigs_WenC_2017__N038__bin.4.fa.genes.faa_NODE_3019_length_6843_cov_3.60386_3	WenC_2017_N038_bin.4	MtxB (non-pyl)	No	Non	Non	d__Bacteria	p__Desulfobacterota	c__Desulfovibrionia	o__Desulfovibrionales	f__Desulfovibrionaceae	g__Bilophila	s__Bilophila wadsworthia
contigs_WenC_2017__N038__bin.4.fa.genes.faa_NODE_7463_length_3126_cov_3.03419_3	WenC_2017_N038_bin.4	MttB (pyl)	No	Non	Non	d__Bacteria	p__Desulfobacterota	c__Desulfovibrionia	o__Desulfovibrionales	f__Desulfovibrionaceae	g__Bilophila	s__Bilophila wadsworthia
contigs_WenC_2017__N037__bin.38.fa.genes.faa_NODE_3525_length_8777_cov_4.05962_6	WenC_2017_N037_bin.38	CutC	No	Pro	Pro	d__Bacteria	p__Desulfobacterota	c__Desulfovibrionia	o__Desulfovibrionales	f__Desulfovibrionaceae	g__Desulfovibrio	s__Desulfovibrio sp900319575
contigs_WenC_2017__N037__bin.29.fa.genes.faa_NODE_8141_length_4247_cov_3.79723_4	WenC_2017_N037_bin.29	MttB (pyl)	No	Non	Non	d__Bacteria	p__Desulfobacterota	c__Desulfovibrionia	o__Desulfovibrionales	f__Desulfovibrionaceae	g__Bilophila	s__Bilophila wadsworthia
contigs_WenC_2017__N037__bin.29.fa.genes.faa_NODE_6258_length_5356_cov_2.61743_6	WenC_2017_N037_bin.29	MttB (pyl)	No	Non	Non	d__Bacteria	p__Desulfobacterota	c__Desulfovibrionia	o__Desulfovibrionales	f__Desulfovibrionaceae	g__Bilophila	s__Bilophila wadsworthia
contigs_WenC_2017__N036__bin.16.fa.genes.faa_NODE_3697_length_7366_cov_4.92217_7	WenC_2017_N036_bin.16	CntA/YeaW	No	Pro	Pro	d__Bacteria	p__Proteobacteria	c__Gammaproteobacteria	o__Enterobacterales	f__Enterobacteriaceae	g__Escherichia	s__Escherichia flexneri
contigs_WenC_2017__N031__bin.14.fa.genes.faa_NODE_282_length_60922_cov_52.13_57	WenC_2017_N031_bin.14	CntA/YeaW	No	Pro	Pro	d__Bacteria	p__Proteobacteria	c__Gammaproteobacteria	o__Enterobacterales	f__Enterobacteriaceae	g__Escherichia	s__Escherichia flexneri
contigs_WenC_2017__N030__bin.11.fa.genes.faa_NODE_353_length_49987_cov_11.9949_34	WenC_2017_N030_bin.11	CutC	No	Pro	Pro	d__Bacteria	p__Firmicutes_A	c__Clostridia	o__Lachnospirales	f__Lachnospiraceae	g__Enterocloster	s__Enterocloster sp001517625
contigs_WenC_2017__N027__bin.24.fa.genes.faa_NODE_6902_length_3926_cov_3.68044_4	WenC_2017_N027_bin.24	MtxB (non-pyl)	No	Non	Non	d__Bacteria	p__Desulfobacterota	c__Desulfovibrionia	o__Desulfovibrionales	f__Desulfovibrionaceae	g__Bilophila	s__Bilophila wadsworthia
contigs_WenC_2017__N026__bin.18.fa.genes.faa_NODE_1060_length_8231_cov_131.812_6	WenC_2017_N026_bin.18	CntA/YeaW	No	Pro	Pro	d__Bacteria	p__Proteobacteria	c__Gammaproteobacteria	o__Enterobacterales	f__Enterobacteriaceae	g__Escherichia	s__Escherichia flexneri
contigs_WenC_2017__N023__bin.13.fa.genes.faa_NODE_869_length_13581_cov_7.89716_10	WenC_2017_N023_bin.13	CutC	No	Pro	Pro	d__Bacteria	p__Proteobacteria	c__Gammaproteobacteria	o__Enterobacterales	f__Enterobacteriaceae	g__Klebsiella	s__Klebsiella quasipneumoniae
contigs_WenC_2017__N023__bin.13.fa.genes.faa_NODE_346_length_34190_cov_5.65757_30	WenC_2017_N023_bin.13	CntA/YeaW	No	Pro	Pro	d__Bacteria	p__Proteobacteria	c__Gammaproteobacteria	o__Enterobacterales	f__Enterobacteriaceae	g__Klebsiella	s__Klebsiella quasipneumoniae
contigs_WenC_2017__N019__bin.5.fa.genes.faa_NODE_7754_length_3137_cov_3.72064_2	WenC_2017_N019_bin.5	MtxB (non-pyl)	No	Non	Non	d__Bacteria	p__Desulfobacterota	c__Desulfovibrionia	o__Desulfovibrionales	f__Desulfovibrionaceae	g__Bilophila	s__Bilophila wadsworthia
contigs_WenC_2017__N019__bin.5.fa.genes.faa_NODE_8463_length_2927_cov_3.59227_2	WenC_2017_N019_bin.5	MttB (pyl)	No	Non	Non	d__Bacteria	p__Desulfobacterota	c__Desulfovibrionia	o__Desulfovibrionales	f__Desulfovibrionaceae	g__Bilophila	s__Bilophila wadsworthia
contigs_WenC_2017__N019__bin.5.fa.genes.faa_NODE_3682_length_5713_cov_3.88636_4	WenC_2017_N019_bin.5	MttB (pyl)	No	Non	Non	d__Bacteria	p__Desulfobacterota	c__Desulfovibrionia	o__Desulfovibrionales	f__Desulfovibrionaceae	g__Bilophila	s__Bilophila wadsworthia
contigs_WenC_2017__N018__bin.38.fa.genes.faa_NODE_1764_length_17970_cov_92.7909_5	WenC_2017_N018_bin.38	CutC	No	Pro	Pro	d__Bacteria	p__Proteobacteria	c__Gammaproteobacteria	o__Enterobacterales	f__Enterobacteriaceae	g__Klebsiella	s__Klebsiella quasipneumoniae
contigs_WenC_2017__N017__bin.24.fa.genes.faa_NODE_1603_length_11526_cov_7.67788_6	WenC_2017_N017_bin.24	CntA/YeaW	No	Pro	Pro	d__Bacteria	p__Proteobacteria	c__Gammaproteobacteria	o__Enterobacterales	f__Enterobacteriaceae	g__Escherichia	s__Escherichia flexneri
contigs_VogtmannE_2016__MMRS97052561ST-27-0-0__bin.73.fa.genes.faa_NODE_16341_length_2156_cov_1.88196_2	VogtmannE_2016_MMRS97052561ST2700_bin.73	MttB (pyl)	No	Non	Non	d__Bacteria	p__Desulfobacterota	c__Desulfovibrionia	o__Desulfovibrionales	f__Desulfovibrionaceae	g__Bilophila	s__Bilophila wadsworthia
contigs_VogtmannE_2016__MMRS97052561ST-27-0-0__bin.13.fa.genes.faa_NODE_4629_length_7016_cov_2.89973_6	VogtmannE_2016_MMRS97052561ST2700_bin.13	MtxB (non-pyl)	Yes	Non	Non	d__Bacteria	p__Firmicutes_A	c__Clostridia	o__Oscillospirales	f__Oscillospiraceae	g__CAG-110	s__CAG-110 sp003525905
contigs_VogtmannE_2016__MMRS95674036ST-27-0-0__bin.4.fa.genes.faa_NODE_557_length_31026_cov_3.14029_8	VogtmannE_2016_MMRS95674036ST2700_bin.4	CutC	No	Pro	Pro	d__Bacteria	p__Firmicutes_A	c__Clostridia	o__Lachnospirales	f__Lachnospiraceae	g__Enterocloster	s__Enterocloster sp001517625
contigs_VogtmannE_2016__MMRS94549160ST-27-0-0__bin.34.fa.genes.faa_NODE_6171_length_6218_cov_2.43988_3	VogtmannE_2016_MMRS94549160ST2700_bin.34	CntA/YeaW	No	Pro	Pro	d__Bacteria	p__Proteobacteria	c__Gammaproteobacteria	o__Enterobacterales	f__Enterobacteriaceae	g__Escherichia	s__Escherichia flexneri
VogtmannE_2016__MMRS93621581ST2700__bin.15.fa.genes.faa_NODE_5111_length_8087_cov_2.90227_9	VogtmannE_2016_MMRS93621581ST2700_bin.15	MtbB	No	Non	Non	d__Archaea	p__Thermoplasmatota	c__Thermoplasmata	o__Methanomassiliicoccales	f__Methanomassiliicoccaceae	g__Methanomassiliicoccus	s__Methanomassiliicoccus intestinalis
contigs_VogtmannE_2016__MMRS93621581ST-27-0-0__bin.15.fa.genes.faa_NODE_5111_length_8087_cov_2.90227_7	VogtmannE_2016_MMRS93621581ST2700_bin.15	MttB (pyl)	No	Non	Non	d__Archaea	p__Thermoplasmatota	c__Thermoplasmata	o__Methanomassiliicoccales	f__Methanomassiliicoccaceae	g__Methanomassiliicoccus	s__Methanomassiliicoccus intestinalis
contigs_VogtmannE_2016__MMRS92546335ST-27-0-0__bin.26.fa.genes.faa_NODE_3147_length_4858_cov_3.33042_4	VogtmannE_2016_MMRS92546335ST2700_bin.26	GrdI	No	Pro	Pro	d__Bacteria	p__Firmicutes_A	c__Clostridia	o__Lachnospirales	f__Lachnospiraceae	g__Enterocloster	s__Enterocloster bolteae
contigs_VogtmannE_2016__MMRS92544445ST-27-0-0__bin.1.fa.genes.faa_NODE_66_length_181369_cov_8.47598_20	VogtmannE_2016_MMRS92544445ST2700_bin.1	CntA/YeaW	No	Pro	Pro	d__Bacteria	p__Proteobacteria	c__Gammaproteobacteria	o__Enterobacterales	f__Enterobacteriaceae	g__Klebsiella	s__Klebsiella pneumoniae
contigs_VogtmannE_2016__MMRS88581325ST-27-0-0__bin.5.fa.genes.faa_NODE_266_length_68078_cov_5.14616_13	VogtmannE_2016_MMRS88581325ST2700_bin.5	MtmB	Yes	Non	Non	d__Archaea	p__Thermoplasmatota	c__Thermoplasmata	o__Methanomassiliicoccales	f__Methanomethylophilaceae	g__UBA71	s__UBA71 sp006954425
contigs_VogtmannE_2016__MMRS88581325ST-27-0-0__bin.5.fa.genes.faa_NODE_266_length_68078_cov_5.14616_11	VogtmannE_2016_MMRS88581325ST2700_bin.5	MtmB	Yes	Non	Non	d__Archaea	p__Thermoplasmatota	c__Thermoplasmata	o__Methanomassiliicoccales	f__Methanomethylophilaceae	g__UBA71	s__UBA71 sp006954425
contigs_VogtmannE_2016__MMRS86168210ST-27-0-0__bin.16.fa.genes.faa_NODE_400_length_19074_cov_9.45823_6	VogtmannE_2016_MMRS86168210ST2700_bin.16	CutC	No	Pro	Pro	d__Bacteria	p__Proteobacteria	c__Gammaproteobacteria	o__Enterobacterales	f__Enterobacteriaceae	g__Klebsiella_B	s__
contigs_VogtmannE_2016__MMRS86168210ST-27-0-0__bin.16.fa.genes.faa_NODE_12967_length_2631_cov_5.80435_1	VogtmannE_2016_MMRS86168210ST2700_bin.16	CntA/YeaW	No	Pro	Pro	d__Bacteria	p__Proteobacteria	c__Gammaproteobacteria	o__Enterobacterales	f__Enterobacteriaceae	g__Klebsiella_B	s__
contigs_VogtmannE_2016__MMRS85438660ST-27-0-0__bin.8.fa.genes.faa_NODE_2814_length_3150_cov_3.09402_2	VogtmannE_2016_MMRS85438660ST2700_bin.8	MtxB (non-pyl)	No	Non	Non	d__Bacteria	p__Desulfobacterota	c__Desulfovibrionia	o__Desulfovibrionales	f__Desulfovibrionaceae	g__Bilophila	s__Bilophila wadsworthia
contigs_VogtmannE_2016__MMRS85438660ST-27-0-0__bin.8.fa.genes.faa_NODE_2962_length_2932_cov_2.23149_2	VogtmannE_2016_MMRS85438660ST2700_bin.8	MttB (pyl)	No	Non	Non	d__Bacteria	p__Desulfobacterota	c__Desulfovibrionia	o__Desulfovibrionales	f__Desulfovibrionaceae	g__Bilophila	s__Bilophila wadsworthia
contigs_VogtmannE_2016__MMRS85438660ST-27-0-0__bin.8.fa.genes.faa_NODE_2493_length_3766_cov_2.96254_2	VogtmannE_2016_MMRS85438660ST2700_bin.8	MttB (pyl)	No	Non	Non	d__Bacteria	p__Desulfobacterota	c__Desulfovibrionia	o__Desulfovibrionales	f__Desulfovibrionaceae	g__Bilophila	s__Bilophila wadsworthia
contigs_VogtmannE_2016__MMRS85438660ST-27-0-0__bin.23.fa.genes.faa_NODE_285_length_56052_cov_6.30909_11	VogtmannE_2016_MMRS85438660ST2700_bin.23	CutC	No	Pro	Pro	d__Bacteria	p__Firmicutes_A	c__Clostridia	o__Lachnospirales	f__Lachnospiraceae	g__Hungatella	s__Hungatella effluvii
contigs_VogtmannE_2016__MMRS85438660ST-27-0-0__bin.11.fa.genes.faa_NODE_852_length_16418_cov_3.35647_2	VogtmannE_2016_MMRS85438660ST2700_bin.11	MtxB (non-pyl)	Yes	Non	Non	d__Bacteria	p__Firmicutes_A	c__Clostridia	o__Lachnospirales	f__Lachnospiraceae	g__Blautia	s__Blautia sp001304935
contigs_VogtmannE_2016__MMRS85438660ST-27-0-0__bin.11.fa.genes.faa_NODE_852_length_16418_cov_3.35647_11	VogtmannE_2016_MMRS85438660ST2700_bin.11	MtxB (non-pyl)	Yes	Non	Non	d__Bacteria	p__Firmicutes_A	c__Clostridia	o__Lachnospirales	f__Lachnospiraceae	g__Blautia	s__Blautia sp001304935
contigs_VogtmannE_2016__MMRS85438660ST-27-0-0__bin.11.fa.genes.faa_NODE_561_length_26454_cov_4.0722_23	VogtmannE_2016_MMRS85438660ST2700_bin.11	MtxB (non-pyl)	Yes	Non	Non	d__Bacteria	p__Firmicutes_A	c__Clostridia	o__Lachnospirales	f__Lachnospiraceae	g__Blautia	s__Blautia sp001304935
contigs_VogtmannE_2016__MMRS85438660ST-27-0-0__bin.11.fa.genes.faa_NODE_496_length_30380_cov_4.09062_11	VogtmannE_2016_MMRS85438660ST2700_bin.11	MtxB (non-pyl)	Yes	Non	Non	d__Bacteria	p__Firmicutes_A	c__Clostridia	o__Lachnospirales	f__Lachnospiraceae	g__Blautia	s__Blautia sp001304935
contigs_VogtmannE_2016__MMRS85438660ST-27-0-0__bin.11.fa.genes.faa_NODE_426_length_37180_cov_4.49851_20	VogtmannE_2016_MMRS85438660ST2700_bin.11	MtxB (non-pyl)	Yes	Non	Non	d__Bacteria	p__Firmicutes_A	c__Clostridia	o__Lachnospirales	f__Lachnospiraceae	g__Blautia	s__Blautia sp001304935
contigs_VogtmannE_2016__MMRS85438660ST-27-0-0__bin.11.fa.genes.faa_NODE_3036_length_2824_cov_3.8978_1	VogtmannE_2016_MMRS85438660ST2700_bin.11	MtxB (non-pyl)	Yes	Non	Non	d__Bacteria	p__Firmicutes_A	c__Clostridia	o__Lachnospirales	f__Lachnospiraceae	g__Blautia	s__Blautia sp001304935
contigs_VogtmannE_2016__MMRS85382779ST-27-0-0__bin.8.fa.genes.faa_NODE_7_length_235718_cov_6.46707_182	VogtmannE_2016_MMRS85382779ST2700_bin.8	CntA/YeaW	No	Pro	Pro	d__Bacteria	p__Proteobacteria	c__Gammaproteobacteria	o__Enterobacterales	f__Enterobacteriaceae	g__Escherichia	s__Escherichia coli_D
contigs_VogtmannE_2016__MMRS81671217ST-27-0-0__bin.2.fa.genes.faa_NODE_2700_length_11875_cov_4.1692_10	VogtmannE_2016_MMRS81671217ST2700_bin.2	MtxB (non-pyl)	Yes	Non	Non	d__Bacteria	p__Firmicutes_A	c__Clostridia	o__Oscillospirales	f__Oscillospiraceae	g__UBA738	s__UBA738 sp003522945
contigs_VogtmannE_2016__MMRS80093644ST-27-0-0__bin.6.fa.genes.faa_NODE_6656_length_3502_cov_1.65883_3	VogtmannE_2016_MMRS80093644ST2700_bin.6	MttB (pyl)	No	Non	Non	d__Bacteria	p__Desulfobacterota	c__Desulfovibrionia	o__Desulfovibrionales	f__Desulfovibrionaceae	g__Bilophila	s__Bilophila wadsworthia
contigs_VogtmannE_2016__MMRS80093644ST-27-0-0__bin.28.fa.genes.faa_NODE_734_length_34688_cov_4.09624_34	VogtmannE_2016_MMRS80093644ST2700_bin.28	CntA/YeaW	No	Pro	Pro	d__Bacteria	p__Proteobacteria	c__Gammaproteobacteria	o__Enterobacterales	f__Enterobacteriaceae	g__Escherichia	s__Escherichia flexneri
contigs_VogtmannE_2016__MMRS77487595ST-27-0-0__bin.54.fa.genes.faa_NODE_200_length_92139_cov_6.51854_88	VogtmannE_2016_MMRS77487595ST2700_bin.54	CntA/YeaW	No	Pro	Pro	d__Bacteria	p__Proteobacteria	c__Gammaproteobacteria	o__Enterobacterales	f__Enterobacteriaceae	g__Escherichia	s__Escherichia flexneri
contigs_VogtmannE_2016__MMRS73787048ST-27-0-0__bin.25.fa.genes.faa_NODE_4675_length_7421_cov_3.76541_1	VogtmannE_2016_MMRS73787048ST2700_bin.25	MtxB (non-pyl)	Yes	Non	Non	d__Bacteria	p__Firmicutes_A	c__Clostridia	o__Peptostreptococcales	f__Peptostreptococcaceae	g__Intestinibacter	s__Intestinibacter bartlettii
contigs_VogtmannE_2016__MMRS72980899ST-27-0-0__bin.37.fa.genes.faa_NODE_239_length_85164_cov_6.59007_31	VogtmannE_2016_MMRS72980899ST2700_bin.37	GrdI	No	Pro	Pro	d__Bacteria	p__Firmicutes_A	c__Clostridia	o__Lachnospirales	f__Lachnospiraceae	g__Enterocloster	s__Enterocloster bolteae
contigs_VogtmannE_2016__MMRS72802364ST-27-0-0__bin.7.fa.genes.faa_NODE_5554_length_6708_cov_3.53885_1	VogtmannE_2016_MMRS72802364ST2700_bin.7	GrdI	Yes	Pro	Pro	d__Bacteria	p__Firmicutes_A	c__Clostridia	o__Lachnospirales	f__Lachnospiraceae	g__Anaerostipes	s__Anaerostipes hadrus
contigs_VogtmannE_2016__MMRS71762412ST-27-0-0__bin.24.fa.genes.faa_NODE_349_length_61689_cov_4.20137_17	VogtmannE_2016_MMRS71762412ST2700_bin.24	GrdI	No	Pro	Pro	d__Bacteria	p__Firmicutes_A	c__Clostridia	o__Lachnospirales	f__Lachnospiraceae	g__Enterocloster	s__Enterocloster bolteae
contigs_VogtmannE_2016__MMRS68910755ST-27-0-0__bin.10.fa.genes.faa_NODE_5791_length_5401_cov_2.85859_2	VogtmannE_2016_MMRS68910755ST2700_bin.10	CutC	No	Pro	Pro	d__Bacteria	p__Firmicutes_A	c__Clostridia	o__Lachnospirales	f__Lachnospiraceae	g__Enterocloster	s__Enterocloster sp001517625
contigs_VogtmannE_2016__MMRS65945127ST-27-0-0__bin.49.fa.genes.faa_NODE_12_length_234392_cov_5.2509_2	VogtmannE_2016_MMRS65945127ST2700_bin.49	CntA/YeaW	No	Pro	Pro	d__Bacteria	p__Proteobacteria	c__Gammaproteobacteria	o__Enterobacterales	f__Enterobacteriaceae	g__Escherichia	s__Escherichia coli_D
contigs_VogtmannE_2016__MMRS65945127ST-27-0-0__bin.31.fa.genes.faa_NODE_575_length_30528_cov_9.07295_11	VogtmannE_2016_MMRS65945127ST2700_bin.31	MtxB (non-pyl)	Yes	Non	Non	d__Bacteria	p__Firmicutes_A	c__Clostridia	o__Lachnospirales	f__Lachnospiraceae	g__Blautia_A	s__Blautia_A sp000433815
contigs_VogtmannE_2016__MMRS65742083ST-27-0-0__bin.4.fa.genes.faa_NODE_2_length_399290_cov_53.1941_14	VogtmannE_2016_MMRS65742083ST2700_bin.4	CutC	No	Pro	Pro	d__Bacteria	p__Proteobacteria	c__Gammaproteobacteria	o__Enterobacterales	f__Enterobacteriaceae	g__Klebsiella_B	s__Klebsiella_B aerogenes
contigs_VogtmannE_2016__MMRS64281551ST-27-0-0__bin.39.fa.genes.faa_NODE_7160_length_3009_cov_1.72952_3	VogtmannE_2016_MMRS64281551ST2700_bin.39	CntA/YeaW	No	Pro	Pro	d__Bacteria	p__Proteobacteria	c__Gammaproteobacteria	o__Enterobacterales	f__Enterobacteriaceae	g__Escherichia	s__Escherichia flexneri
contigs_VogtmannE_2016__MMRS64281211ST-27-0-0__bin.29.fa.genes.faa_NODE_10_length_347131_cov_16.8937_115	VogtmannE_2016_MMRS64281211ST2700_bin.29	CntA/YeaW	No	Pro	Pro	d__Bacteria	p__Proteobacteria	c__Gammaproteobacteria	o__Enterobacterales	f__Enterobacteriaceae	g__Escherichia	s__Escherichia coli_D
contigs_VogtmannE_2016__MMRS62376181ST-27-0-0__bin.46.fa.genes.faa_NODE_379_length_54079_cov_4.17479_38	VogtmannE_2016_MMRS62376181ST2700_bin.46	CutC	No	Pro	Pro	d__Bacteria	p__Firmicutes_A	c__Clostridia	o__Lachnospirales	f__Lachnospiraceae	g__Enterocloster	s__Enterocloster sp001517625
contigs_VogtmannE_2016__MMRS57569834ST-27-0-0__bin.23.fa.genes.faa_NODE_450_length_44972_cov_6.26531_30	VogtmannE_2016_MMRS57569834ST2700_bin.23	CutC	No	Pro	Pro	d__Bacteria	p__Firmicutes_A	c__Clostridia	o__Lachnospirales	f__Lachnospiraceae	g__Enterocloster	s__Enterocloster sp001517625
contigs_VogtmannE_2016__MMRS54316675ST-27-0-0__bin.74.fa.genes.faa_NODE_3755_length_9985_cov_3.08862_7	VogtmannE_2016_MMRS54316675ST2700_bin.74	CutC	No	Pro	Pro	d__Bacteria	p__Desulfobacterota	c__Desulfovibrionia	o__Desulfovibrionales	f__Desulfovibrionaceae	g__Desulfovibrio	s__Desulfovibrio sp900319575
contigs_VogtmannE_2016__MMRS54316675ST-27-0-0__bin.61.fa.genes.faa_NODE_3207_length_11459_cov_3.45826_6	VogtmannE_2016_MMRS54316675ST2700_bin.61	MtxB (non-pyl)	Yes	Non	Non	d__Bacteria	p__Firmicutes_A	c__Clostridia	o__Oscillospirales	f__Oscillospiraceae	g__UBA738	s__UBA738 sp003522945
contigs_VogtmannE_2016__MMRS54316675ST-27-0-0__bin.56.fa.genes.faa_NODE_910_length_30275_cov_4.5142_27	VogtmannE_2016_MMRS54316675ST2700_bin.56	CntA/YeaW	No	Pro	Pro	d__Bacteria	p__Proteobacteria	c__Gammaproteobacteria	o__Enterobacterales	f__Enterobacteriaceae	g__Escherichia	s__Escherichia flexneri
contigs_VogtmannE_2016__MMRS54246132ST-27-0-0__bin.46.fa.genes.faa_NODE_7416_length_4522_cov_2.55339_1	VogtmannE_2016_MMRS54246132ST2700_bin.46	CutC	No	Pro	Pro	d__Bacteria	p__Proteobacteria	c__Gammaproteobacteria	o__Enterobacterales	f__Enterobacteriaceae	g__Klebsiella_B	s__Klebsiella_B aerogenes
contigs_VogtmannE_2016__MMRS51737257ST-27-0-0__bin.59.fa.genes.faa_NODE_3019_length_13615_cov_4.83481_4	VogtmannE_2016_MMRS51737257ST2700_bin.59	MtxB (non-pyl)	Yes	Non	Both	d__Bacteria	p__Synergistota	c__Synergistia	o__Synergistales	f__Synergistaceae	g__Cloacibacillus	s__Cloacibacillus evryensis
contigs_VogtmannE_2016__MMRS51737257ST-27-0-0__bin.59.fa.genes.faa_NODE_1168_length_28285_cov_4.16064_4	VogtmannE_2016_MMRS51737257ST2700_bin.59	MtxB (non-pyl)	Yes	Non	Both	d__Bacteria	p__Synergistota	c__Synergistia	o__Synergistales	f__Synergistaceae	g__Cloacibacillus	s__Cloacibacillus evryensis
contigs_VogtmannE_2016__MMRS51737257ST-27-0-0__bin.59.fa.genes.faa_NODE_1187_length_27907_cov_3.91412_4	VogtmannE_2016_MMRS51737257ST2700_bin.59	GrdI	Yes	Pro	Both	d__Bacteria	p__Synergistota	c__Synergistia	o__Synergistales	f__Synergistaceae	g__Cloacibacillus	s__Cloacibacillus evryensis
VogtmannE_2016__MMRS51737257ST2700__bin.24.fa.genes.faa_NODE_2706_length_14894_cov_4.12878_7	VogtmannE_2016_MMRS51737257ST2700_bin.24	MtbB	Yes	Non	Non	d__Archaea	p__Thermoplasmatota	c__Thermoplasmata	o__Methanomassiliicoccales	f__Methanomethylophilaceae	g__UBA71	s__UBA71 sp006954465
contigs_VogtmannE_2016__MMRS51737257ST-27-0-0__bin.24.fa.genes.faa_NODE_3928_length_10547_cov_4.1748_3	VogtmannE_2016_MMRS51737257ST2700_bin.24	MttB (pyl)	Yes	Non	Non	d__Archaea	p__Thermoplasmatota	c__Thermoplasmata	o__Methanomassiliicoccales	f__Methanomethylophilaceae	g__UBA71	s__UBA71 sp006954465
contigs_VogtmannE_2016__MMRS51737257ST-27-0-0__bin.24.fa.genes.faa_NODE_5365_length_7760_cov_4.11668_4	VogtmannE_2016_MMRS51737257ST2700_bin.24	MtmB	Yes	Non	Non	d__Archaea	p__Thermoplasmatota	c__Thermoplasmata	o__Methanomassiliicoccales	f__Methanomethylophilaceae	g__UBA71	s__UBA71 sp006954465
contigs_VogtmannE_2016__MMRS51737257ST-27-0-0__bin.24.fa.genes.faa_NODE_3125_length_13118_cov_3.58486_16	VogtmannE_2016_MMRS51737257ST2700_bin.24	MtmB	Yes	Non	Non	d__Archaea	p__Thermoplasmatota	c__Thermoplasmata	o__Methanomassiliicoccales	f__Methanomethylophilaceae	g__UBA71	s__UBA71 sp006954465
contigs_VogtmannE_2016__MMRS51307502ST-27-0-0__bin.6.fa.genes.faa_NODE_11480_length_3297_cov_3.09007_1	VogtmannE_2016_MMRS51307502ST2700_bin.6	GrdI	Yes	Pro	Pro	d__Bacteria	p__Firmicutes_A	c__Clostridia_A	o__Christensenellales	f__CAG-138	g__RUG472	s__RUG472 sp900545265
contigs_VogtmannE_2016__MMRS51307502ST-27-0-0__bin.17.fa.genes.faa_NODE_1441_length_13188_cov_3.38635_10	VogtmannE_2016_MMRS51307502ST2700_bin.17	MtxB (non-pyl)	Yes	Non	Non	d__Bacteria	p__Firmicutes_A	c__Clostridia	o__Oscillospirales	f__Oscillospiraceae	g__UBA738	s__UBA738 sp003522945
contigs_VogtmannE_2016__MMRS47685461ST-27-0-0__bin.25.fa.genes.faa_NODE_13_length_281262_cov_20.1703_228	VogtmannE_2016_MMRS47685461ST2700_bin.25	GrdI	No	Pro	Pro	d__Bacteria	p__Firmicutes_A	c__Clostridia	o__Lachnospirales	f__Lachnospiraceae	g__Enterocloster	s__Enterocloster bolteae
contigs_VogtmannE_2016__MMRS47662059ST-27-0-0__bin.43.fa.genes.faa_NODE_955_length_22263_cov_3.64693_18	VogtmannE_2016_MMRS47662059ST2700_bin.43	CntA/YeaW	No	Pro	Pro	d__Bacteria	p__Proteobacteria	c__Gammaproteobacteria	o__Enterobacterales	f__Enterobacteriaceae	g__Escherichia	s__Escherichia flexneri
contigs_VogtmannE_2016__MMRS47662059ST-27-0-0__bin.12.fa.genes.faa_NODE_80_length_81476_cov_16.9267_33	VogtmannE_2016_MMRS47662059ST2700_bin.12	CntA/YeaW	No	Pro	Pro	d__Bacteria	p__Proteobacteria	c__Gammaproteobacteria	o__Enterobacterales	f__Enterobacteriaceae	g__Klebsiella	s__Klebsiella pneumoniae
contigs_VogtmannE_2016__MMRS44587603ST-27-0-0__bin.51.fa.genes.faa_NODE_4944_length_6205_cov_2.15236_5	VogtmannE_2016_MMRS44587603ST2700_bin.51	CntA/YeaW	No	Pro	Pro	d__Bacteria	p__Proteobacteria	c__Gammaproteobacteria	o__Enterobacterales	f__Enterobacteriaceae	g__Klebsiella	s__Klebsiella pneumoniae
contigs_VogtmannE_2016__MMRS44203591ST-27-0-0__bin.3.fa.genes.faa_NODE_879_length_15853_cov_3.72927_2	VogtmannE_2016_MMRS44203591ST2700_bin.3	CutC	No	Pro	Pro	d__Bacteria	p__Firmicutes_A	c__Clostridia	o__Lachnospirales	f__Lachnospiraceae	g__Enterocloster	s__Enterocloster sp001517625
contigs_VogtmannE_2016__MMRS44197125ST-27-0-0__bin.62.fa.genes.faa_NODE_3455_length_8197_cov_2.72194_2	VogtmannE_2016_MMRS44197125ST2700_bin.62	GrdI	No	Pro	Pro	d__Bacteria	p__Firmicutes_A	c__Clostridia	o__Lachnospirales	f__Lachnospiraceae	g__Dorea	s__Dorea faecis
contigs_VogtmannE_2016__MMRS42780924ST-27-0-0__bin.23.fa.genes.faa_NODE_7545_length_5641_cov_1.85786_3	VogtmannE_2016_MMRS42780924ST2700_bin.23	MttB (pyl)	No	Non	Non	d__Bacteria	p__Desulfobacterota	c__Desulfovibrionia	o__Desulfovibrionales	f__Desulfovibrionaceae	g__Bilophila	s__Bilophila wadsworthia
contigs_VogtmannE_2016__MMRS42780924ST-27-0-0__bin.2.fa.genes.faa_NODE_695_length_43496_cov_3.31334_34	VogtmannE_2016_MMRS42780924ST2700_bin.2	CutC	No	Pro	Pro	d__Bacteria	p__Firmicutes_A	c__Clostridia	o__Lachnospirales	f__Lachnospiraceae	g__Enterocloster	s__Enterocloster sp001517625
contigs_VogtmannE_2016__MMRS41711735ST-27-0-0__bin.5.fa.genes.faa_NODE_220_length_37393_cov_45.0337_17	VogtmannE_2016_MMRS41711735ST2700_bin.5	CntA/YeaW	No	Pro	Pro	d__Bacteria	p__Proteobacteria	c__Gammaproteobacteria	o__Enterobacterales	f__Enterobacteriaceae	g__Escherichia	s__Escherichia flexneri
contigs_VogtmannE_2016__MMRS41266697ST-27-0-0__bin.5.fa.genes.faa_NODE_1_length_421134_cov_14.6837_232	VogtmannE_2016_MMRS41266697ST2700_bin.5	CntA/YeaW	No	Pro	Pro	d__Bacteria	p__Proteobacteria	c__Gammaproteobacteria	o__Enterobacterales	f__Enterobacteriaceae	g__Escherichia	s__Escherichia flexneri
contigs_VogtmannE_2016__MMRS39582183ST-27-0-0__bin.13.fa.genes.faa_NODE_4913_length_7110_cov_2.38738_7	VogtmannE_2016_MMRS39582183ST2700_bin.13	CutC	No	Pro	Pro	d__Bacteria	p__Desulfobacterota	c__Desulfovibrionia	o__Desulfovibrionales	f__Desulfovibrionaceae	g__Desulfovibrio	s__Desulfovibrio sp900319575
contigs_VogtmannE_2016__MMRS35808664ST-27-0-0__bin.18.fa.genes.faa_NODE_320_length_65044_cov_34.9187_7	VogtmannE_2016_MMRS35808664ST2700_bin.18	CntA/YeaW	No	Pro	Pro	d__Bacteria	p__Proteobacteria	c__Gammaproteobacteria	o__Enterobacterales	f__Enterobacteriaceae	g__Escherichia	s__Escherichia flexneri
contigs_VogtmannE_2016__MMRS35808664ST-27-0-0__bin.13.fa.genes.faa_NODE_1229_length_22142_cov_9.50989_13	VogtmannE_2016_MMRS35808664ST2700_bin.13	CntA/YeaW	No	Pro	Pro	d__Bacteria	p__Proteobacteria	c__Gammaproteobacteria	o__Enterobacterales	f__Enterobacteriaceae	g__Klebsiella	s__Klebsiella pneumoniae
contigs_VogtmannE_2016__MMRS32573774ST-27-0-0__bin.15.fa.genes.faa_NODE_199_length_92664_cov_5.10313_19	VogtmannE_2016_MMRS32573774ST2700_bin.15	MtxB (non-pyl)	Yes	Non	Non	d__Bacteria	p__Firmicutes_A	c__Clostridia	o__Oscillospirales	f__Oscillospiraceae	g__UBA738	s__UBA738 sp003522945
contigs_VogtmannE_2016__MMRS31306426ST-27-0-0__bin.32.fa.genes.faa_NODE_18199_length_1557_cov_3.1225_1	VogtmannE_2016_MMRS31306426ST2700_bin.32	GrdI	No	Pro	Pro	d__Bacteria	p__Firmicutes_A	c__Clostridia	o__Lachnospirales	f__Lachnospiraceae	g__Enterocloster	s__Enterocloster clostridioformis
contigs_VogtmannE_2016__MMRS24340226ST-27-0-0__bin.36.fa.genes.faa_NODE_476_length_40683_cov_4.78938_17	VogtmannE_2016_MMRS24340226ST2700_bin.36	CutC	No	Pro	Pro	d__Bacteria	p__Firmicutes_A	c__Clostridia	o__Lachnospirales	f__Lachnospiraceae	g__Enterocloster	s__Enterocloster sp001517625
contigs_VogtmannE_2016__MMRS20257302ST-27-0-0__bin.60.fa.genes.faa_NODE_9811_length_3711_cov_2.13676_3	VogtmannE_2016_MMRS20257302ST2700_bin.60	MtxB (non-pyl)	Yes	Non	Non	d__Bacteria	p__Firmicutes_A	c__Clostridia	o__Oscillospirales	f__Oscillospiraceae	g__ER4	s__ER4 sp900317525
contigs_VogtmannE_2016__MMRS16644320ST-27-0-0__bin.47.fa.genes.faa_NODE_11936_length_3406_cov_2.72605_4	VogtmannE_2016_MMRS16644320ST2700_bin.47	CntA/YeaW	No	Pro	Pro	d__Bacteria	p__Proteobacteria	c__Gammaproteobacteria	o__Enterobacterales	f__Enterobacteriaceae	g__Escherichia	s__Escherichia flexneri
VogtmannE_2016__MMRS15137911ST2700__bin.79.fa.genes.faa_NODE_4640_length_8092_cov_2.5298_3	VogtmannE_2016_MMRS15137911ST2700_bin.79	MtbB	No	Non	Non	d__Archaea	p__Thermoplasmatota	c__Thermoplasmata	o__Methanomassiliicoccales	f__Methanomassiliicoccaceae	g__Methanomassiliicoccus	s__Methanomassiliicoccus intestinalis
contigs_VogtmannE_2016__MMRS15137911ST-27-0-0__bin.79.fa.genes.faa_NODE_7403_length_4979_cov_2.57027_6	VogtmannE_2016_MMRS15137911ST2700_bin.79	MttB (pyl)	No	Non	Non	d__Archaea	p__Thermoplasmatota	c__Thermoplasmata	o__Methanomassiliicoccales	f__Methanomassiliicoccaceae	g__Methanomassiliicoccus	s__Methanomassiliicoccus intestinalis
contigs_VogtmannE_2016__MMRS15137911ST-27-0-0__bin.79.fa.genes.faa_NODE_20758_length_1896_cov_1.86692_3	VogtmannE_2016_MMRS15137911ST2700_bin.79	MtmB	No	Non	Non	d__Archaea	p__Thermoplasmatota	c__Thermoplasmata	o__Methanomassiliicoccales	f__Methanomassiliicoccaceae	g__Methanomassiliicoccus	s__Methanomassiliicoccus intestinalis
contigs_VogtmannE_2016__MMRS15137911ST-27-0-0__bin.61.fa.genes.faa_NODE_2704_length_14259_cov_4.55829_11	VogtmannE_2016_MMRS15137911ST2700_bin.61	CutC	No	Pro	Pro	d__Bacteria	p__Proteobacteria	c__Gammaproteobacteria	o__Enterobacterales	f__Enterobacteriaceae	g__Escherichia	s__Escherichia coli_D
contigs_VogtmannE_2016__MMRS15137911ST-27-0-0__bin.61.fa.genes.faa_NODE_2948_length_13021_cov_3.83981_12	VogtmannE_2016_MMRS15137911ST2700_bin.61	CntA/YeaW	No	Pro	Pro	d__Bacteria	p__Proteobacteria	c__Gammaproteobacteria	o__Enterobacterales	f__Enterobacteriaceae	g__Escherichia	s__Escherichia coli_D
contigs_VogtmannE_2016__MMRS15137911ST-27-0-0__bin.5.fa.genes.faa_NODE_377_length_71370_cov_3.6351_24	VogtmannE_2016_MMRS15137911ST2700_bin.5	GrdI	No	Pro	Pro	d__Bacteria	p__Firmicutes_A	c__Clostridia	o__Lachnospirales	f__Lachnospiraceae	g__Enterocloster	s__Enterocloster bolteae
contigs_VogtmannE_2016__MMRS15137911ST-27-0-0__bin.49.fa.genes.faa_NODE_665_length_50138_cov_5.94018_34	VogtmannE_2016_MMRS15137911ST2700_bin.49	CutC	No	Pro	Pro	d__Bacteria	p__Firmicutes_A	c__Clostridia	o__Lachnospirales	f__Lachnospiraceae	g__Enterocloster	s__Enterocloster sp001517625
contigs_VogtmannE_2016__MMRS15137911ST-27-0-0__bin.45.fa.genes.faa_NODE_1048_length_35241_cov_9.57332_9	VogtmannE_2016_MMRS15137911ST2700_bin.45	MtxB (non-pyl)	Yes	Non	Both	d__Bacteria	p__Synergistota	c__Synergistia	o__Synergistales	f__Synergistaceae	g__Cloacibacillus	s__Cloacibacillus porcorum
contigs_VogtmannE_2016__MMRS15137911ST-27-0-0__bin.45.fa.genes.faa_NODE_669_length_49836_cov_8.45405_29	VogtmannE_2016_MMRS15137911ST2700_bin.45	GrdI	Yes	Pro	Both	d__Bacteria	p__Synergistota	c__Synergistia	o__Synergistales	f__Synergistaceae	g__Cloacibacillus	s__Cloacibacillus porcorum
contigs_VogtmannE_2016__MMRS15137911ST-27-0-0__bin.40.fa.genes.faa_NODE_12452_length_3009_cov_1.91774_2	VogtmannE_2016_MMRS15137911ST2700_bin.40	MttB (pyl)	No	Non	Non	d__Bacteria	p__Desulfobacterota	c__Desulfovibrionia	o__Desulfovibrionales	f__Desulfovibrionaceae	g__Bilophila	s__Bilophila wadsworthia
contigs_VogtmannE_2016__MMRS14602194ST-27-0-0__bin.43.fa.genes.faa_NODE_2488_length_14649_cov_6.58188_11	VogtmannE_2016_MMRS14602194ST2700_bin.43	CutC	No	Pro	Pro	d__Bacteria	p__Proteobacteria	c__Gammaproteobacteria	o__Enterobacterales	f__Enterobacteriaceae	g__Escherichia	s__Escherichia coli
contigs_VogtmannE_2016__MMRS12272136ST-27-0-0__bin.5.fa.genes.faa_NODE_3749_length_9803_cov_3.13603_5	VogtmannE_2016_MMRS12272136ST2700_bin.5	MtxB (non-pyl)	Yes	Non	Non	d__Bacteria	p__Firmicutes_A	c__Clostridia	o__Oscillospirales	f__Oscillospiraceae	g__UBA738	s__UBA738 sp003522945
contigs_VogtmannE_2016__MMRS11664448ST-27-0-0__bin.17.fa.genes.faa_NODE_14142_length_3097_cov_2.76036_2	VogtmannE_2016_MMRS11664448ST2700_bin.17	CutC	No	Pro	Pro	d__Bacteria	p__Desulfobacterota	c__Desulfovibrionia	o__Desulfovibrionales	f__Desulfovibrionaceae	g__Desulfovibrio	s__Desulfovibrio sp900319575
contigs_VincentC_2016__MM099.4__bin.11.fa.genes.faa_NODE_135_length_50226_cov_67.0000_ID_39162_29	VincentC_2016_MM099.4_bin.11	CntA/YeaW	No	Pro	Pro	d__Bacteria	p__Proteobacteria	c__Gammaproteobacteria	o__Enterobacterales	f__Enterobacteriaceae	g__Klebsiella	s__Klebsiella pneumoniae
contigs_VincentC_2016__MM098.1__bin.22.fa.genes.faa_NODE_3382_length_4400_cov_71.0000_ID_13821_4	VincentC_2016_MM098.1_bin.22	GrdI	No	Pro	Pro	d__Bacteria	p__Firmicutes_A	c__Clostridia	o__Lachnospirales	f__Lachnospiraceae	g__Dorea	s__Dorea faecis
contigs_VincentC_2016__MM096__bin.16.fa.genes.faa_NODE_371_length_25424_cov_8.0000_ID_39527_20	VincentC_2016_MM096_bin.16	GrdI	No	Pro	Pro	d__Bacteria	p__Firmicutes_A	c__Clostridia	o__Lachnospirales	f__Lachnospiraceae	g__Enterocloster	s__Enterocloster bolteae
contigs_VincentC_2016__MM094.2__bin.8.fa.genes.faa_NODE_702_length_7790_cov_12.0000_ID_13307_6	VincentC_2016_MM094.2_bin.8	MtxB (non-pyl)	No	Non	Non	d__Bacteria	p__Desulfobacterota	c__Desulfovibrionia	o__Desulfovibrionales	f__Desulfovibrionaceae	g__Bilophila	s__Bilophila wadsworthia
contigs_VincentC_2016__MM094.2__bin.8.fa.genes.faa_NODE_349_length_11984_cov_11.0000_ID_41759_8	VincentC_2016_MM094.2_bin.8	MttB (pyl)	No	Non	Non	d__Bacteria	p__Desulfobacterota	c__Desulfovibrionia	o__Desulfovibrionales	f__Desulfovibrionaceae	g__Bilophila	s__Bilophila wadsworthia
contigs_VincentC_2016__MM094.2__bin.8.fa.genes.faa_NODE_1020_length_6005_cov_13.0000_ID_10368_3	VincentC_2016_MM094.2_bin.8	MttB (pyl)	No	Non	Non	d__Bacteria	p__Desulfobacterota	c__Desulfovibrionia	o__Desulfovibrionales	f__Desulfovibrionaceae	g__Bilophila	s__Bilophila wadsworthia
contigs_VincentC_2016__MM091.1__bin.3.fa.genes.faa_NODE_7_length_86032_cov_73.0000_ID_34647_63	VincentC_2016_MM091.1_bin.3	GrdI	No	Pro	Pro	d__Bacteria	p__Firmicutes_A	c__Clostridia	o__Lachnospirales	f__Lachnospiraceae	g__Enterocloster	s__Enterocloster bolteae
contigs_VincentC_2016__MM090.2__bin.32.fa.genes.faa_NODE_768_length_18791_cov_19.0000_ID_68221_11	VincentC_2016_MM090.2_bin.32	CutC	No	Pro	Pro	d__Bacteria	p__Firmicutes_A	c__Clostridia	o__Lachnospirales	f__Lachnospiraceae	g__Hungatella	s__Hungatella effluvii
contigs_VincentC_2016__MM083.5__bin.17.fa.genes.faa_NODE_67_length_50262_cov_13.0000_ID_31893_16	VincentC_2016_MM083.5_bin.17	GrdI	Yes	Pro	Pro	d__Bacteria	p__Synergistota	c__Synergistia	o__Synergistales	f__Dethiosulfovibrionaceae	g__Pyramidobacter	s__
contigs_VincentC_2016__MM083.1__bin.7.fa.genes.faa_NODE_758_length_10457_cov_8.0000_ID_38828_6	VincentC_2016_MM083.1_bin.7	GrdI	No	Pro	Pro	d__Bacteria	p__Firmicutes_A	c__Clostridia	o__Lachnospirales	f__Lachnospiraceae	g__Enterocloster	s__Enterocloster bolteae
contigs_VincentC_2016__MM080__bin.9.fa.genes.faa_NODE_856_length_9824_cov_7.0000_ID_69710_1	VincentC_2016_MM080_bin.9	GrdI	No	Pro	Pro	d__Bacteria	p__Firmicutes_A	c__Clostridia	o__Lachnospirales	f__Lachnospiraceae	g__Enterocloster	s__Enterocloster sp005845215
contigs_VincentC_2016__MM080__bin.16.fa.genes.faa_NODE_3031_length_3752_cov_30.0000_ID_60369_2	VincentC_2016_MM080_bin.16	CutC	No	Pro	Pro	d__Bacteria	p__Firmicutes_A	c__Clostridia	o__Tissierellales	f__Helcococcaceae	g__Anaerococcus	s__
contigs_VincentC_2016__MM075.2__bin.6.fa.genes.faa_NODE_811_length_10957_cov_123.9450_ID_28351_4	VincentC_2016_MM075.2_bin.6	GrdI	Yes	Pro	Pro	d__Bacteria	p__Firmicutes_A	c__Clostridia	o__Tissierellales	f__Ezakiellaceae	g__Fenollaria	s__Fenollaria massiliensis
contigs_VincentC_2016__MM071.2__bin.1.fa.genes.faa_NODE_75_length_22288_cov_13.0000_ID_4086_5	VincentC_2016_MM071.2_bin.1	CutC	No	Pro	Pro	d__Bacteria	p__Proteobacteria	c__Gammaproteobacteria	o__Enterobacterales	f__Enterobacteriaceae	g__Proteus	s__Proteus mirabilis
contigs_VincentC_2016__MM065__bin.15.fa.genes.faa_NODE_5_length_90644_cov_25.0000_ID_32643_81	VincentC_2016_MM065_bin.15	CntA/YeaW	No	Pro	Pro	d__Bacteria	p__Proteobacteria	c__Gammaproteobacteria	o__Enterobacterales	f__Enterobacteriaceae	g__Escherichia	s__Escherichia flexneri
contigs_VincentC_2016__MM064.1__bin.16.fa.genes.faa_NODE_1880_length_4630_cov_7.0000_ID_3332_1	VincentC_2016_MM064.1_bin.16	GrdI	Yes	Pro	Pro	d__Bacteria	p__Firmicutes_A	c__Clostridia	o__Tissierellales	f__Ezakiellaceae	g__Ezakiella	s__
contigs_VincentC_2016__MM060.1__bin.2.fa.genes.faa_NODE_1464_length_2817_cov_11.0000_ID_24661_1	VincentC_2016_MM060.1_bin.2	GrdI	Yes	Pro	Pro	d__Bacteria	p__Firmicutes_A	c__Clostridia	o__Tissierellales	f__Ezakiellaceae	g__Ezakiella	s__Ezakiella massiliensis
contigs_VincentC_2016__MM059.2__bin.27.fa.genes.faa_NODE_762_length_16551_cov_7.0000_ID_59117_8	VincentC_2016_MM059.2_bin.27	MtxB (non-pyl)	Yes	Non	Non	d__Bacteria	p__Firmicutes_A	c__Clostridia	o__Oscillospirales	f__Oscillospiraceae	g__Pseudoflavonifractor	s__
contigs_VincentC_2016__MM059.2__bin.24.fa.genes.faa_NODE_25_length_103442_cov_31.0001_ID_74775_26	VincentC_2016_MM059.2_bin.24	CutC	No	Pro	Pro	d__Bacteria	p__Firmicutes_A	c__Clostridia	o__Lachnospirales	f__Lachnospiraceae	g__Hungatella	s__Hungatella sp005845265
contigs_VincentC_2016__MM058.2__bin.26.fa.genes.faa_NODE_395_length_26137_cov_12.0000_ID_43235_18	VincentC_2016_MM058.2_bin.26	CutC	No	Pro	Pro	d__Bacteria	p__Firmicutes_A	c__Clostridia	o__Lachnospirales	f__Lachnospiraceae	g__Enterocloster	s__Enterocloster sp001517625
contigs_VincentC_2016__MM058.1__bin.7.fa.genes.faa_NODE_619_length_23443_cov_9.0000_ID_128160_15	VincentC_2016_MM058.1_bin.7	CutC	Yes	Pro	Pro	d__Bacteria	p__Firmicutes_B	c__Peptococcia	o__Peptococcales	f__Peptococcaceae	g__Peptococcus	s__Peptococcus niger
contigs_VincentC_2016__MM058.1__bin.23.fa.genes.faa_NODE_65_length_61293_cov_43.0000_ID_138313_60	VincentC_2016_MM058.1_bin.23	CutC	No	Pro	Pro	d__Bacteria	p__Firmicutes_A	c__Clostridia	o__Lachnospirales	f__Lachnospiraceae	g__Hungatella	s__Hungatella effluvii
contigs_VincentC_2016__MM057.12__bin.6.fa.genes.faa_NODE_1098_length_11899_cov_43.0000_ID_11357_12	VincentC_2016_MM057.12_bin.6	GrdI	No	Pro	Pro	d__Bacteria	p__Firmicutes_A	c__Clostridia	o__Lachnospirales	f__Lachnospiraceae	g__Enterocloster	s__Enterocloster clostridioformis
contigs_VincentC_2016__MM057.12__bin.2.fa.genes.faa_NODE_2481_length_6037_cov_7.0000_ID_28301_5	VincentC_2016_MM057.12_bin.2	CntA/YeaW	No	Pro	Pro	d__Bacteria	p__Proteobacteria	c__Gammaproteobacteria	o__Enterobacterales	f__Enterobacteriaceae	g__Klebsiella	s__Klebsiella pneumoniae
contigs_VincentC_2016__MM057.11__bin.18.fa.genes.faa_NODE_230_length_28095_cov_16.0000_ID_8676_10	VincentC_2016_MM057.11_bin.18	CntA/YeaW	No	Pro	Pro	d__Bacteria	p__Proteobacteria	c__Gammaproteobacteria	o__Enterobacterales	f__Enterobacteriaceae	g__Klebsiella	s__Klebsiella pneumoniae
contigs_VincentC_2016__MM057.10__bin.2.fa.genes.faa_NODE_295_length_28140_cov_47.0055_ID_27973_10	VincentC_2016_MM057.10_bin.2	CntA/YeaW	No	Pro	Pro	d__Bacteria	p__Proteobacteria	c__Gammaproteobacteria	o__Enterobacterales	f__Enterobacteriaceae	g__Klebsiella	s__Klebsiella pneumoniae
contigs_VincentC_2016__MM056.2__bin.4.fa.genes.faa_NODE_2871_length_2566_cov_10.7320_ID_23765_1	VincentC_2016_MM056.2_bin.4	GrdI	No	Pro	Pro	d__Bacteria	p__Firmicutes_A	c__Clostridia	o__Lachnospirales	f__Lachnospiraceae	g__Enterocloster	s__Enterocloster clostridioformis
contigs_VincentC_2016__MM055.6__bin.14.fa.genes.faa_NODE_1348_length_10560_cov_7.0000_ID_6333_7	VincentC_2016_MM055.6_bin.14	GrdI	No	Pro	Pro	d__Bacteria	p__Firmicutes_A	c__Clostridia	o__Lachnospirales	f__Lachnospiraceae	g__Enterocloster	s__Enterocloster clostridioformis
contigs_VincentC_2016__MM055.6__bin.10.fa.genes.faa_NODE_236_length_30025_cov_57.0000_ID_73833_11	VincentC_2016_MM055.6_bin.10	CutC	No	Pro	Pro	d__Bacteria	p__Firmicutes_A	c__Clostridia	o__Lachnospirales	f__Lachnospiraceae	g__Hungatella	s__Hungatella effluvii
contigs_VincentC_2016__MM055.5__bin.5.fa.genes.faa_NODE_103_length_34750_cov_11.0000_ID_95281_11	VincentC_2016_MM055.5_bin.5	CutC	No	Pro	Pro	d__Bacteria	p__Firmicutes_A	c__Clostridia	o__Lachnospirales	f__Lachnospiraceae	g__Hungatella	s__Hungatella effluvii
contigs_VincentC_2016__MM054.2__bin.3.fa.genes.faa_NODE_1003_length_3918_cov_6.0000_ID_1590_3	VincentC_2016_MM054.2_bin.3	GrdI	No	Pro	Pro	d__Bacteria	p__Firmicutes_A	c__Clostridia	o__Lachnospirales	f__Lachnospiraceae	g__Enterocloster	s__Enterocloster bolteae
contigs_VincentC_2016__MM052.1__bin.7.fa.genes.faa_NODE_3995_length_2454_cov_5.0000_ID_12454_1	VincentC_2016_MM052.1_bin.7	GrdI	Yes	Pro	Pro	d__Bacteria	p__Synergistota	c__Synergistia	o__Synergistales	f__Dethiosulfovibrionaceae	g__Pyramidobacter	s__
contigs_VincentC_2016__MM045.2__bin.2.fa.genes.faa_NODE_128_length_24266_cov_9.0000_ID_54458_6	VincentC_2016_MM045.2_bin.2	CntA/YeaW	No	Pro	Pro	d__Bacteria	p__Proteobacteria	c__Gammaproteobacteria	o__Enterobacterales	f__Enterobacteriaceae	g__Escherichia	s__Escherichia flexneri
contigs_VincentC_2016__MM043.1__bin.5.fa.genes.faa_NODE_921_length_5872_cov_12.0000_ID_14805_4	VincentC_2016_MM043.1_bin.5	GrdI	Yes	Pro	Pro	d__Bacteria	p__Firmicutes_A	c__Clostridia	o__Tissierellales	f__Helcococcaceae	g__Finegoldia	s__
contigs_VincentC_2016__MM042.1__bin.12.fa.genes.faa_NODE_615_length_9119_cov_20.0000_ID_31044_6	VincentC_2016_MM042.1_bin.12	GrdI	No	Pro	Pro	d__Bacteria	p__Firmicutes_A	c__Clostridia	o__Lachnospirales	f__Lachnospiraceae	g__Enterocloster	s__Enterocloster bolteae
contigs_VincentC_2016__MM034.2__bin.19.fa.genes.faa_NODE_1_length_158825_cov_19.0000_ID_74429_61	VincentC_2016_MM034.2_bin.19	CntA/YeaW	No	Pro	Pro	d__Bacteria	p__Proteobacteria	c__Gammaproteobacteria	o__Enterobacterales	f__Enterobacteriaceae	g__Escherichia	s__Escherichia coli_D
contigs_VincentC_2016__MM033.4__bin.18.fa.genes.faa_NODE_2773_length_4914_cov_9.0000_ID_74240_6	VincentC_2016_MM033.4_bin.18	GrdI	No	Pro	Pro	d__Bacteria	p__Firmicutes_A	c__Clostridia	o__Lachnospirales	f__Lachnospiraceae	g__Enterocloster	s__Enterocloster bolteae
contigs_VincentC_2016__MM032.3__bin.20.fa.genes.faa_NODE_3053_length_5818_cov_25.0000_ID_116144_1	VincentC_2016_MM032.3_bin.20	GrdI	Yes	Pro	Pro	d__Bacteria	p__Synergistota	c__Synergistia	o__Synergistales	f__Dethiosulfovibrionaceae	g__Pyramidobacter	s__Pyramidobacter piscolens
contigs_VincentC_2016__MM026.1__bin.7.fa.genes.faa_NODE_5_length_87634_cov_21.0013_ID_11826_16	VincentC_2016_MM026.1_bin.7	CutC	No	Pro	Pro	d__Bacteria	p__Proteobacteria	c__Gammaproteobacteria	o__Enterobacterales	f__Enterobacteriaceae	g__Klebsiella_A	s__Klebsiella_A michiganensis
contigs_VincentC_2016__MM023.2__bin.18.fa.genes.faa_NODE_2876_length_4137_cov_7.0000_ID_29779_4	VincentC_2016_MM023.2_bin.18	GrdI	Yes	Pro	Pro	d__Bacteria	p__Synergistota	c__Synergistia	o__Synergistales	f__Dethiosulfovibrionaceae	g__Jonquetella	s__Jonquetella anthropi
contigs_VincentC_2016__MM023.1__bin.4.fa.genes.faa_NODE_90_length_31025_cov_70.0006_ID_27300_16	VincentC_2016_MM023.1_bin.4	CutC	No	Pro	Pro	d__Bacteria	p__Proteobacteria	c__Gammaproteobacteria	o__Enterobacterales	f__Enterobacteriaceae	g__Klebsiella_A	s__Klebsiella_A michiganensis
contigs_VincentC_2016__MM022.2__bin.26.fa.genes.faa_NODE_21_length_57622_cov_28.0000_ID_28330_44	VincentC_2016_MM022.2_bin.26	CntA/YeaW	No	Pro	Pro	d__Bacteria	p__Proteobacteria	c__Gammaproteobacteria	o__Enterobacterales	f__Enterobacteriaceae	g__Escherichia	s__Escherichia coli_D
contigs_VincentC_2016__MM022.1__bin.9.fa.genes.faa_NODE_2696_length_4265_cov_24.0000_ID_13030_4	VincentC_2016_MM022.1_bin.9	CntA/YeaW	No	Pro	Pro	d__Bacteria	p__Proteobacteria	c__Gammaproteobacteria	o__Enterobacterales	f__Enterobacteriaceae	g__Escherichia	s__Escherichia coli
contigs_VincentC_2016__MM021.4__bin.20.fa.genes.faa_NODE_146_length_32223_cov_10.0000_ID_91023_28	VincentC_2016_MM021.4_bin.20	CutC	Yes	Pro	Pro	d__Bacteria	p__Firmicutes_C	c__Negativicutes	o__Veillonellales	f__Megasphaeraceae	g__Anaeroglobus	s__Anaeroglobus massiliensis
contigs_VincentC_2016__MM021.1__bin.9.fa.genes.faa_NODE_947_length_8131_cov_7.0000_ID_71490_6	VincentC_2016_MM021.1_bin.9	CutC	No	Pro	Pro	d__Bacteria	p__Firmicutes_A	c__Clostridia	o__Tissierellales	f__Helcococcaceae	g__Anaerococcus	s__Anaerococcus obesiensis
contigs_VincentC_2016__MM015.2__bin.34.fa.genes.faa_NODE_5765_length_3839_cov_9.0000_ID_122172_3	VincentC_2016_MM015.2_bin.34	CutC	No	Pro	Pro	d__Bacteria	p__Firmicutes_A	c__Clostridia	o__Lachnospirales	f__Lachnospiraceae	g__Enterocloster	s__Enterocloster sp000155435
contigs_VincentC_2016__MM012.2__bin.28.fa.genes.faa_NODE_185_length_41567_cov_14.1053_ID_32949_25	VincentC_2016_MM012.2_bin.28	GrdI	No	Pro	Pro	d__Bacteria	p__Firmicutes_A	c__Clostridia	o__Lachnospirales	f__Lachnospiraceae	g__Enterocloster	s__Enterocloster bolteae
contigs_VincentC_2016__MM012.1__bin.5.fa.genes.faa_NODE_1189_length_5886_cov_8.0000_ID_13089_3	VincentC_2016_MM012.1_bin.5	CutC	No	Pro	Pro	d__Bacteria	p__Proteobacteria	c__Gammaproteobacteria	o__Enterobacterales	f__Enterobacteriaceae	g__Klebsiella_A	s__Klebsiella_A michiganensis
contigs_VincentC_2016__MM011__bin.3.fa.genes.faa_NODE_6_length_81445_cov_11.0000_ID_88672_69	VincentC_2016_MM011_bin.3	CntA/YeaW	No	Pro	Pro	d__Bacteria	p__Proteobacteria	c__Gammaproteobacteria	o__Enterobacterales	f__Enterobacteriaceae	g__Escherichia	s__Escherichia coli_D
contigs_VincentC_2016__MM008.3__bin.36.fa.genes.faa_NODE_20_length_76204_cov_20.0000_ID_47256_68	VincentC_2016_MM008.3_bin.36	CutC	No	Pro	Pro	d__Bacteria	p__Firmicutes_A	c__Clostridia	o__Lachnospirales	f__Lachnospiraceae	g__Enterocloster	s__Enterocloster sp001517625
contigs_VincentC_2016__MM008.3__bin.12.fa.genes.faa_NODE_358_length_27155_cov_36.0000_ID_49143_14	VincentC_2016_MM008.3_bin.12	GrdI	No	Pro	Pro	d__Bacteria	p__Firmicutes_A	c__Clostridia	o__Lachnospirales	f__Lachnospiraceae	g__Faecalimonas	s__Faecalimonas umbilicata
contigs_VincentC_2016__MM008.1__bin.25.fa.genes.faa_NODE_5_length_107920_cov_11.0000_ID_13180_75	VincentC_2016_MM008.1_bin.25	CntA/YeaW	No	Pro	Pro	d__Bacteria	p__Proteobacteria	c__Gammaproteobacteria	o__Enterobacterales	f__Enterobacteriaceae	g__Klebsiella	s__Klebsiella pneumoniae
contigs_VincentC_2016__MM005.3__bin.10.fa.genes.faa_NODE_257_length_30020_cov_34.0000_ID_14647_11	VincentC_2016_MM005.3_bin.10	CutC	No	Pro	Pro	d__Bacteria	p__Firmicutes_A	c__Clostridia	o__Tissierellales	f__Helcococcaceae	g__Anaerococcus	s__Anaerococcus obesiensis
contigs_VincentC_2016__MM004.2__bin.5.fa.genes.faa_NODE_59_length_48950_cov_23.0000_ID_62066_5	VincentC_2016_MM004.2_bin.5	CutC	No	Pro	Pro	d__Bacteria	p__Firmicutes_A	c__Clostridia	o__Tissierellales	f__Helcococcaceae	g__Anaerococcus	s__
contigs_VincentC_2016__MM004.1__bin.2.fa.genes.faa_NODE_62_length_26617_cov_8.0000_ID_35207_11	VincentC_2016_MM004.1_bin.2	CutC	No	Pro	Pro	d__Bacteria	p__Actinobacteriota	c__Coriobacteriia	o__Coriobacteriales	f__Atopobiaceae	g__Atopobium	s__Atopobium minutum
contigs_VincentC_2016__MM003.2__bin.16.fa.genes.faa_NODE_5_length_123389_cov_58.0000_ID_90371_95	VincentC_2016_MM003.2_bin.16	CutC	No	Pro	Pro	d__Bacteria	p__Firmicutes_A	c__Clostridia	o__Tissierellales	f__Helcococcaceae	g__Anaerococcus	s__Anaerococcus obesiensis
contigs_VincentC_2016__MM002.1__bin.29.fa.genes.faa_NODE_683_length_9283_cov_17.0000_ID_75989_8	VincentC_2016_MM002.1_bin.29	GrdI	Yes	Pro	Pro	d__Bacteria	p__Synergistota	c__Synergistia	o__Synergistales	f__Dethiosulfovibrionaceae	g__Jonquetella	s__Jonquetella anthropi
contigs_VatanenT_2016__G80621__bin.1.fa.genes.faa_NODE_7_length_337691_cov_14.5768_74	VatanenT_2016_G80621_bin.1	CntA/YeaW	No	Pro	Pro	d__Bacteria	p__Proteobacteria	c__Gammaproteobacteria	o__Enterobacterales	f__Enterobacteriaceae	g__Escherichia	s__Escherichia flexneri
contigs_VatanenT_2016__G80614__bin.8.fa.genes.faa_NODE_666_length_6451_cov_835.7516_ID_37238_3	VatanenT_2016_G80614_bin.8	GrdI	Yes	Pro	Pro	d__Bacteria	p__Firmicutes_A	c__Clostridia	o__Lachnospirales	f__Lachnospiraceae	g__Sellimonas	s__Sellimonas intestinalis
contigs_VatanenT_2016__G80614__bin.3.fa.genes.faa_NODE_23_length_130414_cov_786.2278_ID_14306_128	VatanenT_2016_G80614_bin.3	CntA/YeaW	No	Pro	Pro	d__Bacteria	p__Proteobacteria	c__Gammaproteobacteria	o__Enterobacterales	f__Enterobacteriaceae	g__Escherichia	s__Escherichia flexneri
contigs_VatanenT_2016__G80609__bin.1.fa.genes.faa_NODE_47_length_16824_cov_35.8315_9	VatanenT_2016_G80609_bin.1	CutC	No	Pro	Pro	d__Bacteria	p__Proteobacteria	c__Gammaproteobacteria	o__Enterobacterales	f__Enterobacteriaceae	g__Escherichia	s__Escherichia coli
contigs_VatanenT_2016__G80604__bin.1.fa.genes.faa_NODE_77_length_22696_cov_17.7294_14	VatanenT_2016_G80604_bin.1	CutC	No	Pro	Pro	d__Bacteria	p__Proteobacteria	c__Gammaproteobacteria	o__Enterobacterales	f__Enterobacteriaceae	g__Escherichia	s__Escherichia coli
contigs_VatanenT_2016__G80593__bin.9.fa.genes.faa_NODE_261_length_17347_cov_7.3512_14	VatanenT_2016_G80593_bin.9	CutC	No	Pro	Pro	d__Bacteria	p__Proteobacteria	c__Gammaproteobacteria	o__Enterobacterales	f__Enterobacteriaceae	g__Klebsiella_A	s__Klebsiella_A michiganensis
contigs_VatanenT_2016__G80593__bin.8.fa.genes.faa_NODE_13_length_103633_cov_20.5077_91	VatanenT_2016_G80593_bin.8	GrdI	Yes	Pro	Pro	d__Bacteria	p__Firmicutes_A	c__Clostridia	o__Lachnospirales	f__Lachnospiraceae	g__Muricomes	s__Muricomes sp900604355
contigs_VatanenT_2016__G80590__bin.3.fa.genes.faa_NODE_30_length_118524_cov_27.2585_111	VatanenT_2016_G80590_bin.3	CntA/YeaW	No	Pro	Pro	d__Bacteria	p__Proteobacteria	c__Gammaproteobacteria	o__Enterobacterales	f__Enterobacteriaceae	g__Escherichia	s__Escherichia flexneri
contigs_VatanenT_2016__G80588__bin.5.fa.genes.faa_NODE_73_length_62928_cov_29.9729_19	VatanenT_2016_G80588_bin.5	CntA/YeaW	No	Pro	Pro	d__Bacteria	p__Proteobacteria	c__Gammaproteobacteria	o__Enterobacterales	f__Enterobacteriaceae	g__Klebsiella	s__Klebsiella pneumoniae
contigs_VatanenT_2016__G80587__bin.1.fa.genes.faa_NODE_49_length_41560_cov_14.6904_39	VatanenT_2016_G80587_bin.1	CutC	No	Pro	Pro	d__Bacteria	p__Proteobacteria	c__Gammaproteobacteria	o__Enterobacterales	f__Enterobacteriaceae	g__Klebsiella_B	s__Klebsiella_B aerogenes
contigs_VatanenT_2016__G80587__bin.1.fa.genes.faa_NODE_634_length_4189_cov_11.3135_2	VatanenT_2016_G80587_bin.1	CntA/YeaW	No	Pro	Pro	d__Bacteria	p__Proteobacteria	c__Gammaproteobacteria	o__Enterobacterales	f__Enterobacteriaceae	g__Klebsiella_B	s__Klebsiella_B aerogenes
contigs_VatanenT_2016__G80582__bin.2.fa.genes.faa_NODE_13_length_133633_cov_29.1016_16	VatanenT_2016_G80582_bin.2	CutC	No	Pro	Pro	d__Bacteria	p__Proteobacteria	c__Gammaproteobacteria	o__Enterobacterales	f__Enterobacteriaceae	g__Klebsiella_A	s__Klebsiella_A michiganensis
contigs_VatanenT_2016__G80582__bin.1.fa.genes.faa_NODE_435_length_5323_cov_5.51196_3	VatanenT_2016_G80582_bin.1	CntA/YeaW	No	Pro	Pro	d__Bacteria	p__Proteobacteria	c__Gammaproteobacteria	o__Enterobacterales	f__Enterobacteriaceae	g__Citrobacter	s__Citrobacter portucalensis
contigs_VatanenT_2016__G80574__bin.5.fa.genes.faa_NODE_210_length_13925_cov_35.4679_10	VatanenT_2016_G80574_bin.5	CutC	No	Pro	Pro	d__Bacteria	p__Proteobacteria	c__Gammaproteobacteria	o__Enterobacterales	f__Enterobacteriaceae	g__Escherichia	s__Escherichia coli
contigs_VatanenT_2016__G80573__bin.3.fa.genes.faa_NODE_99_length_21726_cov_63.9093_23	VatanenT_2016_G80573_bin.3	CutC	No	Pro	Pro	d__Bacteria	p__Proteobacteria	c__Gammaproteobacteria	o__Enterobacterales	f__Enterobacteriaceae	g__Klebsiella	s__Klebsiella pneumoniae
contigs_VatanenT_2016__G80573__bin.3.fa.genes.faa_NODE_248_length_8854_cov_56.0893_2	VatanenT_2016_G80573_bin.3	CntA/YeaW	No	Pro	Pro	d__Bacteria	p__Proteobacteria	c__Gammaproteobacteria	o__Enterobacterales	f__Enterobacteriaceae	g__Klebsiella	s__Klebsiella pneumoniae
contigs_VatanenT_2016__G80569__bin.2.fa.genes.faa_NODE_19_length_113396_cov_55.697_16	VatanenT_2016_G80569_bin.2	CutC	No	Pro	Pro	d__Bacteria	p__Proteobacteria	c__Gammaproteobacteria	o__Enterobacterales	f__Enterobacteriaceae	g__Klebsiella_A	s__Klebsiella_A michiganensis
contigs_VatanenT_2016__G80566__bin.8.fa.genes.faa_NODE_82_length_55028_cov_21.8067_47	VatanenT_2016_G80566_bin.8	CntA/YeaW	No	Pro	Pro	d__Bacteria	p__Proteobacteria	c__Gammaproteobacteria	o__Enterobacterales	f__Enterobacteriaceae	g__Klebsiella	s__Klebsiella pneumoniae
contigs_VatanenT_2016__G80555__bin.3.fa.genes.faa_NODE_104_length_48007_cov_10.058_39	VatanenT_2016_G80555_bin.3	CutC	No	Pro	Pro	d__Bacteria	p__Proteobacteria	c__Gammaproteobacteria	o__Enterobacterales	f__Enterobacteriaceae	g__Klebsiella_B	s__Klebsiella_B aerogenes
contigs_VatanenT_2016__G80555__bin.3.fa.genes.faa_NODE_22_length_138427_cov_10.6502_144	VatanenT_2016_G80555_bin.3	CntA/YeaW	No	Pro	Pro	d__Bacteria	p__Proteobacteria	c__Gammaproteobacteria	o__Enterobacterales	f__Enterobacteriaceae	g__Klebsiella_B	s__Klebsiella_B aerogenes
contigs_VatanenT_2016__G80554__bin.1.fa.genes.faa_NODE_475_length_4217_cov_3.72633_2	VatanenT_2016_G80554_bin.1	CutC	No	Pro	Pro	d__Bacteria	p__Firmicutes_A	c__Clostridia	o__Lachnospirales	f__Lachnospiraceae	g__Enterocloster	s__Enterocloster sp001517625
contigs_VatanenT_2016__G80537__bin.10.fa.genes.faa_NODE_690_length_11531_cov_11.3674_5	VatanenT_2016_G80537_bin.10	CutC	No	Pro	Pro	d__Bacteria	p__Firmicutes_A	c__Clostridia	o__Lachnospirales	f__Lachnospiraceae	g__Hungatella	s__Hungatella effluvii
contigs_VatanenT_2016__G80536__bin.1.fa.genes.faa_NODE_33_length_58214_cov_48.9802_11	VatanenT_2016_G80536_bin.1	CutC	No	Pro	Pro	d__Bacteria	p__Proteobacteria	c__Gammaproteobacteria	o__Enterobacterales	f__Enterobacteriaceae	g__Escherichia	s__Escherichia coli
contigs_VatanenT_2016__G80530__bin.2.fa.genes.faa_NODE_122_length_49051_cov_10.4754_28	VatanenT_2016_G80530_bin.2	CntA/YeaW	No	Pro	Pro	d__Bacteria	p__Proteobacteria	c__Gammaproteobacteria	o__Enterobacterales	f__Enterobacteriaceae	g__Klebsiella	s__Klebsiella pneumoniae
contigs_VatanenT_2016__G80528__bin.3.fa.genes.faa_NODE_516_length_7781_cov_11.3845_2	VatanenT_2016_G80528_bin.3	CntA/YeaW	No	Pro	Pro	d__Bacteria	p__Proteobacteria	c__Gammaproteobacteria	o__Enterobacterales	f__Enterobacteriaceae	g__Escherichia	s__Escherichia flexneri
contigs_VatanenT_2016__G80527__bin.2.fa.genes.faa_NODE_1011_length_1930_cov_3.65227_1	VatanenT_2016_G80527_bin.2	CntA/YeaW	No	Pro	Pro	d__Bacteria	p__Proteobacteria	c__Gammaproteobacteria	o__Enterobacterales	f__Enterobacteriaceae	g__Klebsiella	s__Klebsiella pneumoniae
contigs_VatanenT_2016__G80524__bin.3.fa.genes.faa_NODE_6_length_238154_cov_35.9431_127	VatanenT_2016_G80524_bin.3	CntA/YeaW	No	Pro	Pro	d__Bacteria	p__Proteobacteria	c__Gammaproteobacteria	o__Enterobacterales	f__Enterobacteriaceae	g__Escherichia	s__Escherichia coli_D
contigs_VatanenT_2016__G80515__bin.4.fa.genes.faa_NODE_716_length_3933_cov_8.21893_2	VatanenT_2016_G80515_bin.4	CntA/YeaW	No	Pro	Pro	d__Bacteria	p__Proteobacteria	c__Gammaproteobacteria	o__Enterobacterales	f__Enterobacteriaceae	g__Escherichia	s__Escherichia flexneri
contigs_VatanenT_2016__G80515__bin.3.fa.genes.faa_NODE_13_length_129033_cov_22.3022_108	VatanenT_2016_G80515_bin.3	CntA/YeaW	No	Pro	Pro	d__Bacteria	p__Proteobacteria	c__Gammaproteobacteria	o__Enterobacterales	f__Enterobacteriaceae	g__Citrobacter	s__Citrobacter braakii
contigs_VatanenT_2016__G80514__bin.2.fa.genes.faa_NODE_860_length_3149_cov_4.69134_2	VatanenT_2016_G80514_bin.2	CntA/YeaW	No	Pro	Pro	d__Bacteria	p__Proteobacteria	c__Gammaproteobacteria	o__Enterobacterales	f__Enterobacteriaceae	g__Klebsiella	s__Klebsiella pneumoniae
contigs_VatanenT_2016__G80513__bin.7.fa.genes.faa_NODE_815_length_5358_cov_4.08259_2	VatanenT_2016_G80513_bin.7	CntA/YeaW	No	Pro	Pro	d__Bacteria	p__Proteobacteria	c__Gammaproteobacteria	o__Enterobacterales	f__Enterobacteriaceae	g__Citrobacter	s__Citrobacter werkmanii
contigs_VatanenT_2016__G80513__bin.2.fa.genes.faa_NODE_117_length_22531_cov_70.345_12	VatanenT_2016_G80513_bin.2	CutC	No	Pro	Pro	d__Bacteria	p__Firmicutes_A	c__Clostridia	o__Lachnospirales	f__Lachnospiraceae	g__Enterocloster	s__Enterocloster aldenensis
contigs_VatanenT_2016__G80508__bin.4.fa.genes.faa_NODE_109_length_44696_cov_87.5045_14	VatanenT_2016_G80508_bin.4	CutC	No	Pro	Pro	d__Bacteria	p__Proteobacteria	c__Gammaproteobacteria	o__Enterobacterales	f__Enterobacteriaceae	g__Raoultella	s__Raoultella planticola
contigs_VatanenT_2016__G80508__bin.1.fa.genes.faa_NODE_20_length_131262_cov_35.5213_77	VatanenT_2016_G80508_bin.1	CutC	Yes	Pro	Pro	d__Bacteria	p__Proteobacteria	c__Gammaproteobacteria	o__Enterobacterales	f__Enterobacteriaceae	g__Citrobacter	s__Citrobacter freundii
contigs_VatanenT_2016__G80507__bin.2.fa.genes.faa_NODE_16_length_121634_cov_8.31343_48	VatanenT_2016_G80507_bin.2	CutC	No	Pro	Pro	d__Bacteria	p__Firmicutes_A	c__Clostridia	o__Lachnospirales	f__Lachnospiraceae	g__Hungatella	s__Hungatella sp005845265
contigs_VatanenT_2016__G80503__bin.8.fa.genes.faa_NODE_1645_length_5179_cov_6.94828_3	VatanenT_2016_G80503_bin.8	GrdI	No	Pro	Pro	d__Bacteria	p__Firmicutes_A	c__Clostridia	o__Lachnospirales	f__Lachnospiraceae	g__Enterocloster	s__Enterocloster bolteae
contigs_VatanenT_2016__G80503__bin.2.fa.genes.faa_NODE_103_length_27601_cov_36.074_17	VatanenT_2016_G80503_bin.2	CutC	No	Pro	Pro	d__Bacteria	p__Proteobacteria	c__Gammaproteobacteria	o__Enterobacterales	f__Enterobacteriaceae	g__Escherichia	s__Escherichia coli
contigs_VatanenT_2016__G80503__bin.2.fa.genes.faa_NODE_146_length_22922_cov_32.1384_3	VatanenT_2016_G80503_bin.2	CntA/YeaW	No	Pro	Pro	d__Bacteria	p__Proteobacteria	c__Gammaproteobacteria	o__Enterobacterales	f__Enterobacteriaceae	g__Escherichia	s__Escherichia coli
contigs_VatanenT_2016__G80503__bin.13.fa.genes.faa_NODE_1173_length_6679_cov_8.41259_3	VatanenT_2016_G80503_bin.13	CutC	No	Pro	Pro	d__Bacteria	p__Firmicutes_A	c__Clostridia	o__Lachnospirales	f__Lachnospiraceae	g__Hungatella	s__Hungatella effluvii
contigs_VatanenT_2016__G80500__bin.4.fa.genes.faa_NODE_1502_length_5603_cov_7.50847_2	VatanenT_2016_G80500_bin.4	CutC	No	Pro	Pro	d__Bacteria	p__Firmicutes_A	c__Clostridia	o__Lachnospirales	f__Lachnospiraceae	g__Enterocloster	s__Enterocloster aldenensis
contigs_VatanenT_2016__G80498__bin.2.fa.genes.faa_NODE_1_length_391954_cov_152.426_164	VatanenT_2016_G80498_bin.2	CntA/YeaW	No	Pro	Pro	d__Bacteria	p__Proteobacteria	c__Gammaproteobacteria	o__Enterobacterales	f__Enterobacteriaceae	g__Escherichia	s__Escherichia flexneri
contigs_VatanenT_2016__G80496__bin.4.fa.genes.faa_NODE_153_length_14949_cov_40.1094_11	VatanenT_2016_G80496_bin.4	CutC	No	Pro	Pro	d__Bacteria	p__Proteobacteria	c__Gammaproteobacteria	o__Enterobacterales	f__Enterobacteriaceae	g__Escherichia	s__Escherichia coli_D
contigs_VatanenT_2016__G80496__bin.4.fa.genes.faa_NODE_2_length_256688_cov_17.6711_184	VatanenT_2016_G80496_bin.4	CntA/YeaW	No	Pro	Pro	d__Bacteria	p__Proteobacteria	c__Gammaproteobacteria	o__Enterobacterales	f__Enterobacteriaceae	g__Escherichia	s__Escherichia coli_D
contigs_VatanenT_2016__G80491__bin.7.fa.genes.faa_NODE_978_length_4786_cov_4.45149_2	VatanenT_2016_G80491_bin.7	CutC	No	Pro	Pro	d__Bacteria	p__Proteobacteria	c__Gammaproteobacteria	o__Enterobacterales	f__Enterobacteriaceae	g__Klebsiella_A	s__Klebsiella_A oxytoca
contigs_VatanenT_2016__G80490__bin.9.fa.genes.faa_NODE_220_length_23465_cov_6.35258_12	VatanenT_2016_G80490_bin.9	CntA/YeaW	No	Pro	Pro	d__Bacteria	p__Proteobacteria	c__Gammaproteobacteria	o__Enterobacterales	f__Enterobacteriaceae	g__Klebsiella	s__Klebsiella pneumoniae
contigs_VatanenT_2016__G80487__bin.5.fa.genes.faa_NODE_45_length_112072_cov_10.0681_11	VatanenT_2016_G80487_bin.5	CutC	No	Pro	Pro	d__Bacteria	p__Firmicutes_A	c__Clostridia	o__Lachnospirales	f__Lachnospiraceae	g__Hungatella	s__Hungatella effluvii
contigs_VatanenT_2016__G80487__bin.4.fa.genes.faa_NODE_2_length_444834_cov_18.6472_226	VatanenT_2016_G80487_bin.4	CntA/YeaW	No	Pro	Pro	d__Bacteria	p__Proteobacteria	c__Gammaproteobacteria	o__Enterobacterales	f__Enterobacteriaceae	g__Escherichia	s__Escherichia coli_D
contigs_VatanenT_2016__G80483__bin.5.fa.genes.faa_NODE_174_length_27601_cov_25.4568_17	VatanenT_2016_G80483_bin.5	CutC	No	Pro	Pro	d__Bacteria	p__Proteobacteria	c__Gammaproteobacteria	o__Enterobacterales	f__Enterobacteriaceae	g__Escherichia	s__Escherichia coli
contigs_VatanenT_2016__G80483__bin.3.fa.genes.faa_NODE_184_length_25195_cov_23.6572_17	VatanenT_2016_G80483_bin.3	CutC	No	Pro	Pro	d__Bacteria	p__Proteobacteria	c__Gammaproteobacteria	o__Enterobacterales	f__Enterobacteriaceae	g__Klebsiella_A	s__Klebsiella_A michiganensis
contigs_VatanenT_2016__G80482__bin.7.fa.genes.faa_NODE_145_length_44790_cov_19.5001_37	VatanenT_2016_G80482_bin.7	CntA/YeaW	No	Pro	Pro	d__Bacteria	p__Proteobacteria	c__Gammaproteobacteria	o__Enterobacterales	f__Enterobacteriaceae	g__Klebsiella	s__Klebsiella pneumoniae
contigs_VatanenT_2016__G80482__bin.10.fa.genes.faa_NODE_26_length_135289_cov_43.8866_29	VatanenT_2016_G80482_bin.10	CutC	No	Pro	Pro	d__Bacteria	p__Proteobacteria	c__Gammaproteobacteria	o__Enterobacterales	f__Enterobacteriaceae	g__Enterobacter	s__Enterobacter himalayensis
contigs_VatanenT_2016__G80481__bin.9.fa.genes.faa_NODE_530_length_17047_cov_10.6979_11	VatanenT_2016_G80481_bin.9	CntA/YeaW	No	Pro	Pro	d__Bacteria	p__Proteobacteria	c__Gammaproteobacteria	o__Enterobacterales	f__Enterobacteriaceae	g__Escherichia	s__Escherichia flexneri
contigs_VatanenT_2016__G80475__bin.2.fa.genes.faa_NODE_159_length_28830_cov_20.4762_6	VatanenT_2016_G80475_bin.2	CntA/YeaW	No	Pro	Pro	d__Bacteria	p__Proteobacteria	c__Gammaproteobacteria	o__Enterobacterales	f__Enterobacteriaceae	g__Escherichia	s__Escherichia flexneri
contigs_VatanenT_2016__G80472__bin.3.fa.genes.faa_NODE_131_length_22634_cov_8.79286_6	VatanenT_2016_G80472_bin.3	CntA/YeaW	Yes	Pro	Pro	d__Bacteria	p__Proteobacteria	c__Gammaproteobacteria	o__Enterobacterales	f__Enterobacteriaceae	g__Serratia	s__Serratia liquefaciens
contigs_VatanenT_2016__G80471__bin.9.fa.genes.faa_NODE_199_length_27649_cov_8.72563_6	VatanenT_2016_G80471_bin.9	CntA/YeaW	No	Pro	Pro	d__Bacteria	p__Proteobacteria	c__Gammaproteobacteria	o__Enterobacterales	f__Enterobacteriaceae	g__Escherichia	s__Escherichia flexneri
contigs_VatanenT_2016__G80467__bin.6.fa.genes.faa_NODE_2463_length_2291_cov_6.01968_2	VatanenT_2016_G80467_bin.6	CntA/YeaW	No	Pro	Pro	d__Bacteria	p__Proteobacteria	c__Gammaproteobacteria	o__Enterobacterales	f__Enterobacteriaceae	g__Escherichia	s__Escherichia dysenteriae
contigs_VatanenT_2016__G80462__bin.6.fa.genes.faa_NODE_904_length_5110_cov_7.82611_3	VatanenT_2016_G80462_bin.6	CntA/YeaW	No	Pro	Pro	d__Bacteria	p__Proteobacteria	c__Gammaproteobacteria	o__Enterobacterales	f__Enterobacteriaceae	g__Escherichia	s__Escherichia flexneri
contigs_VatanenT_2016__G80456__bin.9.fa.genes.faa_NODE_459_length_13250_cov_7.30337_9	VatanenT_2016_G80456_bin.9	CutC	No	Pro	Pro	d__Bacteria	p__Proteobacteria	c__Gammaproteobacteria	o__Enterobacterales	f__Enterobacteriaceae	g__Escherichia	s__Escherichia coli
contigs_VatanenT_2016__G80455__bin.4.fa.genes.faa_NODE_80_length_31920_cov_39.3105_16	VatanenT_2016_G80455_bin.4	CntA/YeaW	No	Pro	Pro	d__Bacteria	p__Proteobacteria	c__Gammaproteobacteria	o__Enterobacterales	f__Enterobacteriaceae	g__Escherichia	s__Escherichia flexneri
contigs_VatanenT_2016__G80453__bin.1.fa.genes.faa_NODE_73_length_37740_cov_40.3155_32	VatanenT_2016_G80453_bin.1	CntA/YeaW	No	Pro	Pro	d__Bacteria	p__Proteobacteria	c__Gammaproteobacteria	o__Enterobacterales	f__Enterobacteriaceae	g__Escherichia	s__Escherichia flexneri
contigs_VatanenT_2016__G80434__bin.1.fa.genes.faa_NODE_133_length_8318_cov_16.5557_2	VatanenT_2016_G80434_bin.1	CutC	No	Pro	Pro	d__Bacteria	p__Firmicutes	c__Bacilli	o__Lactobacillales	f__Enterococcaceae	g__Enterococcus_A	s__Enterococcus_A avium
contigs_VatanenT_2016__G80434__bin.1.fa.genes.faa_NODE_1147_length_3441_cov_16.4146_3	VatanenT_2016_G80434_bin.1	GrdI	No	Pro	Pro	d__Bacteria	p__Firmicutes	c__Bacilli	o__Lactobacillales	f__Enterococcaceae	g__Enterococcus_A	s__Enterococcus_A avium
contigs_VatanenT_2016__G80411__bin.1.fa.genes.faa_NODE_2046_length_3450_cov_7.37408_3	VatanenT_2016_G80411_bin.1	CntA/YeaW	No	Pro	Pro	d__Bacteria	p__Proteobacteria	c__Gammaproteobacteria	o__Enterobacterales	f__Enterobacteriaceae	g__Escherichia	s__Escherichia flexneri
contigs_VatanenT_2016__G80407__bin.8.fa.genes.faa_NODE_9803_length_1508_cov_5.48658_2	VatanenT_2016_G80407_bin.8	CntA/YeaW	No	Pro	Pro	d__Bacteria	p__Proteobacteria	c__Gammaproteobacteria	o__Enterobacterales	f__Enterobacteriaceae	g__Escherichia	s__Escherichia flexneri
contigs_VatanenT_2016__G80373__bin.3.fa.genes.faa_NODE_2191_length_5078_cov_3.74179_1	VatanenT_2016_G80373_bin.3	CntA/YeaW	No	Pro	Pro	d__Bacteria	p__Proteobacteria	c__Gammaproteobacteria	o__Enterobacterales	f__Enterobacteriaceae	g__Escherichia	s__Escherichia flexneri
contigs_VatanenT_2016__G80336__bin.4.fa.genes.faa_NODE_947_length_3067_cov_5.08931_2	VatanenT_2016_G80336_bin.4	CntA/YeaW	No	Pro	Pro	d__Bacteria	p__Proteobacteria	c__Gammaproteobacteria	o__Enterobacterales	f__Enterobacteriaceae	g__Klebsiella	s__Klebsiella pneumoniae
contigs_VatanenT_2016__G80326__bin.5.fa.genes.faa_NODE_1743_length_2660_cov_6.24952_2	VatanenT_2016_G80326_bin.5	CntA/YeaW	No	Pro	Pro	d__Bacteria	p__Proteobacteria	c__Gammaproteobacteria	o__Enterobacterales	f__Enterobacteriaceae	g__Escherichia	s__Escherichia flexneri
contigs_VatanenT_2016__G80320__bin.9.fa.genes.faa_NODE_610_length_7023_cov_11.7609_2	VatanenT_2016_G80320_bin.9	GrdI	Yes	Pro	Pro	d__Bacteria	p__Firmicutes_A	c__Clostridia	o__Tissierellales	f__Sporanaerobacteraceae	g__Anaerosalibacter_A	s__Anaerosalibacter_A massiliensis
contigs_VatanenT_2016__G80320__bin.1.fa.genes.faa_NODE_280_length_14608_cov_16.5879_6	VatanenT_2016_G80320_bin.1	CutC	Yes	Pro	Pro	d__Bacteria	p__Firmicutes	c__Bacilli	o__Lactobacillales	f__Streptococcaceae	g__Lactococcus	s__Lactococcus petauri
contigs_VatanenT_2016__G80317__bin.3.fa.genes.faa_NODE_729_length_4740_cov_6.93575_2	VatanenT_2016_G80317_bin.3	GrdI	No	Pro	Pro	d__Bacteria	p__Firmicutes_A	c__Clostridia	o__Lachnospirales	f__Lachnospiraceae	g__Enterocloster	s__Enterocloster clostridioformis
contigs_VatanenT_2016__G80281__bin.7.fa.genes.faa_NODE_266_length_18149_cov_46.1292_19	VatanenT_2016_G80281_bin.7	CntA/YeaW	No	Pro	Pro	d__Bacteria	p__Proteobacteria	c__Gammaproteobacteria	o__Enterobacterales	f__Enterobacteriaceae	g__Escherichia	s__Escherichia coli_D
contigs_VatanenT_2016__G78910__bin.3.fa.genes.faa_NODE_807_length_3457_cov_5.83745_2	VatanenT_2016_G78910_bin.3	CntA/YeaW	No	Pro	Pro	d__Bacteria	p__Proteobacteria	c__Gammaproteobacteria	o__Enterobacterales	f__Enterobacteriaceae	g__Escherichia	s__Escherichia flexneri
contigs_VatanenT_2016__G78909__bin.1.fa.genes.faa_NODE_119_length_24709_cov_10.7852_6	VatanenT_2016_G78909_bin.1	CntA/YeaW	No	Pro	Pro	d__Bacteria	p__Proteobacteria	c__Gammaproteobacteria	o__Enterobacterales	f__Enterobacteriaceae	g__Escherichia	s__Escherichia flexneri
contigs_VatanenT_2016__G78875__bin.9.fa.genes.faa_NODE_4_length_180508_cov_24.8169_29	VatanenT_2016_G78875_bin.9	CntA/YeaW	No	Pro	Pro	d__Bacteria	p__Proteobacteria	c__Gammaproteobacteria	o__Enterobacterales	f__Enterobacteriaceae	g__Escherichia	s__Escherichia flexneri
contigs_VatanenT_2016__G78873__bin.1.fa.genes.faa_NODE_123_length_30922_cov_6.78922_13	VatanenT_2016_G78873_bin.1	CntA/YeaW	No	Pro	Pro	d__Bacteria	p__Proteobacteria	c__Gammaproteobacteria	o__Enterobacterales	f__Enterobacteriaceae	g__Escherichia	s__Escherichia coli_D
contigs_VatanenT_2016__G78866__bin.7.fa.genes.faa_NODE_50_length_68992_cov_12.14_29	VatanenT_2016_G78866_bin.7	CntA/YeaW	No	Pro	Pro	d__Bacteria	p__Proteobacteria	c__Gammaproteobacteria	o__Enterobacterales	f__Enterobacteriaceae	g__Escherichia	s__Escherichia flexneri
contigs_VatanenT_2016__G78843__bin.2.fa.genes.faa_NODE_53_length_16766_cov_83.4415_7	VatanenT_2016_G78843_bin.2	CutC	No	Pro	Pro	d__Bacteria	p__Firmicutes	c__Bacilli	o__Lactobacillales	f__Enterococcaceae	g__Enterococcus_A	s__Enterococcus_A avium
contigs_VatanenT_2016__G78831__bin.2.fa.genes.faa_NODE_1962_length_2834_cov_3.51493_2	VatanenT_2016_G78831_bin.2	CntA/YeaW	No	Pro	Pro	d__Bacteria	p__Proteobacteria	c__Gammaproteobacteria	o__Enterobacterales	f__Enterobacteriaceae	g__Escherichia	s__Escherichia coli_D
contigs_VatanenT_2016__G78828__bin.2.fa.genes.faa_NODE_1408_length_1978_cov_3.8804_2	VatanenT_2016_G78828_bin.2	CntA/YeaW	No	Pro	Pro	d__Bacteria	p__Proteobacteria	c__Gammaproteobacteria	o__Enterobacterales	f__Enterobacteriaceae	g__Escherichia	s__Escherichia flexneri
contigs_VatanenT_2016__G78828__bin.1.fa.genes.faa_NODE_182_length_12417_cov_10.974_3	VatanenT_2016_G78828_bin.1	CutC	No	Pro	Pro	d__Bacteria	p__Proteobacteria	c__Gammaproteobacteria	o__Enterobacterales	f__Enterobacteriaceae	g__Klebsiella	s__Klebsiella pneumoniae
contigs_VatanenT_2016__G78828__bin.1.fa.genes.faa_NODE_26_length_35868_cov_9.1514_11	VatanenT_2016_G78828_bin.1	CntA/YeaW	No	Pro	Pro	d__Bacteria	p__Proteobacteria	c__Gammaproteobacteria	o__Enterobacterales	f__Enterobacteriaceae	g__Klebsiella	s__Klebsiella pneumoniae
contigs_VatanenT_2016__G78825__bin.6.fa.genes.faa_NODE_158_length_41302_cov_9.72148_21	VatanenT_2016_G78825_bin.6	CutC	Yes	Pro	Pro	d__Bacteria	p__Proteobacteria	c__Gammaproteobacteria	o__Enterobacterales	f__Enterobacteriaceae	g__Citrobacter	s__Citrobacter freundii
contigs_VatanenT_2016__G78794__bin.4.fa.genes.faa_NODE_22_length_124144_cov_9.49585_18	VatanenT_2016_G78794_bin.4	CntA/YeaW	No	Pro	Pro	d__Bacteria	p__Proteobacteria	c__Gammaproteobacteria	o__Enterobacterales	f__Enterobacteriaceae	g__Escherichia	s__Escherichia flexneri
contigs_VatanenT_2016__G78739__bin.6.fa.genes.faa_NODE_577_length_10464_cov_871.8137_ID_21082_13	VatanenT_2016_G78739_bin.6	CntA/YeaW	No	Pro	Pro	d__Bacteria	p__Proteobacteria	c__Gammaproteobacteria	o__Enterobacterales	f__Enterobacteriaceae	g__Escherichia	s__Escherichia flexneri
contigs_VatanenT_2016__G78739__bin.13.fa.genes.faa_NODE_356_length_16728_cov_863.0000_ID_29590_11	VatanenT_2016_G78739_bin.13	CutC	No	Pro	Pro	d__Bacteria	p__Firmicutes_A	c__Clostridia	o__Lachnospirales	f__Lachnospiraceae	g__Hungatella	s__Hungatella effluvii
contigs_VatanenT_2016__G78706__bin.6.fa.genes.faa_NODE_419_length_10494_cov_641.0000_ID_5595_2	VatanenT_2016_G78706_bin.6	CutC	No	Pro	Pro	d__Bacteria	p__Firmicutes_A	c__Clostridia	o__Lachnospirales	f__Lachnospiraceae	g__Hungatella	s__Hungatella effluvii
contigs_VatanenT_2016__G78694__bin.5.fa.genes.faa_NODE_150_length_15456_cov_703.2723_ID_19241_6	VatanenT_2016_G78694_bin.5	CntA/YeaW	No	Pro	Pro	d__Bacteria	p__Proteobacteria	c__Gammaproteobacteria	o__Enterobacterales	f__Enterobacteriaceae	g__Klebsiella	s__Klebsiella pneumoniae
contigs_VatanenT_2016__G78625__bin.6.fa.genes.faa_NODE_3221_length_3618_cov_4.57508_2	VatanenT_2016_G78625_bin.6	GrdI	Yes	Pro	Pro	d__Bacteria	p__Firmicutes_A	c__Clostridia	o__Lachnospirales	f__Lachnospiraceae	g__Sellimonas	s__Sellimonas intestinalis
contigs_VatanenT_2016__G78625__bin.5.fa.genes.faa_NODE_1943_length_5506_cov_5.29884_3	VatanenT_2016_G78625_bin.5	CntA/YeaW	No	Pro	Pro	d__Bacteria	p__Proteobacteria	c__Gammaproteobacteria	o__Enterobacterales	f__Enterobacteriaceae	g__Escherichia	s__Escherichia coli_D
contigs_VatanenT_2016__G78577__bin.12.fa.genes.faa_NODE_80_length_51512_cov_8.9525_7	VatanenT_2016_G78577_bin.12	CntA/YeaW	No	Pro	Pro	d__Bacteria	p__Proteobacteria	c__Gammaproteobacteria	o__Enterobacterales	f__Enterobacteriaceae	g__Escherichia	s__Escherichia flexneri
contigs_VatanenT_2016__G78570__bin.8.fa.genes.faa_NODE_176_length_13245_cov_5.51873_4	VatanenT_2016_G78570_bin.8	CntA/YeaW	No	Pro	Pro	d__Bacteria	p__Proteobacteria	c__Gammaproteobacteria	o__Enterobacterales	f__Enterobacteriaceae	g__Escherichia	s__Escherichia coli_D
contigs_VatanenT_2016__G78546__bin.2.fa.genes.faa_NODE_218_length_15226_cov_15.9806_11	VatanenT_2016_G78546_bin.2	CutC	No	Pro	Pro	d__Bacteria	p__Proteobacteria	c__Gammaproteobacteria	o__Enterobacterales	f__Enterobacteriaceae	g__Escherichia	s__Escherichia flexneri
contigs_VatanenT_2016__G78546__bin.2.fa.genes.faa_NODE_192_length_16644_cov_9.09916_6	VatanenT_2016_G78546_bin.2	CntA/YeaW	No	Pro	Pro	d__Bacteria	p__Proteobacteria	c__Gammaproteobacteria	o__Enterobacterales	f__Enterobacteriaceae	g__Escherichia	s__Escherichia flexneri
contigs_VatanenT_2016__G78545__bin.11.fa.genes.faa_NODE_51_length_41496_cov_12.3488_27	VatanenT_2016_G78545_bin.11	GrdI	No	Pro	Pro	d__Bacteria	p__Firmicutes	c__Bacilli	o__Lactobacillales	f__Enterococcaceae	g__Enterococcus_A	s__Enterococcus_A raffinosus
contigs_VatanenT_2016__G78545__bin.11.fa.genes.faa_NODE_18_length_57107_cov_12.0857_17	VatanenT_2016_G78545_bin.11	CutC	No	Pro	Pro	d__Bacteria	p__Firmicutes	c__Bacilli	o__Lactobacillales	f__Enterococcaceae	g__Enterococcus_A	s__Enterococcus_A raffinosus
contigs_VatanenT_2016__G78526__bin.4.fa.genes.faa_NODE_3092_length_2977_cov_3.95551_2	VatanenT_2016_G78526_bin.4	CntA/YeaW	No	Pro	Pro	d__Bacteria	p__Proteobacteria	c__Gammaproteobacteria	o__Enterobacterales	f__Enterobacteriaceae	g__Escherichia	s__Escherichia coli_D
contigs_VatanenT_2016__G78507__bin.8.fa.genes.faa_NODE_445_length_14481_cov_6.24747_11	VatanenT_2016_G78507_bin.8	CutC	No	Pro	Pro	d__Bacteria	p__Firmicutes_A	c__Clostridia	o__Lachnospirales	f__Lachnospiraceae	g__Hungatella	s__Hungatella effluvii
contigs_VatanenT_2016__G78507__bin.7.fa.genes.faa_NODE_13_length_130569_cov_16.8227_6	VatanenT_2016_G78507_bin.7	CntA/YeaW	No	Pro	Pro	d__Bacteria	p__Proteobacteria	c__Gammaproteobacteria	o__Enterobacterales	f__Enterobacteriaceae	g__Escherichia	s__Escherichia flexneri
contigs_VatanenT_2016__G69210__bin.2.fa.genes.faa_NODE_154_length_7181_cov_10.5366_4	VatanenT_2016_G69210_bin.2	CntA/YeaW	No	Pro	Pro	d__Bacteria	p__Proteobacteria	c__Gammaproteobacteria	o__Enterobacterales	f__Enterobacteriaceae	g__Escherichia	s__Escherichia coli_D
contigs_VatanenT_2016__G69209__bin.6.fa.genes.faa_NODE_1963_length_2037_cov_33.3602_2	VatanenT_2016_G69209_bin.6	GrdI	No	Pro	Pro	d__Bacteria	p__Firmicutes	c__Bacilli	o__Lactobacillales	f__Enterococcaceae	g__Enterococcus_A	s__Enterococcus_A avium
contigs_VatanenT_2016__G69209__bin.6.fa.genes.faa_NODE_162_length_15015_cov_34.6426_15	VatanenT_2016_G69209_bin.6	CutC	No	Pro	Pro	d__Bacteria	p__Firmicutes	c__Bacilli	o__Lactobacillales	f__Enterococcaceae	g__Enterococcus_A	s__Enterococcus_A avium
contigs_VatanenT_2016__G69189__bin.5.fa.genes.faa_NODE_570_length_10140_cov_41.2858_7	VatanenT_2016_G69189_bin.5	CntA/YeaW	No	Pro	Pro	d__Bacteria	p__Proteobacteria	c__Gammaproteobacteria	o__Enterobacterales	f__Enterobacteriaceae	g__Escherichia	s__Escherichia coli_D
contigs_VatanenT_2016__G69161__bin.3.fa.genes.faa_NODE_1130_length_2801_cov_5.39913_1	VatanenT_2016_G69161_bin.3	CntA/YeaW	No	Pro	Pro	d__Bacteria	p__Proteobacteria	c__Gammaproteobacteria	o__Enterobacterales	f__Enterobacteriaceae	g__Escherichia	s__Escherichia coli_D
contigs_VatanenT_2016__G69157__bin.6.fa.genes.faa_NODE_5417_length_2208_cov_38.8351_2	VatanenT_2016_G69157_bin.6	GrdI	No	Pro	Pro	d__Bacteria	p__Firmicutes	c__Bacilli	o__Lactobacillales	f__Enterococcaceae	g__Enterococcus_A	s__Enterococcus_A avium
contigs_VatanenT_2016__G69152__bin.7.fa.genes.faa_NODE_1530_length_5042_cov_4.65931_3	VatanenT_2016_G69152_bin.7	CntA/YeaW	No	Pro	Pro	d__Bacteria	p__Proteobacteria	c__Gammaproteobacteria	o__Enterobacterales	f__Enterobacteriaceae	g__Escherichia	s__Escherichia flexneri
contigs_VatanenT_2016__G69147__bin.2.fa.genes.faa_NODE_183_length_16646_cov_22.5965_5	VatanenT_2016_G69147_bin.2	CntA/YeaW	No	Pro	Pro	d__Bacteria	p__Proteobacteria	c__Gammaproteobacteria	o__Enterobacterales	f__Enterobacteriaceae	g__Escherichia	s__Escherichia flexneri
TMA_bin.10.fa_scaffold_563_2	TMA_bin.10	MtxB (non-pyl)	No	Non	Non	d__Bacteria	p__Desulfobacterota	c__Desulfovibrionia	o__Desulfovibrionales	f__Desulfovibrionaceae	g__Bilophila	s__Bilophila wadsworthia
TMA_bin.10.fa_scaffold_88_18	TMA_bin.10	MttB (pyl)	No	Non	Non	d__Bacteria	p__Desulfobacterota	c__Desulfovibrionia	o__Desulfovibrionales	f__Desulfovibrionaceae	g__Bilophila	s__Bilophila wadsworthia
SRR924800_bin.2.fa_NODE_124_length_23301_cov_9.795148_19	SRR924800_bin.2	CutC	No	Pro	Pro	d__Bacteria	p__Proteobacteria	c__Gammaproteobacteria	o__Enterobacterales	f__Enterobacteriaceae	g__Klebsiella_A	s__Klebsiella_A michiganensis
SRR924799_bin.1.fa_NODE_36_length_59971_cov_20.577709_40	SRR924799_bin.1	CutC	No	Pro	Pro	d__Bacteria	p__Proteobacteria	c__Gammaproteobacteria	o__Enterobacterales	f__Enterobacteriaceae	g__Klebsiella_B	s__Klebsiella_B aerogenes
SRR924767_bin.2.fa_NODE_67_length_23301_cov_19.643552_11	SRR924767_bin.2	CutC	No	Pro	Pro	d__Bacteria	p__Proteobacteria	c__Gammaproteobacteria	o__Enterobacterales	f__Enterobacteriaceae	g__Klebsiella_A	s__Klebsiella_A michiganensis
SRR924758_bin.1.fa_NODE_31_length_108191_cov_10.188355_102	SRR924758_bin.1	CntA/YeaW	No	Pro	Pro	d__Bacteria	p__Proteobacteria	c__Gammaproteobacteria	o__Enterobacterales	f__Enterobacteriaceae	g__Escherichia	s__Escherichia flexneri
SRR924754_bin.2.fa_NODE_11_length_165271_cov_17.737743_147	SRR924754_bin.2	CutC	No	Pro	Pro	d__Bacteria	p__Proteobacteria	c__Gammaproteobacteria	o__Enterobacterales	f__Enterobacteriaceae	g__Klebsiella_A	s__Klebsiella_A michiganensis
SRR924749_bin.2.fa_NODE_32_length_108197_cov_9.884550_102	SRR924749_bin.2	CntA/YeaW	No	Pro	Pro	d__Bacteria	p__Proteobacteria	c__Gammaproteobacteria	o__Enterobacterales	f__Enterobacteriaceae	g__Escherichia	s__Escherichia flexneri
SRR924739_bin.2.fa_NODE_51_length_35641_cov_14.887371_16	SRR924739_bin.2	CutC	No	Pro	Pro	d__Bacteria	p__Proteobacteria	c__Gammaproteobacteria	o__Enterobacterales	f__Enterobacteriaceae	g__Klebsiella_A	s__Klebsiella_A oxytoca
SRR924726_bin.2.fa_NODE_13_length_68451_cov_16.090970_61	SRR924726_bin.2	CutC	No	Pro	Pro	d__Bacteria	p__Proteobacteria	c__Gammaproteobacteria	o__Enterobacterales	f__Enterobacteriaceae	g__Klebsiella	s__Klebsiella pneumoniae
SRR924726_bin.2.fa_NODE_88_length_20615_cov_13.962889_16	SRR924726_bin.2	CntA/YeaW	No	Pro	Pro	d__Bacteria	p__Proteobacteria	c__Gammaproteobacteria	o__Enterobacterales	f__Enterobacteriaceae	g__Klebsiella	s__Klebsiella pneumoniae
SRR648333_bin.3.fa_NODE_38_length_94943_cov_16.115231_85	SRR648333_bin.3	CutC	No	Pro	Pro	d__Bacteria	p__Proteobacteria	c__Gammaproteobacteria	o__Enterobacterales	f__Enterobacteriaceae	g__Klebsiella	s__Klebsiella pneumoniae
SRR648333_bin.3.fa_NODE_30_length_118843_cov_13.737196_94	SRR648333_bin.3	CntA/YeaW	No	Pro	Pro	d__Bacteria	p__Proteobacteria	c__Gammaproteobacteria	o__Enterobacterales	f__Enterobacteriaceae	g__Klebsiella	s__Klebsiella pneumoniae
SRR648333_bin.2.fa_NODE_116_length_28388_cov_27.556983_13	SRR648333_bin.2	CutC	No	Pro	Pro	d__Bacteria	p__Proteobacteria	c__Gammaproteobacteria	o__Enterobacterales	f__Enterobacteriaceae	g__Proteus	s__Proteus mirabilis
SRR643517_bin.10.fa_NODE_21_length_132867_cov_28.617407_16	SRR643517_bin.10	CutC	No	Pro	Pro	d__Bacteria	p__Proteobacteria	c__Gammaproteobacteria	o__Enterobacterales	f__Enterobacteriaceae	g__Klebsiella_A	s__Klebsiella_A michiganensis
SRR643497_bin.6.fa_NODE_21_length_124979_cov_27.912859_11	SRR643497_bin.6	CutC	No	Pro	Pro	d__Bacteria	p__Proteobacteria	c__Gammaproteobacteria	o__Enterobacterales	f__Enterobacteriaceae	g__Klebsiella_A	s__Klebsiella_A michiganensis
SRR6257518_bin.7.fa_NODE_72_length_91907_cov_95.805034_51	SRR6257518_bin.7	CutC	Yes	Pro	Pro	d__Bacteria	p__Proteobacteria	c__Gammaproteobacteria	o__Enterobacterales	f__Enterobacteriaceae	g__Citrobacter	s__Citrobacter freundii
SRR6257518_bin.6.fa_NODE_27_length_155982_cov_21.233635_143	SRR6257518_bin.6	CutC	No	Pro	Pro	d__Bacteria	p__Proteobacteria	c__Gammaproteobacteria	o__Enterobacterales	f__Enterobacteriaceae	g__Klebsiella_A	s__Klebsiella_A michiganensis
SRR6257517_bin.4.fa_NODE_192_length_14875_cov_103.623347_5	SRR6257517_bin.4	CutC	No	Pro	Pro	d__Bacteria	p__Proteobacteria	c__Gammaproteobacteria	o__Enterobacterales	f__Enterobacteriaceae	g__Klebsiella_A	s__Klebsiella_A michiganensis
SRR6257517_bin.3.fa_NODE_9_length_212383_cov_61.355582_141	SRR6257517_bin.3	CutC	Yes	Pro	Pro	d__Bacteria	p__Proteobacteria	c__Gammaproteobacteria	o__Enterobacterales	f__Enterobacteriaceae	g__Citrobacter	s__Citrobacter freundii
SRR6257516_bin.7.fa_NODE_262_length_14875_cov_117.714305_11	SRR6257516_bin.7	CutC	No	Pro	Pro	d__Bacteria	p__Proteobacteria	c__Gammaproteobacteria	o__Enterobacterales	f__Enterobacteriaceae	g__Klebsiella_A	s__Klebsiella_A michiganensis
SRR6257516_bin.5.fa_NODE_7_length_212383_cov_82.535977_141	SRR6257516_bin.5	CutC	Yes	Pro	Pro	d__Bacteria	p__Proteobacteria	c__Gammaproteobacteria	o__Enterobacterales	f__Enterobacteriaceae	g__Citrobacter	s__Citrobacter freundii
SRR6257515_bin.3.fa_NODE_275_length_14875_cov_222.982659_11	SRR6257515_bin.3	CutC	No	Pro	Pro	d__Bacteria	p__Proteobacteria	c__Gammaproteobacteria	o__Enterobacterales	f__Enterobacteriaceae	g__Klebsiella_A	s__Klebsiella_A michiganensis
SRR6257515_bin.10.fa_NODE_7_length_212383_cov_142.363857_51	SRR6257515_bin.10	CutC	Yes	Pro	Pro	d__Bacteria	p__Proteobacteria	c__Gammaproteobacteria	o__Enterobacterales	f__Enterobacteriaceae	g__Citrobacter	s__Citrobacter freundii
SRR6257514_bin.4.fa_NODE_74_length_91124_cov_11.191503_39	SRR6257514_bin.4	CutC	Yes	Pro	Pro	d__Bacteria	p__Proteobacteria	c__Gammaproteobacteria	o__Enterobacterales	f__Enterobacteriaceae	g__Citrobacter	s__Citrobacter freundii
SRR6257513_bin.8.fa_NODE_33_length_137413_cov_179.746793_76	SRR6257513_bin.8	CutC	Yes	Pro	Pro	d__Bacteria	p__Proteobacteria	c__Gammaproteobacteria	o__Enterobacterales	f__Enterobacteriaceae	g__Citrobacter	s__Citrobacter freundii
SRR6257513_bin.3.fa_NODE_339_length_14875_cov_16.270513_5	SRR6257513_bin.3	CutC	No	Pro	Pro	d__Bacteria	p__Proteobacteria	c__Gammaproteobacteria	o__Enterobacterales	f__Enterobacteriaceae	g__Klebsiella_A	s__Klebsiella_A michiganensis
SRR6257512_bin.2.fa_NODE_351_length_14875_cov_55.350945_11	SRR6257512_bin.2	CutC	No	Pro	Pro	d__Bacteria	p__Proteobacteria	c__Gammaproteobacteria	o__Enterobacterales	f__Enterobacteriaceae	g__Klebsiella_A	s__Klebsiella_A michiganensis
SRR6257511_bin.3.fa_NODE_421_length_23284_cov_312.945973_17	SRR6257511_bin.3	CutC	Yes	Pro	Pro	d__Bacteria	p__Proteobacteria	c__Gammaproteobacteria	o__Enterobacterales	f__Enterobacteriaceae	g__Citrobacter	s__Citrobacter freundii
SRR6257510_bin.4.fa_NODE_31_length_137899_cov_98.937415_51	SRR6257510_bin.4	CutC	Yes	Pro	Pro	d__Bacteria	p__Proteobacteria	c__Gammaproteobacteria	o__Enterobacterales	f__Enterobacteriaceae	g__Citrobacter	s__Citrobacter freundii
SRR6257510_bin.3.fa_NODE_324_length_14875_cov_135.419096_5	SRR6257510_bin.3	CutC	No	Pro	Pro	d__Bacteria	p__Proteobacteria	c__Gammaproteobacteria	o__Enterobacterales	f__Enterobacteriaceae	g__Klebsiella_A	s__Klebsiella_A michiganensis
SRR6257509_bin.8.fa_NODE_393_length_14859_cov_74.049581_5	SRR6257509_bin.8	CutC	No	Pro	Pro	d__Bacteria	p__Proteobacteria	c__Gammaproteobacteria	o__Enterobacterales	f__Enterobacteriaceae	g__Klebsiella_A	s__Klebsiella_A michiganensis
SRR6257509_bin.3.fa_NODE_68_length_91891_cov_18.408162_39	SRR6257509_bin.3	CutC	Yes	Pro	Pro	d__Bacteria	p__Proteobacteria	c__Gammaproteobacteria	o__Enterobacterales	f__Enterobacteriaceae	g__Citrobacter	s__Citrobacter freundii
SRR6257504_bin.3.fa_NODE_238_length_22033_cov_7.429793_4	SRR6257504_bin.3	CutC	No	Pro	Pro	d__Bacteria	p__Proteobacteria	c__Gammaproteobacteria	o__Enterobacterales	f__Enterobacteriaceae	g__Klebsiella_A	s__Klebsiella_A oxytoca
SRR6257500_bin.1.fa_NODE_31_length_129509_cov_47.599827_98	SRR6257500_bin.1	CutC	No	Pro	Pro	d__Bacteria	p__Proteobacteria	c__Gammaproteobacteria	o__Enterobacterales	f__Enterobacteriaceae	g__Klebsiella_A	s__Klebsiella_A oxytoca
SRR6257499_bin.3.fa_NODE_13_length_211656_cov_135.720205_16	SRR6257499_bin.3	CutC	No	Pro	Pro	d__Bacteria	p__Proteobacteria	c__Gammaproteobacteria	o__Enterobacterales	f__Enterobacteriaceae	g__Klebsiella_A	s__Klebsiella_A oxytoca
SRR6257496_bin.1.fa_NODE_10_length_174789_cov_138.176651_79	SRR6257496_bin.1	CntA/YeaW	No	Pro	Pro	d__Bacteria	p__Proteobacteria	c__Gammaproteobacteria	o__Enterobacterales	f__Enterobacteriaceae	g__Klebsiella	s__Klebsiella pneumoniae
SRR6257492_bin.8.fa_NODE_31_length_114803_cov_92.074084_55	SRR6257492_bin.8	CutC	Yes	Pro	Pro	d__Bacteria	p__Proteobacteria	c__Gammaproteobacteria	o__Enterobacterales	f__Enterobacteriaceae	g__Citrobacter	s__Citrobacter freundii
SRR6257490_bin.5.fa_NODE_29_length_137895_cov_85.880303_51	SRR6257490_bin.5	CutC	Yes	Pro	Pro	d__Bacteria	p__Proteobacteria	c__Gammaproteobacteria	o__Enterobacterales	f__Enterobacteriaceae	g__Citrobacter	s__Citrobacter freundii
SRR6257490_bin.4.fa_NODE_214_length_15175_cov_95.134788_11	SRR6257490_bin.4	CutC	No	Pro	Pro	d__Bacteria	p__Proteobacteria	c__Gammaproteobacteria	o__Enterobacterales	f__Enterobacteriaceae	g__Klebsiella_A	s__Klebsiella_A michiganensis
SRR6257489_bin.5.fa_NODE_275_length_14875_cov_120.114912_11	SRR6257489_bin.5	CutC	No	Pro	Pro	d__Bacteria	p__Proteobacteria	c__Gammaproteobacteria	o__Enterobacterales	f__Enterobacteriaceae	g__Klebsiella_A	s__Klebsiella_A michiganensis
SRR6257489_bin.1.fa_NODE_28_length_137413_cov_280.236914_76	SRR6257489_bin.1	CutC	Yes	Pro	Pro	d__Bacteria	p__Proteobacteria	c__Gammaproteobacteria	o__Enterobacterales	f__Enterobacteriaceae	g__Citrobacter	s__Citrobacter freundii
SRR6257487_bin.14.fa_NODE_405_length_14476_cov_3.817488_12	SRR6257487_bin.14	CutC	No	Pro	Pro	d__Bacteria	p__Firmicutes_A	c__Clostridia	o__Clostridiales	f__Clostridiaceae	g__Clostridium	s__Clostridium paraputrificum
SRR6257487_bin.11.fa_NODE_49_length_129509_cov_47.394217_16	SRR6257487_bin.11	CutC	No	Pro	Pro	d__Bacteria	p__Proteobacteria	c__Gammaproteobacteria	o__Enterobacterales	f__Enterobacteriaceae	g__Klebsiella_A	s__Klebsiella_A oxytoca
SRR6257486_bin.8.fa_NODE_30_length_181351_cov_35.270938_147	SRR6257486_bin.8	CutC	No	Pro	Pro	d__Bacteria	p__Proteobacteria	c__Gammaproteobacteria	o__Enterobacterales	f__Enterobacteriaceae	g__Klebsiella_A	s__Klebsiella_A oxytoca
SRR6257486_bin.7.fa_NODE_8_length_377497_cov_10.996370_32	SRR6257486_bin.7	CutC	No	Pro	Pro	d__Bacteria	p__Firmicutes_A	c__Clostridia	o__Clostridiales	f__Clostridiaceae	g__Clostridium	s__Clostridium paraputrificum
SRR6257485_bin.6.fa_NODE_32_length_129509_cov_140.125311_98	SRR6257485_bin.6	CutC	No	Pro	Pro	d__Bacteria	p__Proteobacteria	c__Gammaproteobacteria	o__Enterobacterales	f__Enterobacteriaceae	g__Klebsiella_A	s__Klebsiella_A oxytoca
SRR6257484_bin.4.fa_NODE_39_length_129509_cov_160.611970_16	SRR6257484_bin.4	CutC	No	Pro	Pro	d__Bacteria	p__Proteobacteria	c__Gammaproteobacteria	o__Enterobacterales	f__Enterobacteriaceae	g__Klebsiella_A	s__Klebsiella_A oxytoca
SRR6257483_bin.1.fa_NODE_33_length_129507_cov_81.645985_16	SRR6257483_bin.1	CutC	No	Pro	Pro	d__Bacteria	p__Proteobacteria	c__Gammaproteobacteria	o__Enterobacterales	f__Enterobacteriaceae	g__Klebsiella_A	s__Klebsiella_A oxytoca
SRR6257479_bin.8.fa_NODE_347_length_12492_cov_3.599662_12	SRR6257479_bin.8	CutC	No	Pro	Pro	d__Bacteria	p__Firmicutes_A	c__Clostridia	o__Tissierellales	f__Helcococcaceae	g__Anaerococcus	s__Anaerococcus sp001182725
SRR6257479_bin.3.fa_NODE_1280_length_4248_cov_2.566420_3	SRR6257479_bin.3	CntA/YeaW	No	Pro	Pro	d__Bacteria	p__Proteobacteria	c__Gammaproteobacteria	o__Enterobacterales	f__Enterobacteriaceae	g__Klebsiella	s__Klebsiella pneumoniae
SRR6257473_bin.10.fa_NODE_5_length_472139_cov_50.862995_77	SRR6257473_bin.10	CutC	No	Pro	Pro	d__Bacteria	p__Proteobacteria	c__Gammaproteobacteria	o__Enterobacterales	f__Enterobacteriaceae	g__Leclercia	s__Leclercia adecarboxylata_C
SRR6257467_bin.6.fa_NODE_74_length_116605_cov_22.106178_41	SRR6257467_bin.6	CntA/YeaW	No	Pro	Pro	d__Bacteria	p__Proteobacteria	c__Gammaproteobacteria	o__Enterobacterales	f__Enterobacteriaceae	g__Klebsiella	s__Klebsiella pneumoniae
SRR6257467_bin.17.fa_NODE_14_length_240752_cov_12.536804_76	SRR6257467_bin.17	CutC	Yes	Pro	Pro	d__Bacteria	p__Firmicutes_B	c__Peptococcia	o__Peptococcales	f__Peptococcaceae	g__Peptococcus	s__Peptococcus niger
SRR6257466_bin.6.fa_NODE_23_length_152829_cov_30.414102_78	SRR6257466_bin.6	CntA/YeaW	No	Pro	Pro	d__Bacteria	p__Proteobacteria	c__Gammaproteobacteria	o__Enterobacterales	f__Enterobacteriaceae	g__Klebsiella	s__Klebsiella pneumoniae
SRR6257466_bin.13.fa_NODE_105_length_66147_cov_3.875704_55	SRR6257466_bin.13	CutC	Yes	Pro	Pro	d__Bacteria	p__Firmicutes_B	c__Peptococcia	o__Peptococcales	f__Peptococcaceae	g__Peptococcus	s__Peptococcus niger
SRR6257465_bin.3.fa_NODE_10_length_189352_cov_172.034581_64	SRR6257465_bin.3	CntA/YeaW	No	Pro	Pro	d__Bacteria	p__Proteobacteria	c__Gammaproteobacteria	o__Enterobacterales	f__Enterobacteriaceae	g__Klebsiella	s__Klebsiella pneumoniae
SRR6257464_bin.5.fa_NODE_30_length_153332_cov_147.003334_64	SRR6257464_bin.5	CntA/YeaW	No	Pro	Pro	d__Bacteria	p__Proteobacteria	c__Gammaproteobacteria	o__Enterobacterales	f__Enterobacteriaceae	g__Klebsiella	s__Klebsiella pneumoniae
SRR6257463_bin.6.fa_NODE_47_length_116224_cov_106.705773_41	SRR6257463_bin.6	CntA/YeaW	No	Pro	Pro	d__Bacteria	p__Proteobacteria	c__Gammaproteobacteria	o__Enterobacterales	f__Enterobacteriaceae	g__Klebsiella	s__Klebsiella pneumoniae
SRR6257462_bin.8.fa_NODE_26_length_213229_cov_23.831926_81	SRR6257462_bin.8	CntA/YeaW	No	Pro	Pro	d__Bacteria	p__Proteobacteria	c__Gammaproteobacteria	o__Enterobacterales	f__Enterobacteriaceae	g__Klebsiella	s__Klebsiella pneumoniae
SRR6257462_bin.5.fa_NODE_18_length_238730_cov_7.904431_75	SRR6257462_bin.5	CutC	Yes	Pro	Pro	d__Bacteria	p__Firmicutes_B	c__Peptococcia	o__Peptococcales	f__Peptococcaceae	g__Peptococcus	s__Peptococcus niger
SRR6257462_bin.1.fa_NODE_42_length_150106_cov_8.969117_36	SRR6257462_bin.1	CutC	No	Pro	Pro	d__Bacteria	p__Firmicutes_A	c__Clostridia	o__Tissierellales	f__Helcococcaceae	g__Anaerococcus	s__Anaerococcus obesiensis
SRR6257457_bin.1.fa_NODE_105_length_19769_cov_458.575479_13	SRR6257457_bin.1	CutC	No	Pro	Pro	d__Bacteria	p__Proteobacteria	c__Gammaproteobacteria	o__Enterobacterales	f__Enterobacteriaceae	g__Klebsiella_B	s__Klebsiella_B aerogenes
SRR6257457_bin.1.fa_NODE_11_length_226153_cov_419.692063_121	SRR6257457_bin.1	CntA/YeaW	No	Pro	Pro	d__Bacteria	p__Proteobacteria	c__Gammaproteobacteria	o__Enterobacterales	f__Enterobacteriaceae	g__Klebsiella_B	s__Klebsiella_B aerogenes
SRR6257456_bin.2.fa_NODE_58_length_19821_cov_176.050845_6	SRR6257456_bin.2	CutC	No	Pro	Pro	d__Bacteria	p__Proteobacteria	c__Gammaproteobacteria	o__Enterobacterales	f__Enterobacteriaceae	g__Klebsiella_B	s__Klebsiella_B aerogenes
SRR6257456_bin.2.fa_NODE_12_length_227280_cov_163.081294_98	SRR6257456_bin.2	CntA/YeaW	No	Pro	Pro	d__Bacteria	p__Proteobacteria	c__Gammaproteobacteria	o__Enterobacterales	f__Enterobacteriaceae	g__Klebsiella_B	s__Klebsiella_B aerogenes
SRR6257455_bin.1.fa_NODE_86_length_19769_cov_411.508116_13	SRR6257455_bin.1	CutC	No	Pro	Pro	d__Bacteria	p__Proteobacteria	c__Gammaproteobacteria	o__Enterobacterales	f__Enterobacteriaceae	g__Klebsiella_B	s__Klebsiella_B aerogenes
SRR6257455_bin.1.fa_NODE_12_length_226155_cov_369.511000_120	SRR6257455_bin.1	CntA/YeaW	No	Pro	Pro	d__Bacteria	p__Proteobacteria	c__Gammaproteobacteria	o__Enterobacterales	f__Enterobacteriaceae	g__Klebsiella_B	s__Klebsiella_B aerogenes
SRR6257454_bin.4.fa_NODE_63_length_19751_cov_263.578595_6	SRR6257454_bin.4	CutC	No	Pro	Pro	d__Bacteria	p__Proteobacteria	c__Gammaproteobacteria	o__Enterobacterales	f__Enterobacteriaceae	g__Klebsiella_B	s__Klebsiella_B aerogenes
SRR6257454_bin.4.fa_NODE_2_length_483865_cov_241.889980_121	SRR6257454_bin.4	CntA/YeaW	No	Pro	Pro	d__Bacteria	p__Proteobacteria	c__Gammaproteobacteria	o__Enterobacterales	f__Enterobacteriaceae	g__Klebsiella_B	s__Klebsiella_B aerogenes
SRR6257449_bin.4.fa_NODE_7_length_248292_cov_122.036997_175	SRR6257449_bin.4	CntA/YeaW	No	Pro	Pro	d__Bacteria	p__Proteobacteria	c__Gammaproteobacteria	o__Enterobacterales	f__Enterobacteriaceae	g__Escherichia	s__Escherichia flexneri
SRR6257449_bin.3.fa_NODE_201_length_15907_cov_2.895849_6	SRR6257449_bin.3	CutC	No	Pro	Pro	d__Bacteria	p__Firmicutes_A	c__Clostridia	o__Lachnospirales	f__Lachnospiraceae	g__Hungatella	s__Hungatella sp005845265
SRR6257448_bin.5.fa_NODE_1_length_374403_cov_196.469582_284	SRR6257448_bin.5	CntA/YeaW	No	Pro	Pro	d__Bacteria	p__Proteobacteria	c__Gammaproteobacteria	o__Enterobacterales	f__Enterobacteriaceae	g__Escherichia	s__Escherichia flexneri
SRR6257448_bin.4.fa_NODE_50_length_87836_cov_9.222588_64	SRR6257448_bin.4	CntA/YeaW	No	Pro	Pro	d__Bacteria	p__Proteobacteria	c__Gammaproteobacteria	o__Enterobacterales	f__Enterobacteriaceae	g__Klebsiella	s__Klebsiella pneumoniae
SRR6257447_bin.13.fa_NODE_15_length_248363_cov_22.331878_74	SRR6257447_bin.13	CntA/YeaW	No	Pro	Pro	d__Bacteria	p__Proteobacteria	c__Gammaproteobacteria	o__Enterobacterales	f__Enterobacteriaceae	g__Escherichia	s__Escherichia flexneri
SRR6257447_bin.1.fa_NODE_682_length_6051_cov_2.600734_1	SRR6257447_bin.1	GrdI	No	Pro	Pro	d__Bacteria	p__Firmicutes_A	c__Clostridia	o__Clostridiales	f__Clostridiaceae	g__Clostridium_X	s__Clostridium_X cadaveris
SRR6257445_bin.7.fa_NODE_13_length_248655_cov_105.318069_75	SRR6257445_bin.7	CntA/YeaW	No	Pro	Pro	d__Bacteria	p__Proteobacteria	c__Gammaproteobacteria	o__Enterobacterales	f__Enterobacteriaceae	g__Escherichia	s__Escherichia flexneri
SRR6257444_bin.7.fa_NODE_94_length_83531_cov_18.413113_13	SRR6257444_bin.7	CutC	No	Pro	Pro	d__Bacteria	p__Proteobacteria	c__Gammaproteobacteria	o__Enterobacterales	f__Enterobacteriaceae	g__Klebsiella	s__Klebsiella pneumoniae
SRR6257444_bin.7.fa_NODE_111_length_68696_cov_16.921577_14	SRR6257444_bin.7	CntA/YeaW	No	Pro	Pro	d__Bacteria	p__Proteobacteria	c__Gammaproteobacteria	o__Enterobacterales	f__Enterobacteriaceae	g__Klebsiella	s__Klebsiella pneumoniae
SRR6257444_bin.5.fa_NODE_18_length_206373_cov_95.414894_69	SRR6257444_bin.5	CntA/YeaW	No	Pro	Pro	d__Bacteria	p__Proteobacteria	c__Gammaproteobacteria	o__Enterobacterales	f__Enterobacteriaceae	g__Escherichia	s__Escherichia flexneri
SRR6257443_bin.5.fa_NODE_97_length_83594_cov_36.770730_13	SRR6257443_bin.5	CutC	No	Pro	Pro	d__Bacteria	p__Proteobacteria	c__Gammaproteobacteria	o__Enterobacterales	f__Enterobacteriaceae	g__Klebsiella	s__Klebsiella pneumoniae
SRR6257443_bin.5.fa_NODE_116_length_68696_cov_32.224268_14	SRR6257443_bin.5	CntA/YeaW	No	Pro	Pro	d__Bacteria	p__Proteobacteria	c__Gammaproteobacteria	o__Enterobacterales	f__Enterobacteriaceae	g__Klebsiella	s__Klebsiella pneumoniae
SRR6257443_bin.4.fa_NODE_14_length_248267_cov_92.541787_74	SRR6257443_bin.4	CntA/YeaW	No	Pro	Pro	d__Bacteria	p__Proteobacteria	c__Gammaproteobacteria	o__Enterobacterales	f__Enterobacteriaceae	g__Escherichia	s__Escherichia flexneri
SRR6257442_bin.5.fa_NODE_101_length_83623_cov_24.401757_73	SRR6257442_bin.5	CutC	No	Pro	Pro	d__Bacteria	p__Proteobacteria	c__Gammaproteobacteria	o__Enterobacterales	f__Enterobacteriaceae	g__Klebsiella	s__Klebsiella pneumoniae
SRR6257442_bin.5.fa_NODE_116_length_68797_cov_21.864319_14	SRR6257442_bin.5	CntA/YeaW	No	Pro	Pro	d__Bacteria	p__Proteobacteria	c__Gammaproteobacteria	o__Enterobacterales	f__Enterobacteriaceae	g__Klebsiella	s__Klebsiella pneumoniae
SRR6257442_bin.4.fa_NODE_90_length_91466_cov_132.549551_23	SRR6257442_bin.4	CntA/YeaW	No	Pro	Pro	d__Bacteria	p__Proteobacteria	c__Gammaproteobacteria	o__Enterobacterales	f__Enterobacteriaceae	g__Escherichia	s__Escherichia flexneri
SRR6257441_bin.2.fa_NODE_9_length_264863_cov_42.897484_103	SRR6257441_bin.2	CutC	No	Pro	Pro	d__Bacteria	p__Firmicutes_A	c__Clostridia	o__Clostridiales	f__Clostridiaceae	g__Clostridium	s__Clostridium paraputrificum
SRR6257440_bin.3.fa_NODE_105_length_27600_cov_105.146088_14	SRR6257440_bin.3	CutC	No	Pro	Pro	d__Bacteria	p__Proteobacteria	c__Gammaproteobacteria	o__Enterobacterales	f__Enterobacteriaceae	g__Escherichia	s__Escherichia coli
SRR6257440_bin.2.fa_NODE_16_length_185645_cov_70.335638_102	SRR6257440_bin.2	CutC	No	Pro	Pro	d__Bacteria	p__Firmicutes_A	c__Clostridia	o__Clostridiales	f__Clostridiaceae	g__Clostridium	s__Clostridium paraputrificum
SRR6257437_bin.2.fa_NODE_67_length_20711_cov_25.735186_9	SRR6257437_bin.2	CutC	No	Pro	Pro	d__Bacteria	p__Proteobacteria	c__Gammaproteobacteria	o__Enterobacterales	f__Enterobacteriaceae	g__Escherichia	s__Escherichia coli
SRR6257431_bin.3.fa_NODE_16_length_190850_cov_40.698456_76	SRR6257431_bin.3	CutC	No	Pro	Pro	d__Bacteria	p__Firmicutes_A	c__Clostridia	o__Clostridiales	f__Clostridiaceae	g__Clostridium	s__Clostridium paraputrificum
SRR6257431_bin.1.fa_NODE_107_length_27600_cov_167.564131_14	SRR6257431_bin.1	CutC	No	Pro	Pro	d__Bacteria	p__Proteobacteria	c__Gammaproteobacteria	o__Enterobacterales	f__Enterobacteriaceae	g__Escherichia	s__Escherichia coli
SRR6257428_bin.5.fa_NODE_24_length_119283_cov_36.758094_78	SRR6257428_bin.5	CntA/YeaW	No	Pro	Pro	d__Bacteria	p__Proteobacteria	c__Gammaproteobacteria	o__Enterobacterales	f__Enterobacteriaceae	g__Klebsiella	s__Klebsiella pneumoniae
SRR6257427_bin.5.fa_NODE_84_length_19825_cov_197.855792_13	SRR6257427_bin.5	CutC	No	Pro	Pro	d__Bacteria	p__Proteobacteria	c__Gammaproteobacteria	o__Enterobacterales	f__Enterobacteriaceae	g__Klebsiella_B	s__Klebsiella_B aerogenes
SRR6257427_bin.5.fa_NODE_12_length_229489_cov_180.604187_121	SRR6257427_bin.5	CntA/YeaW	No	Pro	Pro	d__Bacteria	p__Proteobacteria	c__Gammaproteobacteria	o__Enterobacterales	f__Enterobacteriaceae	g__Klebsiella_B	s__Klebsiella_B aerogenes
SRR6257426_bin.3.fa_NODE_108_length_19769_cov_442.075327_13	SRR6257426_bin.3	CutC	No	Pro	Pro	d__Bacteria	p__Proteobacteria	c__Gammaproteobacteria	o__Enterobacterales	f__Enterobacteriaceae	g__Klebsiella_B	s__Klebsiella_B aerogenes
SRR6257426_bin.3.fa_NODE_7_length_226153_cov_401.568324_121	SRR6257426_bin.3	CntA/YeaW	No	Pro	Pro	d__Bacteria	p__Proteobacteria	c__Gammaproteobacteria	o__Enterobacterales	f__Enterobacteriaceae	g__Klebsiella_B	s__Klebsiella_B aerogenes
SRR6257425_bin.2.fa_NODE_95_length_19751_cov_260.733753_6	SRR6257425_bin.2	CutC	No	Pro	Pro	d__Bacteria	p__Proteobacteria	c__Gammaproteobacteria	o__Enterobacterales	f__Enterobacteriaceae	g__Klebsiella_B	s__Klebsiella_B aerogenes
SRR6257425_bin.2.fa_NODE_11_length_227280_cov_239.481778_98	SRR6257425_bin.2	CntA/YeaW	No	Pro	Pro	d__Bacteria	p__Proteobacteria	c__Gammaproteobacteria	o__Enterobacterales	f__Enterobacteriaceae	g__Klebsiella_B	s__Klebsiella_B aerogenes
SRR6257424_bin.2.fa_NODE_102_length_20065_cov_261.676812_13	SRR6257424_bin.2	CutC	No	Pro	Pro	d__Bacteria	p__Proteobacteria	c__Gammaproteobacteria	o__Enterobacterales	f__Enterobacteriaceae	g__Klebsiella_B	s__Klebsiella_B aerogenes
SRR6257424_bin.2.fa_NODE_7_length_181887_cov_228.368835_78	SRR6257424_bin.2	CntA/YeaW	No	Pro	Pro	d__Bacteria	p__Proteobacteria	c__Gammaproteobacteria	o__Enterobacterales	f__Enterobacteriaceae	g__Klebsiella_B	s__Klebsiella_B aerogenes
SRR6257423_bin.1.fa_NODE_143_length_19692_cov_344.203493_5	SRR6257423_bin.1	CutC	No	Pro	Pro	d__Bacteria	p__Proteobacteria	c__Gammaproteobacteria	o__Enterobacterales	f__Enterobacteriaceae	g__Klebsiella_B	s__Klebsiella_B aerogenes
SRR6257423_bin.1.fa_NODE_13_length_188931_cov_316.190601_69	SRR6257423_bin.1	CntA/YeaW	No	Pro	Pro	d__Bacteria	p__Proteobacteria	c__Gammaproteobacteria	o__Enterobacterales	f__Enterobacteriaceae	g__Klebsiella_B	s__Klebsiella_B aerogenes
SRR6257422_bin.1.fa_NODE_45_length_59770_cov_542.261408_40	SRR6257422_bin.1	CutC	No	Pro	Pro	d__Bacteria	p__Proteobacteria	c__Gammaproteobacteria	o__Enterobacterales	f__Enterobacteriaceae	g__Klebsiella_B	s__Klebsiella_B aerogenes
SRR6257422_bin.1.fa_NODE_21_length_108620_cov_487.822613_104	SRR6257422_bin.1	CntA/YeaW	No	Pro	Pro	d__Bacteria	p__Proteobacteria	c__Gammaproteobacteria	o__Enterobacterales	f__Enterobacteriaceae	g__Klebsiella_B	s__Klebsiella_B aerogenes
SRR6257421_bin.1.fa_NODE_32_length_19948_cov_194.987935_14	SRR6257421_bin.1	CutC	No	Pro	Pro	d__Bacteria	p__Proteobacteria	c__Gammaproteobacteria	o__Enterobacterales	f__Enterobacteriaceae	g__Klebsiella_B	s__Klebsiella_B aerogenes
SRR6257421_bin.1.fa_NODE_2_length_519711_cov_183.465518_156	SRR6257421_bin.1	CntA/YeaW	No	Pro	Pro	d__Bacteria	p__Proteobacteria	c__Gammaproteobacteria	o__Enterobacterales	f__Enterobacteriaceae	g__Klebsiella_B	s__Klebsiella_B aerogenes
SRR6257419_bin.3.fa_NODE_24_length_59756_cov_185.555619_13	SRR6257419_bin.3	CutC	No	Pro	Pro	d__Bacteria	p__Proteobacteria	c__Gammaproteobacteria	o__Enterobacterales	f__Enterobacteriaceae	g__Klebsiella_B	s__Klebsiella_B aerogenes
SRR6257419_bin.3.fa_NODE_4_length_343589_cov_174.740049_156	SRR6257419_bin.3	CntA/YeaW	No	Pro	Pro	d__Bacteria	p__Proteobacteria	c__Gammaproteobacteria	o__Enterobacterales	f__Enterobacteriaceae	g__Klebsiella_B	s__Klebsiella_B aerogenes
SRR6257418_bin.1.fa_NODE_16_length_115829_cov_157.034403_14	SRR6257418_bin.1	CutC	No	Pro	Pro	d__Bacteria	p__Proteobacteria	c__Gammaproteobacteria	o__Enterobacterales	f__Enterobacteriaceae	g__Klebsiella_B	s__Klebsiella_B aerogenes
SRR6257418_bin.1.fa_NODE_2_length_519711_cov_126.567676_156	SRR6257418_bin.1	CntA/YeaW	No	Pro	Pro	d__Bacteria	p__Proteobacteria	c__Gammaproteobacteria	o__Enterobacterales	f__Enterobacteriaceae	g__Klebsiella_B	s__Klebsiella_B aerogenes
SRR6257414_bin.1.fa_NODE_16_length_112936_cov_88.067266_14	SRR6257414_bin.1	CutC	No	Pro	Pro	d__Bacteria	p__Proteobacteria	c__Gammaproteobacteria	o__Enterobacterales	f__Enterobacteriaceae	g__Klebsiella_B	s__Klebsiella_B aerogenes
SRR6257414_bin.1.fa_NODE_3_length_519711_cov_73.445793_156	SRR6257414_bin.1	CntA/YeaW	No	Pro	Pro	d__Bacteria	p__Proteobacteria	c__Gammaproteobacteria	o__Enterobacterales	f__Enterobacteriaceae	g__Klebsiella_B	s__Klebsiella_B aerogenes
SRR6257413_bin.1.fa_NODE_139_length_20081_cov_190.281834_7	SRR6257413_bin.1	CutC	No	Pro	Pro	d__Bacteria	p__Proteobacteria	c__Gammaproteobacteria	o__Enterobacterales	f__Enterobacteriaceae	g__Klebsiella_B	s__Klebsiella_B aerogenes
SRR6257413_bin.1.fa_NODE_7_length_109040_cov_167.752287_13	SRR6257413_bin.1	CntA/YeaW	No	Pro	Pro	d__Bacteria	p__Proteobacteria	c__Gammaproteobacteria	o__Enterobacterales	f__Enterobacteriaceae	g__Klebsiella_B	s__Klebsiella_B aerogenes
SRR6257410_bin.3.fa_NODE_146_length_33273_cov_8.017581_21	SRR6257410_bin.3	CutC	No	Pro	Pro	d__Bacteria	p__Firmicutes_A	c__Clostridia	o__Clostridiales	f__Clostridiaceae	g__Clostridium_F	s__Clostridium_F botulinum_A
SRR6257409_bin.3.fa_NODE_8_length_211645_cov_214.216154_172	SRR6257409_bin.3	CutC	No	Pro	Pro	d__Bacteria	p__Proteobacteria	c__Gammaproteobacteria	o__Enterobacterales	f__Enterobacteriaceae	g__Klebsiella_A	s__Klebsiella_A oxytoca
SRR6257408_bin.5.fa_NODE_39_length_129507_cov_215.884382_16	SRR6257408_bin.5	CutC	No	Pro	Pro	d__Bacteria	p__Proteobacteria	c__Gammaproteobacteria	o__Enterobacterales	f__Enterobacteriaceae	g__Klebsiella_A	s__Klebsiella_A oxytoca
SRR6257407_bin.2.fa_NODE_23_length_181352_cov_177.339062_147	SRR6257407_bin.2	CutC	No	Pro	Pro	d__Bacteria	p__Proteobacteria	c__Gammaproteobacteria	o__Enterobacterales	f__Enterobacteriaceae	g__Klebsiella_A	s__Klebsiella_A oxytoca
SRR6257406_bin.4.fa_NODE_18_length_211645_cov_159.185614_172	SRR6257406_bin.4	CutC	No	Pro	Pro	d__Bacteria	p__Proteobacteria	c__Gammaproteobacteria	o__Enterobacterales	f__Enterobacteriaceae	g__Klebsiella_A	s__Klebsiella_A oxytoca
SRR6257406_bin.1.fa_NODE_124_length_17205_cov_4.497201_2	SRR6257406_bin.1	CutC	No	Pro	Pro	d__Bacteria	p__Firmicutes_A	c__Clostridia	o__Clostridiales	f__Clostridiaceae	g__Clostridium_F	s__Clostridium_F botulinum_A
SRR6257405_bin.2.fa_NODE_13_length_181352_cov_196.261538_16	SRR6257405_bin.2	CutC	No	Pro	Pro	d__Bacteria	p__Proteobacteria	c__Gammaproteobacteria	o__Enterobacterales	f__Enterobacteriaceae	g__Klebsiella_A	s__Klebsiella_A oxytoca
SRR6257404_bin.5.fa_NODE_14_length_129509_cov_218.675475_16	SRR6257404_bin.5	CutC	No	Pro	Pro	d__Bacteria	p__Proteobacteria	c__Gammaproteobacteria	o__Enterobacterales	f__Enterobacteriaceae	g__Klebsiella_A	s__Klebsiella_A oxytoca
SRR6257403_bin.3.fa_NODE_17_length_181352_cov_196.039262_16	SRR6257403_bin.3	CutC	No	Pro	Pro	d__Bacteria	p__Proteobacteria	c__Gammaproteobacteria	o__Enterobacterales	f__Enterobacteriaceae	g__Klebsiella_A	s__Klebsiella_A oxytoca
SRR6257402_bin.3.fa_NODE_20_length_154899_cov_183.874512_16	SRR6257402_bin.3	CutC	No	Pro	Pro	d__Bacteria	p__Proteobacteria	c__Gammaproteobacteria	o__Enterobacterales	f__Enterobacteriaceae	g__Klebsiella_A	s__Klebsiella_A oxytoca
SRR6257401_bin.1.fa_NODE_85_length_19929_cov_230.997836_14	SRR6257401_bin.1	CutC	No	Pro	Pro	d__Bacteria	p__Proteobacteria	c__Gammaproteobacteria	o__Enterobacterales	f__Enterobacteriaceae	g__Klebsiella_B	s__Klebsiella_B aerogenes
SRR6257401_bin.1.fa_NODE_4_length_344248_cov_205.715160_156	SRR6257401_bin.1	CntA/YeaW	No	Pro	Pro	d__Bacteria	p__Proteobacteria	c__Gammaproteobacteria	o__Enterobacterales	f__Enterobacteriaceae	g__Klebsiella_B	s__Klebsiella_B aerogenes
SRR6257400_bin.1.fa_NODE_26_length_59756_cov_193.214385_13	SRR6257400_bin.1	CutC	No	Pro	Pro	d__Bacteria	p__Proteobacteria	c__Gammaproteobacteria	o__Enterobacterales	f__Enterobacteriaceae	g__Klebsiella_B	s__Klebsiella_B aerogenes
SRR6257400_bin.1.fa_NODE_5_length_344103_cov_178.280324_156	SRR6257400_bin.1	CntA/YeaW	No	Pro	Pro	d__Bacteria	p__Proteobacteria	c__Gammaproteobacteria	o__Enterobacterales	f__Enterobacteriaceae	g__Klebsiella_B	s__Klebsiella_B aerogenes
SRR6257398_bin.2.fa_NODE_132_length_19929_cov_130.086092_14	SRR6257398_bin.2	CutC	No	Pro	Pro	d__Bacteria	p__Proteobacteria	c__Gammaproteobacteria	o__Enterobacterales	f__Enterobacteriaceae	g__Klebsiella_B	s__Klebsiella_B aerogenes
SRR6257398_bin.2.fa_NODE_1_length_519711_cov_101.241925_156	SRR6257398_bin.2	CntA/YeaW	No	Pro	Pro	d__Bacteria	p__Proteobacteria	c__Gammaproteobacteria	o__Enterobacterales	f__Enterobacteriaceae	g__Klebsiella_B	s__Klebsiella_B aerogenes
SRR6257397_bin.2.fa_NODE_50_length_104694_cov_12.273531_94	SRR6257397_bin.2	CutC	No	Pro	Pro	d__Bacteria	p__Proteobacteria	c__Gammaproteobacteria	o__Enterobacterales	f__Enterobacteriaceae	g__Klebsiella_A	s__Klebsiella_A michiganensis
SRR6257395_bin.2.fa_NODE_16_length_115828_cov_193.360671_14	SRR6257395_bin.2	CutC	No	Pro	Pro	d__Bacteria	p__Proteobacteria	c__Gammaproteobacteria	o__Enterobacterales	f__Enterobacteriaceae	g__Klebsiella_B	s__Klebsiella_B aerogenes
SRR6257395_bin.2.fa_NODE_4_length_304085_cov_154.004401_156	SRR6257395_bin.2	CntA/YeaW	No	Pro	Pro	d__Bacteria	p__Proteobacteria	c__Gammaproteobacteria	o__Enterobacterales	f__Enterobacteriaceae	g__Klebsiella_B	s__Klebsiella_B aerogenes
SRR6257394_bin.1.fa_NODE_23_length_59756_cov_190.925529_13	SRR6257394_bin.1	CutC	No	Pro	Pro	d__Bacteria	p__Proteobacteria	c__Gammaproteobacteria	o__Enterobacterales	f__Enterobacteriaceae	g__Klebsiella_B	s__Klebsiella_B aerogenes
SRR6257394_bin.1.fa_NODE_5_length_344076_cov_182.503937_156	SRR6257394_bin.1	CntA/YeaW	No	Pro	Pro	d__Bacteria	p__Proteobacteria	c__Gammaproteobacteria	o__Enterobacterales	f__Enterobacteriaceae	g__Klebsiella_B	s__Klebsiella_B aerogenes
SRR6257393_bin.2.fa_NODE_17_length_115828_cov_249.279711_14	SRR6257393_bin.2	CutC	No	Pro	Pro	d__Bacteria	p__Proteobacteria	c__Gammaproteobacteria	o__Enterobacterales	f__Enterobacteriaceae	g__Klebsiella_B	s__Klebsiella_B aerogenes
SRR6257393_bin.2.fa_NODE_4_length_344103_cov_189.504092_179	SRR6257393_bin.2	CntA/YeaW	No	Pro	Pro	d__Bacteria	p__Proteobacteria	c__Gammaproteobacteria	o__Enterobacterales	f__Enterobacteriaceae	g__Klebsiella_B	s__Klebsiella_B aerogenes
SRR6257392_bin.5.fa_NODE_4_length_519711_cov_182.408776_340	SRR6257392_bin.5	CntA/YeaW	No	Pro	Pro	d__Bacteria	p__Proteobacteria	c__Gammaproteobacteria	o__Enterobacterales	f__Enterobacteriaceae	g__Klebsiella_B	s__Klebsiella_B aerogenes
SRR6257391_bin.3.fa_NODE_552_length_8540_cov_72.401414_4	SRR6257391_bin.3	CutC	No	Pro	Pro	d__Bacteria	p__Proteobacteria	c__Gammaproteobacteria	o__Enterobacterales	f__Enterobacteriaceae	g__Klebsiella	s__Klebsiella pneumoniae
SRR6257391_bin.3.fa_NODE_97_length_70673_cov_68.413209_59	SRR6257391_bin.3	CntA/YeaW	No	Pro	Pro	d__Bacteria	p__Proteobacteria	c__Gammaproteobacteria	o__Enterobacterales	f__Enterobacteriaceae	g__Klebsiella	s__Klebsiella pneumoniae
SRR6257391_bin.12.fa_NODE_7_length_248190_cov_33.710456_175	SRR6257391_bin.12	CntA/YeaW	No	Pro	Pro	d__Bacteria	p__Proteobacteria	c__Gammaproteobacteria	o__Enterobacterales	f__Enterobacteriaceae	g__Escherichia	s__Escherichia flexneri
SRR6257390_bin.4.fa_NODE_77_length_46397_cov_6.851064_13	SRR6257390_bin.4	CutC	No	Pro	Pro	d__Bacteria	p__Proteobacteria	c__Gammaproteobacteria	o__Enterobacterales	f__Enterobacteriaceae	g__Klebsiella	s__Klebsiella pneumoniae
SRR6257390_bin.4.fa_NODE_149_length_28735_cov_6.558891_20	SRR6257390_bin.4	CntA/YeaW	No	Pro	Pro	d__Bacteria	p__Proteobacteria	c__Gammaproteobacteria	o__Enterobacterales	f__Enterobacteriaceae	g__Klebsiella	s__Klebsiella pneumoniae
SRR6257385_bin.1.fa_NODE_7_length_130037_cov_10.609554_104	SRR6257385_bin.1	CutC	No	Pro	Pro	d__Bacteria	p__Firmicutes_A	c__Clostridia	o__Clostridiales	f__Clostridiaceae	g__Clostridium	s__Clostridium baratii
SRR6257384_bin.6.fa_NODE_17_length_104282_cov_13.855786_12	SRR6257384_bin.6	CutC	No	Pro	Pro	d__Bacteria	p__Firmicutes_A	c__Clostridia	o__Clostridiales	f__Clostridiaceae	g__Clostridium	s__Clostridium baratii
SRR6257381_bin.2.fa_NODE_8_length_203719_cov_189.161541_75	SRR6257381_bin.2	CntA/YeaW	No	Pro	Pro	d__Bacteria	p__Proteobacteria	c__Gammaproteobacteria	o__Enterobacterales	f__Enterobacteriaceae	g__Klebsiella	s__Klebsiella pneumoniae
SRR6257380_bin.2.fa_NODE_16_length_166953_cov_82.625328_135	SRR6257380_bin.2	CntA/YeaW	No	Pro	Pro	d__Bacteria	p__Proteobacteria	c__Gammaproteobacteria	o__Enterobacterales	f__Enterobacteriaceae	g__Klebsiella	s__Klebsiella pneumoniae
SRR6257377_bin.2.fa_NODE_5_length_203719_cov_154.659896_75	SRR6257377_bin.2	CntA/YeaW	No	Pro	Pro	d__Bacteria	p__Proteobacteria	c__Gammaproteobacteria	o__Enterobacterales	f__Enterobacteriaceae	g__Klebsiella	s__Klebsiella pneumoniae
SRR6257376_bin.3.fa_NODE_1_length_273704_cov_168.479925_135	SRR6257376_bin.3	CntA/YeaW	No	Pro	Pro	d__Bacteria	p__Proteobacteria	c__Gammaproteobacteria	o__Enterobacterales	f__Enterobacteriaceae	g__Klebsiella	s__Klebsiella pneumoniae
SRR6257375_bin.3.fa_NODE_39_length_129551_cov_51.576574_16	SRR6257375_bin.3	CutC	No	Pro	Pro	d__Bacteria	p__Proteobacteria	c__Gammaproteobacteria	o__Enterobacterales	f__Enterobacteriaceae	g__Klebsiella_A	s__Klebsiella_A oxytoca
SRR6257375_bin.1.fa_NODE_132_length_32914_cov_5.060592_21	SRR6257375_bin.1	CutC	No	Pro	Pro	d__Bacteria	p__Firmicutes_A	c__Clostridia	o__Clostridiales	f__Clostridiaceae	g__Clostridium_F	s__Clostridium_F botulinum_A
SRR6257374_bin.2.fa_NODE_28_length_129509_cov_179.346517_98	SRR6257374_bin.2	CutC	No	Pro	Pro	d__Bacteria	p__Proteobacteria	c__Gammaproteobacteria	o__Enterobacterales	f__Enterobacteriaceae	g__Klebsiella_A	s__Klebsiella_A oxytoca
SRR6256380_bin.10.fa_NODE_48_length_118583_cov_81.881635_66	SRR6256380_bin.10	CntA/YeaW	No	Pro	Pro	d__Bacteria	p__Proteobacteria	c__Gammaproteobacteria	o__Enterobacterales	f__Enterobacteriaceae	g__Klebsiella	s__Klebsiella pneumoniae
SRR609175_bin.2.fa_NODE_943_length_3387_cov_8.345138_2	SRR609175_bin.2	CntA/YeaW	No	Pro	Pro	d__Bacteria	p__Proteobacteria	c__Gammaproteobacteria	o__Enterobacterales	f__Enterobacteriaceae	g__Klebsiella	s__Klebsiella pneumoniae
SRR605634_bin.6.fa_NODE_34_length_101191_cov_20.110070_14	SRR605634_bin.6	CutC	No	Pro	Pro	d__Bacteria	p__Proteobacteria	c__Gammaproteobacteria	o__Enterobacterales	f__Enterobacteriaceae	g__Klebsiella	s__Klebsiella variicola
SRR605634_bin.6.fa_NODE_14_length_155209_cov_18.915149_55	SRR605634_bin.6	CntA/YeaW	No	Pro	Pro	d__Bacteria	p__Proteobacteria	c__Gammaproteobacteria	o__Enterobacterales	f__Enterobacteriaceae	g__Klebsiella	s__Klebsiella variicola
SRR605615_bin.3.fa_NODE_13_length_131976_cov_108.971218_75	SRR605615_bin.3	CntA/YeaW	No	Pro	Pro	d__Bacteria	p__Proteobacteria	c__Gammaproteobacteria	o__Enterobacterales	f__Enterobacteriaceae	g__Klebsiella	s__Klebsiella pneumoniae
SRR605611_bin.3.fa_NODE_68_length_64477_cov_15.752290_54	SRR605611_bin.3	CutC	No	Pro	Pro	d__Bacteria	p__Proteobacteria	c__Gammaproteobacteria	o__Enterobacterales	f__Enterobacteriaceae	g__Klebsiella	s__Klebsiella pneumoniae
SRR605611_bin.3.fa_NODE_28_length_137269_cov_13.544369_18	SRR605611_bin.3	CntA/YeaW	No	Pro	Pro	d__Bacteria	p__Proteobacteria	c__Gammaproteobacteria	o__Enterobacterales	f__Enterobacteriaceae	g__Klebsiella	s__Klebsiella pneumoniae
SRR605611_bin.2.fa_NODE_113_length_28347_cov_26.917503_19	SRR605611_bin.2	CutC	No	Pro	Pro	d__Bacteria	p__Proteobacteria	c__Gammaproteobacteria	o__Enterobacterales	f__Enterobacteriaceae	g__Proteus	s__Proteus mirabilis
SRR605600_bin.7.fa_NODE_33_length_101191_cov_19.715393_14	SRR605600_bin.7	CutC	No	Pro	Pro	d__Bacteria	p__Proteobacteria	c__Gammaproteobacteria	o__Enterobacterales	f__Enterobacteriaceae	g__Klebsiella	s__Klebsiella variicola
SRR605600_bin.7.fa_NODE_13_length_154848_cov_18.583818_55	SRR605600_bin.7	CntA/YeaW	No	Pro	Pro	d__Bacteria	p__Proteobacteria	c__Gammaproteobacteria	o__Enterobacterales	f__Enterobacteriaceae	g__Klebsiella	s__Klebsiella variicola
SRR6054496_bin.1.fa_NODE_818_length_14344_cov_5.951781_5	SRR6054496_bin.1	CutC	No	Pro	Pro	d__Bacteria	p__Firmicutes_A	c__Clostridia	o__Lachnospirales	f__Lachnospiraceae	g__Enterocloster	s__Enterocloster sp001517625
SRR6054469_bin.10.fa_NODE_3853_length_4683_cov_12.553371_2	SRR6054469_bin.10	CntA/YeaW	No	Pro	Pro	d__Bacteria	p__Proteobacteria	c__Gammaproteobacteria	o__Enterobacterales	f__Enterobacteriaceae	g__Escherichia	s__Escherichia coli_D
SRR6054464_bin.19.fa_NODE_5_length_159087_cov_15.549468_14	SRR6054464_bin.19	CntA/YeaW	No	Pro	Pro	d__Bacteria	p__Proteobacteria	c__Gammaproteobacteria	o__Enterobacterales	f__Enterobacteriaceae	g__Escherichia	s__Escherichia coli_D
SRR6054458_bin.14.fa_NODE_38_length_66436_cov_10.336949_18	SRR6054458_bin.14	CntA/YeaW	No	Pro	Pro	d__Bacteria	p__Proteobacteria	c__Gammaproteobacteria	o__Enterobacterales	f__Enterobacteriaceae	g__Klebsiella	s__Klebsiella pneumoniae
SRR6054457_bin.8.fa_NODE_156_length_31805_cov_9.983591_5	SRR6054457_bin.8	CntA/YeaW	No	Pro	Pro	d__Bacteria	p__Proteobacteria	c__Gammaproteobacteria	o__Enterobacterales	f__Enterobacteriaceae	g__Klebsiella	s__Klebsiella pneumoniae
SRR6054456_bin.7.fa_NODE_167_length_44285_cov_10.331721_23	SRR6054456_bin.7	CntA/YeaW	No	Pro	Pro	d__Bacteria	p__Proteobacteria	c__Gammaproteobacteria	o__Enterobacterales	f__Enterobacteriaceae	g__Escherichia	s__Escherichia flexneri
SRR6054456_bin.5.fa_NODE_8_length_152918_cov_8.593381_78	SRR6054456_bin.5	CntA/YeaW	No	Pro	Pro	d__Bacteria	p__Proteobacteria	c__Gammaproteobacteria	o__Enterobacterales	f__Enterobacteriaceae	g__Klebsiella	s__Klebsiella pneumoniae
SRR6054455_bin.7.fa_NODE_17_length_104246_cov_12.064564_83	SRR6054455_bin.7	CntA/YeaW	No	Pro	Pro	d__Bacteria	p__Proteobacteria	c__Gammaproteobacteria	o__Enterobacterales	f__Enterobacteriaceae	g__Escherichia	s__Escherichia flexneri
SRR6054431_bin.8.fa_NODE_2059_length_8362_cov_8.290117_4	SRR6054431_bin.8	CntA/YeaW	No	Pro	Pro	d__Bacteria	p__Proteobacteria	c__Gammaproteobacteria	o__Enterobacterales	f__Enterobacteriaceae	g__Escherichia	s__Escherichia flexneri
SRR6028647_bin.20.fa_NODE_844_length_9033_cov_3.410002_7	SRR6028647_bin.20	CntA/YeaW	No	Pro	Pro	d__Bacteria	p__Proteobacteria	c__Gammaproteobacteria	o__Enterobacterales	f__Enterobacteriaceae	g__Escherichia	s__Escherichia flexneri
SRR6028637_bin.6.fa_NODE_25_length_75417_cov_62.911627_7	SRR6028637_bin.6	CntA/YeaW	No	Pro	Pro	d__Bacteria	p__Proteobacteria	c__Gammaproteobacteria	o__Enterobacterales	f__Enterobacteriaceae	g__Escherichia	s__Escherichia flexneri
SRR6028636_bin.19.fa_NODE_33_length_75417_cov_55.874818_7	SRR6028636_bin.19	CntA/YeaW	No	Pro	Pro	d__Bacteria	p__Proteobacteria	c__Gammaproteobacteria	o__Enterobacterales	f__Enterobacteriaceae	g__Escherichia	s__Escherichia flexneri
SRR6028628_bin.17.fa_NODE_3_length_305751_cov_17.168223_128	SRR6028628_bin.17	CntA/YeaW	No	Pro	Pro	d__Bacteria	p__Proteobacteria	c__Gammaproteobacteria	o__Enterobacterales	f__Enterobacteriaceae	g__Escherichia	s__Escherichia dysenteriae
SRR6028627_bin.12.fa_NODE_2_length_473820_cov_31.099022_128	SRR6028627_bin.12	CntA/YeaW	No	Pro	Pro	d__Bacteria	p__Proteobacteria	c__Gammaproteobacteria	o__Enterobacterales	f__Enterobacteriaceae	g__Escherichia	s__Escherichia dysenteriae
SRR6028625_bin.7.fa_NODE_3_length_314846_cov_8.999666_234	SRR6028625_bin.7	CntA/YeaW	No	Pro	Pro	d__Bacteria	p__Proteobacteria	c__Gammaproteobacteria	o__Enterobacterales	f__Enterobacteriaceae	g__Escherichia	s__Escherichia dysenteriae
SRR6028565_bin.8.fa_NODE_1078_length_7988_cov_3.736417_7	SRR6028565_bin.8	CutC	No	Pro	Pro	d__Bacteria	p__Proteobacteria	c__Gammaproteobacteria	o__Enterobacterales	f__Enterobacteriaceae	g__Escherichia	s__Escherichia coli
SRR6028564_bin.19.fa_NODE_232_length_28790_cov_7.885784_8	SRR6028564_bin.19	CutC	No	Pro	Pro	d__Bacteria	p__Proteobacteria	c__Gammaproteobacteria	o__Enterobacterales	f__Enterobacteriaceae	g__Escherichia	s__Escherichia coli
SRR6028499_bin.9.fa_NODE_772_length_10191_cov_10.662786_4	SRR6028499_bin.9	MtxB (non-pyl)	Yes	Non	Non	d__Bacteria	p__Firmicutes_A	c__Clostridia	o__Lachnospirales	f__Lachnospiraceae	g__Blautia	s__Blautia hominis
SRR6028499_bin.9.fa_NODE_729_length_10496_cov_9.156690_11	SRR6028499_bin.9	MtxB (non-pyl)	Yes	Non	Non	d__Bacteria	p__Firmicutes_A	c__Clostridia	o__Lachnospirales	f__Lachnospiraceae	g__Blautia	s__Blautia hominis
SRR6028499_bin.9.fa_NODE_427_length_13704_cov_10.214814_10	SRR6028499_bin.9	MtxB (non-pyl)	Yes	Non	Non	d__Bacteria	p__Firmicutes_A	c__Clostridia	o__Lachnospirales	f__Lachnospiraceae	g__Blautia	s__Blautia hominis
SRR6028499_bin.9.fa_NODE_427_length_13704_cov_10.214814_1	SRR6028499_bin.9	MtxB (non-pyl)	Yes	Non	Non	d__Bacteria	p__Firmicutes_A	c__Clostridia	o__Lachnospirales	f__Lachnospiraceae	g__Blautia	s__Blautia hominis
SRR6028499_bin.9.fa_NODE_1591_length_6298_cov_11.416787_1	SRR6028499_bin.9	MtxB (non-pyl)	Yes	Non	Non	d__Bacteria	p__Firmicutes_A	c__Clostridia	o__Lachnospirales	f__Lachnospiraceae	g__Blautia	s__Blautia hominis
SRR6028478_bin.4.fa_NODE_618_length_11094_cov_5.284084_1	SRR6028478_bin.4	CntA/YeaW	No	Pro	Pro	d__Bacteria	p__Proteobacteria	c__Gammaproteobacteria	o__Enterobacterales	f__Enterobacteriaceae	g__Escherichia	s__Escherichia flexneri
SRR6028422_bin.14.fa_NODE_463_length_17483_cov_11.164505_9	SRR6028422_bin.14	CutC	No	Pro	Pro	d__Bacteria	p__Proteobacteria	c__Gammaproteobacteria	o__Enterobacterales	f__Enterobacteriaceae	g__Escherichia	s__Escherichia coli
SRR6028421_bin.9.fa_NODE_275_length_17483_cov_9.577003_11	SRR6028421_bin.9	CutC	No	Pro	Pro	d__Bacteria	p__Proteobacteria	c__Gammaproteobacteria	o__Enterobacterales	f__Enterobacteriaceae	g__Escherichia	s__Escherichia coli
SRR6028419_bin.14.fa_NODE_1140_length_9470_cov_4.362507_8	SRR6028419_bin.14	CutC	No	Pro	Pro	d__Bacteria	p__Proteobacteria	c__Gammaproteobacteria	o__Enterobacterales	f__Enterobacteriaceae	g__Escherichia	s__Escherichia coli
SRR6028406_bin.29.fa_NODE_6554_length_2726_cov_3.603894_2	SRR6028406_bin.29	CntA/YeaW	No	Pro	Pro	d__Bacteria	p__Proteobacteria	c__Gammaproteobacteria	o__Enterobacterales	f__Enterobacteriaceae	g__Escherichia	s__Escherichia flexneri
SRR6028305_bin.1.fa_NODE_2852_length_3840_cov_4.292999_3	SRR6028305_bin.1	CntA/YeaW	No	Pro	Pro	d__Bacteria	p__Proteobacteria	c__Gammaproteobacteria	o__Enterobacterales	f__Enterobacteriaceae	g__Escherichia	s__Escherichia flexneri
SRR6028286_bin.3.fa_NODE_37_length_88103_cov_16.396204_12	SRR6028286_bin.3	CutC	No	Pro	Pro	d__Bacteria	p__Proteobacteria	c__Gammaproteobacteria	o__Enterobacterales	f__Enterobacteriaceae	g__Klebsiella	s__Klebsiella pneumoniae
SRR6028286_bin.3.fa_NODE_17_length_121934_cov_13.965819_64	SRR6028286_bin.3	CntA/YeaW	No	Pro	Pro	d__Bacteria	p__Proteobacteria	c__Gammaproteobacteria	o__Enterobacterales	f__Enterobacteriaceae	g__Klebsiella	s__Klebsiella pneumoniae
SRR6028275_bin.9.fa_NODE_25_length_76750_cov_46.296499_73	SRR6028275_bin.9	CntA/YeaW	No	Pro	Pro	d__Bacteria	p__Proteobacteria	c__Gammaproteobacteria	o__Enterobacterales	f__Enterobacteriaceae	g__Escherichia	s__Escherichia flexneri
SRR6028274_bin.2.fa_NODE_23_length_76750_cov_27.827120_73	SRR6028274_bin.2	CntA/YeaW	No	Pro	Pro	d__Bacteria	p__Proteobacteria	c__Gammaproteobacteria	o__Enterobacterales	f__Enterobacteriaceae	g__Escherichia	s__Escherichia flexneri
SRR6028255_bin.10.fa_NODE_61_length_47330_cov_9.158667_7	SRR6028255_bin.10	CutC	No	Pro	Pro	d__Bacteria	p__Firmicutes	c__Bacilli	o__Lactobacillales	f__Enterococcaceae	g__Enterococcus_A	s__Enterococcus_A raffinosus
SRR6028225_bin.7.fa_NODE_844_length_13659_cov_6.660173_7	SRR6028225_bin.7	CntA/YeaW	No	Pro	Pro	d__Bacteria	p__Proteobacteria	c__Gammaproteobacteria	o__Enterobacterales	f__Enterobacteriaceae	g__Escherichia	s__Escherichia flexneri
SRR6028224_bin.11.fa_NODE_100_length_60558_cov_7.464572_7	SRR6028224_bin.11	CntA/YeaW	No	Pro	Pro	d__Bacteria	p__Proteobacteria	c__Gammaproteobacteria	o__Enterobacterales	f__Enterobacteriaceae	g__Escherichia	s__Escherichia flexneri
SRR6028187_bin.26.fa_NODE_3171_length_4921_cov_5.882039_3	SRR6028187_bin.26	CntA/YeaW	No	Pro	Pro	d__Bacteria	p__Proteobacteria	c__Gammaproteobacteria	o__Enterobacterales	f__Enterobacteriaceae	g__Citrobacter	s__Citrobacter portucalensis
SRR5963389_bin.8.fa_NODE_80_length_75267_cov_5.771752_40	SRR5963389_bin.8	CutC	No	Pro	Pro	d__Bacteria	p__Firmicutes	c__Bacilli	o__Lactobacillales	f__Enterococcaceae	g__Enterococcus_A	s__Enterococcus_A raffinosus
SRR5963382_bin.5.fa_NODE_71_length_176999_cov_11.924650_72	SRR5963382_bin.5	MtxB (non-pyl)	Yes	Non	Non	d__Bacteria	p__Firmicutes_A	c__Clostridia	o__Peptostreptococcales	f__Peptostreptococcaceae	g__Intestinibacter	s__Intestinibacter bartlettii
SRR5963382_bin.43.fa_NODE_2796_length_4291_cov_2.074751_2	SRR5963382_bin.43	CutC	No	Pro	Pro	d__Bacteria	p__Firmicutes_A	c__Clostridia	o__Tissierellales	f__Helcococcaceae	g__Anaerococcus	s__Anaerococcus sp001182725
SRR5963382_bin.23.fa_NODE_15_length_371897_cov_28.042486_204	SRR5963382_bin.23	CutC	No	Pro	Pro	d__Bacteria	p__Firmicutes_A	c__Clostridia	o__Clostridiales	f__Clostridiaceae	g__Clostridium_F	s__Clostridium_F tepidum
SRR5963381_bin.25.fa_NODE_48_length_183583_cov_39.615833_85	SRR5963381_bin.25	MtxB (non-pyl)	Yes	Non	Non	d__Bacteria	p__Firmicutes_A	c__Clostridia	o__Lachnospirales	f__Lachnospiraceae	g__Blautia	s__Blautia coccoides
SRR5963381_bin.25.fa_NODE_48_length_183583_cov_39.615833_76	SRR5963381_bin.25	MtxB (non-pyl)	Yes	Non	Non	d__Bacteria	p__Firmicutes_A	c__Clostridia	o__Lachnospirales	f__Lachnospiraceae	g__Blautia	s__Blautia coccoides
SRR5963381_bin.25.fa_NODE_138_length_77091_cov_42.364245_27	SRR5963381_bin.25	MtxB (non-pyl)	Yes	Non	Non	d__Bacteria	p__Firmicutes_A	c__Clostridia	o__Lachnospirales	f__Lachnospiraceae	g__Blautia	s__Blautia coccoides
SRR5963381_bin.25.fa_NODE_138_length_77091_cov_42.364245_23	SRR5963381_bin.25	MtxB (non-pyl)	Yes	Non	Non	d__Bacteria	p__Firmicutes_A	c__Clostridia	o__Lachnospirales	f__Lachnospiraceae	g__Blautia	s__Blautia coccoides
SRR5963381_bin.10.fa_NODE_297_length_33391_cov_268.505913_11	SRR5963381_bin.10	CutC	No	Pro	Pro	d__Bacteria	p__Firmicutes_A	c__Clostridia	o__Clostridiales	f__Clostridiaceae	g__Clostridium	s__Clostridium paraputrificum
SRR5963379_bin.4.fa_NODE_42_length_135613_cov_25.995005_85	SRR5963379_bin.4	CntA/YeaW	No	Pro	Pro	d__Bacteria	p__Proteobacteria	c__Gammaproteobacteria	o__Enterobacterales	f__Enterobacteriaceae	g__Escherichia	s__Escherichia flexneri
SRR5963379_bin.2.fa_NODE_298_length_19515_cov_1701.507048_5	SRR5963379_bin.2	CutC	No	Pro	Pro	d__Bacteria	p__Proteobacteria	c__Gammaproteobacteria	o__Enterobacterales	f__Enterobacteriaceae	g__Klebsiella_B	s__Klebsiella_B aerogenes
SRR5963379_bin.2.fa_NODE_126_length_66518_cov_1604.639349_17	SRR5963379_bin.2	CntA/YeaW	No	Pro	Pro	d__Bacteria	p__Proteobacteria	c__Gammaproteobacteria	o__Enterobacterales	f__Enterobacteriaceae	g__Klebsiella_B	s__Klebsiella_B aerogenes
SRR5963379_bin.10.fa_NODE_4_length_367646_cov_105.243334_148	SRR5963379_bin.10	CutC	No	Pro	Pro	d__Bacteria	p__Firmicutes_A	c__Clostridia	o__Clostridiales	f__Clostridiaceae	g__Clostridium	s__Clostridium paraputrificum
SRR5963377_bin.2.fa_NODE_9_length_401455_cov_149.142522_243	SRR5963377_bin.2	CutC	No	Pro	Pro	d__Bacteria	p__Firmicutes_A	c__Clostridia	o__Lachnospirales	f__Lachnospiraceae	g__Hungatella	s__Hungatella effluvii
SRR5963377_bin.15.fa_NODE_146_length_57020_cov_100.887133_19	SRR5963377_bin.15	CntA/YeaW	No	Pro	Pro	d__Bacteria	p__Proteobacteria	c__Gammaproteobacteria	o__Enterobacterales	f__Enterobacteriaceae	g__Klebsiella	s__Klebsiella pneumoniae
SRR5963376_bin.8.fa_NODE_9_length_401461_cov_114.585310_89	SRR5963376_bin.8	CutC	No	Pro	Pro	d__Bacteria	p__Firmicutes_A	c__Clostridia	o__Lachnospirales	f__Lachnospiraceae	g__Hungatella	s__Hungatella effluvii
SRR5963373_bin.6.fa_NODE_209_length_25992_cov_9.345746_13	SRR5963373_bin.6	CutC	No	Pro	Pro	d__Bacteria	p__Firmicutes_A	c__Clostridia	o__Clostridiales	f__Clostridiaceae	g__Clostridium_F	s__Clostridium_F botulinum_A
SRR5963373_bin.11.fa_NODE_28_length_144091_cov_17.574715_67	SRR5963373_bin.11	CutC	No	Pro	Pro	d__Bacteria	p__Firmicutes_A	c__Clostridia	o__Clostridiales	f__Clostridiaceae	g__Clostridium	s__Clostridium septicum
SRR5963372_bin.1.fa_NODE_73_length_116569_cov_14.546922_104	SRR5963372_bin.1	CutC	No	Pro	Pro	d__Bacteria	p__Firmicutes_A	c__Clostridia	o__Clostridiales	f__Clostridiaceae	g__Clostridium	s__Clostridium paraputrificum
SRR5963371_bin.13.fa_NODE_67_length_137973_cov_7.736780_48	SRR5963371_bin.13	CutC	No	Pro	Pro	d__Bacteria	p__Firmicutes_A	c__Clostridia	o__Clostridiales	f__Clostridiaceae	g__Clostridium	s__Clostridium paraputrificum
SRR5963369_bin.17.fa_NODE_27_length_243726_cov_35.268714_10	SRR5963369_bin.17	CntA/YeaW	Yes	Pro	Pro	d__Bacteria	p__Proteobacteria	c__Gammaproteobacteria	o__Enterobacterales	f__Enterobacteriaceae	g__Serratia	s__Serratia marcescens_I
SRR5963368_bin.17.fa_NODE_60_length_105128_cov_12.500604_11	SRR5963368_bin.17	CutC	No	Pro	Pro	d__Bacteria	p__Proteobacteria	c__Gammaproteobacteria	o__Enterobacterales	f__Enterobacteriaceae	g__Klebsiella_A	s__Klebsiella_A michiganensis
SRR5963356_bin.15.fa_NODE_101_length_59576_cov_6.054001_17	SRR5963356_bin.15	CntA/YeaW	No	Pro	Pro	d__Bacteria	p__Proteobacteria	c__Gammaproteobacteria	o__Enterobacterales	f__Enterobacteriaceae	g__Citrobacter	s__Citrobacter braakii
SRR5963350_bin.3.fa_NODE_216_length_28849_cov_35.423780_28	SRR5963350_bin.3	CntA/YeaW	No	Pro	Pro	d__Bacteria	p__Proteobacteria	c__Gammaproteobacteria	o__Enterobacterales	f__Enterobacteriaceae	g__Citrobacter	s__Citrobacter braakii
SRR5963350_bin.2.fa_NODE_291_length_22620_cov_27.401233_4	SRR5963350_bin.2	CutC	No	Pro	Pro	d__Bacteria	p__Proteobacteria	c__Gammaproteobacteria	o__Enterobacterales	f__Enterobacteriaceae	g__Klebsiella_A	s__Klebsiella_A oxytoca
SRR5963348_bin.9.fa_NODE_38_length_145030_cov_108.772154_125	SRR5963348_bin.9	CutC	No	Pro	Pro	d__Bacteria	p__Firmicutes_A	c__Clostridia	o__Clostridiales	f__Clostridiaceae	g__Clostridium	s__Clostridium paraputrificum
SRR5963346_bin.17.fa_NODE_8_length_372836_cov_27.567216_203	SRR5963346_bin.17	CutC	No	Pro	Pro	d__Bacteria	p__Firmicutes_A	c__Clostridia	o__Clostridiales	f__Clostridiaceae	g__Clostridium	s__Clostridium paraputrificum
SRR5963346_bin.11.fa_NODE_96_length_112340_cov_7.749241_65	SRR5963346_bin.11	CntA/YeaW	No	Pro	Pro	d__Bacteria	p__Proteobacteria	c__Gammaproteobacteria	o__Enterobacterales	f__Enterobacteriaceae	g__Klebsiella	s__Klebsiella pneumoniae
SRR5963344_bin.4.fa_NODE_345_length_12732_cov_15.812327_7	SRR5963344_bin.4	CntA/YeaW	No	Pro	Pro	d__Bacteria	p__Proteobacteria	c__Gammaproteobacteria	o__Enterobacterales	f__Enterobacteriaceae	g__Klebsiella	s__Klebsiella pneumoniae
SRR5963339_bin.5.fa_NODE_8_length_401455_cov_129.759885_243	SRR5963339_bin.5	CutC	No	Pro	Pro	d__Bacteria	p__Firmicutes_A	c__Clostridia	o__Lachnospirales	f__Lachnospiraceae	g__Hungatella	s__Hungatella effluvii
SRR5963339_bin.13.fa_NODE_35_length_178712_cov_43.317603_8	SRR5963339_bin.13	CntA/YeaW	Yes	Pro	Pro	d__Bacteria	p__Proteobacteria	c__Gammaproteobacteria	o__Enterobacterales	f__Enterobacteriaceae	g__Serratia	s__Serratia marcescens_I
SRR5963339_bin.10.fa_NODE_111_length_73018_cov_15.522450_32	SRR5963339_bin.10	CntA/YeaW	No	Pro	Pro	d__Bacteria	p__Proteobacteria	c__Gammaproteobacteria	o__Enterobacterales	f__Enterobacteriaceae	g__Klebsiella	s__Klebsiella pneumoniae
SRR5963322_bin.20.fa_NODE_50_length_136683_cov_5.660601_70	SRR5963322_bin.20	CutC	No	Pro	Pro	d__Bacteria	p__Firmicutes_A	c__Clostridia	o__Clostridiales	f__Clostridiaceae	g__Clostridium	s__Clostridium paraputrificum
SRR5963321_bin.6.fa_NODE_11_length_209598_cov_34.185332_70	SRR5963321_bin.6	CutC	No	Pro	Pro	d__Bacteria	p__Firmicutes_A	c__Clostridia	o__Clostridiales	f__Clostridiaceae	g__Clostridium	s__Clostridium paraputrificum
SRR5963319_bin.8.fa_NODE_78_length_84263_cov_25.874955_47	SRR5963319_bin.8	CutC	No	Pro	Pro	d__Bacteria	p__Proteobacteria	c__Gammaproteobacteria	o__Enterobacterales	f__Enterobacteriaceae	g__Kluyvera	s__Kluyvera ascorbata
SRR5963319_bin.5.fa_NODE_257_length_23411_cov_540.469744_16	SRR5963319_bin.5	CutC	No	Pro	Pro	d__Bacteria	p__Proteobacteria	c__Gammaproteobacteria	o__Enterobacterales	f__Enterobacteriaceae	g__Klebsiella_A	s__Klebsiella_A michiganensis
SRR5963319_bin.12.fa_NODE_270_length_22166_cov_7.245235_7	SRR5963319_bin.12	CntA/YeaW	No	Pro	Pro	d__Bacteria	p__Proteobacteria	c__Gammaproteobacteria	o__Enterobacterales	f__Enterobacteriaceae	g__Citrobacter	s__Citrobacter braakii
SRR5963316_bin.6.fa_NODE_123_length_77421_cov_8.286448_19	SRR5963316_bin.6	GrdI	Yes	Pro	Pro	d__Bacteria	p__Firmicutes_A	c__Clostridia	o__Tissierellales	f__Helcococcaceae	g__Finegoldia	s__Finegoldia magna_H
SRR5963316_bin.18.fa_NODE_88_length_105936_cov_18.998016_20	SRR5963316_bin.18	CntA/YeaW	No	Pro	Pro	d__Bacteria	p__Proteobacteria	c__Gammaproteobacteria	o__Enterobacterales	f__Enterobacteriaceae	g__Klebsiella	s__Klebsiella variicola
SRR5963310_bin.5.fa_NODE_41_length_80934_cov_6.120608_13	SRR5963310_bin.5	CutC	No	Pro	Pro	d__Bacteria	p__Proteobacteria	c__Gammaproteobacteria	o__Enterobacterales	f__Enterobacteriaceae	g__Proteus	s__Proteus mirabilis
SRR5963310_bin.1.fa_NODE_168_length_30441_cov_5.114511_24	SRR5963310_bin.1	MtxB (non-pyl)	Yes	Non	Non	d__Bacteria	p__Firmicutes_A	c__Clostridia	o__Peptostreptococcales	f__Peptostreptococcaceae	g__Intestinibacter	s__Intestinibacter bartlettii
SRR5963309_bin.8.fa_NODE_910_length_6548_cov_3.261320_4	SRR5963309_bin.8	CutC	No	Pro	Pro	d__Bacteria	p__Proteobacteria	c__Gammaproteobacteria	o__Enterobacterales	f__Enterobacteriaceae	g__Proteus	s__Proteus mirabilis
SRR5963304_bin.4.fa_NODE_17_length_237936_cov_23.210965_75	SRR5963304_bin.4	CntA/YeaW	No	Pro	Pro	d__Bacteria	p__Proteobacteria	c__Gammaproteobacteria	o__Enterobacterales	f__Enterobacteriaceae	g__Klebsiella	s__Klebsiella pneumoniae
SRR5963302_bin.9.fa_NODE_119_length_91099_cov_527.788128_7	SRR5963302_bin.9	CutC	No	Pro	Pro	d__Bacteria	p__Firmicutes_A	c__Clostridia	o__Clostridiales	f__Clostridiaceae	g__Clostridium	s__Clostridium paraputrificum
SRR5963302_bin.18.fa_NODE_116_length_91467_cov_15.054732_6	SRR5963302_bin.18	CntA/YeaW	No	Pro	Pro	d__Bacteria	p__Proteobacteria	c__Gammaproteobacteria	o__Enterobacterales	f__Enterobacteriaceae	g__Escherichia	s__Escherichia flexneri
SRR5963302_bin.17.fa_NODE_328_length_33055_cov_8.390381_25	SRR5963302_bin.17	CutC	No	Pro	Pro	d__Bacteria	p__Firmicutes_A	c__Clostridia	o__Clostridiales	f__Clostridiaceae	g__Clostridium_J	s__Clostridium_J sp900548455
SRR5963302_bin.14.fa_NODE_286_length_39476_cov_22.269728_22	SRR5963302_bin.14	CutC	No	Pro	Pro	d__Bacteria	p__Proteobacteria	c__Gammaproteobacteria	o__Enterobacterales	f__Enterobacteriaceae	g__Klebsiella_A	s__Klebsiella_A michiganensis
SRR5963301_bin.19.fa_NODE_186_length_52978_cov_195.859228_31	SRR5963301_bin.19	CutC	No	Pro	Pro	d__Bacteria	p__Firmicutes_A	c__Clostridia	o__Clostridiales	f__Clostridiaceae	g__Clostridium	s__Clostridium paraputrificum
SRR5963300_bin.9.fa_NODE_113_length_74486_cov_35.959279_22	SRR5963300_bin.9	CutC	No	Pro	Pro	d__Bacteria	p__Firmicutes_A	c__Clostridia	o__Clostridiales	f__Clostridiaceae	g__Clostridium_J	s__Clostridium_J sp900547625
SRR5963300_bin.11.fa_NODE_532_length_9309_cov_4.975953_7	SRR5963300_bin.11	CutC	No	Pro	Pro	d__Bacteria	p__Firmicutes_A	c__Clostridia	o__Clostridiales	f__Clostridiaceae	g__Clostridium_F	s__Clostridium_F botulinum_A
SRR5963299_bin.10.fa_NODE_25_length_137938_cov_219.466093_51	SRR5963299_bin.10	CutC	Yes	Pro	Pro	d__Bacteria	p__Proteobacteria	c__Gammaproteobacteria	o__Enterobacterales	f__Enterobacteriaceae	g__Citrobacter	s__Citrobacter freundii
SRR5963298_bin.17.fa_NODE_273_length_44374_cov_25.384496_41	SRR5963298_bin.17	CutC	No	Pro	Pro	d__Bacteria	p__Proteobacteria	c__Gammaproteobacteria	o__Enterobacterales	f__Enterobacteriaceae	g__Klebsiella_A	s__Klebsiella_A grimontii
SRR5963298_bin.13.fa_NODE_26_length_223518_cov_130.905510_153	SRR5963298_bin.13	CutC	No	Pro	Pro	d__Bacteria	p__Firmicutes_A	c__Clostridia	o__Clostridiales	f__Clostridiaceae	g__Clostridium	s__Clostridium paraputrificum
SRR5963298_bin.10.fa_NODE_171_length_69658_cov_84.190052_42	SRR5963298_bin.10	CntA/YeaW	No	Pro	Pro	d__Bacteria	p__Proteobacteria	c__Gammaproteobacteria	o__Enterobacterales	f__Enterobacteriaceae	g__Klebsiella	s__Klebsiella pneumoniae
SRR5963297_bin.7.fa_NODE_240_length_43539_cov_11.465418_30	SRR5963297_bin.7	CutC	No	Pro	Pro	d__Bacteria	p__Firmicutes_A	c__Clostridia	o__Clostridiales	f__Clostridiaceae	g__Clostridium_F	s__Clostridium_F sporogenes
SRR5963284_bin.9.fa_NODE_53_length_112468_cov_25.185175_16	SRR5963284_bin.9	CutC	No	Pro	Pro	d__Bacteria	p__Proteobacteria	c__Gammaproteobacteria	o__Enterobacterales	f__Enterobacteriaceae	g__Klebsiella_A	s__Klebsiella_A grimontii
SRR5963283_bin.15.fa_NODE_66_length_132072_cov_161.985999_115	SRR5963283_bin.15	CutC	No	Pro	Pro	d__Bacteria	p__Proteobacteria	c__Gammaproteobacteria	o__Enterobacterales	f__Enterobacteriaceae	g__Klebsiella_A	s__Klebsiella_A grimontii
SRR5963274_bin.8.fa_NODE_1103_length_4400_cov_268.285450_2	SRR5963274_bin.8	CntA/YeaW	No	Pro	Pro	d__Bacteria	p__Proteobacteria	c__Gammaproteobacteria	o__Enterobacterales	f__Enterobacteriaceae	g__Klebsiella	s__Klebsiella pneumoniae
SRR5963273_bin.11.fa_NODE_4_length_301466_cov_8.166446_73	SRR5963273_bin.11	CntA/YeaW	No	Pro	Pro	d__Bacteria	p__Proteobacteria	c__Gammaproteobacteria	o__Enterobacterales	f__Enterobacteriaceae	g__Escherichia	s__Escherichia coli_D
SRR5963270_bin.7.fa_NODE_1080_length_4293_cov_108.502372_2	SRR5963270_bin.7	CntA/YeaW	No	Pro	Pro	d__Bacteria	p__Proteobacteria	c__Gammaproteobacteria	o__Enterobacterales	f__Enterobacteriaceae	g__Klebsiella	s__Klebsiella pneumoniae
SRR5963270_bin.3.fa_NODE_18_length_186422_cov_23.514132_152	SRR5963270_bin.3	CntA/YeaW	No	Pro	Pro	d__Bacteria	p__Proteobacteria	c__Gammaproteobacteria	o__Enterobacterales	f__Enterobacteriaceae	g__Escherichia	s__Escherichia flexneri
SRR5963268_bin.8.fa_NODE_51_length_106962_cov_6.249623_46	SRR5963268_bin.8	CutC	No	Pro	Pro	d__Bacteria	p__Firmicutes_A	c__Clostridia	o__Tissierellales	f__Helcococcaceae	g__Anaerococcus	s__Anaerococcus obesiensis
SRR5963268_bin.6.fa_NODE_176_length_36302_cov_254.605687_23	SRR5963268_bin.6	CntA/YeaW	No	Pro	Pro	d__Bacteria	p__Proteobacteria	c__Gammaproteobacteria	o__Enterobacterales	f__Enterobacteriaceae	g__Escherichia	s__Escherichia flexneri
SRR5963268_bin.4.fa_NODE_33_length_153576_cov_22.769823_64	SRR5963268_bin.4	CntA/YeaW	No	Pro	Pro	d__Bacteria	p__Proteobacteria	c__Gammaproteobacteria	o__Enterobacterales	f__Enterobacteriaceae	g__Klebsiella	s__Klebsiella pneumoniae
SRR5963267_bin.4.fa_NODE_984_length_4381_cov_21.281599_2	SRR5963267_bin.4	CntA/YeaW	No	Pro	Pro	d__Bacteria	p__Proteobacteria	c__Gammaproteobacteria	o__Enterobacterales	f__Enterobacteriaceae	g__Klebsiella	s__Klebsiella pneumoniae
SRR5963266_bin.6.fa_NODE_3_length_339219_cov_32.916831_226	SRR5963266_bin.6	CntA/YeaW	No	Pro	Pro	d__Bacteria	p__Proteobacteria	c__Gammaproteobacteria	o__Enterobacterales	f__Enterobacteriaceae	g__Klebsiella	s__Klebsiella pneumoniae
SRR5963265_bin.7.fa_NODE_1_length_672749_cov_55.509923_595	SRR5963265_bin.7	CutC	No	Pro	Pro	d__Bacteria	p__Firmicutes_A	c__Clostridia	o__Clostridiales	f__Clostridiaceae	g__Clostridium	s__Clostridium paraputrificum
SRR5963262_bin.10.fa_NODE_2_length_408483_cov_142.842693_267	SRR5963262_bin.10	CutC	No	Pro	Pro	d__Bacteria	p__Firmicutes_A	c__Clostridia	o__Clostridiales	f__Clostridiaceae	g__Clostridium	s__Clostridium paraputrificum
SRR5963261_bin.9.fa_NODE_2_length_432018_cov_24.972186_397	SRR5963261_bin.9	CutC	No	Pro	Pro	d__Bacteria	p__Firmicutes_A	c__Clostridia	o__Clostridiales	f__Clostridiaceae	g__Clostridium	s__Clostridium paraputrificum
SRR5963260_bin.2.fa_NODE_1_length_301308_cov_554.353679_226	SRR5963260_bin.2	CntA/YeaW	No	Pro	Pro	d__Bacteria	p__Proteobacteria	c__Gammaproteobacteria	o__Enterobacterales	f__Enterobacteriaceae	g__Escherichia	s__Escherichia coli_D
SRR5963259_bin.3.fa_NODE_109_length_43368_cov_4.590284_19	SRR5963259_bin.3	CntA/YeaW	No	Pro	Pro	d__Bacteria	p__Proteobacteria	c__Gammaproteobacteria	o__Enterobacterales	f__Enterobacteriaceae	g__Escherichia	s__Escherichia coli_D
SRR5963258_bin.8.fa_NODE_38_length_152482_cov_8.082176_79	SRR5963258_bin.8	CutC	No	Pro	Pro	d__Bacteria	p__Proteobacteria	c__Gammaproteobacteria	o__Enterobacterales	f__Enterobacteriaceae	g__Proteus	s__Proteus mirabilis
SRR5963257_bin.7.fa_NODE_37_length_155693_cov_70.727547_85	SRR5963257_bin.7	CntA/YeaW	No	Pro	Pro	d__Bacteria	p__Proteobacteria	c__Gammaproteobacteria	o__Enterobacterales	f__Enterobacteriaceae	g__Citrobacter	s__Citrobacter werkmanii
SRR5963255_bin.14.fa_NODE_52_length_148977_cov_76.021867_63	SRR5963255_bin.14	CntA/YeaW	No	Pro	Pro	d__Bacteria	p__Proteobacteria	c__Gammaproteobacteria	o__Enterobacterales	f__Enterobacteriaceae	g__Klebsiella	s__Klebsiella pneumoniae
SRR5963255_bin.11.fa_NODE_73_length_117336_cov_41.132621_30	SRR5963255_bin.11	CutC	No	Pro	Pro	d__Bacteria	p__Firmicutes_A	c__Clostridia	o__Clostridiales	f__Clostridiaceae	g__Clostridium	s__Clostridium paraputrificum
SRR5963254_bin.9.fa_NODE_35_length_153211_cov_213.977079_64	SRR5963254_bin.9	CntA/YeaW	No	Pro	Pro	d__Bacteria	p__Proteobacteria	c__Gammaproteobacteria	o__Enterobacterales	f__Enterobacteriaceae	g__Klebsiella	s__Klebsiella pneumoniae
SRR5963254_bin.11.fa_NODE_33_length_157908_cov_57.706281_70	SRR5963254_bin.11	CutC	No	Pro	Pro	d__Bacteria	p__Firmicutes_A	c__Clostridia	o__Clostridiales	f__Clostridiaceae	g__Clostridium	s__Clostridium paraputrificum
SRR5963252_bin.17.fa_NODE_20_length_225148_cov_20.721492_86	SRR5963252_bin.17	CutC	No	Pro	Pro	d__Bacteria	p__Firmicutes_A	c__Clostridia	o__Clostridiales	f__Clostridiaceae	g__Clostridium	s__Clostridium paraputrificum
SRR5963251_bin.22.fa_NODE_31_length_224781_cov_190.213080_86	SRR5963251_bin.22	CutC	No	Pro	Pro	d__Bacteria	p__Firmicutes_A	c__Clostridia	o__Clostridiales	f__Clostridiaceae	g__Clostridium	s__Clostridium paraputrificum
SRR5963248_bin.7.fa_NODE_197_length_26277_cov_4.531832_11	SRR5963248_bin.7	CutC	No	Pro	Pro	d__Bacteria	p__Firmicutes_A	c__Clostridia	o__Clostridiales	f__Clostridiaceae	g__Clostridium	s__Clostridium paraputrificum
SRR5963247_bin.4.fa_NODE_22_length_225147_cov_54.975941_148	SRR5963247_bin.4	CutC	No	Pro	Pro	d__Bacteria	p__Firmicutes_A	c__Clostridia	o__Clostridiales	f__Clostridiaceae	g__Clostridium	s__Clostridium paraputrificum
SRR5963246_bin.6.fa_NODE_5_length_301073_cov_6.339835_226	SRR5963246_bin.6	CntA/YeaW	No	Pro	Pro	d__Bacteria	p__Proteobacteria	c__Gammaproteobacteria	o__Enterobacterales	f__Enterobacteriaceae	g__Escherichia	s__Escherichia coli_D
SRR5963245_bin.10.fa_NODE_20_length_212451_cov_45.677107_147	SRR5963245_bin.10	CutC	No	Pro	Pro	d__Bacteria	p__Firmicutes_A	c__Clostridia	o__Clostridiales	f__Clostridiaceae	g__Clostridium	s__Clostridium paraputrificum
SRR5963238_bin.5.fa_NODE_214_length_27654_cov_16.759220_12	SRR5963238_bin.5	CutC	No	Pro	Pro	d__Bacteria	p__Proteobacteria	c__Gammaproteobacteria	o__Enterobacterales	f__Enterobacteriaceae	g__Klebsiella_A	s__Klebsiella_A michiganensis
SRR5963238_bin.3.fa_NODE_391_length_14304_cov_395.830463_8	SRR5963238_bin.3	CutC	No	Pro	Pro	d__Bacteria	p__Proteobacteria	c__Gammaproteobacteria	o__Enterobacterales	f__Enterobacteriaceae	g__Escherichia	s__Escherichia coli
SRR5963238_bin.10.fa_NODE_43_length_125902_cov_6.981554_37	SRR5963238_bin.10	CutC	No	Pro	Pro	d__Bacteria	p__Firmicutes_A	c__Clostridia	o__Clostridiales	f__Clostridiaceae	g__Clostridium	s__Clostridium paraputrificum
SRR5963231_bin.1.fa_NODE_69_length_88120_cov_75.940961_80	SRR5963231_bin.1	CutC	No	Pro	Pro	d__Bacteria	p__Proteobacteria	c__Gammaproteobacteria	o__Enterobacterales	f__Enterobacteriaceae	g__Klebsiella	s__Klebsiella pneumoniae
SRR5963230_bin.2.fa_NODE_76_length_88224_cov_356.624638_13	SRR5963230_bin.2	CutC	No	Pro	Pro	d__Bacteria	p__Proteobacteria	c__Gammaproteobacteria	o__Enterobacterales	f__Enterobacteriaceae	g__Klebsiella	s__Klebsiella pneumoniae
SRR5963228_bin.14.fa_NODE_1382_length_4421_cov_2.833103_3	SRR5963228_bin.14	GrdI	Yes	Pro	Pro	d__Bacteria	p__Firmicutes_A	c__Clostridia	o__Peptostreptococcales	f__Peptostreptococcaceae	g__Paeniclostridium	s__Paeniclostridium sordellii
SRR5963228_bin.11.fa_NODE_792_length_6820_cov_4.600178_3	SRR5963228_bin.11	CntA/YeaW	No	Pro	Pro	d__Bacteria	p__Proteobacteria	c__Gammaproteobacteria	o__Pseudomonadales	f__Moraxellaceae	g__Acinetobacter	s__Acinetobacter pittii
SRR5963227_bin.16.fa_NODE_28_length_173404_cov_12.030618_96	SRR5963227_bin.16	CutC	No	Pro	Pro	d__Bacteria	p__Proteobacteria	c__Gammaproteobacteria	o__Enterobacterales	f__Enterobacteriaceae	g__Proteus	s__Proteus mirabilis
SRR5963224_bin.12.fa_NODE_212_length_25175_cov_7.943940_13	SRR5963224_bin.12	CutC	No	Pro	Pro	d__Bacteria	p__Proteobacteria	c__Gammaproteobacteria	o__Enterobacterales	f__Enterobacteriaceae	g__Klebsiella	s__Klebsiella pneumoniae
SRR5963224_bin.12.fa_NODE_46_length_114150_cov_7.485198_64	SRR5963224_bin.12	CntA/YeaW	No	Pro	Pro	d__Bacteria	p__Proteobacteria	c__Gammaproteobacteria	o__Enterobacterales	f__Enterobacteriaceae	g__Klebsiella	s__Klebsiella pneumoniae
SRR5963223_bin.4.fa_NODE_180_length_25175_cov_25.758427_13	SRR5963223_bin.4	CutC	No	Pro	Pro	d__Bacteria	p__Proteobacteria	c__Gammaproteobacteria	o__Enterobacterales	f__Enterobacteriaceae	g__Klebsiella	s__Klebsiella pneumoniae
SRR5963223_bin.4.fa_NODE_9_length_221642_cov_23.512816_75	SRR5963223_bin.4	CntA/YeaW	No	Pro	Pro	d__Bacteria	p__Proteobacteria	c__Gammaproteobacteria	o__Enterobacterales	f__Enterobacteriaceae	g__Klebsiella	s__Klebsiella pneumoniae
SRR5963220_bin.15.fa_NODE_385_length_25175_cov_44.792414_13	SRR5963220_bin.15	CutC	No	Pro	Pro	d__Bacteria	p__Proteobacteria	c__Gammaproteobacteria	o__Enterobacterales	f__Enterobacteriaceae	g__Klebsiella	s__Klebsiella pneumoniae
SRR5963220_bin.15.fa_NODE_19_length_221821_cov_42.678823_75	SRR5963220_bin.15	CntA/YeaW	No	Pro	Pro	d__Bacteria	p__Proteobacteria	c__Gammaproteobacteria	o__Enterobacterales	f__Enterobacteriaceae	g__Klebsiella	s__Klebsiella pneumoniae
SRR5963219_bin.14.fa_NODE_253_length_25232_cov_31.365613_13	SRR5963219_bin.14	CutC	No	Pro	Pro	d__Bacteria	p__Proteobacteria	c__Gammaproteobacteria	o__Enterobacterales	f__Enterobacteriaceae	g__Klebsiella	s__Klebsiella pneumoniae
SRR5963219_bin.14.fa_NODE_18_length_221639_cov_30.557745_75	SRR5963219_bin.14	CntA/YeaW	No	Pro	Pro	d__Bacteria	p__Proteobacteria	c__Gammaproteobacteria	o__Enterobacterales	f__Enterobacteriaceae	g__Klebsiella	s__Klebsiella pneumoniae
SRR5963218_bin.19.fa_NODE_190_length_25175_cov_101.740059_13	SRR5963218_bin.19	CutC	No	Pro	Pro	d__Bacteria	p__Proteobacteria	c__Gammaproteobacteria	o__Enterobacterales	f__Enterobacteriaceae	g__Klebsiella	s__Klebsiella pneumoniae
SRR5963217_bin.14.fa_NODE_198_length_25241_cov_212.644452_13	SRR5963217_bin.14	CutC	No	Pro	Pro	d__Bacteria	p__Proteobacteria	c__Gammaproteobacteria	o__Enterobacterales	f__Enterobacteriaceae	g__Klebsiella	s__Klebsiella pneumoniae
SRR5963216_bin.8.fa_NODE_32_length_177536_cov_11.246575_69	SRR5963216_bin.8	MtxB (non-pyl)	Yes	Non	Non	d__Bacteria	p__Firmicutes_A	c__Clostridia	o__Peptostreptococcales	f__Peptostreptococcaceae	g__Intestinibacter	s__Intestinibacter bartlettii
SRR5963216_bin.7.fa_NODE_24_length_225149_cov_96.880247_148	SRR5963216_bin.7	CutC	No	Pro	Pro	d__Bacteria	p__Firmicutes_A	c__Clostridia	o__Clostridiales	f__Clostridiaceae	g__Clostridium	s__Clostridium paraputrificum
SRR5963215_bin.3.fa_NODE_30_length_177534_cov_13.907082_69	SRR5963215_bin.3	MtxB (non-pyl)	Yes	Non	Non	d__Bacteria	p__Firmicutes_A	c__Clostridia	o__Peptostreptococcales	f__Peptostreptococcaceae	g__Intestinibacter	s__Intestinibacter bartlettii
SRR5963215_bin.10.fa_NODE_19_length_224782_cov_78.193013_86	SRR5963215_bin.10	CutC	No	Pro	Pro	d__Bacteria	p__Firmicutes_A	c__Clostridia	o__Clostridiales	f__Clostridiaceae	g__Clostridium	s__Clostridium paraputrificum
SRR5963209_bin.1.fa_NODE_136_length_20222_cov_630.304195_13	SRR5963209_bin.1	CutC	No	Pro	Pro	d__Bacteria	p__Proteobacteria	c__Gammaproteobacteria	o__Enterobacterales	f__Enterobacteriaceae	g__Klebsiella	s__Klebsiella pneumoniae
SRR5963209_bin.1.fa_NODE_18_length_128770_cov_590.931154_38	SRR5963209_bin.1	CntA/YeaW	No	Pro	Pro	d__Bacteria	p__Proteobacteria	c__Gammaproteobacteria	o__Enterobacterales	f__Enterobacteriaceae	g__Klebsiella	s__Klebsiella pneumoniae
SRR5963207_bin.3.fa_NODE_33_length_90346_cov_2198.261474_79	SRR5963207_bin.3	CutC	No	Pro	Pro	d__Bacteria	p__Proteobacteria	c__Gammaproteobacteria	o__Enterobacterales	f__Enterobacteriaceae	g__Klebsiella	s__Klebsiella pneumoniae
SRR5963205_bin.2.fa_NODE_29_length_90784_cov_493.470868_79	SRR5963205_bin.2	CutC	No	Pro	Pro	d__Bacteria	p__Proteobacteria	c__Gammaproteobacteria	o__Enterobacterales	f__Enterobacteriaceae	g__Klebsiella	s__Klebsiella pneumoniae
SRR5963205_bin.2.fa_NODE_11_length_206694_cov_463.679881_115	SRR5963205_bin.2	CntA/YeaW	No	Pro	Pro	d__Bacteria	p__Proteobacteria	c__Gammaproteobacteria	o__Enterobacterales	f__Enterobacteriaceae	g__Klebsiella	s__Klebsiella pneumoniae
SRR5963202_bin.8.fa_NODE_97_length_72293_cov_24.311178_49	SRR5963202_bin.8	CutC	No	Pro	Pro	d__Bacteria	p__Firmicutes_A	c__Clostridia	o__Clostridiales	f__Clostridiaceae	g__Clostridium_F	s__Clostridium_F sporogenes
SRR5963199_bin.3.fa_NODE_80_length_23796_cov_446.020153_8	SRR5963199_bin.3	CutC	No	Pro	Pro	d__Bacteria	p__Proteobacteria	c__Gammaproteobacteria	o__Enterobacterales	f__Enterobacteriaceae	g__Klebsiella_A	s__Klebsiella_A grimontii
SRR5963198_bin.14.fa_NODE_504_length_7379_cov_3.611750_3	SRR5963198_bin.14	CntA/YeaW	No	Pro	Pro	d__Bacteria	p__Proteobacteria	c__Gammaproteobacteria	o__Pseudomonadales	f__Moraxellaceae	g__Acinetobacter	s__Acinetobacter pittii
SRR5963185_bin.29.fa_NODE_103_length_90326_cov_11.057397_80	SRR5963185_bin.29	CutC	No	Pro	Pro	d__Bacteria	p__Proteobacteria	c__Gammaproteobacteria	o__Enterobacterales	f__Enterobacteriaceae	g__Klebsiella	s__Klebsiella quasipneumoniae
SRR5963185_bin.29.fa_NODE_121_length_85484_cov_9.088857_56	SRR5963185_bin.29	CntA/YeaW	No	Pro	Pro	d__Bacteria	p__Proteobacteria	c__Gammaproteobacteria	o__Enterobacterales	f__Enterobacteriaceae	g__Klebsiella	s__Klebsiella quasipneumoniae
SRR5963185_bin.1.fa_NODE_204_length_55887_cov_3.997581_43	SRR5963185_bin.1	MtxB (non-pyl)	Yes	Non	Non	d__Bacteria	p__Firmicutes_A	c__Clostridia	o__Peptostreptococcales	f__Peptostreptococcaceae	g__Intestinibacter	s__Intestinibacter bartlettii
SRR5963184_bin.16.fa_NODE_94_length_49959_cov_4.803817_23	SRR5963184_bin.16	MtxB (non-pyl)	Yes	Non	Non	d__Bacteria	p__Firmicutes_A	c__Clostridia	o__Peptostreptococcales	f__Peptostreptococcaceae	g__Intestinibacter	s__Intestinibacter bartlettii
SRR5963184_bin.16.fa_NODE_94_length_49959_cov_4.803817_18	SRR5963184_bin.16	MtxB (non-pyl)	Yes	Non	Non	d__Bacteria	p__Firmicutes_A	c__Clostridia	o__Peptostreptococcales	f__Peptostreptococcaceae	g__Intestinibacter	s__Intestinibacter bartlettii
SRR5963184_bin.1.fa_NODE_1_length_607062_cov_39.214877_590	SRR5963184_bin.1	CutC	No	Pro	Pro	d__Bacteria	p__Firmicutes_A	c__Clostridia	o__Clostridiales	f__Clostridiaceae	g__Clostridium	s__Clostridium paraputrificum
SRR5963183_bin.6.fa_NODE_62_length_116755_cov_14.399844_29	SRR5963183_bin.6	GrdI	Yes	Pro	Pro	d__Bacteria	p__Firmicutes_A	c__Clostridia	o__Peptostreptococcales	f__Peptostreptococcaceae	g__Paeniclostridium	s__Paeniclostridium sordellii
SRR5963183_bin.16.fa_NODE_807_length_9386_cov_4.255344_9	SRR5963183_bin.16	CutC	No	Pro	Pro	d__Bacteria	p__Proteobacteria	c__Gammaproteobacteria	o__Enterobacterales	f__Enterobacteriaceae	g__Enterobacter	s__Enterobacter himalayensis
SRR5963180_bin.1.fa_NODE_74_length_75267_cov_5.589706_40	SRR5963180_bin.1	CutC	No	Pro	Pro	d__Bacteria	p__Firmicutes	c__Bacilli	o__Lactobacillales	f__Enterococcaceae	g__Enterococcus_A	s__Enterococcus_A raffinosus
SRR5963178_bin.9.fa_NODE_88_length_38888_cov_585.702868_16	SRR5963178_bin.9	CutC	No	Pro	Pro	d__Bacteria	p__Proteobacteria	c__Gammaproteobacteria	o__Enterobacterales	f__Enterobacteriaceae	g__Klebsiella_A	s__Klebsiella_A michiganensis
SRR5963176_bin.14.fa_NODE_185_length_38889_cov_524.438370_21	SRR5963176_bin.14	CutC	No	Pro	Pro	d__Bacteria	p__Proteobacteria	c__Gammaproteobacteria	o__Enterobacterales	f__Enterobacteriaceae	g__Klebsiella_A	s__Klebsiella_A michiganensis
SRR5963167_bin.7.fa_NODE_68_length_89712_cov_9.042573_17	SRR5963167_bin.7	GrdI	No	Pro	Pro	d__Bacteria	p__Firmicutes	c__Bacilli	o__Lactobacillales	f__Enterococcaceae	g__Enterococcus_A	s__Enterococcus_A avium
SRR5963167_bin.7.fa_NODE_158_length_44976_cov_8.742422_13	SRR5963167_bin.7	CutC	No	Pro	Pro	d__Bacteria	p__Firmicutes	c__Bacilli	o__Lactobacillales	f__Enterococcaceae	g__Enterococcus_A	s__Enterococcus_A avium
SRR5963166_bin.12.fa_NODE_83_length_89712_cov_133.006181_71	SRR5963166_bin.12	GrdI	No	Pro	Pro	d__Bacteria	p__Firmicutes	c__Bacilli	o__Lactobacillales	f__Enterococcaceae	g__Enterococcus_A	s__Enterococcus_A avium
SRR5963166_bin.12.fa_NODE_186_length_44977_cov_129.575991_39	SRR5963166_bin.12	CutC	No	Pro	Pro	d__Bacteria	p__Firmicutes	c__Bacilli	o__Lactobacillales	f__Enterococcaceae	g__Enterococcus_A	s__Enterococcus_A avium
[truncated: 7,086 more rows]

## Sheet: Tab 2
Tab 2: Percent of genomes within a genera with MA metabolism.
Genus	MAGICdb genomes/Total genomes in genus mined	Proatherogenic/Nonatherogenic/Both
g__Desulfovibrio	0.28	Both
g__Bilophila	0.84	Both
g__UBA71	0.84	Both
[truncated: 17 more rows]

## Sheet: Tab 3
Tab 3: Genome completion statistics of dereplicated MAGICdb genome set.
[truncated: 1,093 more rows]
