# Supplementary material for: Targeted curation of the gut microbial gene content modulating human cardiovascular disease
Source: mBio. 2023 Sep 11;14(5):e01511-23. doi: 10.1128/mbio.01511-23 (PMC10653893; doi:10.1128/mbio.01511-23)
Supplement: Data S3 — Microcosm multi-omic data. [file mbio.01511-23-s0003.xlsx]

## Sheet: Tab1
Tab 1: Microcosm metaproteomic data (NSAF).
Protein	Description	Protein_Count	Protein_List	Carn_3	GB_3	BB_3	Choline_3	NoSub_3	Carn_1	GB_1	BB_1	Choline_1	NoSub_1	BB_2	Carn_2	Choline_2	GB_2	NoSub_2
Bbetaine_bin.15.fa.renamed_Bbetaine_bin.15.fa_scaffold_0_20	rank: A; csh:Closa_0264 phosphonate ABC transporter, inner membrane subunit; K02042 (db=kegg)	1	Bbetaine_bin.15.fa.renamed_Bbetaine_bin.15.fa_scaffold_0_20	0	0	0	0	0	0	0	0	0	0	0	0	4.91256e-05	0	0
Bbetaine_bin.15.fa.renamed_Bbetaine_bin.15.fa_scaffold_0_231	rank: A; fpr:FP2_06370 ATPase components of ABC transporters with duplicated ATPase domains; K06158 (db=kegg)	1	Bbetaine_bin.15.fa.renamed_Bbetaine_bin.15.fa_scaffold_0_231	0	0	0	0	0	0	0	0	0	0	2.83631e-05	0	0	0	0
Bbetaine_bin.15.fa.renamed_Bbetaine_bin.15.fa_scaffold_0_284	rank: C; rus:RBI_I00814 propanediol utilization protein; K15024 (db=kegg)	2	Bbetaine_bin.15.fa.renamed_Bbetaine_bin.15.fa_scaffold_0_284, P74_bin.101.fa.renamed_P74_bin.101.fa_scaffold_213_98	0.000332612	0.000730983	0.000616666	0.000948346	0.000658967	0.000161282	0.000758286	0.000359271	0.00102246	0.000514097	0.000477497	0.000521333	0.000429588	0.000308409	0.000500718
Bbetaine_bin.15.fa.renamed_Bbetaine_bin.15.fa_scaffold_0_318	rank: C; dor:Desor_0213 Protein of unknown function (DUF1393); K16923 (db=kegg)	1	Bbetaine_bin.15.fa.renamed_Bbetaine_bin.15.fa_scaffold_0_318	0	0	0	0	0	0	0	0	0	0	0	0.000182345	0	6.74197e-05	0.000187644
Bbetaine_bin.15.fa.renamed_Bbetaine_bin.15.fa_scaffold_0_319	rank: C; abat:CFX1CAM_0457 conserved protein of unknown function (db=kegg)	1	Bbetaine_bin.15.fa.renamed_Bbetaine_bin.15.fa_scaffold_0_319	7.63504e-05	0	0	0	0	0	5.22189e-05	0	0	0	0	0	0	0	4.92595e-05
Bbetaine_bin.15.fa.renamed_Bbetaine_bin.15.fa_scaffold_0_320	rank: C; carg:RSJ17_06500 cobalt ABC transporter ATP-binding protein; K16786 (db=kegg)	2	Bbetaine_bin.15.fa.renamed_Bbetaine_bin.15.fa_scaffold_0_320, P74_bin.101.fa.renamed_P74_bin.101.fa_scaffold_1279_37	0	0	0	0	0	0	0	0	0	0	0	0	0	0	9.40409e-05
Bbetaine_bin.15.fa.renamed_Bbetaine_bin.15.fa_scaffold_0_321	rank: C; str:Sterm_0544 purine or other phosphorylase family 1 (db=kegg)	4	Bbetaine_bin.15.fa.renamed_Bbetaine_bin.15.fa_scaffold_0_321, Bbetaine_bin.15.fa.renamed_Bbetaine_bin.15.fa_scaffold_0_322, P74_bin.101.fa.renamed_P74_bin.101.fa_scaffold_1279_38, P74_bin.101.fa.renamed_P74_bin.101.fa_scaffold_1279_39	0.000164772	0.000108636	0.000229117	0.00035235	0	0.000119846	0.000169041	0.000266968	0.000542694	0.000254678	7.09639e-05	0.000309915	0	0.00017188	0.000106307
Bbetaine_bin.15.fa.renamed_Bbetaine_bin.15.fa_scaffold_0_322	rank: C; ssm:Spirs_3920 purine or other phosphorylase family 1; K00757 (db=kegg)	2	Bbetaine_bin.15.fa.renamed_Bbetaine_bin.15.fa_scaffold_0_322, P74_bin.101.fa.renamed_P74_bin.101.fa_scaffold_1279_39	0	0.00033793	0.000237568	0	0	0	5.84253e-05	0	0.000337627	0.000132036	0	0.00024101	0	0	5.51141e-05
Bbetaine_bin.15.fa.renamed_Bbetaine_bin.15.fa_scaffold_0_355	rank: A; fpa:FPR_21750 phosphopentomutase; K01839 (db=kegg)	1	Bbetaine_bin.15.fa.renamed_Bbetaine_bin.15.fa_scaffold_0_355	0	0	0	0	0	0	0	0	0	0	0	0	0	0	3.27198e-05
Bbetaine_bin.15.fa.renamed_Bbetaine_bin.15.fa_scaffold_0_4	rank: A; fpa:FPR_30070 SSU ribosomal protein S2P; K02967 (db=kegg)	1	Bbetaine_bin.15.fa.renamed_Bbetaine_bin.15.fa_scaffold_0_4	0	0.000112643	0	0	0	0.000124266	0	0	0	0	0.000147163	8.03365e-05	0.000110331	0.000118813	5.51141e-05
Bbetaine_bin.15.fa.renamed_Bbetaine_bin.15.fa_scaffold_0_40	rank: A; byl:A4V09_08040 flavodoxin (db=kegg)	1	Bbetaine_bin.15.fa.renamed_Bbetaine_bin.15.fa_scaffold_0_40	0	6.82009e-05	0	0	0	7.52382e-05	7.07482e-05	0	0	0	0.000311854	0.000291843	0.000200403	0.000143873	6.67387e-05
Bbetaine_bin.15.fa.renamed_Bbetaine_bin.15.fa_scaffold_0_5	rank: A; fpa:FPR_30080 translation elongation factor Ts (EF-Ts); K02357 (db=kegg)	1	Bbetaine_bin.15.fa.renamed_Bbetaine_bin.15.fa_scaffold_0_5	0	0	0	0	0.000201768	0	0	0	0	0.000104941	0	0	0	0	0
Bbetaine_bin.15.fa.renamed_Bbetaine_bin.15.fa_scaffold_0_73	rank: C; obj:EIO64_12665 radC; DNA repair protein RadC; K03630 (db=kegg)	1	Bbetaine_bin.15.fa.renamed_Bbetaine_bin.15.fa_scaffold_0_73	0	0	0	0	0	0	0	0	0	0	0	0	0	0	5.77161e-05
Bbetaine_bin.15.fa.renamed_Bbetaine_bin.15.fa_scaffold_10_152	rank: C; hfe:HFELIS_00110 Fatty acyl chain reductase; K00059 (db=kegg)	1	Bbetaine_bin.15.fa.renamed_Bbetaine_bin.15.fa_scaffold_10_152	0	0	0	0	0	0	0	0	0	0	0	0	5.51656e-05	0	0
Bbetaine_bin.15.fa.renamed_Bbetaine_bin.15.fa_scaffold_10_79	rank: A; bsca:BBSC_0872 potassium-transporting ATPase subunit A; K01546 (db=kegg)	1	Bbetaine_bin.15.fa.renamed_Bbetaine_bin.15.fa_scaffold_10_79	0	0	0	0	0	0	0	0	0	0	0	3.34507e-05	0	0	0
Bbetaine_bin.15.fa.renamed_Bbetaine_bin.15.fa_scaffold_10_91	rank: C; eha:Ethha_0216 hypothetical protein (db=kegg)	1	Bbetaine_bin.15.fa.renamed_Bbetaine_bin.15.fa_scaffold_10_91	0	0	0	0	0.000206476	0	0	0	0	0.000429557	0	0	0	0	0.000268957
Bbetaine_bin.15.fa.renamed_Bbetaine_bin.15.fa_scaffold_100_17	rank: C; ruk:A4V00_19100 hypothetical protein (db=kegg)	1	Bbetaine_bin.15.fa.renamed_Bbetaine_bin.15.fa_scaffold_100_17	0	0	0	0	0	0	0	0	0	0	0	0	0	0	3.12741e-05
Bbetaine_bin.15.fa.renamed_Bbetaine_bin.15.fa_scaffold_100_5	rank: C; fpr:FP2_21100 Adenine/guanine phosphoribosyltransferases and related PRPP-binding proteins; K00759 (db=kegg)	1	Bbetaine_bin.15.fa.renamed_Bbetaine_bin.15.fa_scaffold_100_5	0	0	0	0	0	0	0	0	0	0	0	0	0	8.0529e-05	0
Bbetaine_bin.15.fa.renamed_Bbetaine_bin.15.fa_scaffold_100_61	rank: C; fpr:FP2_05510 ribosome recycling factor; K02838 (db=kegg)	2	Bbetaine_bin.15.fa.renamed_Bbetaine_bin.15.fa_scaffold_100_61, P74_bin.101.fa.renamed_P74_bin.101.fa_scaffold_1099_28	0	0	0	0.000160621	0	0	0	0	0	0	0	0.000105957	7.2759e-05	0	0
Bbetaine_bin.15.fa.renamed_Bbetaine_bin.15.fa_scaffold_100_9	rank: E	1	Bbetaine_bin.15.fa.renamed_Bbetaine_bin.15.fa_scaffold_100_9	0	0	0.000295748	0.000303213	0.000316035	0	0	0	0.000280207	0.000657485	0	0.000400043	0.000549405	0	0
Bbetaine_bin.15.fa.renamed_Bbetaine_bin.15.fa_scaffold_101_30	rank: C; eri:EEI45_07595 TetR/AcrR family transcriptional regulator (db=kegg)	1	Bbetaine_bin.15.fa.renamed_Bbetaine_bin.15.fa_scaffold_101_30	0	0	0	0	0	0	7.58286e-05	0	0	0	0	0	0	0	0
Bbetaine_bin.15.fa.renamed_Bbetaine_bin.15.fa_scaffold_101_34	rank: A; fpla:A4U99_17605 pyruvate:ferredoxin (flavodoxin) oxidoreductase; K03737 (db=kegg)	5	Bbetaine_bin.15.fa.renamed_Bbetaine_bin.15.fa_scaffold_101_34, P74_bin.101.fa.renamed_P74_bin.101.fa_scaffold_340_72, P74_bin.147.fa.renamed_P74_bin.147.fa_scaffold_2617_11, P74_bin.64.fa.renamed_P74_bin.64.fa_scaffold_195_70, P74_bin.75.fa.renamed_P74_bin.75.fa_scaffold_431_40	1.70152e-05	0.000112184	2.36598e-05	9.70281e-05	0.000151697	0.000148511	6.98242e-05	8.27056e-05	8.96664e-05	0.000210395	0.000102594	0.000240026	9.88928e-05	0.000153827	0.000197601
Bbetaine_bin.15.fa.renamed_Bbetaine_bin.15.fa_scaffold_101_38	rank: A; fpr:FP2_25760 dihydroxyacid dehydratase; K01687 (db=kegg)	1	Bbetaine_bin.15.fa.renamed_Bbetaine_bin.15.fa_scaffold_101_38	0	0	0	0	0	0	0	0	0	0	3.22911e-05	0	0	0	0
Bbetaine_bin.15.fa.renamed_Bbetaine_bin.15.fa_scaffold_101_45	rank: C; alq:C7Y71_001095 rubrerythrin family protein (db=kegg)	1	Bbetaine_bin.15.fa.renamed_Bbetaine_bin.15.fa_scaffold_101_45	0	0	0	0	0	0	0	0	0	0	0	0	0.0003739	0	0
Bbetaine_bin.15.fa.renamed_Bbetaine_bin.15.fa_scaffold_101_48	rank: C; ccel:CCDG5_2082 soj; Sporulation initiation inhibitor protein soj; K03496 (db=kegg)	1	Bbetaine_bin.15.fa.renamed_Bbetaine_bin.15.fa_scaffold_101_48	0	0	0	0	0	0	0	0	0	0	0	7.59772e-05	0	0	0
Bbetaine_bin.15.fa.renamed_Bbetaine_bin.15.fa_scaffold_101_65	rank: A; capr:EQM14_00010 dnaN; DNA polymerase III subunit beta; K02338 (db=kegg)	2	Bbetaine_bin.15.fa.renamed_Bbetaine_bin.15.fa_scaffold_101_65, P74_bin.101.fa.renamed_P74_bin.101.fa_scaffold_485_24	0	0	0	0	0	0	0	0	0	0	0	0	0	0	7.32852e-05
Bbetaine_bin.15.fa.renamed_Bbetaine_bin.15.fa_scaffold_102_61	rank: A; fpr:FP2_11460 Uncharacterized protein conserved in bacteria (db=kegg)	1	Bbetaine_bin.15.fa.renamed_Bbetaine_bin.15.fa_scaffold_102_61	0	6.45187e-05	0	0	0	0	0	0	0	0	0	0	0	0	0
Bbetaine_bin.15.fa.renamed_Bbetaine_bin.15.fa_scaffold_102_66	rank: A; fpa:FPR_15820 Uncharacterized protein involved in tellurite resistance (db=kegg)	1	Bbetaine_bin.15.fa.renamed_Bbetaine_bin.15.fa_scaffold_102_66	0	0	0	0	0	0	0	0	0	0	0	0	0	0	3.31228e-05
Bbetaine_bin.15.fa.renamed_Bbetaine_bin.15.fa_scaffold_122_34	rank: A; bado:BBMN23_0010 glutamate dehydrogenase; K00262 (db=kegg)	2	Bbetaine_bin.15.fa.renamed_Bbetaine_bin.15.fa_scaffold_122_34, P74_bin.101.fa.renamed_P74_bin.101.fa_scaffold_349_50	4.63192e-05	0.000122155	6.44073e-05	0	0	0	6.3359e-05	0	0.000122046	0.000143186	7.9795e-05	0.000174241	0.000119648	6.44232e-05	0
Bbetaine_bin.15.fa.renamed_Bbetaine_bin.15.fa_scaffold_122_73	rank: A; sanc:SANR_1863 group II intron reverse transcriptase maturase (db=kegg)	1	Bbetaine_bin.15.fa.renamed_Bbetaine_bin.15.fa_scaffold_122_73	0	0	4.63733e-05	0	0	0	0	0	0	0	0	0	0	0	0
Bbetaine_bin.15.fa.renamed_Bbetaine_bin.15.fa_scaffold_130_20	rank: A; fpla:A4U99_00820 pyruvate, phosphate dikinase; K01006 (db=kegg)	10	Bbetaine_bin.15.fa.renamed_Bbetaine_bin.15.fa_scaffold_130_20, Bbetaine_bin.31.fa.renamed_Bbetaine_bin.31.fa_scaffold_5116_1, Bbetaine_bin.7.fa.renamed_Bbetaine_bin.7.fa_scaffold_2722_1, Choline_bin.11.fa.renamed_Choline_bin.11.fa_scaffold_685_7, P74_bin.101.fa.renamed_P74_bin.101.fa_scaffold_791_50, P74_bin.102.fa.renamed_P74_bin.102.fa_scaffold_1013_14, P74_bin.147.fa.renamed_P74_bin.147.fa_sca…	0.000166369	0.000250718	0.000297434	0.000304941	0.000459098	0.000622324	0.000325103	0.000423587	0.000344428	0.000514293	0.000307079	0.00033527	0.000322313	0.000165282	0.000383348
Bbetaine_bin.15.fa.renamed_Bbetaine_bin.15.fa_scaffold_130_21	rank: C; ccel:CCDG5_1455 glmU; Bifunctional protein GlmU; K04042 (db=kegg)	1	Bbetaine_bin.15.fa.renamed_Bbetaine_bin.15.fa_scaffold_130_21	0	0	0	0	0	0.000123256	0	0	0	0	0	0	0	0	0
Bbetaine_bin.15.fa.renamed_Bbetaine_bin.15.fa_scaffold_130_3	rank: C; cbol:CGC65_20685 desulfoferrodoxin; K05919 (db=kegg)	1	Bbetaine_bin.15.fa.renamed_Bbetaine_bin.15.fa_scaffold_130_3	0.000338921	0	0.000471273	0	0.0002518	0.000493024	0.000579503	0.00109826	0.00133953	0.000785775	0.000583866	0.000956201	0.000437737	0.000707084	0.000218664
Bbetaine_bin.15.fa.renamed_Bbetaine_bin.15.fa_scaffold_130_47	rank: C; magn:WV31_13180 aminotransferase (db=kegg)	1	Bbetaine_bin.15.fa.renamed_Bbetaine_bin.15.fa_scaffold_130_47	0	0	0	0	0	0	0	0	0	7.85775e-05	0	0	0	0	0
Bbetaine_bin.15.fa.renamed_Bbetaine_bin.15.fa_scaffold_1588_10	rank: C; hmo:HM1_0572 hypothetical protein (db=kegg)	1	Bbetaine_bin.15.fa.renamed_Bbetaine_bin.15.fa_scaffold_1588_10	0	0	0	0	0	0	0	0	0	0	8.59037e-05	0	0	0	0
Bbetaine_bin.15.fa.renamed_Bbetaine_bin.15.fa_scaffold_164_25	rank: A; rus:RBI_I00542 spoIVA; Stage IV sporulation protein A; K06398 (db=kegg)	1	Bbetaine_bin.15.fa.renamed_Bbetaine_bin.15.fa_scaffold_164_25	0	0	0	0	0	0	0	0	0	0	0	0	0	0	2.7333e-05
Bbetaine_bin.15.fa.renamed_Bbetaine_bin.15.fa_scaffold_164_3	rank: C; vam:C4F17_15345 hypothetical protein; K20444 (db=kegg)	1	Bbetaine_bin.15.fa.renamed_Bbetaine_bin.15.fa_scaffold_164_3	0	3.63558e-05	3.83377e-05	0	0	0	3.77137e-05	0	0	0	0	0	0	0	0
Bbetaine_bin.15.fa.renamed_Bbetaine_bin.15.fa_scaffold_164_36	rank: A; fpr:FP2_06060 primosomal protein N'; K04066 (db=kegg)	1	Bbetaine_bin.15.fa.renamed_Bbetaine_bin.15.fa_scaffold_164_36	0	0	0	0	4.11854e-05	0	0	0	0	0	0	0	0	0	0
Bbetaine_bin.15.fa.renamed_Bbetaine_bin.15.fa_scaffold_164_40	rank: A; fpa:FPR_30120 Pyruvate/oxaloacetate carboxyltransferase; K01571 (db=kegg)	15	Bbetaine_bin.15.fa.renamed_Bbetaine_bin.15.fa_scaffold_164_40, Bbetaine_bin.31.fa.renamed_Bbetaine_bin.31.fa_scaffold_2770_5, Bbetaine_bin.7.fa.renamed_Bbetaine_bin.7.fa_scaffold_241_27, Choline_bin.11.fa.renamed_Choline_bin.11.fa_scaffold_557_24, Choline_bin.21.fa.renamed_Choline_bin.21.fa_scaffold_97_33, EnrichGB_bin.38.fa.renamed_GB_bin.38.fa_scaffold_1372_10, P74_bin.101.fa.renamed_P74_bin.10…	0	5.87286e-05	0.00012386	6.34932e-05	0	0	3.0461e-05	0	0	6.88392e-05	0	0	0	9.29181e-05	2.87347e-05
Bbetaine_bin.15.fa.renamed_Bbetaine_bin.15.fa_scaffold_164_42	rank: A; fpa:FPR_30100 Acetyl-CoA carboxylase, carboxyltransferase component (subunits alpha and beta); K01604 (db=kegg)	1	Bbetaine_bin.15.fa.renamed_Bbetaine_bin.15.fa_scaffold_164_42	0	6.19031e-05	6.52777e-05	6.69253e-05	0.000139511	0	0	0	0	0.000145121	4.04367e-05	0.000132447	0	3.26469e-05	0.00015144
Bbetaine_bin.15.fa.renamed_Bbetaine_bin.15.fa_scaffold_164_45	rank: C; fpr:FP2_05980 sporulation protein YtfJ (db=kegg)	1	Bbetaine_bin.15.fa.renamed_Bbetaine_bin.15.fa_scaffold_164_45	0	0	0	0	0	0	0	0	0	0	0	0	0.000192292	0	0
Bbetaine_bin.15.fa.renamed_Bbetaine_bin.15.fa_scaffold_164_58	rank: C; fpa:FPR_06530 hypothetical protein (db=kegg)	2	Bbetaine_bin.15.fa.renamed_Bbetaine_bin.15.fa_scaffold_164_58, P74_bin.101.fa.renamed_P74_bin.101.fa_scaffold_817_22	0	0.000407185	0	0.00022011	0.000688254	0.0002246	0.000105598	0.000250159	0.00040682	0.000715928	0.000265983	0.000435603	0	0.000107372	0.000298841
Bbetaine_bin.15.fa.renamed_Bbetaine_bin.15.fa_scaffold_164_59	rank: A; rch:RUM_04800 glucose-6-phosphate isomerase; K01810 (db=kegg)	2	Bbetaine_bin.15.fa.renamed_Bbetaine_bin.15.fa_scaffold_164_59, P74_bin.101.fa.renamed_P74_bin.101.fa_scaffold_817_23	0	6.1764e-05	0.000130262	0.00013355	0.000139198	6.81371e-05	9.61063e-05	0.000151782	6.17086e-05	0.000217192	4.03458e-05	0.000132149	6.04962e-05	0	6.04397e-05
Bbetaine_bin.15.fa.renamed_Bbetaine_bin.15.fa_scaffold_164_68	rank: C; fpr:FP2_24260 ATP-dependent Clp protease proteolytic subunit ClpP (db=kegg)	1	Bbetaine_bin.15.fa.renamed_Bbetaine_bin.15.fa_scaffold_164_68	0	0	0	0	0	0	0	0	0.000103624	0	0	0	0	0	0
Bbetaine_bin.15.fa.renamed_Bbetaine_bin.15.fa_scaffold_164_77	rank: C; bprs:CK3_31550 transaldolase, putative, TalC family; K00616 (db=kegg)	3	Bbetaine_bin.15.fa.renamed_Bbetaine_bin.15.fa_scaffold_164_77, Bbetaine_bin.7.fa.renamed_Bbetaine_bin.7.fa_scaffold_17_133, P74_Sub1_bin.101.fa.renamed_P74_Sub1_bin.101.fa_scaffold_194_36	0	0	0	0.000272613	0	0	0	0	0.00025193	0	0	0	0.00012349	0	0
Bbetaine_bin.15.fa.renamed_Bbetaine_bin.15.fa_scaffold_19_100	rank: C; fpr:FP2_15810 acyl carrier protein; K02078 (db=kegg)	1	Bbetaine_bin.15.fa.renamed_Bbetaine_bin.15.fa_scaffold_19_100	0	0	0	0	0.000407519	0	0	0	0	0.00084781	0	0	0	0	0.000176945
Bbetaine_bin.15.fa.renamed_Bbetaine_bin.15.fa_scaffold_19_117	rank: A; cpy:Cphy_2243 periplasmic binding protein/LacI transcriptional regulator; K10540 (db=kegg)	1	Bbetaine_bin.15.fa.renamed_Bbetaine_bin.15.fa_scaffold_19_117	0.000166749	0.000293173	0.000309155	0	0.000743315	8.0856e-05	0.000266108	0.000360229	7.32275e-05	0.00060138	0.000287262	0.000418178	0.00032305	0.000386539	0.000537914
Bbetaine_bin.15.fa.renamed_Bbetaine_bin.15.fa_scaffold_19_118	rank: A; abra:BN85301780 Galactoside transport ATP-binding protein, ABC transporter subunit; K10542 (db=kegg)	1	Bbetaine_bin.15.fa.renamed_Bbetaine_bin.15.fa_scaffold_19_118	0	0	0	0	0	0	0	0	0	0	0	0	0	0	8.0526e-05
Bbetaine_bin.15.fa.renamed_Bbetaine_bin.15.fa_scaffold_19_13	rank: C; bth:BT_4655 hypothetical protein (db=kegg)	1	Bbetaine_bin.15.fa.renamed_Bbetaine_bin.15.fa_scaffold_19_13	0	0	5.90291e-05	0	0	0	0	0	0	0	0	0	0	0	0
Bbetaine_bin.15.fa.renamed_Bbetaine_bin.15.fa_scaffold_19_28	rank: A; ccel:CCDG5_1611 ADH2; Aldehyde-alcohol dehydrogenase 2; K04072 (db=kegg)	1	Bbetaine_bin.15.fa.renamed_Bbetaine_bin.15.fa_scaffold_19_28	0	0	0	0	0	0	0	0	0	0	0	0	0	0	3.06329e-05
Bbetaine_bin.15.fa.renamed_Bbetaine_bin.15.fa_scaffold_19_86	rank: E	1	Bbetaine_bin.15.fa.renamed_Bbetaine_bin.15.fa_scaffold_19_86	0	0	0	0	0	0.000481286	0	0	0	0	0	0	0	0	0
Bbetaine_bin.15.fa.renamed_Bbetaine_bin.15.fa_scaffold_19_98	rank: A; cpf:CPF_0482 rfbB; dTDP-glucose 4,6-dehydratase; K01710 (db=kegg)	1	Bbetaine_bin.15.fa.renamed_Bbetaine_bin.15.fa_scaffold_19_98	0	0	8.23389e-05	0	0	0	0	0	0	0	0	0	0	4.11796e-05	0
Bbetaine_bin.15.fa.renamed_Bbetaine_bin.15.fa_scaffold_228_26	rank: C; eha:Ethha_1606 YbbR family protein (db=kegg)	1	Bbetaine_bin.15.fa.renamed_Bbetaine_bin.15.fa_scaffold_228_26	0	0	0	0	0	0	0	0	0	0	0	4.43487e-05	0	0	0
Bbetaine_bin.15.fa.renamed_Bbetaine_bin.15.fa_scaffold_228_30	rank: A; fpa:FPR_27670 exonuclease RecJ; K07462 (db=kegg)	1	Bbetaine_bin.15.fa.renamed_Bbetaine_bin.15.fa_scaffold_228_30	0	0	0	0	0	0	0	4.94458e-05	0	0	0	0	0	0	0
Bbetaine_bin.15.fa.renamed_Bbetaine_bin.15.fa_scaffold_228_38	rank: C; tto:Thethe_00256 bacterial nucleoid DNA-binding protein; K03530 (db=kegg)	1	Bbetaine_bin.15.fa.renamed_Bbetaine_bin.15.fa_scaffold_228_38	0.000453123	0	0.000315036	0	0.000336646	0	0	0	0.000298482	0.000350182	0	0.000213066	0	0.00047267	0.000292344
Bbetaine_bin.15.fa.renamed_Bbetaine_bin.15.fa_scaffold_228_44	rank: C; ccel:CCDG5_0505 hypothetical protein; K05808 (db=kegg)	1	Bbetaine_bin.15.fa.renamed_Bbetaine_bin.15.fa_scaffold_228_44	0.00011843	0.000312329	0.000329356	0.000337669	0.000351948	0	0.000161997	0.000383767	0.000312049	0.00018305	0	0.000111376	0	8.23592e-05	0.000152816
Bbetaine_bin.15.fa.renamed_Bbetaine_bin.15.fa_scaffold_228_56	rank: C; fpa:FPR_20750 purine-nucleoside phosphorylase; K03784 (db=kegg)	1	Bbetaine_bin.15.fa.renamed_Bbetaine_bin.15.fa_scaffold_228_56	0	0	0	0	0.000130132	0	0	0.000141897	0.00011538	0	0	0	0	6.09043e-05	0.000169511
Bbetaine_bin.15.fa.renamed_Bbetaine_bin.15.fa_scaffold_228_58	rank: A; cbol:CGC65_16135 BMP family ABC transporter substrate-binding protein; K07335 (db=kegg)	2	Bbetaine_bin.15.fa.renamed_Bbetaine_bin.15.fa_scaffold_228_58, EnrichGB_bin.38.fa.renamed_GB_bin.38.fa_scaffold_521_23	0.00028553	0.000150603	0.000317625	0.000162821	0.00025456	0.000249214	0.000195285	9.25246e-05	0.000300935	0.00035306	9.83774e-05	0.000107409	0.000258145	0.000119139	0.00022106
Bbetaine_bin.15.fa.renamed_Bbetaine_bin.15.fa_scaffold_228_86	rank: A; fpr:FP2_18740 DNA-directed RNA polymerase subunit beta; K03043 (db=kegg)	2	Bbetaine_bin.15.fa.renamed_Bbetaine_bin.15.fa_scaffold_228_86, P74_bin.101.fa.renamed_P74_bin.101.fa_scaffold_533_58	0	0	0	0	0	2.44919e-05	1.15152e-05	0	2.21812e-05	0	0	0	0	0	0
Bbetaine_bin.15.fa.renamed_Bbetaine_bin.15.fa_scaffold_228_87	rank: A; fpa:FPR_29700 DNA-directed RNA polymerase subunit beta'; K03046 (db=kegg)	2	Bbetaine_bin.15.fa.renamed_Bbetaine_bin.15.fa_scaffold_228_87, P74_bin.101.fa.renamed_P74_bin.101.fa_scaffold_533_59	1.76941e-05	2.33319e-05	0	0	2.62916e-05	0	0	0	0	2.73487e-05	3.0482e-05	4.99205e-05	2.2853e-05	6.15247e-05	4.56633e-05
Bbetaine_bin.15.fa.renamed_Bbetaine_bin.15.fa_scaffold_228_89	rank: C; fpr:FP2_18760 SSU ribosomal protein S12P; K02950 (db=kegg)	1	Bbetaine_bin.15.fa.renamed_Bbetaine_bin.15.fa_scaffold_228_89	0	0	0	0	0	0	0	0	0	0	0	0	0	0	9.40409e-05
Bbetaine_bin.15.fa.renamed_Bbetaine_bin.15.fa_scaffold_228_91	rank: A; fpr:FP2_18780 translation elongation factor 2 (EF-2/EF-G); K02355 (db=kegg)	2	Bbetaine_bin.15.fa.renamed_Bbetaine_bin.15.fa_scaffold_228_91, P74_bin.101.fa.renamed_P74_bin.101.fa_scaffold_662_9	2.93987e-05	7.75316e-05	0.000122637	0.000125733	4.36833e-05	0	6.03206e-05	0	0.000116193	9.08794e-05	5.06456e-05	0.00011059	1.89851e-05	0	1.89673e-05
Bbetaine_bin.15.fa.renamed_Bbetaine_bin.15.fa_scaffold_228_92	rank: A; ruk:A4V00_07175 elongation factor Tu; K02358 (db=kegg)	2	Bbetaine_bin.15.fa.renamed_Bbetaine_bin.15.fa_scaffold_228_92, P74_bin.101.fa.renamed_P74_bin.101.fa_scaffold_662_10	0.0012475	0.0011652	0.00151783	0.00103743	0.00162195	0.00105859	0.00131537	0.00160014	0.00143807	0.00152648	0.00143273	0.00161314	0.000973446	0.00206042	0.00197861
Bbetaine_bin.15.fa.renamed_Bbetaine_bin.15.fa_scaffold_228_95	rank: A; bprs:CK3_03460 GMP synthase (glutamine-hydrolyzing), C-terminal domain or B subunit/GMP synthase (glutamine-hydrolyzing), N-terminal domain or A subunit; K01951 (db=kegg)	1	Bbetaine_bin.15.fa.renamed_Bbetaine_bin.15.fa_scaffold_228_95	0	0	0	0	0	0	0	6.57032e-05	0	0	0	0	0	2.82008e-05	0
Bbetaine_bin.15.fa.renamed_Bbetaine_bin.15.fa_scaffold_2702_4	rank: C; cbol:CGC65_14735 N-acetyltransferase (db=kegg)	1	Bbetaine_bin.15.fa.renamed_Bbetaine_bin.15.fa_scaffold_2702_4	0	0	0.000137362	0	0	0	0	0	0	0	0	0	0	0	0
Bbetaine_bin.15.fa.renamed_Bbetaine_bin.15.fa_scaffold_29_101	rank: C; ibu:IB211_02108 LSU ribosomal protein L7/L12 (P1/P2); K02935 (db=kegg)	1	Bbetaine_bin.15.fa.renamed_Bbetaine_bin.15.fa_scaffold_29_101	0	0.000221653	0	0.000239636	0	0	0.000114966	0	0.000221454	0.000259813	0.000289579	0.00142273	0.000542759	0.000818279	0.000759152
Bbetaine_bin.15.fa.renamed_Bbetaine_bin.15.fa_scaffold_29_132	rank: A; sgp:SpiGrapes_2661 phosphoribosylglycinamide formyltransferase, formyltetrahydrofolate-dependent (db=kegg)	1	Bbetaine_bin.15.fa.renamed_Bbetaine_bin.15.fa_scaffold_29_132	0	0	0	0	0	0	0	0	0	0	0	4.34637e-05	5.96914e-05	0	0
Bbetaine_bin.15.fa.renamed_Bbetaine_bin.15.fa_scaffold_29_133	rank: A; cpro:CPRO_23520 purM; phosphoribosylformylglycinamidine cyclo-ligase; K01933 (db=kegg)	1	Bbetaine_bin.15.fa.renamed_Bbetaine_bin.15.fa_scaffold_29_133	6.02418e-05	0	0	0	0	0.000175266	0	0	0	0	0	0	0	0	0
Bbetaine_bin.15.fa.renamed_Bbetaine_bin.15.fa_scaffold_29_14	rank: E	1	Bbetaine_bin.15.fa.renamed_Bbetaine_bin.15.fa_scaffold_29_14	0	0	0	0	0.000172064	0	0	0	0	0	0	0	0	0	0
Bbetaine_bin.15.fa.renamed_Bbetaine_bin.15.fa_scaffold_29_143	rank: A; ibu:IB211_00765c 2-dehydro-3-deoxygluconate kinase; K00874 (db=kegg)	1	Bbetaine_bin.15.fa.renamed_Bbetaine_bin.15.fa_scaffold_29_143	0	0	0	8.63804e-05	0	0	0	0	0	0.00028096	0	5.69829e-05	0	0	0
Bbetaine_bin.15.fa.renamed_Bbetaine_bin.15.fa_scaffold_29_144	rank: A; ibu:IB211_00312 4-Hydroxy-2-oxoglutarate aldolase; K01625 (db=kegg)	1	Bbetaine_bin.15.fa.renamed_Bbetaine_bin.15.fa_scaffold_29_144	6.59609e-05	0	0	9.40343e-05	9.80109e-05	9.59525e-05	4.51132e-05	0.000213743	0.0001738	0	0.000113632	0.000248128	0.000127789	0.000137613	0.000212782
Bbetaine_bin.15.fa.renamed_Bbetaine_bin.15.fa_scaffold_29_150	rank: C; fpa:FPR_20230 Putative peptidoglycan-binding domain-containing protein (db=kegg)	1	Bbetaine_bin.15.fa.renamed_Bbetaine_bin.15.fa_scaffold_29_150	0	0	0	0	0	0.000112717	0	0	0	0	0	0	0.000100077	0.000107771	0
Bbetaine_bin.15.fa.renamed_Bbetaine_bin.15.fa_scaffold_29_74	rank: A; fpa:FPR_25810 bacterial translation initiation factor 2 (bIF-2); K02519 (db=kegg)	1	Bbetaine_bin.15.fa.renamed_Bbetaine_bin.15.fa_scaffold_29_74	0	0	0	0	3.98091e-05	0	0	0	0	4.14097e-05	0	0	0	0	0
Bbetaine_bin.15.fa.renamed_Bbetaine_bin.15.fa_scaffold_29_81	rank: A; fpr:FP2_15080 SSU ribosomal protein S12P methylthiotransferase; K14441 (db=kegg)	1	Bbetaine_bin.15.fa.renamed_Bbetaine_bin.15.fa_scaffold_29_81	0	0	0	0	0	0	0	0	0	0	0	0	0	3.29437e-05	0
Bbetaine_bin.15.fa.renamed_Bbetaine_bin.15.fa_scaffold_297_17	rank: A; fpa:FPR_17960 chaperone protein DnaK; K04043 (db=kegg)	1	Bbetaine_bin.15.fa.renamed_Bbetaine_bin.15.fa_scaffold_297_17	3.37823e-05	0	0	0	0	0	0	0	0	5.22152e-05	0	3.177e-05	0	4.69861e-05	4.35911e-05
Bbetaine_bin.15.fa.renamed_Bbetaine_bin.15.fa_scaffold_30_142	rank: A; rim:ROI_19350 NADPH-dependent glutamate synthase beta chain and related oxidoreductases (db=kegg)	6	Bbetaine_bin.15.fa.renamed_Bbetaine_bin.15.fa_scaffold_30_142, Bbetaine_bin.7.fa.renamed_Bbetaine_bin.7.fa_scaffold_149_34, P74_bin.102.fa.renamed_P74_bin.102.fa_scaffold_1961_21, P74_bin.147.fa.renamed_P74_bin.147.fa_scaffold_1128_65, P74_bin.75.fa.renamed_P74_bin.75.fa_scaffold_46_116, P74_Sub1_bin.88.fa.renamed_P74_Sub1_bin.88.fa_scaffold_4768_2	0	0	6.28024e-05	0	3.35552e-05	0	1.5445e-05	0	0	0	0	0	0	1.57045e-05	1.45697e-05
Bbetaine_bin.15.fa.renamed_Bbetaine_bin.15.fa_scaffold_30_35	rank: A; ibu:IB211_02126 hypothetical protein (db=kegg)	1	Bbetaine_bin.15.fa.renamed_Bbetaine_bin.15.fa_scaffold_30_35	0	0	0	0	0	0	0	0	0	0	0	9.90006e-05	0	0	3.39592e-05
Bbetaine_bin.15.fa.renamed_Bbetaine_bin.15.fa_scaffold_30_71	rank: C; fpa:FPR_11540 SSU ribosomal protein S3P; K02982 (db=kegg)	2	Bbetaine_bin.15.fa.renamed_Bbetaine_bin.15.fa_scaffold_30_71, P74_bin.101.fa.renamed_P74_bin.101.fa_scaffold_1103_24	0	0	0	0.00012591	0	0	0.000120812	0	0	0.000136512	0	0	0	0	5.69824e-05
Bbetaine_bin.15.fa.renamed_Bbetaine_bin.15.fa_scaffold_30_77	rank: C; fpr:FP2_14830 Ribosomal protein L5; K02931 (db=kegg)	2	Bbetaine_bin.15.fa.renamed_Bbetaine_bin.15.fa_scaffold_30_77, P74_bin.101.fa.renamed_P74_bin.101.fa_scaffold_1103_30	0	0	0	0	0	0	7.91987e-05	0	0	0	0	0	7.47801e-05	8.0529e-05	0
Bbetaine_bin.15.fa.renamed_Bbetaine_bin.15.fa_scaffold_30_79	rank: C; fpr:FP2_14850 SSU ribosomal protein S8P; K02994 (db=kegg)	1	Bbetaine_bin.15.fa.renamed_Bbetaine_bin.15.fa_scaffold_30_79	0	0.000206654	0	0	0.000232868	0	0.000107186	0.000253921	0	0	0	0	0	0	0.000303335
Bbetaine_bin.15.fa.renamed_Bbetaine_bin.15.fa_scaffold_30_80	rank: C; rbp:B6259_08745 50S ribosomal protein L6; K02933 (db=kegg)	1	Bbetaine_bin.15.fa.renamed_Bbetaine_bin.15.fa_scaffold_30_80	0	0	0	0	0	0	7.83284e-05	0	0	0	0	0	0	0	0
Bbetaine_bin.15.fa.renamed_Bbetaine_bin.15.fa_scaffold_30_82	rank: C; rch:RUM_14840 SSU ribosomal protein S5P; K02988 (db=kegg)	2	Bbetaine_bin.15.fa.renamed_Bbetaine_bin.15.fa_scaffold_30_82, P74_bin.101.fa.renamed_P74_bin.101.fa_scaffold_1103_35	0	0	0	0	0.000185458	0	0.000170728	0	0	0	0.000107508	0	0.000161203	8.67978e-05	8.0526e-05
Bbetaine_bin.15.fa.renamed_Bbetaine_bin.15.fa_scaffold_30_83	rank: C; ral:Rumal_0054 ribosomal protein L30; K02907 (db=kegg)	1	Bbetaine_bin.15.fa.renamed_Bbetaine_bin.15.fa_scaffold_30_83	0	0.000197734	0.000208513	0	0	0	0.000102559	0	0	0	0	0	0	0	0
Bbetaine_bin.15.fa.renamed_Bbetaine_bin.15.fa_scaffold_30_90	rank: C; ccel:CCDG5_0206 rpsM; 30S ribosomal protein S13; K02952 (db=kegg)	1	Bbetaine_bin.15.fa.renamed_Bbetaine_bin.15.fa_scaffold_30_90	0	0	0	0	0.000503601	0	0	0	0	0.000261925	0	0	0	0	0.000218664
Bbetaine_bin.15.fa.renamed_Bbetaine_bin.15.fa_scaffold_334_18	rank: A; fpa:FPR_16710 cell division protein FtsZ; K03531 (db=kegg)	1	Bbetaine_bin.15.fa.renamed_Bbetaine_bin.15.fa_scaffold_334_18	0	0	0	0	0	0	0	0	0	8.19765e-05	9.13683e-05	0.000149634	6.85008e-05	3.68835e-05	0
Bbetaine_bin.15.fa.renamed_Bbetaine_bin.15.fa_scaffold_334_20	rank: C; mdv:C5Q96_08580 trxA; thioredoxin; K03671 (db=kegg)	1	Bbetaine_bin.15.fa.renamed_Bbetaine_bin.15.fa_scaffold_334_20	0	0.000266844	0.000281391	0	0	0	0	0	0	0.000625568	0	0	0	0	0.000391685
Bbetaine_bin.15.fa.renamed_Bbetaine_bin.15.fa_scaffold_350_32	rank: A; ova:OBV_11060 hypothetical protein (db=kegg)	2	Bbetaine_bin.15.fa.renamed_Bbetaine_bin.15.fa_scaffold_350_32, P74_bin.59.fa.renamed_P74_bin.59.fa_scaffold_3978_6	0	0	0.000117818	0	0	6.1628e-05	0.000115901	6.86412e-05	0	6.54812e-05	7.29832e-05	3.98417e-05	5.47171e-05	5.89237e-05	5.4666e-05
Bbetaine_bin.15.fa.renamed_Bbetaine_bin.15.fa_scaffold_350_35	rank: C; cbei:LF65_01608 hypothetical protein (db=kegg)	1	Bbetaine_bin.15.fa.renamed_Bbetaine_bin.15.fa_scaffold_350_35	0	0	9.143e-05	0	0	0	0	0	0	0	0	0	0	0	0
Bbetaine_bin.15.fa.renamed_Bbetaine_bin.15.fa_scaffold_36_106	rank: A; fpa:FPR_03960 Formate-tetrahydrofolate ligase; K01938 (db=kegg)	1	Bbetaine_bin.15.fa.renamed_Bbetaine_bin.15.fa_scaffold_36_106	3.74886e-05	4.94334e-05	5.21282e-05	0	0	0	7.69196e-05	6.074e-05	0	0	6.45823e-05	0.000105767	2.42094e-05	2.60706e-05	2.41868e-05
Bbetaine_bin.15.fa.renamed_Bbetaine_bin.15.fa_scaffold_36_111	rank: A; fpr:FP2_16170 hypothetical protein (db=kegg)	1	Bbetaine_bin.15.fa.renamed_Bbetaine_bin.15.fa_scaffold_36_111	0	0	0	0.000179546	0	0	0	0	0.000165923	0	0	5.92209e-05	8.13318e-05	0	0
Bbetaine_bin.15.fa.renamed_Bbetaine_bin.15.fa_scaffold_36_112	rank: A; fpr:FP2_16160 hypothetical protein (db=kegg)	1	Bbetaine_bin.15.fa.renamed_Bbetaine_bin.15.fa_scaffold_36_112	0.000360929	0.000118983	0.000376407	0.000643178	0.000134076	0.000262519	0.000123427	0	0.000594379	0.000697333	0.00031089	0.000594004	0.000407891	0.000251	0.000523942
Bbetaine_bin.15.fa.renamed_Bbetaine_bin.15.fa_scaffold_36_132	rank: A; cso:CLS_28890 glyceraldehyde-3-phosphate dehydrogenase, type I; K00134 (db=kegg)	2	Bbetaine_bin.15.fa.renamed_Bbetaine_bin.15.fa_scaffold_36_132, P74_bin.101.fa.renamed_P74_bin.101.fa_scaffold_84_65	0.000493341	0.000650532	0.000600246	0.000615396	0.000733052	0.000358828	0.000463945	0.000399662	0.000324974	0.000857843	0.000478062	0.000637939	0.000398237	0.000343082	0.00079573
Bbetaine_bin.15.fa.renamed_Bbetaine_bin.15.fa_scaffold_36_135	rank: A; csh:Closa_1308 magnesium transporter; K06213 (db=kegg)	1	Bbetaine_bin.15.fa.renamed_Bbetaine_bin.15.fa_scaffold_36_135	0	0	6.44073e-05	0	0	0	0	0	0	0	0	0	0	0	0
Bbetaine_bin.15.fa.renamed_Bbetaine_bin.15.fa_scaffold_36_152	rank: C; sgg:SGGBAA2069_c12370 hypothetical protein (db=kegg)	1	Bbetaine_bin.15.fa.renamed_Bbetaine_bin.15.fa_scaffold_36_152	0	0	0	0	0	0.000439435	0	0	0	0	0	0	0	0	0
Bbetaine_bin.15.fa.renamed_Bbetaine_bin.15.fa_scaffold_36_155	rank: A; fpr:FP2_14430 glycogen/starch synthases, ADP-glucose type; K00703 (db=kegg)	1	Bbetaine_bin.15.fa.renamed_Bbetaine_bin.15.fa_scaffold_36_155	0	0	0	0	0	0	0	0	0	0	0	0	0	0	2.83112e-05
Bbetaine_bin.15.fa.renamed_Bbetaine_bin.15.fa_scaffold_36_157	rank: A; esr:ES1_11150 glucose-1-phosphate adenylyltransferase; K00975 (db=kegg)	1	Bbetaine_bin.15.fa.renamed_Bbetaine_bin.15.fa_scaffold_36_157	0	6.78641e-05	0	0	7.64727e-05	0	7.03989e-05	8.33863e-05	0	7.95476e-05	8.86611e-05	4.84003e-05	3.32356e-05	3.57907e-05	0
Bbetaine_bin.15.fa.renamed_Bbetaine_bin.15.fa_scaffold_36_166	rank: C; cbol:CGC65_00035 GGDEF domain-containing protein (db=kegg)	1	Bbetaine_bin.15.fa.renamed_Bbetaine_bin.15.fa_scaffold_36_166	0	0	0	0	0	0	0	0	4.26403e-05	0	0	0	0	2.25081e-05	0
Bbetaine_bin.15.fa.renamed_Bbetaine_bin.15.fa_scaffold_36_176	rank: A; fpa:FPR_05900 cellobiose phosphorylase; K00702 (db=kegg)	5	Bbetaine_bin.15.fa.renamed_Bbetaine_bin.15.fa_scaffold_36_176, P74_bin.40.fa.renamed_P74_bin.40.fa_scaffold_4596_3, P74_bin.59.fa.renamed_P74_bin.59.fa_scaffold_2698_2, P74_bin.59.fa.renamed_P74_bin.59.fa_scaffold_5476_5, P74_Sub1_bin.88.fa.renamed_P74_Sub1_bin.88.fa_scaffold_3866_2	0	0	0	0	0	0	0	0	0	0	0	2.41405e-05	0	0	3.31228e-05
Bbetaine_bin.15.fa.renamed_Bbetaine_bin.15.fa_scaffold_36_178	rank: A; fpa:FPR_05920 carbohydrate ABC transporter substrate-binding protein, CUT1 family (TC 3.A.1.1.-) (db=kegg)	2	Bbetaine_bin.15.fa.renamed_Bbetaine_bin.15.fa_scaffold_36_178, P74_Sub1_bin.100.fa.renamed_P74_Sub1_bin.100.fa_scaffold_2698_11	0	0.000230966	0.000365336	0.000312131	0.000260264	0.000191099	0.000239593	0.000141897	0.000288449	0.000338411	3.77182e-05	0	8.48345e-05	0.000152261	8.47553e-05
Bbetaine_bin.15.fa.renamed_Bbetaine_bin.15.fa_scaffold_36_5	rank: C; arf:AR1Y2_0742 two-component sensor histidine kinase (db=kegg)	1	Bbetaine_bin.15.fa.renamed_Bbetaine_bin.15.fa_scaffold_36_5	0	0	4.18834e-05	0	0	0	0	0	0	0	0	0	0	0	0
Bbetaine_bin.15.fa.renamed_Bbetaine_bin.15.fa_scaffold_36_59	rank: A; cpro:CPRO_14290 psuG; pseudouridine-5'-phosphate glycosidase; K16329 (db=kegg)	1	Bbetaine_bin.15.fa.renamed_Bbetaine_bin.15.fa_scaffold_36_59	0	0.00017964	9.47167e-05	0	0	0	9.3175e-05	0	0	0	0	0.000128118	4.39883e-05	9.474e-05	8.78944e-05
Bbetaine_bin.15.fa.renamed_Bbetaine_bin.15.fa_scaffold_3718_2	rank: A; rob:CK5_02190 Predicted exonuclease of the beta-lactamase fold involved in RNA processing; K07576 (db=kegg)	8	Bbetaine_bin.15.fa.renamed_Bbetaine_bin.15.fa_scaffold_3718_2, Choline_bin.11.fa.renamed_Choline_bin.11.fa_scaffold_2159_1, P74_bin.101.fa.renamed_P74_bin.101.fa_scaffold_867_24, P74_bin.102.fa.renamed_P74_bin.102.fa_scaffold_1980_10, P74_bin.147.fa.renamed_P74_bin.147.fa_scaffold_2092_87, P74_bin.59.fa.renamed_P74_bin.59.fa_scaffold_1182_20, P74_bin.64.fa.renamed_P74_bin.64.fa_scaffold_188_46, P…	0	5.12779e-05	0	0	0	0	0	0	0	0	0	0	0	0	2.50893e-05
Bbetaine_bin.15.fa.renamed_Bbetaine_bin.15.fa_scaffold_451_17	rank: A; cew:EKH84_08760 uxaC; glucuronate isomerase; K01812 (db=kegg)	1	Bbetaine_bin.15.fa.renamed_Bbetaine_bin.15.fa_scaffold_451_17	0	0	0	0	0	0	0	0	0	0	0	0	2.87002e-05	0	0
Bbetaine_bin.15.fa.renamed_Bbetaine_bin.15.fa_scaffold_451_4	rank: A; fpa:FPR_27850 glutamine--fructose-6-phosphate transaminase; K00820 (db=kegg)	4	Bbetaine_bin.15.fa.renamed_Bbetaine_bin.15.fa_scaffold_451_4, Bbetaine_bin.31.fa.renamed_Bbetaine_bin.31.fa_scaffold_5367_4, Bbetaine_bin.7.fa.renamed_Bbetaine_bin.7.fa_scaffold_47_92, Choline_bin.21.fa.renamed_Choline_bin.21.fa_scaffold_370_21	0	0	0	0	0	0	0	0	0	0	0	0	0	0	2.21546e-05
Bbetaine_bin.15.fa.renamed_Bbetaine_bin.15.fa_scaffold_479_12	rank: C; csq:CSCA_5198 hypothetical protein (db=kegg)	2	Bbetaine_bin.15.fa.renamed_Bbetaine_bin.15.fa_scaffold_123_51, Bbetaine_bin.15.fa.renamed_Bbetaine_bin.15.fa_scaffold_479_12	0.000121184	0	0.000337015	0.000172761	0.000180067	0.000176285	8.28824e-05	0	0	0	0	0.000227932	7.82582e-05	8.42746e-05	0.00015637
Bbetaine_bin.15.fa.renamed_Bbetaine_bin.15.fa_scaffold_60_13	rank: A; fpr:FP2_23890 translation elongation factor 2 (EF-2/EF-G); K02355 (db=kegg)	1	Bbetaine_bin.15.fa.renamed_Bbetaine_bin.15.fa_scaffold_60_13	0	0	0	0	8.93837e-05	0	0	0	0	4.64888e-05	0	0	0	0	3.88105e-05
Bbetaine_bin.15.fa.renamed_Bbetaine_bin.15.fa_scaffold_60_19	rank: A; fpa:FPR_02120 (E)-4-hydroxy-3-methyl-but-2-enyl pyrophosphate reductase (IPP and DMAPP forming); K02945; K03527 (db=kegg)	2	Bbetaine_bin.15.fa.renamed_Bbetaine_bin.15.fa_scaffold_60_19, P74_bin.101.fa.renamed_P74_bin.101.fa_scaffold_1103_5	0	0	0	0	0	0	0	0	0	0	0	0	0	2.25431e-05	0
Bbetaine_bin.15.fa.renamed_Bbetaine_bin.15.fa_scaffold_60_37	rank: A; fpr:FP2_24740 carbohydrate ABC transporter ATP-binding protein, CUT1 family (TC 3.A.1.1.-); K10112 (db=kegg)	5	Bbetaine_bin.15.fa.renamed_Bbetaine_bin.15.fa_scaffold_60_37, EnrichGB_bin.38.fa.renamed_GB_bin.38.fa_scaffold_1088_9, P74_bin.101.fa.renamed_P74_bin.101.fa_scaffold_4046_12, P74_bin.75.fa.renamed_P74_bin.75.fa_scaffold_479_49, P74_Sub1_bin.113.fa.renamed_P74_Sub1_bin.113.fa_scaffold_1459_9	0.000169003	0.000519986	0.000313333	0.000160621	0.000418533	0.000245846	0.000231175	0.000365097	0.000148434	0.000261217	4.8524e-05	0.000370851	0.000218277	0.000235058	0.000399801
Bbetaine_bin.15.fa.renamed_Bbetaine_bin.15.fa_scaffold_60_4	rank: A; fpr:FP2_25510 fructose-1,6-bisphosphate aldolase, class II, various bacterial and amitochondriate protist; K01624 (db=kegg)	1	Bbetaine_bin.15.fa.renamed_Bbetaine_bin.15.fa_scaffold_60_4	0	9.54339e-05	0.000301909	0	0	0	0.000148498	0.000117262	0.000190697	0.000447455	0.000623398	0.000272252	0.000140213	0.000301984	9.33878e-05
Bbetaine_bin.15.fa.renamed_Bbetaine_bin.15.fa_scaffold_60_5	rank: A; lua:D4A81_07300 nagA; N-acetylglucosamine-6-phosphate deacetylase; K01443 (db=kegg)	1	Bbetaine_bin.15.fa.renamed_Bbetaine_bin.15.fa_scaffold_60_5	0	0	0	0	0	0	0	0	0	0	0	0.00020798	0	0	0
Bbetaine_bin.15.fa.renamed_Bbetaine_bin.15.fa_scaffold_60_63	rank: A; esu:EUS_18220 Phosphoenolpyruvate carboxykinase (GTP); K01596 (db=kegg)	2	Bbetaine_bin.15.fa.renamed_Bbetaine_bin.15.fa_scaffold_60_63, P74_bin.101.fa.renamed_P74_bin.101.fa_scaffold_84_47	0.000100856	0.000132992	0.000186989	9.58543e-05	9.99079e-05	0.000195619	0.000114966	0.000326821	8.85817e-05	0.00020785	0.000202705	0.000347779	0.000195393	0.000140276	2.16901e-05
Bbetaine_bin.15.fa.renamed_Bbetaine_bin.15.fa_scaffold_60_64	rank: A; ibu:IB211_02403 Lacto-N-biose phosphorylase; K15533 (db=kegg)	2	Bbetaine_bin.15.fa.renamed_Bbetaine_bin.15.fa_scaffold_60_64, Choline_bin.21.fa.renamed_Choline_bin.21.fa_scaffold_211_43	0	0	0	4.10994e-05	0	0	0	0	0	0	0	0	0	0	0
Bbetaine_bin.15.fa.renamed_Bbetaine_bin.15.fa_scaffold_60_68	rank: A; fpr:FP2_19460 carbohydrate ABC transporter substrate-binding protein, CUT1 family (TC 3.A.1.1.-); K10200 (db=kegg)	1	Bbetaine_bin.15.fa.renamed_Bbetaine_bin.15.fa_scaffold_60_68	0	0	0	0	0	0	0	0	6.04853e-05	0	0	0	0	0	2.96208e-05
Bbetaine_bin.15.fa.renamed_Bbetaine_bin.15.fa_scaffold_60_77	rank: C; fpr:FP2_10280 SSU ribosomal protein S9P; K02996 (db=kegg)	1	Bbetaine_bin.15.fa.renamed_Bbetaine_bin.15.fa_scaffold_60_77	0.000156719	0.000413308	0	0.00022342	0.000465736	0.000227977	0.000321559	0.000507842	0.000619406	0.000484463	0	0	0	0	0.000101112
Bbetaine_bin.15.fa.renamed_Bbetaine_bin.15.fa_scaffold_7_136	rank: A; ddh:Desde_2183 hypothetical protein (db=kegg)	1	Bbetaine_bin.15.fa.renamed_Bbetaine_bin.15.fa_scaffold_7_136	0	0	0	0	0	0	0	0	0	0	0	5.63279e-05	0	0	0
Bbetaine_bin.15.fa.renamed_Bbetaine_bin.15.fa_scaffold_7_140	rank: A; cst:CLOST_2116 atpD; F1 sector of membrane-bound ATP synthase, beta subunit; K02112 (db=kegg)	1	Bbetaine_bin.15.fa.renamed_Bbetaine_bin.15.fa_scaffold_7_140	8.96501e-05	0	0	0	0	0	0	0	0	0.000138567	0	0.000126465	0	0	5.78402e-05
Bbetaine_bin.15.fa.renamed_Bbetaine_bin.15.fa_scaffold_7_159	rank: A; fpr:FP2_15760 Site-specific recombinases, DNA invertase Pin homologs (db=kegg)	1	Bbetaine_bin.15.fa.renamed_Bbetaine_bin.15.fa_scaffold_7_159	0	0	0	0	0	0	2.69485e-05	0	0	0	0	0	0	0	0
Bbetaine_bin.15.fa.renamed_Bbetaine_bin.15.fa_scaffold_7_208	rank: C; pcon:B0A89_10175 hypothetical protein (db=kegg)	1	Bbetaine_bin.15.fa.renamed_Bbetaine_bin.15.fa_scaffold_7_208	0	0	0	0	0	0	0	0	0	0	0	0	0	0	0.00011593
Bbetaine_bin.15.fa.renamed_Bbetaine_bin.15.fa_scaffold_7_215	rank: C; ibu:IB211_00755 Molecular chaperone (small heat shock protein); K13993 (db=kegg)	1	Bbetaine_bin.15.fa.renamed_Bbetaine_bin.15.fa_scaffold_7_215	0.000287499	0	0.00039977	0.00020493	0	0.000418221	0.000196631	0	0.000189382	0	0.00012382	0.000270374	0	0.000299901	0.000370975
Bbetaine_bin.15.fa.renamed_Bbetaine_bin.15.fa_scaffold_7_4	rank: A; fpr:FP2_21000 sulfide dehydrogenase (flavoprotein) subunit SudA; K00266 (db=kegg)	1	Bbetaine_bin.15.fa.renamed_Bbetaine_bin.15.fa_scaffold_7_4	0	0	0	0	0	0	0	0	0	0	0	0	0	0	2.8858e-05
Bbetaine_bin.15.fa.renamed_Bbetaine_bin.15.fa_scaffold_7_57	rank: C; obj:EIO64_18040 zinc-binding protein (db=kegg)	3	Bbetaine_bin.15.fa.renamed_Bbetaine_bin.15.fa_scaffold_7_57, P74_bin.101.fa.renamed_P74_bin.101.fa_scaffold_106_92, P74_Sub1_bin.113.fa.renamed_P74_Sub1_bin.113.fa_scaffold_1452_9	0	0	0	0	0	0	0	0	0	0	0.000386105	0	0	0.000155863	0.000578402
Bbetaine_bin.15.fa.renamed_Bbetaine_bin.15.fa_scaffold_7_6	rank: A; cpy:Cphy_1029 iron-containing alcohol dehydrogenase (db=kegg)	1	Bbetaine_bin.15.fa.renamed_Bbetaine_bin.15.fa_scaffold_7_6	0	0	0	0	7.6662e-05	0	0	0	0	7.97445e-05	0	0	6.66357e-05	0	0
Bbetaine_bin.15.fa.renamed_Bbetaine_bin.15.fa_scaffold_7_82	rank: C; cmiu:B1H56_11370 rubrerythrin family protein (db=kegg)	1	Bbetaine_bin.15.fa.renamed_Bbetaine_bin.15.fa_scaffold_7_82	0.000347394	0.000610777	0.000483055	0.000825412	0.000860318	0.0003369	0.000554391	0.000938096	0.000610229	0.00125287	0.000598462	0.000544503	0.000673021	0.000241587	0.000522972
Bbetaine_bin.15.fa.renamed_Bbetaine_bin.15.fa_scaffold_7_89	rank: C; fpr:FP2_26660 Phosphotransferase System HPr (HPr) Family; K02784 (db=kegg)	1	Bbetaine_bin.15.fa.renamed_Bbetaine_bin.15.fa_scaffold_7_89	0	0	0	0	0.000351948	0	0	0	0	0.0003661	0	0	0	0	0
Bbetaine_bin.15.fa.renamed_Bbetaine_bin.15.fa_scaffold_7_94	rank: C; elm:ELI_2728 hypothetical protein (db=kegg)	1	Bbetaine_bin.15.fa.renamed_Bbetaine_bin.15.fa_scaffold_7_94	0	0	0	0	0	0	0	0	0	0	0	9.33434e-05	0	0	0
Bbetaine_bin.15.fa.renamed_Bbetaine_bin.15.fa_scaffold_76_22	rank: A; pxv:FXF36_07235 extracellular solute-binding protein; K10117 (db=kegg)	1	Bbetaine_bin.15.fa.renamed_Bbetaine_bin.15.fa_scaffold_76_22	0	0	0	0	0	0	3.19636e-05	0.000227162	6.15702e-05	0	0	0	0	0.000195003	0.000120608
Bbetaine_bin.15.fa.renamed_Bbetaine_bin.15.fa_scaffold_76_27	rank: A; esu:EUS_05170 ATP-dependent chaperone ClpB; K03695 (db=kegg)	1	Bbetaine_bin.15.fa.renamed_Bbetaine_bin.15.fa_scaffold_76_27	0	0	0	0	3.58051e-05	0	0	0	0	0	0	0	0	0	0
Bbetaine_bin.15.fa.renamed_Bbetaine_bin.15.fa_scaffold_76_61	rank: A; fpa:FPR_20330 LL-diaminopimelate aminotransferase apoenzyme; K10206 (db=kegg)	1	Bbetaine_bin.15.fa.renamed_Bbetaine_bin.15.fa_scaffold_76_61	0	0	0	0	0	0	3.59994e-05	0	0	0	0	0	0	0	0
Bbetaine_bin.15.fa.renamed_Bbetaine_bin.15.fa_scaffold_76_67	rank: A; rus:RBI_II00641 gpmI; 2,3-bisphosphoglycerate-independent phosphoglycerate mutase; K15633 (db=kegg)	2	Bbetaine_bin.15.fa.renamed_Bbetaine_bin.15.fa_scaffold_76_67, P74_bin.101.fa.renamed_P74_bin.101.fa_scaffold_106_43	0	5.4211e-05	5.71663e-05	5.86092e-05	0	0.000119609	0	0	0	0	0	0.000115989	5.30983e-05	0	2.65243e-05
Bbetaine_bin.15.fa.renamed_Bbetaine_bin.15.fa_scaffold_76_68	rank: A; fpr:FP2_02560 triosephosphate isomerase; K01803 (db=kegg)	2	Bbetaine_bin.15.fa.renamed_Bbetaine_bin.15.fa_scaffold_76_68, P74_bin.101.fa.renamed_P74_bin.101.fa_scaffold_106_42	0	0	0	0.000116074	0.000120982	0.000118441	0	0.00013192	0.000214534	0	0	0	0	0	5.25306e-05
Bbetaine_bin.15.fa.renamed_Bbetaine_bin.15.fa_scaffold_76_69	rank: A; fpr:FP2_02550 3-phosphoglycerate kinase; K00927 (db=kegg)	2	Bbetaine_bin.15.fa.renamed_Bbetaine_bin.15.fa_scaffold_76_69, P74_bin.101.fa.renamed_P74_bin.101.fa_scaffold_106_41	0	0.000135061	7.1212e-05	0.000146019	0.000152194	0.000148998	0.000105079	0	0.00013494	0.000158313	0.000132338	0.000288975	3.30723e-05	3.56148e-05	6.60828e-05
Bbetaine_bin.15.fa.renamed_Bbetaine_bin.15.fa_scaffold_76_72	rank: A; fpr:FP2_15860 Membrane protease subunits, stomatin/prohibitin homologs (db=kegg)	1	Bbetaine_bin.15.fa.renamed_Bbetaine_bin.15.fa_scaffold_76_72	0	0.000277626	0.000487934	0	0.000208562	0	0.000335995	0.000113709	0.000184918	0.000325422	0.000302254	0.000264002	9.06425e-05	0.000390444	0.000543347
Bbetaine_bin.15.fa.renamed_Bbetaine_bin.15.fa_scaffold_76_75	rank: A; fpr:FP2_15880 Glycosidases (db=kegg)	1	Bbetaine_bin.15.fa.renamed_Bbetaine_bin.15.fa_scaffold_76_75	0	0	0	0	0	0	0	0	0	5.3163e-05	0	0	0	0	0
Bbetaine_bin.15.fa.renamed_Bbetaine_bin.15.fa_scaffold_824_9	rank: A; cbol:CGC65_28105 pflB; formate acetyltransferase; K00656 (db=kegg)	1	Bbetaine_bin.15.fa.renamed_Bbetaine_bin.15.fa_scaffold_824_9	0	0	0	0	0	0	0	0	0	0	0	0	0	0	3.92638e-05
Bbetaine_bin.15.fa.renamed_Bbetaine_bin.15.fa_scaffold_90_22	rank: A; cthd:CDO33_11370 glycerate kinase; K00865 (db=kegg)	1	Bbetaine_bin.15.fa.renamed_Bbetaine_bin.15.fa_scaffold_90_22	0	0	0	0	0	0	0	0	0	0	0	0	0	0	3.55763e-05
Bbetaine_bin.15.fa.renamed_Bbetaine_bin.15.fa_scaffold_90_33	rank: A; rch:RUM_16090 NADH:ubiquinone oxidoreductase, NADH-binding (51 kD) subunit; K18331 (db=kegg)	1	Bbetaine_bin.15.fa.renamed_Bbetaine_bin.15.fa_scaffold_90_33	0	0	0	0	5.17917e-05	0	4.76782e-05	0	0	5.38742e-05	6.00464e-05	0	0	2.42395e-05	2.2488e-05
Bbetaine_bin.15.fa.renamed_Bbetaine_bin.15.fa_scaffold_90_36	rank: C; cpy:Cphy_3801 NADH dehydrogenase (ubiquinone) 24 kDa subunit; K18330 (db=kegg)	2	Bbetaine_bin.15.fa.renamed_Bbetaine_bin.15.fa_scaffold_90_36, P74_bin.101.fa.renamed_P74_bin.101.fa_scaffold_156_59	0.000127875	0	0	0	0	0	0	0	0	0	0	0	0	0	0
Bbetaine_bin.15.fa.renamed_Bbetaine_bin.15.fa_scaffold_90_55	rank: C; scc:Spico_1576 amino acid/amide ABC transporter ATP-binding protein 2, HAAT family; K01996 (db=kegg)	1	Bbetaine_bin.15.fa.renamed_Bbetaine_bin.15.fa_scaffold_90_55	0	0	0	0	0	0	0	0	0	0	0	8.30598e-05	0	0	0
Bbetaine_bin.15.fa.renamed_Bbetaine_bin.15.fa_scaffold_90_72	rank: E	1	Bbetaine_bin.15.fa.renamed_Bbetaine_bin.15.fa_scaffold_90_72	0	0	0	0.000225112	0	0	0	0.000255844	0	0	0	0	0	0	0
Bbetaine_bin.15.fa.renamed_Bbetaine_bin.15.fa_scaffold_90_88	rank: A; bpro:PMF13cell1_03454 dapE_2; Succinyl-diaminopimelate desuccinylase; K13049 (db=kegg)	1	Bbetaine_bin.15.fa.renamed_Bbetaine_bin.15.fa_scaffold_90_88	0	0	0	0	0	0	0	0	0	0	0	0	0	0	2.81336e-05
Bbetaine_bin.15.fa.renamed_Bbetaine_bin.15.fa_scaffold_90_89	rank: A; csep:CP523_13695 aminopeptidase; K19689 (db=kegg)	1	Bbetaine_bin.15.fa.renamed_Bbetaine_bin.15.fa_scaffold_90_89	0	0	0	0	0	0	0	0	0	0	0	0	0	0	3.26404e-05
Bbetaine_bin.17.fa.renamed_Bbetaine_bin.17.fa_scaffold_1003_4	rank: A; bprl:CL2_24260 cell envelope-related function transcriptional attenuator common domain; K01005 (db=kegg)	1	Bbetaine_bin.17.fa.renamed_Bbetaine_bin.17.fa_scaffold_1003_4	0	0	0	0	0	0	0	0	0	0	5.12968e-05	0	0	0	0
Bbetaine_bin.17.fa.renamed_Bbetaine_bin.17.fa_scaffold_1074_11	rank: A; bprl:CL2_05000 lactaldehyde reductase; K00048 (db=kegg)	1	Bbetaine_bin.17.fa.renamed_Bbetaine_bin.17.fa_scaffold_1074_11	0.000108844	0.000143525	0	0.000155169	8.08654e-05	0	3.72213e-05	0.000176352	0	0	9.37539e-05	5.11805e-05	0.000105434	0	7.02237e-05
Bbetaine_bin.17.fa.renamed_Bbetaine_bin.17.fa_scaffold_1077_5	rank: A; bprl:CL2_24550 transaldolase, putative, TalC family; K00616 (db=kegg)	1	Bbetaine_bin.17.fa.renamed_Bbetaine_bin.17.fa_scaffold_1077_5	0	0	0.000132344	0	0	0	6.50948e-05	0	0.000250779	0.000294217	0.000163962	0	0.000122926	0.000198565	0.000184217
Bbetaine_bin.17.fa.renamed_Bbetaine_bin.17.fa_scaffold_1077_6	rank: A; arf:AR1Y2_0751 Transketolase, N-terminal section; K00615 (db=kegg)	1	Bbetaine_bin.17.fa.renamed_Bbetaine_bin.17.fa_scaffold_1077_6	0	0	0	0	0	0	5.12797e-05	0	0	0	0	0	0	0	4.83735e-05
Bbetaine_bin.17.fa.renamed_Bbetaine_bin.17.fa_scaffold_1077_7	rank: A; bprl:CL2_24570 Transketolase, C-terminal subunit; K00615 (db=kegg)	1	Bbetaine_bin.17.fa.renamed_Bbetaine_bin.17.fa_scaffold_1077_7	0	8.78114e-05	9.25984e-05	0	0.000296851	0	9.10912e-05	0.000107896	0	0.000102929	5.73606e-05	0	0	0	8.59287e-05
Bbetaine_bin.17.fa.renamed_Bbetaine_bin.17.fa_scaffold_1132_12	rank: C; bprl:CL2_23380 L-aspartate 1-decarboxylase; K01579 (db=kegg)	1	Bbetaine_bin.17.fa.renamed_Bbetaine_bin.17.fa_scaffold_1132_12	0	0	0.000222948	0	0.000476484	0	0	0	0	0.000743464	0	0	0	0.000223003	0.000310335
Bbetaine_bin.17.fa.renamed_Bbetaine_bin.17.fa_scaffold_1147_2	rank: A; bprl:CL2_09780 formate acetyltransferase 1; K00656 (db=kegg)	1	Bbetaine_bin.17.fa.renamed_Bbetaine_bin.17.fa_scaffold_1147_2	0	0	0	0	0	0	0	0	0	4.28985e-05	0	0	0	0	0
Bbetaine_bin.17.fa.renamed_Bbetaine_bin.17.fa_scaffold_1147_4	rank: A; bprl:CL2_09760 IMP cyclohydrolase-like protein. (db=kegg)	1	Bbetaine_bin.17.fa.renamed_Bbetaine_bin.17.fa_scaffold_1147_4	0	0.000115483	0.000121779	0	0.000130132	0	0	0	0	0	7.54364e-05	0	5.65564e-05	6.09043e-05	0.000339021
Bbetaine_bin.17.fa.renamed_Bbetaine_bin.17.fa_scaffold_1147_7	rank: A; bprl:CL2_09750 LL-diaminopimelate aminotransferase apoenzyme; K10206 (db=kegg)	1	Bbetaine_bin.17.fa.renamed_Bbetaine_bin.17.fa_scaffold_1147_7	0	0	0	0	0	0	0	0	0	0	0	0	0	0	3.32046e-05
Bbetaine_bin.17.fa.renamed_Bbetaine_bin.17.fa_scaffold_1192_10	rank: A; bprl:CL2_15470 Enoyl-CoA hydratase (db=kegg)	1	Bbetaine_bin.17.fa.renamed_Bbetaine_bin.17.fa_scaffold_1192_10	0	0	0	0	0.000115998	0	0	0	0	0	0	0	0	0	0
Bbetaine_bin.17.fa.renamed_Bbetaine_bin.17.fa_scaffold_1192_4	rank: A; bprl:CL2_15410 conserved hypothetical protein TIGR00266 (db=kegg)	4	Bbetaine_bin.17.fa.renamed_Bbetaine_bin.17.fa_scaffold_1192_4, Bbetaine_bin.31.fa.renamed_Bbetaine_bin.31.fa_scaffold_2537_6, P74_bin.38.fa.renamed_P74_bin.38.fa_scaffold_6099_22, P74_bin.64.fa.renamed_P74_bin.64.fa_scaffold_223_102	0.000264962	0.000349385	0.000368432	0.000251821	0.000393705	0	0.000181217	0.000286199	0.000349072	0.000273023	0	0	0	0	0
Bbetaine_bin.17.fa.renamed_Bbetaine_bin.17.fa_scaffold_1192_5	rank: C; bprl:CL2_15420 hypothetical protein (db=kegg)	1	Bbetaine_bin.17.fa.renamed_Bbetaine_bin.17.fa_scaffold_1192_5	0	0	0	0	0	0	0	0	0	0.000413035	0	0	0	0	0
Bbetaine_bin.17.fa.renamed_Bbetaine_bin.17.fa_scaffold_1192_8	rank: A; bprl:CL2_15450 formate acetyltransferase 1; K00656 (db=kegg)	1	Bbetaine_bin.17.fa.renamed_Bbetaine_bin.17.fa_scaffold_1192_8	0	0	0	3.99393e-05	0	0	0	0	0	0	0	2.63469e-05	0	0	1.80751e-05
Bbetaine_bin.17.fa.renamed_Bbetaine_bin.17.fa_scaffold_1197_5	rank: A; bprl:CL2_10650 Aspartyl aminopeptidase (db=kegg)	4	Bbetaine_bin.17.fa.renamed_Bbetaine_bin.17.fa_scaffold_1197_5, Bbetaine_bin.31.fa.renamed_Bbetaine_bin.31.fa_scaffold_5116_2, Bbetaine_bin.7.fa.renamed_Bbetaine_bin.7.fa_scaffold_2722_3, P74_Sub1_bin.100.fa.renamed_P74_Sub1_bin.100.fa_scaffold_655_46	0.000312432	0.000470835	0.000310314	0.000509034	0.00053056	0.000519417	0.000335789	0.000289263	0.000411611	0.00041392	0.000115335	8.39491e-05	0.000317055	3.1039e-05	0.000431944
Bbetaine_bin.17.fa.renamed_Bbetaine_bin.17.fa_scaffold_1261_16	rank: A; bprl:CL2_25370 amino acid carrier protein; K03310 (db=kegg)	1	Bbetaine_bin.17.fa.renamed_Bbetaine_bin.17.fa_scaffold_1261_16	0	0	0	0	0	0	0	0	0	0	3.57647e-05	0	2.68136e-05	0	0
Bbetaine_bin.17.fa.renamed_Bbetaine_bin.17.fa_scaffold_1261_4	rank: A; bprl:CL2_25260 riboflavin synthase, alpha subunit; K00793 (db=kegg)	1	Bbetaine_bin.17.fa.renamed_Bbetaine_bin.17.fa_scaffold_1261_4	0	0	0	0	0.000281559	0	0	0	0	0.000439319	0	0	0	0	0
Bbetaine_bin.17.fa.renamed_Bbetaine_bin.17.fa_scaffold_1261_6	rank: C; bprl:CL2_25280 6,7-dimethyl-8-ribityllumazine synthase; K00794 (db=kegg)	1	Bbetaine_bin.17.fa.renamed_Bbetaine_bin.17.fa_scaffold_1261_6	0.00120252	0.00140949	0.00278686	0.00152384	0.00178681	0.00174929	0.00191905	0.00151539	0.00140822	0.00247821	0.00264705	0.00364398	0.00301996	0.00288046	0.00344816
Bbetaine_bin.17.fa.renamed_Bbetaine_bin.17.fa_scaffold_1261_9	rank: C; bprl:CL2_25310 Uncharacterized protein conserved in bacteria (db=kegg)	1	Bbetaine_bin.17.fa.renamed_Bbetaine_bin.17.fa_scaffold_1261_9	0	0	0	0	0	0	0	0	0	0	0.000128242	0	0	0	0
Bbetaine_bin.17.fa.renamed_Bbetaine_bin.17.fa_scaffold_1284_8	rank: A; bprl:CL2_23160 FAD/FMN-containing dehydrogenases; K00104 (db=kegg)	1	Bbetaine_bin.17.fa.renamed_Bbetaine_bin.17.fa_scaffold_1284_8	0	0	0	0	0	0	0	7.09485e-05	0	0	0	0	0	0	0
Bbetaine_bin.17.fa.renamed_Bbetaine_bin.17.fa_scaffold_1284_9	rank: A; bprl:CL2_23170 Acyl-CoA dehydrogenases (db=kegg)	1	Bbetaine_bin.17.fa.renamed_Bbetaine_bin.17.fa_scaffold_1284_9	0	0	0	0	0	0	0	8.91068e-05	0	0.000170009	4.73717e-05	0	0	0	3.54824e-05
Bbetaine_bin.17.fa.renamed_Bbetaine_bin.17.fa_scaffold_1293_12	rank: A; arf:AR1Y2_3353 Glutamate transport ATP-binding protein (db=kegg)	1	Bbetaine_bin.17.fa.renamed_Bbetaine_bin.17.fa_scaffold_1293_12	0	0	0	0	0	0	0	0	0	0	0	0	5.58523e-05	0	0
Bbetaine_bin.17.fa.renamed_Bbetaine_bin.17.fa_scaffold_1295_6	rank: A; bprl:CL2_10450 PTS system, glucitol/sorbitol-specific, IIBC component; K02782 (db=kegg)	1	Bbetaine_bin.17.fa.renamed_Bbetaine_bin.17.fa_scaffold_1295_6	0	0	0	0	9.16315e-05	0	0	0	0	9.53159e-05	0	0	0	0	0
Bbetaine_bin.17.fa.renamed_Bbetaine_bin.17.fa_scaffold_1422_12	rank: A; bprl:CL2_22410 Purine catabolism regulatory protein-like family. (db=kegg)	1	Bbetaine_bin.17.fa.renamed_Bbetaine_bin.17.fa_scaffold_1422_12	5.33086e-05	0	0	0	0	0	0	0	0	0	0	0	0	0	0
Bbetaine_bin.17.fa.renamed_Bbetaine_bin.17.fa_scaffold_1422_13	rank: A; arf:AR1Y2_0892 Mannitol-1-phosphate 5-dehydrogenase; K00009 (db=kegg)	1	Bbetaine_bin.17.fa.renamed_Bbetaine_bin.17.fa_scaffold_1422_13	5.48517e-05	0	0	0	0	0	0	0	0	0	0	0	0	0	0
Bbetaine_bin.17.fa.renamed_Bbetaine_bin.17.fa_scaffold_1422_3	rank: A; bprl:CL2_22500 ATP synthase F1 subcomplex beta subunit; K02112 (db=kegg)	1	Bbetaine_bin.17.fa.renamed_Bbetaine_bin.17.fa_scaffold_1422_3	0	0	0	0	0	0	0	0	0	0	0	4.18849e-05	0	0	2.87347e-05
Bbetaine_bin.17.fa.renamed_Bbetaine_bin.17.fa_scaffold_1422_5	rank: A; bprl:CL2_22480 ATP synthase F1 subcomplex alpha subunit; K02111 (db=kegg)	1	Bbetaine_bin.17.fa.renamed_Bbetaine_bin.17.fa_scaffold_1422_5	0	0	0	0	6.15735e-05	0	0	0	0	0	0	0	0	0	0
Bbetaine_bin.17.fa.renamed_Bbetaine_bin.17.fa_scaffold_1543_18	rank: A; bprl:CL2_21700 DNA-directed RNA polymerase subunit beta; K03043 (db=kegg)	1	Bbetaine_bin.17.fa.renamed_Bbetaine_bin.17.fa_scaffold_1543_18	0	2.17101e-05	0	2.34714e-05	0	0	1.12605e-05	0	0	0	0	0	1.06322e-05	0	1.06223e-05
Bbetaine_bin.17.fa.renamed_Bbetaine_bin.17.fa_scaffold_1543_5	rank: A; bprl:CL2_21580 ribosomal protein L1, bacterial/chloroplast; K02863 (db=kegg)	2	Bbetaine_bin.17.fa.renamed_Bbetaine_bin.17.fa_scaffold_1543_5, P74_bin.147.fa.renamed_P74_bin.147.fa_scaffold_2457_7	0.000180465	0.000118983	0.000125469	0.000128636	0.000536302	0.00013126	0.000123427	0.00043859	0.000237752	0.000697333	0.000233167	0.000254573	0.000640972	0.000376499	0.000291079
Bbetaine_bin.17.fa.renamed_Bbetaine_bin.17.fa_scaffold_1543_6	rank: C; bprl:CL2_21590 LSU ribosomal protein L10P; K02864 (db=kegg)	2	Bbetaine_bin.17.fa.renamed_Bbetaine_bin.17.fa_scaffold_1543_6, P74_bin.75.fa.renamed_P74_bin.75.fa_scaffold_54_124	0	0	0.000475136	0	0.000507729	0	7.79004e-05	0	0	0.000176048	0	0	0	7.92089e-05	0.000146971
Bbetaine_bin.17.fa.renamed_Bbetaine_bin.17.fa_scaffold_1543_7	rank: C; bprl:CL2_21600 LSU ribosomal protein L12P; K02935 (db=kegg)	2	Bbetaine_bin.17.fa.renamed_Bbetaine_bin.17.fa_scaffold_1543_7, P74_bin.75.fa.renamed_P74_bin.75.fa_scaffold_54_125	0.000172262	0	0	0	0	0.000250587	0.000353449	0	0	0.000266254	0.000148379	0.000324002	0	0.000718772	0.000555696
Bbetaine_bin.17.fa.renamed_Bbetaine_bin.17.fa_scaffold_1670_12	rank: A; bprl:CL2_26520 Carbonic anhydrase; K01673 (db=kegg)	1	Bbetaine_bin.17.fa.renamed_Bbetaine_bin.17.fa_scaffold_1670_12	0	0	0	0	0	0	0	0	0	0	0	0	0.000147917	0	0
Bbetaine_bin.17.fa.renamed_Bbetaine_bin.17.fa_scaffold_1670_8	rank: C; bprm:CL3_06860 hypothetical protein (db=kegg)	1	Bbetaine_bin.17.fa.renamed_Bbetaine_bin.17.fa_scaffold_1670_8	0	0	0	0	0	0	0	0	0	0	0	0	0	0.000223003	0
Bbetaine_bin.17.fa.renamed_Bbetaine_bin.17.fa_scaffold_1727_7	rank: A; bprl:CL2_18140 hypothetical protein (db=kegg)	1	Bbetaine_bin.17.fa.renamed_Bbetaine_bin.17.fa_scaffold_1727_7	0	0	0	0	0	0	0	0	0	0	0	0	0	0	4.75189e-05
Bbetaine_bin.17.fa.renamed_Bbetaine_bin.17.fa_scaffold_1834_9	rank: C; bprl:CL2_00590 hypothetical protein (db=kegg)	1	Bbetaine_bin.17.fa.renamed_Bbetaine_bin.17.fa_scaffold_1834_9	0	0	0	0	0	0	0.000181602	0	0	0.000410405	0	0	0	0.000184653	0.000428275
Bbetaine_bin.17.fa.renamed_Bbetaine_bin.17.fa_scaffold_1850_4	rank: A; bprl:CL2_24960 ABC-type multidrug transport system, ATPase and permease components; K06147 (db=kegg)	1	Bbetaine_bin.17.fa.renamed_Bbetaine_bin.17.fa_scaffold_1850_4	0	0	0	0	0	0	0	0	0	0	0	0	0	2.37238e-05	0
Bbetaine_bin.17.fa.renamed_Bbetaine_bin.17.fa_scaffold_1867_11	rank: C; arf:AR1Y2_3213 LSU ribosomal protein L5p (L11e); K02931 (db=kegg)	1	Bbetaine_bin.17.fa.renamed_Bbetaine_bin.17.fa_scaffold_1867_11	0	0	0.000161018	0	0.000172064	0	7.91987e-05	0.000375238	0	0.000357964	9.97437e-05	0	0.00014956	0.000161058	0.00014942
Bbetaine_bin.17.fa.renamed_Bbetaine_bin.17.fa_scaffold_1867_13	rank: C; bprl:CL2_06210 Ribosomal protein S8; K02994 (db=kegg)	1	Bbetaine_bin.17.fa.renamed_Bbetaine_bin.17.fa_scaffold_1867_13	0	0	0	0	0	0	0	0	0	0.000240424	0	0	0	0	0
Bbetaine_bin.17.fa.renamed_Bbetaine_bin.17.fa_scaffold_1867_16	rank: C; bprl:CL2_06240 SSU ribosomal protein S5P; K02988 (db=kegg)	1	Bbetaine_bin.17.fa.renamed_Bbetaine_bin.17.fa_scaffold_1867_16	0.00012261	0.000485029	0.00034098	0.000699173	0.000546555	0	0.000251572	0.000397311	0.000323063	0.000758041	0.000211222	0	7.91789e-05	0.000255798	0.00047463
Bbetaine_bin.17.fa.renamed_Bbetaine_bin.17.fa_scaffold_1867_17	rank: C; bprl:CL2_06250 LSU ribosomal protein L30P; K02907 (db=kegg)	4	Bbetaine_bin.17.fa.renamed_Bbetaine_bin.17.fa_scaffold_1867_17, Bbetaine_bin.7.fa.renamed_Bbetaine_bin.7.fa_scaffold_74_65, P74_bin.61.fa.renamed_P74_bin.61.fa_scaffold_105_59, P74_bin.75.fa.renamed_P74_bin.75.fa_scaffold_54_157	0	0	0	0	0	0	0	0	0	0	0	0	0	0.000237627	0.000440913
Bbetaine_bin.17.fa.renamed_Bbetaine_bin.17.fa_scaffold_1867_18	rank: C; bprl:CL2_06260 LSU ribosomal protein L15P; K02876 (db=kegg)	4	Bbetaine_bin.17.fa.renamed_Bbetaine_bin.17.fa_scaffold_1867_18, P74_bin.147.fa.renamed_P74_bin.147.fa_scaffold_2457_96, P74_bin.64.fa.renamed_P74_bin.64.fa_scaffold_307_40, P74_bin.75.fa.renamed_P74_bin.75.fa_scaffold_54_158	0	0	0.000195833	0	0	0	0	0.000228186	0.000185543	0	0	0	0	0	0
Bbetaine_bin.17.fa.renamed_Bbetaine_bin.17.fa_scaffold_1867_4	rank: C; bprl:CL2_06120 LSU ribosomal protein L22P; K02890 (db=kegg)	1	Bbetaine_bin.17.fa.renamed_Bbetaine_bin.17.fa_scaffold_1867_4	0	0.000211423	0	0	0	0	0.00010966	0	0	0	0	0	0	0.000334505	0.000103445
Bbetaine_bin.17.fa.renamed_Bbetaine_bin.17.fa_scaffold_1867_5	rank: A; bprl:CL2_06130 SSU ribosomal protein S3P; K02982 (db=kegg)	4	Bbetaine_bin.17.fa.renamed_Bbetaine_bin.17.fa_scaffold_1867_5, Bbetaine_bin.31.fa.renamed_Bbetaine_bin.31.fa_scaffold_2334_9, P74_bin.113.fa.renamed_P74_bin.113.fa_scaffold_603_34, P74_bin.75.fa.renamed_P74_bin.75.fa_scaffold_54_145	0.000192107	0.000506635	0.000534254	0.000273869	0.000570902	0.000279456	0.000328474	0.000155629	0.000379636	0.000742322	0.000661894	0.000180665	0.000186089	0.000534386	0.00037183
Bbetaine_bin.17.fa.renamed_Bbetaine_bin.17.fa_scaffold_1867_6	rank: C; bprl:CL2_06140 LSU ribosomal protein L16P; K02878 (db=kegg)	1	Bbetaine_bin.17.fa.renamed_Bbetaine_bin.17.fa_scaffold_1867_6	0	0	0.000397032	0	0	0	0	0	0	0	0.000122972	0.000134261	0	0.000397129	0
Bbetaine_bin.17.fa.renamed_Bbetaine_bin.17.fa_scaffold_1867_7	rank: C; arf:AR1Y2_3217 LSU ribosomal protein L29p (L35e); K02904 (db=kegg)	1	Bbetaine_bin.17.fa.renamed_Bbetaine_bin.17.fa_scaffold_1867_7	0	0	0	0	0.000910925	0	0	0	0	0	0	0	0	0.000213165	0.000197762
Bbetaine_bin.17.fa.renamed_Bbetaine_bin.17.fa_scaffold_1907_1	rank: A; bprl:CL2_23580 Rubrerythrin (db=kegg)	2	Bbetaine_bin.17.fa.renamed_Bbetaine_bin.17.fa_scaffold_1907_1, P74_bin.38.fa.renamed_P74_bin.38.fa_scaffold_3338_3	0.000687154	0.00120813	0.00127399	0.00114288	0.00153156	0.00133279	0.000939941	0.00148446	0.00150881	0.00159314	0.000887829	0.00140015	0.000665625	0.00119466	0.00133001
Bbetaine_bin.17.fa.renamed_Bbetaine_bin.17.fa_scaffold_1921_3	rank: A; arf:AR1Y2_2103 Dihydroxy-acid dehydratase; K01687 (db=kegg)	1	Bbetaine_bin.17.fa.renamed_Bbetaine_bin.17.fa_scaffold_1921_3	0	0	0	0	0	0	0	0	0	0	0	0	2.4253e-05	2.61175e-05	0
Bbetaine_bin.17.fa.renamed_Bbetaine_bin.17.fa_scaffold_1921_7	rank: A; bprl:CL2_11060 aspartate-semialdehyde dehydrogenase (non-peptidoglycan organisms); K00133 (db=kegg)	3	Bbetaine_bin.17.fa.renamed_Bbetaine_bin.17.fa_scaffold_1921_7, P74_bin.64.fa.renamed_P74_bin.64.fa_scaffold_687_28, P74_Sub1_bin.100.fa.renamed_P74_Sub1_bin.100.fa_scaffold_1615_16	5.61824e-05	7.40835e-05	7.81221e-05	0.000240282	0.000333924	8.17277e-05	0.000115276	0	0.000148034	0.000521026	4.83932e-05	0.000105672	0.000108844	0.000117212	0.00028998
Bbetaine_bin.17.fa.renamed_Bbetaine_bin.17.fa_scaffold_2085_1	rank: A; bprl:CL2_08780 chaperonin GroL; K04077 (db=kegg)	2	Bbetaine_bin.17.fa.renamed_Bbetaine_bin.17.fa_scaffold_2085_1, P74_bin.147.fa.renamed_P74_bin.147.fa_scaffold_36_88	0.000305625	0.000322404	0.00050997	0.000174281	0.000544952	0.000444589	0.000250835	0.000693256	0.000483173	0.000661341	0.000526507	0.000229937	0.000671047	0.000510096	0.000473238
Bbetaine_bin.17.fa.renamed_Bbetaine_bin.17.fa_scaffold_2085_4	rank: A; arf:AR1Y2_2567 Dihydroorotate dehydrogenase electron transfer subunit; K00528 (db=kegg)	1	Bbetaine_bin.17.fa.renamed_Bbetaine_bin.17.fa_scaffold_2085_4	0	0	0	0	0.000106067	0	0	0	0	0	0	0	0	0	0
Bbetaine_bin.17.fa.renamed_Bbetaine_bin.17.fa_scaffold_2085_7	rank: A; bprl:CL2_08870 inosine-5'-monophosphate dehydrogenase; K00088 (db=kegg)	2	Bbetaine_bin.17.fa.renamed_Bbetaine_bin.17.fa_scaffold_2085_7, P74_bin.102.fa.renamed_P74_bin.102.fa_scaffold_638_14	0.000548517	0.000890201	0.00117341	0.000962424	0.00144199	0.000736542	0.00115431	0.00102545	0.00105617	0.00143475	0.00134472	0.00170626	0.0012534	0.00120305	0.00220501
Bbetaine_bin.17.fa.renamed_Bbetaine_bin.17.fa_scaffold_210_10	rank: A; bprl:CL2_16120 Electron transfer flavoprotein, beta subunit; K03521 (db=kegg)	1	Bbetaine_bin.17.fa.renamed_Bbetaine_bin.17.fa_scaffold_210_10	0.000156719	0	0	0	0	0	0	0.000253921	0	0	0.000134992	0	0	0.000108987	0
Bbetaine_bin.17.fa.renamed_Bbetaine_bin.17.fa_scaffold_210_11	rank: A; bprl:CL2_16130 Electron transfer flavoprotein, alpha subunit; K03522 (db=kegg)	1	Bbetaine_bin.17.fa.renamed_Bbetaine_bin.17.fa_scaffold_210_11	0	0.000165572	0.000174598	0	9.32875e-05	0.000182657	8.58781e-05	0	0.000165424	9.70384e-05	0.000162234	0.000177128	0.00012163	0.000130981	8.10111e-05
Bbetaine_bin.17.fa.renamed_Bbetaine_bin.17.fa_scaffold_210_17	rank: A; bprl:CL2_16190 butyryl-CoA dehydrogenase; K00248 (db=kegg)	2	Bbetaine_bin.17.fa.renamed_Bbetaine_bin.17.fa_scaffold_210_17, Choline_bin.16.fa.renamed_Choline_bin.16.fa_scaffold_5_63	0	0	0	0	0	0	0	0	0	0	0	0	0	0	3.52962e-05
Bbetaine_bin.17.fa.renamed_Bbetaine_bin.17.fa_scaffold_210_20	rank: A; bprl:CL2_16220 myo-inositol 2-dehydrogenase; K00010 (db=kegg)	1	Bbetaine_bin.17.fa.renamed_Bbetaine_bin.17.fa_scaffold_210_20	0.000116445	0	0.000161918	0	8.65124e-05	0	0	9.43337e-05	0.00015341	8.9991e-05	0.000150451	0.000164264	3.75989e-05	4.04895e-05	7.51276e-05
Bbetaine_bin.17.fa.renamed_Bbetaine_bin.17.fa_scaffold_210_3	rank: C; arf:AR1Y2_0063 Exonuclease SbcD; K03547 (db=kegg)	1	Bbetaine_bin.17.fa.renamed_Bbetaine_bin.17.fa_scaffold_210_3	0	0	0	0	0	0	4.10829e-05	0	0	0	0	0	0	4.1773e-05	0
Bbetaine_bin.17.fa.renamed_Bbetaine_bin.17.fa_scaffold_2383_8	rank: A; bprl:CL2_17570 orotidine 5'-phosphate decarboxylase, subfamily 2; K01591 (db=kegg)	1	Bbetaine_bin.17.fa.renamed_Bbetaine_bin.17.fa_scaffold_2383_8	0	0	0	0	0	0	0	0	0	0	0	0	0	4.70624e-05	0
Bbetaine_bin.17.fa.renamed_Bbetaine_bin.17.fa_scaffold_2459_2	rank: A; bprl:CL2_05360 pyruvate:ferredoxin (flavodoxin) oxidoreductase, homodimeric; K03737 (db=kegg)	1	Bbetaine_bin.17.fa.renamed_Bbetaine_bin.17.fa_scaffold_2459_2	0	0	2.41729e-05	7.43491e-05	0.000180817	0.000101154	4.75589e-05	0.000168998	0.000137416	0.000188088	0.000104818	1.63487e-05	8.98109e-05	0.000181341	8.97271e-05
Bbetaine_bin.17.fa.renamed_Bbetaine_bin.17.fa_scaffold_2514_6	rank: E	1	Bbetaine_bin.17.fa.renamed_Bbetaine_bin.17.fa_scaffold_2514_6	0.000548517	0	0.000762718	0	0.00163008	0	0	0	0	0.00254343	0	0	0	0.000381453	0
Bbetaine_bin.17.fa.renamed_Bbetaine_bin.17.fa_scaffold_2579_7	rank: A; bprl:CL2_06070 LSU ribosomal protein L3P; K02906 (db=kegg)	1	Bbetaine_bin.17.fa.renamed_Bbetaine_bin.17.fa_scaffold_2579_7	0	0	0	0	0	0	0.000135769	0	0	0	0	0	0	0	0
Bbetaine_bin.17.fa.renamed_Bbetaine_bin.17.fa_scaffold_2661_3	rank: A; bprl:CL2_10020 dihydrodipicolinate synthase; K01714 (db=kegg)	1	Bbetaine_bin.17.fa.renamed_Bbetaine_bin.17.fa_scaffold_2661_3	0	0	0	0	0	0	0	0	0	0	0	0	0	4.91364e-05	0
Bbetaine_bin.17.fa.renamed_Bbetaine_bin.17.fa_scaffold_2673_2	rank: C; bprl:CL2_07410 Predicted hydrolase (metallo-beta-lactamase superfamily) (db=kegg)	1	Bbetaine_bin.17.fa.renamed_Bbetaine_bin.17.fa_scaffold_2673_2	0	0	4.89583e-05	0	0.000104633	0	0	5.70464e-05	0	5.44202e-05	3.03275e-05	0	2.27372e-05	2.44852e-05	0
Bbetaine_bin.17.fa.renamed_Bbetaine_bin.17.fa_scaffold_2711_8	rank: A; bprl:CL2_05180 fructose-1,6-bisphosphate aldolase, class II, various bacterial and amitochondriate protist; K01624 (db=kegg)	2	Bbetaine_bin.17.fa.renamed_Bbetaine_bin.17.fa_scaffold_2711_8, EnrichGB_bin.8.fa.renamed_GB_bin.8.fa_scaffold_160_44	0	0	0	0	0	0	9.83156e-05	0	0	0	6.19099e-05	0.000202781	4.64152e-05	0	0.000139116
Bbetaine_bin.17.fa.renamed_Bbetaine_bin.17.fa_scaffold_2725_6	rank: A; cbut:ATN24_17605 6-phospho-alpha-glucosidase; K01232 (db=kegg)	1	Bbetaine_bin.17.fa.renamed_Bbetaine_bin.17.fa_scaffold_2725_6	0	0	0	0	0	7.48667e-05	0	0	0	7.95476e-05	4.43306e-05	0	3.32356e-05	0.000178953	3.32046e-05
Bbetaine_bin.17.fa.renamed_Bbetaine_bin.17.fa_scaffold_2741_4	rank: A; bprl:CL2_06520 Iron only hydrogenase large subunit, C-terminal domain (db=kegg)	1	Bbetaine_bin.17.fa.renamed_Bbetaine_bin.17.fa_scaffold_2741_4	0	0	0	0	0	0	0	0	0	0	0	0	2.79262e-05	0	2.79001e-05
Bbetaine_bin.17.fa.renamed_Bbetaine_bin.17.fa_scaffold_2741_5	rank: A; bprl:CL2_06530 Uncharacterized flavoproteins (db=kegg)	5	Bbetaine_bin.17.fa.renamed_Bbetaine_bin.17.fa_scaffold_2741_5, P74_bin.147.fa.renamed_P74_bin.147.fa_scaffold_3693_12, P74_bin.61.fa.renamed_P74_bin.61.fa_scaffold_342_58, P74_bin.64.fa.renamed_P74_bin.64.fa_scaffold_5972_7, P74_Sub1_bin.100.fa.renamed_P74_Sub1_bin.100.fa_scaffold_1703_7	0.00126826	0.00174508	0.00207024	0.00180805	0.00229418	0.0016845	0.00181026	0.00160816	0.00196145	0.00238643	0.0016624	0.00197058	0.00178048	0.00145719	0.00252592
Bbetaine_bin.17.fa.renamed_Bbetaine_bin.17.fa_scaffold_2824_6	rank: C; bprl:CL2_06420 LSU ribosomal protein L13P; K02871 (db=kegg)	1	Bbetaine_bin.17.fa.renamed_Bbetaine_bin.17.fa_scaffold_2824_6	0	0	0	0	0	0	0	0	0	0.000222185	0	0	0	0	0
Bbetaine_bin.17.fa.renamed_Bbetaine_bin.17.fa_scaffold_2840_3	rank: A; bprl:CL2_27210 PTS system IID component, Man family (TC 4.A.6) (db=kegg)	1	Bbetaine_bin.17.fa.renamed_Bbetaine_bin.17.fa_scaffold_2840_3	7.47085e-05	0	0.000103883	0	0.000111009	0.000108677	0	0.000242089	0	0.000230945	0.000193052	0	0.000192981	0.000207817	9.64003e-05
Bbetaine_bin.17.fa.renamed_Bbetaine_bin.17.fa_scaffold_2840_4	rank: A; bprl:CL2_27200 Phosphotransferase system, mannose/fructose/N-acetylgalactosamine-specific component IIC; K02795 (db=kegg)	1	Bbetaine_bin.17.fa.renamed_Bbetaine_bin.17.fa_scaffold_2840_4	0	0	0	0	0	0	0	0	0	0.000113041	0	0	0	0	0
Bbetaine_bin.17.fa.renamed_Bbetaine_bin.17.fa_scaffold_2840_5	rank: C; bprl:CL2_27190 Phosphotransferase system, mannose/fructose/N-acetylgalactosamine-specific component IIB (db=kegg)	1	Bbetaine_bin.17.fa.renamed_Bbetaine_bin.17.fa_scaffold_2840_5	0	0	0	0	0	0	0	0	0	0	0.000108156	0	0	0	0
Bbetaine_bin.17.fa.renamed_Bbetaine_bin.17.fa_scaffold_2840_6	rank: C; ebm:SG0102_08160 PTS fructose transporter subunit IIA; K02744 (db=kegg)	1	Bbetaine_bin.17.fa.renamed_Bbetaine_bin.17.fa_scaffold_2840_6	0	0	0	0	0	0	0	0	0	0	0.00067327	0	0	0	0
Bbetaine_bin.17.fa.renamed_Bbetaine_bin.17.fa_scaffold_2883_6	rank: C; bprl:CL2_17140 hypothetical protein (db=kegg)	1	Bbetaine_bin.17.fa.renamed_Bbetaine_bin.17.fa_scaffold_2883_6	0	0	0	0	0	0	6.22523e-05	0	0	0	0	0	0	0	0
Bbetaine_bin.17.fa.renamed_Bbetaine_bin.17.fa_scaffold_2970_2	rank: A; bprl:CL2_01100 fructose-1-phosphate kinase; K00882 (db=kegg)	1	Bbetaine_bin.17.fa.renamed_Bbetaine_bin.17.fa_scaffold_2970_2	0	0	0.000191942	0	0	0	0	0	0	0	0	0	0	0	0
Bbetaine_bin.17.fa.renamed_Bbetaine_bin.17.fa_scaffold_2994_3	rank: A; bprl:CL2_17830 recombination helicase AddA, Firmicutes type; K16898 (db=kegg)	1	Bbetaine_bin.17.fa.renamed_Bbetaine_bin.17.fa_scaffold_2994_3	0	0	0	0	0	4.48535e-05	0	0	0	0	0	0	0	0	0
Bbetaine_bin.17.fa.renamed_Bbetaine_bin.17.fa_scaffold_3044_1	rank: A; bprl:CL2_29580 2,3-bisphosphoglycerate-independent phosphoglycerate mutase; K15633 (db=kegg)	4	Bbetaine_bin.17.fa.renamed_Bbetaine_bin.17.fa_scaffold_3044_1, P74_bin.64.fa.renamed_P74_bin.64.fa_scaffold_195_19, P74_bin.75.fa.renamed_P74_bin.75.fa_scaffold_46_29, P74_Sub1_bin.100.fa.renamed_P74_Sub1_bin.100.fa_scaffold_594_9	8.7212e-05	0.0002875	0.000181904	0.000186495	6.47938e-05	0.000190299	0.000268414	0.000282606	0.000229794	0.000202197	0.000187802	0.000123026	8.44796e-05	0.000212273	0.000168801
Bbetaine_bin.17.fa.renamed_Bbetaine_bin.17.fa_scaffold_3046_4	rank: A; bprl:CL2_13990 serine hydroxymethyltransferase; K00600 (db=kegg)	1	Bbetaine_bin.17.fa.renamed_Bbetaine_bin.17.fa_scaffold_3046_4	0	6.67111e-05	0.000140696	0	0	0	3.46014e-05	0	0	7.8196e-05	4.35774e-05	0	0	0.000105548	0.000195842
Bbetaine_bin.17.fa.renamed_Bbetaine_bin.17.fa_scaffold_3065_3	rank: A; bprl:CL2_06340 SSU ribosomal protein S4P; K02986 (db=kegg)	1	Bbetaine_bin.17.fa.renamed_Bbetaine_bin.17.fa_scaffold_3065_3	0	0	0	0	0	0	0	0	0	0	0	0	0	7.32082e-05	0
Bbetaine_bin.17.fa.renamed_Bbetaine_bin.17.fa_scaffold_3065_8	rank: A; bprl:CL2_06280 Adenylate kinase; K00939 (db=kegg)	1	Bbetaine_bin.17.fa.renamed_Bbetaine_bin.17.fa_scaffold_3065_8	0	0	0	0	0	0	0	0	0	0	0	0	0	6.35756e-05	0
Bbetaine_bin.17.fa.renamed_Bbetaine_bin.17.fa_scaffold_3082_2	rank: A; bprl:CL2_21510 7-cyano-7-deazaguanine reductase; K09457 (db=kegg)	1	Bbetaine_bin.17.fa.renamed_Bbetaine_bin.17.fa_scaffold_3082_2	0	0	0	0	0	0	0	0	0	0	0	0	8.10868e-05	0	0
Bbetaine_bin.17.fa.renamed_Bbetaine_bin.17.fa_scaffold_3182_1	rank: A; bprl:CL2_10890 Obg family GTPase CgtA; K03979 (db=kegg)	1	Bbetaine_bin.17.fa.renamed_Bbetaine_bin.17.fa_scaffold_3182_1	0	0	0	0	0	0	0	0	0	0	0	6.01292e-05	0	0	0
Bbetaine_bin.17.fa.renamed_Bbetaine_bin.17.fa_scaffold_319_6	rank: C; bprl:CL2_19510 Metal-dependent hydrolases of the beta-lactamase superfamily III; K00784 (db=kegg)	1	Bbetaine_bin.17.fa.renamed_Bbetaine_bin.17.fa_scaffold_319_6	0	0	0	0	0	0	0	0	0	0	0	0.000264893	0	0	0
Bbetaine_bin.17.fa.renamed_Bbetaine_bin.17.fa_scaffold_3206_1	rank: C; rbp:B6259_00245 aspartate--tRNA ligase; K01876 (db=kegg)	1	Bbetaine_bin.17.fa.renamed_Bbetaine_bin.17.fa_scaffold_3206_1	0	0	0	0	0	0	0	0	0.000499279	0	0	0	0	0.00026355	0
Bbetaine_bin.17.fa.renamed_Bbetaine_bin.17.fa_scaffold_341_15	rank: A; bprl:CL2_20880 Hpr(Ser) kinase/phosphatase; K06023 (db=kegg)	1	Bbetaine_bin.17.fa.renamed_Bbetaine_bin.17.fa_scaffold_341_15	0	0	0	0	0	0	4.56916e-05	0	0	0.000103259	0	0	0	4.64591e-05	4.31021e-05
Bbetaine_bin.17.fa.renamed_Bbetaine_bin.17.fa_scaffold_341_8	rank: A; bprl:CL2_20950 glucose-6-phosphate isomerase; K01810 (db=kegg)	1	Bbetaine_bin.17.fa.renamed_Bbetaine_bin.17.fa_scaffold_341_8	0	4.92562e-05	0.000103883	0.000106505	0	0	5.10959e-05	0.000181567	0	5.77361e-05	6.43508e-05	0	9.64904e-05	5.19542e-05	0.0001446
Bbetaine_bin.17.fa.renamed_Bbetaine_bin.17.fa_scaffold_345_14	rank: A; bprl:CL2_01740 Glutamate dehydrogenase/leucine dehydrogenase; K00262 (db=kegg)	4	Bbetaine_bin.17.fa.renamed_Bbetaine_bin.17.fa_scaffold_345_14, Bbetaine_bin.7.fa.renamed_Bbetaine_bin.7.fa_scaffold_44_45, EnrichGB_bin.38.fa.renamed_GB_bin.38.fa_scaffold_1735_14, P74_bin.75.fa.renamed_P74_bin.75.fa_scaffold_56_36	0.00145203	0.00185292	0.00234472	0.00273777	0.00271435	0.00197597	0.0020823	0.00204906	0.00222151	0.00325787	0.0037925	0.00392042	0.00296432	0.00319221	0.0047143
Bbetaine_bin.17.fa.renamed_Bbetaine_bin.17.fa_scaffold_345_21	rank: A; bprl:CL2_01500 asparaginyl-tRNA synthetase; K01893 (db=kegg)	1	Bbetaine_bin.17.fa.renamed_Bbetaine_bin.17.fa_scaffold_345_21	0	0	0	0	0	0	0	0	5.96964e-05	0	0	0	0	0	0
Bbetaine_bin.17.fa.renamed_Bbetaine_bin.17.fa_scaffold_345_28	rank: A; arf:AR1Y2_0032 Glycerol-3-phosphate dehydrogenase; K00111 (db=kegg)	1	Bbetaine_bin.17.fa.renamed_Bbetaine_bin.17.fa_scaffold_345_28	0	0	6.03819e-05	0	0	0	0	7.03572e-05	0	0	0	0	2.80425e-05	0	0
Bbetaine_bin.17.fa.renamed_Bbetaine_bin.17.fa_scaffold_3589_1	rank: A; bprl:CL2_24720 Beta-fructosidases (levanase/invertase); K01193 (db=kegg)	1	Bbetaine_bin.17.fa.renamed_Bbetaine_bin.17.fa_scaffold_3589_1	0	0.000225749	0.000476112	0.000244064	0.000508771	6.22608e-05	0.000380544	0.000277384	0.000281934	0.000661535	0	0	5.52789e-05	0.000238115	0.000276136
Bbetaine_bin.17.fa.renamed_Bbetaine_bin.17.fa_scaffold_3736_7	rank: C; ebm:SG0102_09010 transposase; K07491 (db=kegg)	1	Bbetaine_bin.17.fa.renamed_Bbetaine_bin.17.fa_scaffold_3736_7	0	0	0	0	0	0	0	0	0	0	0	0	9.54639e-05	0	0
Bbetaine_bin.17.fa.renamed_Bbetaine_bin.17.fa_scaffold_3767_2	rank: A; bprl:CL2_27870 Capsular polysaccharide biosynthesis protein (db=kegg)	1	Bbetaine_bin.17.fa.renamed_Bbetaine_bin.17.fa_scaffold_3767_2	0	0.000114046	0.000120263	0	0.000128512	0.000125813	5.91526e-05	0	0	0.00013368	0.000148995	0.00024401	0.000111705	6.01462e-05	0.000167401
Bbetaine_bin.17.fa.renamed_Bbetaine_bin.17.fa_scaffold_3767_4	rank: A; bprl:CL2_27890 Bacterial Ig-like domain (group 2). (db=kegg)	1	Bbetaine_bin.17.fa.renamed_Bbetaine_bin.17.fa_scaffold_3767_4	0	6.75306e-05	0	7.30094e-05	0.000152194	0	3.50265e-05	8.29766e-05	6.74701e-05	0	0.000132338	0.00019265	9.92168e-05	0	6.60828e-05
Bbetaine_bin.17.fa.renamed_Bbetaine_bin.17.fa_scaffold_3897_4	rank: A; arf:AR1Y2_3089 Mannitol operon activator, BglG family; K03483 (db=kegg)	1	Bbetaine_bin.17.fa.renamed_Bbetaine_bin.17.fa_scaffold_3897_4	0	0	0	0	0	0	0	0	0	0	0	0	0	0	2.06255e-05
Bbetaine_bin.17.fa.renamed_Bbetaine_bin.17.fa_scaffold_3951_2	rank: A; bprl:CL2_20460 alpha-phosphoglucomutase; K01835 (db=kegg)	4	Bbetaine_bin.17.fa.renamed_Bbetaine_bin.17.fa_scaffold_3951_2, Choline_bin.42.fa.renamed_Choline_bin.42.fa_scaffold_1111_10, P74_bin.58.fa.renamed_P74_bin.58.fa_scaffold_261_52, P74_bin.75.fa.renamed_P74_bin.75.fa_scaffold_56_44	0	4.77999e-05	0.000151217	0	0.000107727	0	4.95853e-05	5.8733e-05	0	0.000112058	3.12241e-05	0	2.34094e-05	5.04182e-05	4.67751e-05
Bbetaine_bin.17.fa.renamed_Bbetaine_bin.17.fa_scaffold_415_18	rank: A; bprl:CL2_04590 exonuclease, DNA polymerase III, epsilon subunit family; K03763 (db=kegg)	1	Bbetaine_bin.17.fa.renamed_Bbetaine_bin.17.fa_scaffold_415_18	8.83206e-05	0	0.000122811	0	0	0.000128479	6.04058e-05	0	0	0	7.60757e-05	0.00016612	0.000114071	0.000122841	0
Bbetaine_bin.17.fa.renamed_Bbetaine_bin.17.fa_scaffold_4197_1	rank: A; bprl:CL2_29540 3-phosphoglycerate kinase; K00927 (db=kegg)	2	Bbetaine_bin.17.fa.renamed_Bbetaine_bin.17.fa_scaffold_4197_1, P74_Sub1_bin.113.fa.renamed_P74_Sub1_bin.113.fa_scaffold_3787_4	5.14658e-05	6.78641e-05	0.000143127	7.337e-05	0.000152945	0.0002246	0.000140798	0.000166773	0.00020341	0.000159095	0.000132992	9.68006e-05	0.000166178	0.000214744	3.32046e-05
Bbetaine_bin.17.fa.renamed_Bbetaine_bin.17.fa_scaffold_4197_2	rank: A; bprl:CL2_29530 glyceraldehyde-3-phosphate dehydrogenase, type I; K00134 (db=kegg)	2	Bbetaine_bin.17.fa.renamed_Bbetaine_bin.17.fa_scaffold_4197_2, Bbetaine_bin.7.fa.renamed_Bbetaine_bin.7.fa_scaffold_4_48	0.000246671	0.000243949	0.000857494	0.000263741	0.000733052	0.000448535	0.000295238	0.000599493	0.000324974	0.000667211	0.000584298	0.000463955	0.000517708	0.000686165	0.000358079
Bbetaine_bin.17.fa.renamed_Bbetaine_bin.17.fa_scaffold_4366_1	rank: A; bprl:CL2_10050 glycerol 2-dehydrogenase (NAD+); K00005 (db=kegg)	1	Bbetaine_bin.17.fa.renamed_Bbetaine_bin.17.fa_scaffold_4366_1	0.000108279	0	7.52813e-05	0	0.000402227	0	0.000111084	0	0	0.000585759	0	0	0.000139848	3.76499e-05	0.000244506
Bbetaine_bin.17.fa.renamed_Bbetaine_bin.17.fa_scaffold_4366_2	rank: A; bprl:CL2_10100 glutamine--fructose-6-phosphate transaminase; K00820 (db=kegg)	1	Bbetaine_bin.17.fa.renamed_Bbetaine_bin.17.fa_scaffold_4366_2	0	0	0	0	0	0	0	0	0	0	2.75366e-05	0	0	0	0
Bbetaine_bin.17.fa.renamed_Bbetaine_bin.17.fa_scaffold_4395_2	rank: E	1	Bbetaine_bin.17.fa.renamed_Bbetaine_bin.17.fa_scaffold_4395_2	0	0	0	0	0	0	0.000195285	0	0	0	0	0	0	0	0
Bbetaine_bin.17.fa.renamed_Bbetaine_bin.17.fa_scaffold_4473_3	rank: A; bprl:CL2_18690 Phosphoenolpyruvate carboxykinase (ATP); K01610 (db=kegg)	2	Bbetaine_bin.17.fa.renamed_Bbetaine_bin.17.fa_scaffold_4473_3, Bbetaine_bin.28.fa.renamed_Bbetaine_bin.28.fa_scaffold_174_6	3.70884e-05	4.89056e-05	0.000154715	5.28734e-05	0.000165328	0.000107904	0.000126831	0	4.88618e-05	0.000229301	3.19464e-05	0	2.39509e-05	0.000206338	0.000143571
Bbetaine_bin.17.fa.renamed_Bbetaine_bin.17.fa_scaffold_4511_4	rank: C; bprl:CL2_30000 Holliday junction resolvase (db=kegg)	1	Bbetaine_bin.17.fa.renamed_Bbetaine_bin.17.fa_scaffold_4511_4	0	0	0	0	0	0	0	0	0	0	0	0	0	0	9.40409e-05
Bbetaine_bin.17.fa.renamed_Bbetaine_bin.17.fa_scaffold_4677_3	rank: A; bprl:CL2_30950 GTP cyclohydrolase I; K01495 (db=kegg)	1	Bbetaine_bin.17.fa.renamed_Bbetaine_bin.17.fa_scaffold_4677_3	0	0	0	0	0	0	0	0	0	0.000164371	0	0	0	0	6.86114e-05
Bbetaine_bin.17.fa.renamed_Bbetaine_bin.17.fa_scaffold_4677_5	rank: A; bprl:CL2_30970 Alcohol dehydrogenase, class IV (db=kegg)	1	Bbetaine_bin.17.fa.renamed_Bbetaine_bin.17.fa_scaffold_4677_5	0	0	6.75601e-05	0	0	0	3.32302e-05	0	6.40101e-05	7.50973e-05	0	0	3.13763e-05	6.75768e-05	0
Bbetaine_bin.17.fa.renamed_Bbetaine_bin.17.fa_scaffold_4773_1	rank: A; bprl:CL2_11920 translation elongation factor P (EF-P); K02356 (db=kegg)	2	Bbetaine_bin.17.fa.renamed_Bbetaine_bin.17.fa_scaffold_4773_1, Bbetaine_bin.31.fa.renamed_Bbetaine_bin.31.fa_scaffold_825_15	0	0	0	0	0	0	7.66439e-05	0	0	0	0	0	0	0	0
Bbetaine_bin.17.fa.renamed_Bbetaine_bin.17.fa_scaffold_5070_5	rank: C; bprl:CL2_08780 chaperonin GroL; K04077 (db=kegg)	1	Bbetaine_bin.17.fa.renamed_Bbetaine_bin.17.fa_scaffold_5070_5	0	0	0.000298797	0	0	0	0	0.00017408	0	0	9.25457e-05	0	6.93836e-05	0	0.000138638
Bbetaine_bin.17.fa.renamed_Bbetaine_bin.17.fa_scaffold_512_11	rank: A; bprl:CL2_22270 NADPH-dependent glutamate synthase beta chain and related oxidoreductases; K17722 (db=kegg)	1	Bbetaine_bin.17.fa.renamed_Bbetaine_bin.17.fa_scaffold_512_11	5.17212e-05	0	7.19189e-05	0	0	0	0	0	0	0	0	0	0	0	0
Bbetaine_bin.17.fa.renamed_Bbetaine_bin.17.fa_scaffold_512_12	rank: A; bprl:CL2_22260 dihydroorotate oxidase B, catalytic subunit; K17723 (db=kegg)	1	Bbetaine_bin.17.fa.renamed_Bbetaine_bin.17.fa_scaffold_512_12	4.97462e-05	0	0	0	0	0	0	0	0	0	0	0	0	0	0
Bbetaine_bin.17.fa.renamed_Bbetaine_bin.17.fa_scaffold_512_13	rank: A; bprl:CL2_22250 dihydropyrimidinase; K01464 (db=kegg)	1	Bbetaine_bin.17.fa.renamed_Bbetaine_bin.17.fa_scaffold_512_13	4.53123e-05	0.00017925	0.000126014	6.45975e-05	0.000201988	6.59152e-05	0.000123963	7.34162e-05	0	0.000280146	7.80603e-05	0.00012784	0.000146309	0	8.77033e-05
Bbetaine_bin.17.fa.renamed_Bbetaine_bin.17.fa_scaffold_512_16	rank: A; bprl:CL2_22210 amidase, hydantoinase/carbamoylase family; K06016 (db=kegg)	1	Bbetaine_bin.17.fa.renamed_Bbetaine_bin.17.fa_scaffold_512_16	0.000646701	0.000721562	0.00138345	0.00141837	0.000960928	0.000796017	0.000884606	0.001209	0.00111414	0.00107646	0.00167112	0.00163741	0.00138138	0.00128001	0.00141218
Bbetaine_bin.17.fa.renamed_Bbetaine_bin.17.fa_scaffold_512_18	rank: C; bprl:CL2_22190 hypothetical protein; K18014 (db=kegg)	1	Bbetaine_bin.17.fa.renamed_Bbetaine_bin.17.fa_scaffold_512_18	0	0.000221653	0.000467473	0.000479272	0	0.000244524	0.000114966	0	0.000442908	0.000259813	0.000289579	0.000316163	0	0.000116897	0.00010845
Bbetaine_bin.17.fa.renamed_Bbetaine_bin.17.fa_scaffold_512_20	rank: A; bprl:CL2_22170 Predicted acyl-CoA transferases/carnitine dehydratase (db=kegg)	1	Bbetaine_bin.17.fa.renamed_Bbetaine_bin.17.fa_scaffold_512_20	0	0	0	0	0	0	0	0	0	0	0	4.97516e-05	0	0	3.41316e-05
Bbetaine_bin.17.fa.renamed_Bbetaine_bin.17.fa_scaffold_512_21	rank: A; bprl:CL2_22160 butyryl-CoA dehydrogenase; K00248 (db=kegg)	1	Bbetaine_bin.17.fa.renamed_Bbetaine_bin.17.fa_scaffold_512_21	0	0	0	0	0	0	0	0	0	0	4.7123e-05	0	0.000176646	0	7.05924e-05
Bbetaine_bin.17.fa.renamed_Bbetaine_bin.17.fa_scaffold_512_30	rank: A; bprl:CL2_22070 ribose 5-phosphate isomerase B; K01808 (db=kegg)	1	Bbetaine_bin.17.fa.renamed_Bbetaine_bin.17.fa_scaffold_512_30	0.000114526	0.000302033	0	0.000163268	0	0.000333198	0.000156657	0	0	0.00035403	9.86477e-05	0	0.000147917	0.000159288	7.38892e-05
Bbetaine_bin.17.fa.renamed_Bbetaine_bin.17.fa_scaffold_512_9	rank: C; bprl:CL2_22290 hypothetical protein; K18014 (db=kegg)	1	Bbetaine_bin.17.fa.renamed_Bbetaine_bin.17.fa_scaffold_512_9	0.000555831	0.000549699	0.00096611	0.000396198	0.000825905	0.00080856	0.00114046	0.00112572	0.000732275	0.00107389	0.000837847	0.000653404	0.000538417	0.000386539	0.000717218
Bbetaine_bin.17.fa.renamed_Bbetaine_bin.17.fa_scaffold_5210_2	rank: A; bprl:CL2_16920 dTDP-glucose 4,6-dehydratase; K01710 (db=kegg)	1	Bbetaine_bin.17.fa.renamed_Bbetaine_bin.17.fa_scaffold_5210_2	0	0	0	0	0	0	0	0	0	0	0	0	3.94734e-05	0	0
Bbetaine_bin.17.fa.renamed_Bbetaine_bin.17.fa_scaffold_5229_1	rank: C; bprl:CL2_10540 3-hydroxyacyl-CoA dehydrogenase; K00074 (db=kegg)	1	Bbetaine_bin.17.fa.renamed_Bbetaine_bin.17.fa_scaffold_5229_1	0.000231596	0.000305389	0	0.00066033	0	0	0.000316795	0	0	0	0.000398975	0	0.000448681	0.000161058	0.000298841
Bbetaine_bin.17.fa.renamed_Bbetaine_bin.17.fa_scaffold_5229_2	rank: A; bprl:CL2_10550 Acyl-CoA dehydrogenases (db=kegg)	3	Bbetaine_bin.17.fa.renamed_Bbetaine_bin.17.fa_scaffold_5229_2, P74_bin.58.fa.renamed_P74_bin.58.fa_scaffold_327_58, P74_Sub1_bin.99.fa.renamed_P74_Sub1_bin.99.fa_scaffold_818_5	0.000271402	0.000286302	0.000452864	0.000464294	0.000645239	0.000236883	0.000185622	0.000351786	0.000214534	0.000503387	0.000561059	0.000306283	0.000841276	0.00037748	0.000455266
Bbetaine_bin.17.fa.renamed_Bbetaine_bin.17.fa_scaffold_5229_3	rank: A; arf:AR1Y2_2235 Electron transfer flavoprotein, beta subunit; K03521 (db=kegg)	1	Bbetaine_bin.17.fa.renamed_Bbetaine_bin.17.fa_scaffold_5229_3	0	0	0	0.00011385	0.000118665	0	0	0.000388178	0	0.000246872	6.87888e-05	7.51039e-05	0.000257862	0.000166612	0.000206097
Bbetaine_bin.17.fa.renamed_Bbetaine_bin.17.fa_scaffold_5229_4	rank: A; bprl:CL2_10570 Electron transfer flavoprotein, alpha subunit; K03522 (db=kegg)	2	Bbetaine_bin.17.fa.renamed_Bbetaine_bin.17.fa_scaffold_5229_4, P74_bin.64.fa.renamed_P74_bin.64.fa_scaffold_278_71	0.000119791	0.000315919	0.000499712	0.000170775	0.000266995	0.000261388	0.000163859	0.000291133	0.000157818	0.000370308	0.000206366	5.63279e-05	0.000193397	0.000291571	0.000425075
Bbetaine_bin.17.fa.renamed_Bbetaine_bin.17.fa_scaffold_5233_4	rank: A; bprl:CL2_00970 arginyl-tRNA synthetase; K01887 (db=kegg)	1	Bbetaine_bin.17.fa.renamed_Bbetaine_bin.17.fa_scaffold_5233_4	0	0	0	0	0	0	0	0	0	0	3.19464e-05	0	0	0	0
Bbetaine_bin.17.fa.renamed_Bbetaine_bin.17.fa_scaffold_5259_4	rank: A; bprl:CL2_31130 Uncharacterized conserved protein; K09157 (db=kegg)	3	Bbetaine_bin.17.fa.renamed_Bbetaine_bin.17.fa_scaffold_5259_4, P74_bin.61.fa.renamed_P74_bin.61.fa_scaffold_2406_12, P74_Sub1_bin.100.fa.renamed_P74_Sub1_bin.100.fa_scaffold_665_17	9.16205e-05	0.000120813	0.000318498	0.000130615	0.000136138	0.000133279	0.00021932	0.000148446	0.000120705	0.000141612	7.89181e-05	8.61631e-05	0.000236667	0.000127431	0.000147778
Bbetaine_bin.17.fa.renamed_Bbetaine_bin.17.fa_scaffold_5366_2	rank: C; bprl:CL2_10250 endoribonuclease L-PSP; K09022 (db=kegg)	1	Bbetaine_bin.17.fa.renamed_Bbetaine_bin.17.fa_scaffold_5366_2	0	0	0	0	0	0	0	0	0	0	0	0	0	0	0.000320187
Bbetaine_bin.17.fa.renamed_Bbetaine_bin.17.fa_scaffold_5366_4	rank: A; arf:AR1Y2_0775 Adenylosuccinate synthetase; K01939 (db=kegg)	2	Bbetaine_bin.17.fa.renamed_Bbetaine_bin.17.fa_scaffold_5366_4, P74_bin.147.fa.renamed_P74_bin.147.fa_scaffold_5373_8	0	0	0	0	0	0	0	0	0	0	0	8.57861e-05	0	0	0
Bbetaine_bin.17.fa.renamed_Bbetaine_bin.17.fa_scaffold_539_24	rank: A; bprl:CL2_21880 rod shape-determining protein MreB; K03569 (db=kegg)	1	Bbetaine_bin.17.fa.renamed_Bbetaine_bin.17.fa_scaffold_539_24	0	0	0	0	0	0	0	0	0	0	0	0	3.99419e-05	0	0
Bbetaine_bin.17.fa.renamed_Bbetaine_bin.17.fa_scaffold_540_6	rank: A; bprl:CL2_20280 xanthine dehydrogenase, molybdenum binding subunit apoprotein (db=kegg)	2	Bbetaine_bin.17.fa.renamed_Bbetaine_bin.17.fa_scaffold_540_6, P74_bin.61.fa.renamed_P74_bin.61.fa_scaffold_834_18	0	7.2139e-05	7.60717e-05	7.79917e-05	0	0	3.74167e-05	0	3.60372e-05	0	0	0	0	0	1.76481e-05
Bbetaine_bin.17.fa.renamed_Bbetaine_bin.17.fa_scaffold_540_7	rank: C; bprl:CL2_20270 Aerobic-type carbon monoxide dehydrogenase, small subunit CoxS/CutS homologs; K03518 (db=kegg)	1	Bbetaine_bin.17.fa.renamed_Bbetaine_bin.17.fa_scaffold_540_7	0	0	0	0	0	0	9.02264e-05	0	0	0	0	0	0	0.000183484	0
Bbetaine_bin.17.fa.renamed_Bbetaine_bin.17.fa_scaffold_542_6	rank: A; bprl:CL2_26710 threonine synthase; K01733 (db=kegg)	2	Bbetaine_bin.17.fa.renamed_Bbetaine_bin.17.fa_scaffold_542_6, P74_bin.75.fa.renamed_P74_bin.75.fa_scaffold_41_25	0	0	0	0	0	0	0	0	0	0	0	3.94409e-05	0	0	0
Bbetaine_bin.17.fa.renamed_Bbetaine_bin.17.fa_scaffold_5440_2	rank: C; bprl:CL2_04970 heat shock protein Hsp20 (db=kegg)	1	Bbetaine_bin.17.fa.renamed_Bbetaine_bin.17.fa_scaffold_5440_2	0.00013989	0.000368926	0.000778075	0.000398857	0.000415724	0.00061049	0.000191353	0.000453308	0.000368595	0.00086488	0.000361487	0.000263116	0.000271015	0.0005837	9.0254e-05
Bbetaine_bin.17.fa.renamed_Bbetaine_bin.17.fa_scaffold_5621_2	rank: A; bprl:CL2_18020 PTS system IID component, Man family (TC 4.A.6); K02796 (db=kegg)	1	Bbetaine_bin.17.fa.renamed_Bbetaine_bin.17.fa_scaffold_5621_2	0.00116178	0.00135172	0.0020906	0.000974257	0.00223401	0.0014912	0.00140221	0.00177162	0.00162061	0.00285198	0.00200142	0.00237796	0.00172117	0.00242379	0.00194002
Bbetaine_bin.17.fa.renamed_Bbetaine_bin.17.fa_scaffold_5621_4	rank: A; bprl:CL2_18000 Phosphotransferase system, mannose/fructose/N-acetylgalactosamine-specific component IIB; K02794 (db=kegg)	1	Bbetaine_bin.17.fa.renamed_Bbetaine_bin.17.fa_scaffold_5621_4	0.000254191	0	0.000265091	0.000271782	0.000566551	0.000369768	0.000217314	0.000411847	0.000167441	0.000589331	0.000273687	0	8.20757e-05	0.000309349	0.000368996
Bbetaine_bin.17.fa.renamed_Bbetaine_bin.17.fa_scaffold_5679_1	rank: A; bprl:CL2_04000 argininosuccinate lyase; K01755 (db=kegg)	1	Bbetaine_bin.17.fa.renamed_Bbetaine_bin.17.fa_scaffold_5679_1	0	0	0	0	0	0	0	0	0	6.61535e-05	0	0	0	0	0
Bbetaine_bin.17.fa.renamed_Bbetaine_bin.17.fa_scaffold_568_15	rank: A; bprl:CL2_19210 H(+)-transporting ATP synthase, vacuolar type, subunit D; K02120 (db=kegg)	1	Bbetaine_bin.17.fa.renamed_Bbetaine_bin.17.fa_scaffold_568_15	0	0	0	0	0	0	6.88684e-05	0	0	0	0	0	0	0	0
Bbetaine_bin.17.fa.renamed_Bbetaine_bin.17.fa_scaffold_568_23	rank: C; bprl:CL2_19130 hypothetical protein (db=kegg)	1	Bbetaine_bin.17.fa.renamed_Bbetaine_bin.17.fa_scaffold_568_23	0	0	0	0	0	0	0	0	0	0.000309777	0	0	0	0	0
Bbetaine_bin.17.fa.renamed_Bbetaine_bin.17.fa_scaffold_5727_1	rank: C; bprl:CL2_17510 thiamine biosynthesis protein ThiS; K03154 (db=kegg)	1	Bbetaine_bin.17.fa.renamed_Bbetaine_bin.17.fa_scaffold_5727_1	0	0	0	0	0	0	0	0	0	0	0	0.000202084	0	0	0
Bbetaine_bin.17.fa.renamed_Bbetaine_bin.17.fa_scaffold_6120_2	rank: A; arf:AR1Y2_0829 Minor capsid protein (db=kegg)	1	Bbetaine_bin.17.fa.renamed_Bbetaine_bin.17.fa_scaffold_6120_2	0	5.02467e-05	0	0	0	0	0	0	0	0	0	0	0	0	0
Bbetaine_bin.17.fa.renamed_Bbetaine_bin.17.fa_scaffold_6368_3	rank: E	1	Bbetaine_bin.17.fa.renamed_Bbetaine_bin.17.fa_scaffold_6368_3	0	0	0	0	0	0	0	0	0	0	0	0	0.000177111	0	0
Bbetaine_bin.17.fa.renamed_Bbetaine_bin.17.fa_scaffold_647_13	rank: A; bprl:CL2_08280 cysteine desulfurase NifS; K04487 (db=kegg)	1	Bbetaine_bin.17.fa.renamed_Bbetaine_bin.17.fa_scaffold_647_13	0	6.95822e-05	0	0.000150455	0	0	0.000144362	0	0	0.000163123	0	0	3.4077e-05	0	0
Bbetaine_bin.17.fa.renamed_Bbetaine_bin.17.fa_scaffold_647_7	rank: A; bprl:CL2_08340 branched-chain amino acid aminotransferase, group II; K00826 (db=kegg)	1	Bbetaine_bin.17.fa.renamed_Bbetaine_bin.17.fa_scaffold_647_7	0	0	0	0	0	0	0	0	0	9.42011e-05	0	0	0	0	0
Bbetaine_bin.17.fa.renamed_Bbetaine_bin.17.fa_scaffold_653_5	rank: A; bprl:CL2_21010 6-phosphofructokinase; K00850 (db=kegg)	1	Bbetaine_bin.17.fa.renamed_Bbetaine_bin.17.fa_scaffold_653_5	0	0	8.78282e-05	0.00018009	0.000187706	9.18818e-05	0.000129598	0	0.000166426	0.000390506	0	0	0.000203946	0.0001757	0.000285257
Bbetaine_bin.17.fa.renamed_Bbetaine_bin.17.fa_scaffold_6535_2	rank: A; bprl:CL2_15800 threonyl-tRNA synthetase/Ser-tRNA(Thr) hydrolase; K01868 (db=kegg)	7	Bbetaine_bin.15.fa.renamed_Bbetaine_bin.15.fa_scaffold_90_8, Bbetaine_bin.17.fa.renamed_Bbetaine_bin.17.fa_scaffold_6535_2, Bbetaine_bin.28.fa.renamed_Bbetaine_bin.28.fa_scaffold_35_118, Bbetaine_bin.29.fa.renamed_Bbetaine_bin.29.fa_scaffold_49_60, Choline_bin.38.fa.renamed_Choline_bin.38.fa_scaffold_435_5, EnrichGB_bin.8.fa.renamed_GB_bin.8.fa_scaffold_132_73, P74_bin.113.fa.renamed_P74_bin.113.…	3.24668e-05	4.28115e-05	0.000135436	4.62848e-05	0	4.7229e-05	4.44105e-05	5.26035e-05	8.55462e-05	5.01819e-05	8.38966e-05	0	0.000167731	0.000112891	0.000104734
Bbetaine_bin.17.fa.renamed_Bbetaine_bin.17.fa_scaffold_678_10	rank: A; bprl:CL2_18880 Cysteine protease (db=kegg)	1	Bbetaine_bin.17.fa.renamed_Bbetaine_bin.17.fa_scaffold_678_10	0	0	5.31804e-05	0	0	0	0	0	0	0	0	0	0	0	0
Bbetaine_bin.17.fa.renamed_Bbetaine_bin.17.fa_scaffold_6864_4	rank: C; bprl:CL2_05720 Desulfoferrodoxin; K05919 (db=kegg)	1	Bbetaine_bin.17.fa.renamed_Bbetaine_bin.17.fa_scaffold_6864_4	0	0	0.000239531	0	0	0	0	0.000279103	0	0	0	0.000162001	0	0.000119795	0
Bbetaine_bin.17.fa.renamed_Bbetaine_bin.17.fa_scaffold_6864_5	rank: A; bprl:CL2_05730 Rubrerythrin (db=kegg)	1	Bbetaine_bin.17.fa.renamed_Bbetaine_bin.17.fa_scaffold_6864_5	0.000460633	0.000759253	0.000960772	0.00114919	0.000684452	0.000837596	0.000630089	0.000559748	0.000606858	0.000711973	0.000595156	0.00108299	0.000594935	0.000640673	0.000520082
Bbetaine_bin.17.fa.renamed_Bbetaine_bin.17.fa_scaffold_6888_1	rank: A; bprl:CL2_13770 hypothetical protein (db=kegg)	1	Bbetaine_bin.17.fa.renamed_Bbetaine_bin.17.fa_scaffold_6888_1	0	0	0	0	0	0	0	0	0	0	8.54946e-05	0	0	0	0
Bbetaine_bin.17.fa.renamed_Bbetaine_bin.17.fa_scaffold_7080_1	rank: A; bprl:CL2_31310 chaperone protein DnaK; K04043 (db=kegg)	1	Bbetaine_bin.17.fa.renamed_Bbetaine_bin.17.fa_scaffold_7080_1	0	0	0.000191099	6.53073e-05	6.80691e-05	0	6.26627e-05	7.4223e-05	0	0	0.000118377	0	8.875e-05	0.000223003	0
Bbetaine_bin.17.fa.renamed_Bbetaine_bin.17.fa_scaffold_717_17	rank: A; bprl:CL2_07890 condensin subunit Smc; K03529 (db=kegg)	1	Bbetaine_bin.17.fa.renamed_Bbetaine_bin.17.fa_scaffold_717_17	0	0	0	0	2.60702e-05	0	0	0	0	0	0	0	0	0	0
Bbetaine_bin.17.fa.renamed_Bbetaine_bin.17.fa_scaffold_7278_2	rank: A; bprl:CL2_08990 pyruvate phosphate dikinase; K01006 (db=kegg)	3	Bbetaine_bin.17.fa.renamed_Bbetaine_bin.17.fa_scaffold_7278_2, EnrichGB_bin.8.fa.renamed_GB_bin.8.fa_scaffold_67_45, P74_bin.75.fa.renamed_P74_bin.75.fa_scaffold_54_18	0	9.42342e-05	0.000231866	6.79196e-05	7.07919e-05	3.46526e-05	3.25846e-05	3.8596e-05	0	0.000110457	0.000123112	0	0.0001846	0.00016566	4.61069e-05
Bbetaine_bin.17.fa.renamed_Bbetaine_bin.17.fa_scaffold_736_14	rank: A; bprl:CL2_05840 hypothetical protein (db=kegg)	1	Bbetaine_bin.17.fa.renamed_Bbetaine_bin.17.fa_scaffold_736_14	0	0	0	0	0	0	0	0	0	0	0	0	0	0	4.55859e-05
Bbetaine_bin.17.fa.renamed_Bbetaine_bin.17.fa_scaffold_7440_2	rank: A; bprl:CL2_09400 L-ribulose 5-phosphate 4-epimerase; K03077 (db=kegg)	1	Bbetaine_bin.17.fa.renamed_Bbetaine_bin.17.fa_scaffold_7440_2	0	0	0.000125469	0	0	0	0	0	0	0	0	0	0	0	0
Bbetaine_bin.17.fa.renamed_Bbetaine_bin.17.fa_scaffold_750_13	rank: A; bprl:CL2_08110 hypothetical protein (db=kegg)	1	Bbetaine_bin.17.fa.renamed_Bbetaine_bin.17.fa_scaffold_750_13	0	0	0	0	0	0	0	0	0	0	0	0	4.65758e-05	0	0
Bbetaine_bin.17.fa.renamed_Bbetaine_bin.17.fa_scaffold_764_1	rank: A; bprl:CL2_17150 Uncharacterized protein related to glutamine synthetase; K01915 (db=kegg)	1	Bbetaine_bin.17.fa.renamed_Bbetaine_bin.17.fa_scaffold_764_1	0.000118094	3.89306e-05	8.21057e-05	8.4178e-05	8.77378e-05	0	4.03846e-05	0.000143505	3.88956e-05	0.000228164	7.62912e-05	0	7.6263e-05	2.05315e-05	0.000114288
Bbetaine_bin.17.fa.renamed_Bbetaine_bin.17.fa_scaffold_773_10	rank: A; bprl:CL2_00830 DNA gyrase, B subunit; K02470 (db=kegg)	1	Bbetaine_bin.17.fa.renamed_Bbetaine_bin.17.fa_scaffold_773_10	3.25174e-05	0	0	0	0	0	2.22399e-05	0	0	5.02602e-05	2.80092e-05	3.05805e-05	6.29973e-05	4.52269e-05	4.19589e-05
Bbetaine_bin.17.fa.renamed_Bbetaine_bin.17.fa_scaffold_789_12	rank: A; bprl:CL2_09490 L-fucose isomerase and related proteins (db=kegg)	1	Bbetaine_bin.17.fa.renamed_Bbetaine_bin.17.fa_scaffold_789_12	0	0	0	0	6.25686e-05	0	0	0	0	6.50844e-05	0	0	0	0	0
Bbetaine_bin.17.fa.renamed_Bbetaine_bin.17.fa_scaffold_7947_3	rank: A; bprl:CL2_16520 Aspartyl aminopeptidase; K01267 (db=kegg)	1	Bbetaine_bin.17.fa.renamed_Bbetaine_bin.17.fa_scaffold_7947_3	0	0	0	0	7.20266e-05	7.05139e-05	0	7.85383e-05	0	0	4.17532e-05	0	0	0	6.25481e-05
Bbetaine_bin.17.fa.renamed_Bbetaine_bin.17.fa_scaffold_8253_1	rank: A; arf:AR1Y2_1277 Formate--tetrahydrofolate ligase; K01938 (db=kegg)	1	Bbetaine_bin.17.fa.renamed_Bbetaine_bin.17.fa_scaffold_8253_1	0	0	0	0	0	0	2.49227e-05	0	0	5.6323e-05	0	0	0	0	0
Bbetaine_bin.17.fa.renamed_Bbetaine_bin.17.fa_scaffold_834_10	rank: C; arf:AR1Y2_1236 Ribose 5-phosphate isomerase A; K01807 (db=kegg)	1	Bbetaine_bin.17.fa.renamed_Bbetaine_bin.17.fa_scaffold_834_10	0	0	0	0	0	0	0	0	0	0	0	0	0	6.77347e-05	0
Bbetaine_bin.17.fa.renamed_Bbetaine_bin.17.fa_scaffold_8465_2	rank: C; cpro:CPRO_15150 sbcC_1; nuclease SbcCD subunit C; K03546 (db=kegg)	1	Bbetaine_bin.17.fa.renamed_Bbetaine_bin.17.fa_scaffold_8465_2	0	0	0	0	0	0	0	0	0	0	0	0	0	0	2.41433e-05
Bbetaine_bin.17.fa.renamed_Bbetaine_bin.17.fa_scaffold_8467_1	rank: A; bprl:CL2_30810 ABC-type transport system, involved in lipoprotein release, permease component; K02004 (db=kegg)	1	Bbetaine_bin.17.fa.renamed_Bbetaine_bin.17.fa_scaffold_8467_1	0	0	0	0	0	0	0	0	0	0	0	0	0	0	7.07781e-05
Bbetaine_bin.17.fa.renamed_Bbetaine_bin.17.fa_scaffold_950_10	rank: A; arf:AR1Y2_3446 Translation elongation factor G; K02355 (db=kegg)	1	Bbetaine_bin.17.fa.renamed_Bbetaine_bin.17.fa_scaffold_950_10	0	0	0	0	0	0	0	0	0	0	0	0	7.64796e-05	6.17694e-05	3.82041e-05
Bbetaine_bin.17.fa.renamed_Bbetaine_bin.17.fa_scaffold_950_11	rank: C; blab:EYS05_07915 rpsG; 30S ribosomal protein S7; K02992 (db=kegg)	1	Bbetaine_bin.17.fa.renamed_Bbetaine_bin.17.fa_scaffold_950_11	0	0	0.000338986	0	0.000362239	0	0	0	0	0.000188402	0	0	7.87159e-05	0	0
Bbetaine_bin.17.fa.renamed_Bbetaine_bin.17.fa_scaffold_950_9	rank: A; bprl:CL2_21750 translation elongation factor 1A (EF-1A/EF-Tu); K02358 (db=kegg)	4	Bbetaine_bin.17.fa.renamed_Bbetaine_bin.17.fa_scaffold_950_9, Bbetaine_bin.7.fa.renamed_Bbetaine_bin.7.fa_scaffold_120_30, P74_bin.147.fa.renamed_P74_bin.147.fa_scaffold_2457_16, P74_bin.75.fa.renamed_P74_bin.75.fa_scaffold_54_131	0.00052371	0.000483404	0.000946691	0.000821264	0.00101163	0.000761834	0.000608915	0.00101824	0.000620962	0.00129515	0.000676654	0.000246258	0.000642583	0.000728403	0.00121639
Bbetaine_bin.17.fa.renamed_Bbetaine_bin.17.fa_scaffold_980_8	rank: A; bprl:CL2_06830 alpha-1,4-glucan:alpha-1,4-glucan 6-glycosyltransferase; K00700 (db=kegg)	1	Bbetaine_bin.17.fa.renamed_Bbetaine_bin.17.fa_scaffold_980_8	0	0	0	0	0	0	2.31801e-05	0	0	0	0	0	0	0	0
Bbetaine_bin.17.fa.renamed_Bbetaine_bin.17.fa_scaffold_990_12	rank: A; bprl:CL2_28060 Lyzozyme M1 (1,4-beta-N-acetylmuramidase) (db=kegg)	1	Bbetaine_bin.17.fa.renamed_Bbetaine_bin.17.fa_scaffold_990_12	0	0	0	0	0	0	0	0	8.10039e-05	0	0	0	0	0	0
Bbetaine_bin.17.fa.renamed_Bbetaine_bin.17.fa_scaffold_990_4	rank: C; bprl:CL2_27980 hypothetical protein (db=kegg)	1	Bbetaine_bin.17.fa.renamed_Bbetaine_bin.17.fa_scaffold_990_4	0	0	0	0	0	0	0	0	0	0	0	0	0	0	0.000263683
Bbetaine_bin.28.fa.renamed_Bbetaine_bin.28.fa_scaffold_109_12	rank: C; obj:EIO64_16445 rplK; 50S ribosomal protein L11; K02867 (db=kegg)	1	Bbetaine_bin.28.fa.renamed_Bbetaine_bin.28.fa_scaffold_109_12	0	0	0	0	0.000218109	0	0	0	0	0	0	0	0	0	0
Bbetaine_bin.28.fa.renamed_Bbetaine_bin.28.fa_scaffold_109_15	rank: C; obj:EIO64_16460 50S ribosomal protein L7/L12; K02935 (db=kegg)	1	Bbetaine_bin.28.fa.renamed_Bbetaine_bin.28.fa_scaffold_109_15	0	0	0.000233736	0	0	0	0	0.000272351	0	0	0	0	0	0.000116897	0
Bbetaine_bin.28.fa.renamed_Bbetaine_bin.28.fa_scaffold_113_2	rank: A; ova:OBV_16540 adhE; acetaldehyde dehydrogenase/alcohol dehydrogenase; K04072 (db=kegg)	1	Bbetaine_bin.28.fa.renamed_Bbetaine_bin.28.fa_scaffold_113_2	0	0	0	3.24044e-05	0	0	0	0	0	0	0	0	0	0	0
Bbetaine_bin.28.fa.renamed_Bbetaine_bin.28.fa_scaffold_117_33	rank: C; cls:CXIVA_09850 hypothetical protein (db=kegg)	1	Bbetaine_bin.28.fa.renamed_Bbetaine_bin.28.fa_scaffold_117_33	0	0.000280459	0	0	0	0	0	0	0	0	0	0	0.000137351	0	0
Bbetaine_bin.28.fa.renamed_Bbetaine_bin.28.fa_scaffold_142_23	rank: C; fpla:A4U99_08380 inosine monophosphate cyclohydrolase (db=kegg)	10	Bbetaine_bin.28.fa.renamed_Bbetaine_bin.28.fa_scaffold_142_23, Choline_bin.21.fa.renamed_Choline_bin.21.fa_scaffold_207_7, EnrichGB_bin.8.fa.renamed_GB_bin.8.fa_scaffold_196_19, P74_bin.102.fa.renamed_P74_bin.102.fa_scaffold_758_38, P74_bin.147.fa.renamed_P74_bin.147.fa_scaffold_2380_26, P74_bin.59.fa.renamed_P74_bin.59.fa_scaffold_554_1, P74_bin.61.fa.renamed_P74_bin.61.fa_scaffold_525_35, P74_b…	0.000177393	0.000233915	0.000246666	0.000252892	0.000263587	0.000387077	0.000181989	0.000287417	0.000350557	0.000274185	0.000229198	0.000166827	0.000171835	0.000308409	0.000343349
Bbetaine_bin.28.fa.renamed_Bbetaine_bin.28.fa_scaffold_142_31	rank: C; obj:EIO64_06190 50S ribosomal protein L23; K02892 (db=kegg)	4	Bbetaine_bin.28.fa.renamed_Bbetaine_bin.28.fa_scaffold_142_31, P74_bin.138.fa.renamed_P74_bin.138.fa_scaffold_2089_9, P74_bin.37.fa.renamed_P74_bin.37.fa_scaffold_138_116, P74_Sub1_bin.76.fa.renamed_P74_Sub1_bin.76.fa_scaffold_6513_7	0.000210542	0	0	0	0	0	0.000143998	0	0	0	0	0	0	0	0
Bbetaine_bin.28.fa.renamed_Bbetaine_bin.28.fa_scaffold_142_32	rank: A; obj:EIO64_06185 50S ribosomal protein L2; K02886 (db=kegg)	7	Bbetaine_bin.28.fa.renamed_Bbetaine_bin.28.fa_scaffold_142_32, P74_bin.102.fa.renamed_P74_bin.102.fa_scaffold_788_5, P74_bin.147.fa.renamed_P74_bin.147.fa_scaffold_2457_81, P74_bin.37.fa.renamed_P74_bin.37.fa_scaffold_138_117, P74_bin.59.fa.renamed_P74_bin.59.fa_scaffold_1338_16, P74_bin.75.fa.renamed_P74_bin.75.fa_scaffold_54_142, P74_Sub1_bin.76.fa.renamed_P74_Sub1_bin.76.fa_scaffold_6513_8	0.000149954	0	0.000208513	0	0	0.000327205	0.000153839	0	0	0	0.000452076	7.05112e-05	0	0.000260706	9.67471e-05
Bbetaine_bin.28.fa.renamed_Bbetaine_bin.28.fa_scaffold_142_70	rank: A; ova:OBV_13880 secA; preprotein translocase SecA subunit; K03070 (db=kegg)	4	Bbetaine_bin.28.fa.renamed_Bbetaine_bin.28.fa_scaffold_142_70, P74_bin.138.fa.renamed_P74_bin.138.fa_scaffold_354_7, P74_bin.37.fa.renamed_P74_bin.37.fa_scaffold_6494_5, P74_bin.87.fa.renamed_P74_bin.87.fa_scaffold_1976_6	2.27303e-05	0	0	6.48088e-05	3.37748e-05	0	1.55461e-05	0	0	3.51328e-05	0	2.13764e-05	0	3.16145e-05	1.4665e-05
Bbetaine_bin.28.fa.renamed_Bbetaine_bin.28.fa_scaffold_148_35	rank: A; obj:EIO64_08810 NADP-specific glutamate dehydrogenase; K00262 (db=kegg)	1	Bbetaine_bin.28.fa.renamed_Bbetaine_bin.28.fa_scaffold_148_35	0	0	0	0	6.89787e-05	0	0	0.00015043	0	7.17523e-05	3.99864e-05	0	2.99787e-05	6.45667e-05	2.99507e-05
Bbetaine_bin.28.fa.renamed_Bbetaine_bin.28.fa_scaffold_148_7	rank: A; ova:OBV_35590 groEL; GroEL protein; K04077 (db=kegg)	1	Bbetaine_bin.28.fa.renamed_Bbetaine_bin.28.fa_scaffold_148_7	0	0	0	0	0	0	5.26043e-05	0	0	0	0	0	0	0	0
Bbetaine_bin.28.fa.renamed_Bbetaine_bin.28.fa_scaffold_153_11	rank: A; ova:OBV_40920 panB; 3-methyl-2-oxobutanoate hydroxymethyltransferase; K00606 (db=kegg)	1	Bbetaine_bin.28.fa.renamed_Bbetaine_bin.28.fa_scaffold_153_11	0	0	0	0	0	0	0	0.00012148	0	0	0	0	0	0	0
Bbetaine_bin.28.fa.renamed_Bbetaine_bin.28.fa_scaffold_153_12	rank: A; cpro:CPRO_18120 pepD_1; cytosol non-specific dipeptidase; K01270 (db=kegg)	1	Bbetaine_bin.28.fa.renamed_Bbetaine_bin.28.fa_scaffold_153_12	0	0	0	6.11416e-05	0	0	0	0	0	0	0	0	2.76963e-05	0	0
Bbetaine_bin.28.fa.renamed_Bbetaine_bin.28.fa_scaffold_153_8	rank: A; obj:EIO64_09595 formate--tetrahydrofolate ligase; K01938 (db=kegg)	9	Bbetaine_bin.28.fa.renamed_Bbetaine_bin.28.fa_scaffold_153_8, Carnitine_bin.23.fa.renamed_Carnitine_bin.23.fa_scaffold_44_41, Choline_bin.21.fa.renamed_Choline_bin.21.fa_scaffold_92_86, P74_bin.37.fa.renamed_P74_bin.37.fa_scaffold_2047_13, P74_bin.59.fa.renamed_P74_bin.59.fa_scaffold_3978_2, P74_bin.59.fa.renamed_P74_bin.59.fa_scaffold_699_37, P74_bin.61.fa.renamed_P74_bin.61.fa_scaffold_1593_36,…	0.000261012	0.000540849	0.000570333	0.000478414	0.00022162	0.00037969	0.000382534	0.000422898	0.000343868	0.00040343	0.00073871	0.000561062	0.000577907	0.000674197	0.000577367
Bbetaine_bin.28.fa.renamed_Bbetaine_bin.28.fa_scaffold_160_8	rank: E	1	Bbetaine_bin.28.fa.renamed_Bbetaine_bin.28.fa_scaffold_160_8	0	0	0	0	0	0	0	0.000202224	0	0	0	0	0	0	0
Bbetaine_bin.28.fa.renamed_Bbetaine_bin.28.fa_scaffold_174_53	rank: A; capr:EQM14_04580 acyl-CoA dehydrogenase (db=kegg)	3	Bbetaine_bin.17.fa.renamed_Bbetaine_bin.17.fa_scaffold_210_17, Bbetaine_bin.17.fa.renamed_Bbetaine_bin.17.fa_scaffold_512_21, Bbetaine_bin.28.fa.renamed_Bbetaine_bin.28.fa_scaffold_174_53	0	0	7.60717e-05	0	0	0	3.74167e-05	0	0	0	0	0	3.53292e-05	0	0
Bbetaine_bin.28.fa.renamed_Bbetaine_bin.28.fa_scaffold_174_6	rank: A; csh:Closa_2199 phosphoenolpyruvate carboxykinase (ATP); K01610 (db=kegg)	3	Bbetaine_bin.28.fa.renamed_Bbetaine_bin.28.fa_scaffold_174_6, Choline_bin.21.fa.renamed_Choline_bin.21.fa_scaffold_150_30, P74_bin.58.fa.renamed_P74_bin.58.fa_scaffold_3691_13	0	0	0	0	0	0	0	0	0	0	3.18897e-05	0	0	0.000128732	0
Bbetaine_bin.28.fa.renamed_Bbetaine_bin.28.fa_scaffold_184_37	rank: A; ibu:IB211_00679c Ketol-acid reductoisomerase; K00053 (db=kegg)	14	Bbetaine_bin.28.fa.renamed_Bbetaine_bin.28.fa_scaffold_184_37, Bbetaine_bin.7.fa.renamed_Bbetaine_bin.7.fa_scaffold_4_64, Choline_bin.11.fa.renamed_Choline_bin.11.fa_scaffold_580_29, Choline_bin.21.fa.renamed_Choline_bin.21.fa_scaffold_150_22, P74_bin.102.fa.renamed_P74_bin.102.fa_scaffold_2478_18, P74_bin.138.fa.renamed_P74_bin.138.fa_scaffold_1061_28, P74_bin.147.fa.renamed_P74_bin.147.fa_scaff…	0	0	0	0	0	0	0	0	0	0	0	0	7.91789e-05	0	3.95525e-05
Bbetaine_bin.28.fa.renamed_Bbetaine_bin.28.fa_scaffold_190_15	rank: A; ova:OBV_40760 etfA; electron transfer flavoprotein alpha subunit (db=kegg)	1	Bbetaine_bin.28.fa.renamed_Bbetaine_bin.28.fa_scaffold_190_15	5.47078e-05	0	0	0	0	0	0	0	0	0	4.7123e-05	0	0	0	0
Bbetaine_bin.28.fa.renamed_Bbetaine_bin.28.fa_scaffold_190_17	rank: A; obj:EIO64_16230 acyl-CoA dehydrogenase (db=kegg)	6	Bbetaine_bin.28.fa.renamed_Bbetaine_bin.28.fa_scaffold_190_17, P74_bin.138.fa.renamed_P74_bin.138.fa_scaffold_2602_2, P74_bin.138.fa.renamed_P74_bin.138.fa_scaffold_5899_7, P74_bin.37.fa.renamed_P74_bin.37.fa_scaffold_2044_3, P74_bin.37.fa.renamed_P74_bin.37.fa_scaffold_2563_24, P74_bin.87.fa.renamed_P74_bin.87.fa_scaffold_202_1	0.000164123	0	0.000228215	0	0	0	0.0002245	0	0	8.45584e-05	0.000282738	0.000102898	0.000176646	0.000342407	0.000105889
Bbetaine_bin.28.fa.renamed_Bbetaine_bin.28.fa_scaffold_190_37	rank: C; cdl:CDR20291_3461 chloramphenicol o-acetyltransferase; K19271 (db=kegg)	1	Bbetaine_bin.28.fa.renamed_Bbetaine_bin.28.fa_scaffold_190_37	0	0	0	0.000140164	0	0	0	0	0	0	0	0	0	0	0
Bbetaine_bin.28.fa.renamed_Bbetaine_bin.28.fa_scaffold_190_4	rank: C; bfm:BP422_02375 hypothetical protein (db=kegg)	1	Bbetaine_bin.28.fa.renamed_Bbetaine_bin.28.fa_scaffold_190_4	0	0	0	0	0	0	0	0	0	0	3.93725e-05	0	0	0	0
Bbetaine_bin.28.fa.renamed_Bbetaine_bin.28.fa_scaffold_191_15	rank: C; obj:EIO64_14895 moaC; cyclic pyranopterin monophosphate synthase MoaC; K03637 (db=kegg)	1	Bbetaine_bin.28.fa.renamed_Bbetaine_bin.28.fa_scaffold_191_15	0	0	0.000186989	0	0	0	0	0	0	0	0	0	0	0	0
Bbetaine_bin.28.fa.renamed_Bbetaine_bin.28.fa_scaffold_195_31	rank: A; ova:OBV_17230 mop; aldehyde oxidoreductase (db=kegg)	7	Bbetaine_bin.28.fa.renamed_Bbetaine_bin.28.fa_scaffold_195_31, Bbetaine_bin.31.fa.renamed_Bbetaine_bin.31.fa_scaffold_2060_8, P74_bin.37.fa.renamed_P74_bin.37.fa_scaffold_1275_23, P74_bin.40.fa.renamed_P74_bin.40.fa_scaffold_2344_8, P74_bin.59.fa.renamed_P74_bin.59.fa_scaffold_1434_11, P74_Sub1_bin.101.fa.renamed_P74_Sub1_bin.101.fa_scaffold_26_129, P74_Sub1_bin.88.fa.renamed_P74_Sub1_bin.88.fa_s…	2.4522e-05	9.70058e-05	6.8196e-05	6.99173e-05	3.6437e-05	7.13435e-05	5.03145e-05	3.97311e-05	6.46125e-05	3.79021e-05	8.44888e-05	9.22453e-05	6.33431e-05	3.41064e-05	3.1642e-05
Bbetaine_bin.28.fa.renamed_Bbetaine_bin.28.fa_scaffold_195_4	rank: A; obj:EIO64_14265 IMP dehydrogenase; K00088 (db=kegg)	2	Bbetaine_bin.28.fa.renamed_Bbetaine_bin.28.fa_scaffold_195_4, P74_bin.37.fa.renamed_P74_bin.37.fa_scaffold_926_19	0	0	5.77357e-05	0	0	0	0	0	5.47018e-05	0	0	0	0	0	0
Bbetaine_bin.28.fa.renamed_Bbetaine_bin.28.fa_scaffold_205_8	rank: A; cpro:CPRO_04760 acdA_1; acyl-CoA dehydrogenase (db=kegg)	1	Bbetaine_bin.28.fa.renamed_Bbetaine_bin.28.fa_scaffold_205_8	0	0.000143525	0.000151349	0.000232753	0	0	7.44427e-05	0.000352705	0.000143396	0.000168234	0.000281262	0.000255902	0.000105434	7.56931e-05	0.000175559
Bbetaine_bin.28.fa.renamed_Bbetaine_bin.28.fa_scaffold_218_24	rank: C; clo:HMPREF0868_0574 pepD; Xaa-His dipeptidase; K01270 (db=kegg)	1	Bbetaine_bin.28.fa.renamed_Bbetaine_bin.28.fa_scaffold_218_24	0	0	0	0	0	0	0	0	0	0	0	0	2.83377e-05	0	0
Bbetaine_bin.28.fa.renamed_Bbetaine_bin.28.fa_scaffold_22_107	rank: C; pnp:IJ22_43690 D-3-phosphoglycerate dehydrogenase; K00058 (db=kegg)	1	Bbetaine_bin.28.fa.renamed_Bbetaine_bin.28.fa_scaffold_22_107	0	0	0	0	0	0	0	0	0	0	5.62817e-05	0	4.21957e-05	0	0
Bbetaine_bin.28.fa.renamed_Bbetaine_bin.28.fa_scaffold_22_117	rank: A; obj:EIO64_09255 hypothetical protein (db=kegg)	1	Bbetaine_bin.28.fa.renamed_Bbetaine_bin.28.fa_scaffold_22_117	0	0	0	0	0	0	0	0	0	0	0	0	1.91471e-05	0	0
Bbetaine_bin.28.fa.renamed_Bbetaine_bin.28.fa_scaffold_22_119	rank: A; ova:OBV_02440 gap; glyceraldehyde-3-phosphate dehydrogenase (db=kegg)	3	Bbetaine_bin.28.fa.renamed_Bbetaine_bin.28.fa_scaffold_22_119, Carnitine_bin.23.fa.renamed_Carnitine_bin.23.fa_scaffold_22_99, P74_bin.37.fa.renamed_P74_bin.37.fa_scaffold_1883_24	0	0	0	0	0	0	0	0	0	0	0	5.74842e-05	0	0	0
Bbetaine_bin.28.fa.renamed_Bbetaine_bin.28.fa_scaffold_22_137	rank: C; obj:EIO64_06370 HPr family phosphocarrier protein; K02784 (db=kegg)	5	Bbetaine_bin.28.fa.renamed_Bbetaine_bin.28.fa_scaffold_22_137, P74_bin.138.fa.renamed_P74_bin.138.fa_scaffold_1046_16, P74_bin.37.fa.renamed_P74_bin.37.fa_scaffold_634_50, P74_bin.87.fa.renamed_P74_bin.87.fa_scaffold_62_161, P74_Sub1_bin.113.fa.renamed_P74_Sub1_bin.113.fa_scaffold_462_19	0	0	0	0	0	0	0	0.000383767	0	0	0	0	0	0	0
Bbetaine_bin.28.fa.renamed_Bbetaine_bin.28.fa_scaffold_230_23	rank: C; cbol:CGC65_17030 electron transfer flavoprotein beta subunit; K03521 (db=kegg)	1	Bbetaine_bin.28.fa.renamed_Bbetaine_bin.28.fa_scaffold_230_23	0	0	0	0	0	0	0	0.000129393	0	0	0	0	0	0	0
Bbetaine_bin.28.fa.renamed_Bbetaine_bin.28.fa_scaffold_236_1	rank: C; ruk:A4V00_08040 flagellin; K02406 (db=kegg)	5	Bbetaine_bin.28.fa.renamed_Bbetaine_bin.28.fa_scaffold_236_1, Bbetaine_bin.28.fa.renamed_Bbetaine_bin.28.fa_scaffold_969_13, Choline_bin.38.fa.renamed_Choline_bin.38.fa_scaffold_497_27, EnrichGB_bin.8.fa.renamed_GB_bin.8.fa_scaffold_45_54, P74_bin.87.fa.renamed_P74_bin.87.fa_scaffold_681_16	0	0	0	0	0.00101546	0	0	0	0	0	0	0	0	0	0
Bbetaine_bin.28.fa.renamed_Bbetaine_bin.28.fa_scaffold_236_7	rank: C; ova:OBV_01260 ribH; 6,7-dimethyl-8-ribityllumazine synthase; K00794 (db=kegg)	1	Bbetaine_bin.28.fa.renamed_Bbetaine_bin.28.fa_scaffold_236_7	0	0	0	0	0	0	0	0	0	0	0	0	0	0	0.000344816
Bbetaine_bin.28.fa.renamed_Bbetaine_bin.28.fa_scaffold_2384_2	rank: C; obj:EIO64_11450 DeoR family transcriptional regulator (db=kegg)	1	Bbetaine_bin.28.fa.renamed_Bbetaine_bin.28.fa_scaffold_2384_2	0	0.000129953	6.85184e-05	0	0	0	3.37016e-05	0	0	7.61626e-05	0	4.63407e-05	0	3.42677e-05	0
Bbetaine_bin.28.fa.renamed_Bbetaine_bin.28.fa_scaffold_2384_5	rank: A; fpla:A4U99_00530 transcriptional regulator (db=kegg)	5	Bbetaine_bin.15.fa.renamed_Bbetaine_bin.15.fa_scaffold_30_21, Bbetaine_bin.28.fa.renamed_Bbetaine_bin.28.fa_scaffold_2384_5, P74_bin.58.fa.renamed_P74_bin.58.fa_scaffold_261_88, P74_Sub1_bin.15.fa.renamed_P74_Sub1_bin.15.fa_scaffold_727_43, P74_Sub1_bin.76.fa.renamed_P74_Sub1_bin.76.fa_scaffold_5178_6	0	0	0	0.000229458	0	0	0	0	0	0.000124389	0	0	0	0	0
Bbetaine_bin.28.fa.renamed_Bbetaine_bin.28.fa_scaffold_253_15	rank: A; fpla:A4U99_00290 acetyl-CoA acetyltransferase; K00626 (db=kegg)	4	Bbetaine_bin.28.fa.renamed_Bbetaine_bin.28.fa_scaffold_253_15, P74_bin.102.fa.renamed_P74_bin.102.fa_scaffold_1200_28, P74_bin.64.fa.renamed_P74_bin.64.fa_scaffold_278_67, P74_Sub1_bin.100.fa.renamed_P74_Sub1_bin.100.fa_scaffold_816_39	0	0	6.90079e-05	0	0	0	3.39423e-05	0.000160816	0	0	8.54946e-05	0	3.20486e-05	0	0
Bbetaine_bin.28.fa.renamed_Bbetaine_bin.28.fa_scaffold_253_23	rank: A; obj:EIO64_11580 triose-phosphate isomerase; K01803 (db=kegg)	6	Bbetaine_bin.28.fa.renamed_Bbetaine_bin.28.fa_scaffold_253_23, Choline_bin.34.fa.renamed_Choline_bin.34.fa_scaffold_96_13, EnrichGB_bin.23.fa.renamed_GB_bin.23.fa_scaffold_5289_1, P74_bin.101.fa.renamed_P74_bin.101.fa_scaffold_106_42, P74_bin.37.fa.renamed_P74_bin.37.fa_scaffold_2046_9, P74_bin.75.fa.renamed_P74_bin.75.fa_scaffold_46_30	0	0.000212239	0	0	0	0	0.000165125	0.000260783	0.000106024	0	0.00027728	7.56838e-05	0.000311824	0.000279831	0.000155767
Bbetaine_bin.28.fa.renamed_Bbetaine_bin.28.fa_scaffold_253_24	rank: A; ova:OBV_03020 gpmI; 2,3-bisphosphoglycerate-independent phosphoglycerate mutase; K15633 (db=kegg)	3	Bbetaine_bin.28.fa.renamed_Bbetaine_bin.28.fa_scaffold_253_24, P74_bin.138.fa.renamed_P74_bin.138.fa_scaffold_5113_8, P74_bin.87.fa.renamed_P74_bin.87.fa_scaffold_10_80	0	0	0	0	0	0	0	0	0	0	3.55522e-05	0	0	0	0
Bbetaine_bin.28.fa.renamed_Bbetaine_bin.28.fa_scaffold_26_108	rank: A; cck:Ccar_01615 pyruvate-flavodoxin oxidoreductase; K03737 (db=kegg)	1	Bbetaine_bin.28.fa.renamed_Bbetaine_bin.28.fa_scaffold_26_108	0	0	0	0	2.64036e-05	0	0	0	0	0	0	0	0	0	0
Bbetaine_bin.28.fa.renamed_Bbetaine_bin.28.fa_scaffold_26_125	rank: C; fpa:FPR_09670 Transcriptional regulators of sugar metabolism; K02081 (db=kegg)	1	Bbetaine_bin.28.fa.renamed_Bbetaine_bin.28.fa_scaffold_26_125	0	0	0	0	0	0	0	0	0	0.000128354	0	0	0	0	0
Bbetaine_bin.28.fa.renamed_Bbetaine_bin.28.fa_scaffold_26_53	rank: C; capr:EQM14_05785 electron transfer flavoprotein subunit beta/FixA family protein; K03521 (db=kegg)	2	Bbetaine_bin.28.fa.renamed_Bbetaine_bin.28.fa_scaffold_26_53, Choline_bin.38.fa.renamed_Choline_bin.38.fa_scaffold_1821_2	0	0	0	0	0.000114709	0	0	0	0	0	0.000132992	0	0	0.000107372	4.98068e-05
Bbetaine_bin.28.fa.renamed_Bbetaine_bin.28.fa_scaffold_316_1	rank: E	1	Bbetaine_bin.28.fa.renamed_Bbetaine_bin.28.fa_scaffold_316_1	0	0	0.000147498	0	0	0	0	0	0	0	4.56842e-05	0	0	0	6.84369e-05
Bbetaine_bin.28.fa.renamed_Bbetaine_bin.28.fa_scaffold_316_23	rank: A; obj:EIO64_09755 nifJ; pyruvate:ferredoxin (flavodoxin) oxidoreductase; K03737 (db=kegg)	10	Bbetaine_bin.15.fa.renamed_Bbetaine_bin.15.fa_scaffold_101_34, Bbetaine_bin.28.fa.renamed_Bbetaine_bin.28.fa_scaffold_316_23, Carnitine_bin.23.fa.renamed_Carnitine_bin.23.fa_scaffold_20_86, P74_bin.101.fa.renamed_P74_bin.101.fa_scaffold_340_72, P74_bin.138.fa.renamed_P74_bin.138.fa_scaffold_354_53, P74_bin.147.fa.renamed_P74_bin.147.fa_scaffold_2617_11, P74_bin.37.fa.renamed_P74_bin.37.fa_scaffol…	8.53549e-05	0	0	0	0	7.44988e-05	2.3351e-05	0	4.49801e-05	0	5.88169e-05	0.000112379	4.40964e-05	0	4.40552e-05
Bbetaine_bin.28.fa.renamed_Bbetaine_bin.28.fa_scaffold_316_4	rank: A; obj:EIO64_10965 glucose-6-phosphate isomerase; K01810 (db=kegg)	5	Bbetaine_bin.28.fa.renamed_Bbetaine_bin.28.fa_scaffold_316_4, Choline_bin.38.fa.renamed_Choline_bin.38.fa_scaffold_2754_3, EnrichGB_bin.8.fa.renamed_GB_bin.8.fa_scaffold_140_61, P74_bin.87.fa.renamed_P74_bin.87.fa_scaffold_10_153, P74_Sub1_bin.101.fa.renamed_P74_Sub1_bin.101.fa_scaffold_89_63	0	0	0	0	0	0	0	0	0	0	4.03458e-05	0	3.02481e-05	0	0
Bbetaine_bin.28.fa.renamed_Bbetaine_bin.28.fa_scaffold_35_1	rank: C; obj:EIO64_07985 S-layer homology domain-containing protein (db=kegg)	1	Bbetaine_bin.28.fa.renamed_Bbetaine_bin.28.fa_scaffold_35_1	0	0	4.84671e-05	0	0	0	0	0.000112948	0	5.38742e-05	3.00232e-05	0	0	0	2.2488e-05
Bbetaine_bin.28.fa.renamed_Bbetaine_bin.28.fa_scaffold_35_101	rank: A; cpro:CPRO_21550 hyuA; D-hydantoinase; K01464 (db=kegg)	1	Bbetaine_bin.28.fa.renamed_Bbetaine_bin.28.fa_scaffold_35_101	0	0	0	0	0	0	0	7.43865e-05	0	7.0962e-05	3.9546e-05	4.31765e-05	5.9297e-05	0	8.88624e-05
Bbetaine_bin.28.fa.renamed_Bbetaine_bin.28.fa_scaffold_35_103	rank: A; lzy:LZ3411_2386 Dihydropyrimidine dehydrogenase [NADP+]; K17723 (db=kegg)	1	Bbetaine_bin.28.fa.renamed_Bbetaine_bin.28.fa_scaffold_35_103	0	0	0	0	7.48103e-05	0	3.44342e-05	0	0	0	4.33668e-05	0	0	0	0
Bbetaine_bin.28.fa.renamed_Bbetaine_bin.28.fa_scaffold_35_41	rank: C; ova:OBV_31400 hypothetical protein (db=kegg)	1	Bbetaine_bin.28.fa.renamed_Bbetaine_bin.28.fa_scaffold_35_41	0	8.5357e-05	9.00103e-05	0	0	0	0	0	0	0	0	0	0	0	0
Bbetaine_bin.28.fa.renamed_Bbetaine_bin.28.fa_scaffold_35_98	rank: A; esu:EUS_26750 amidase, hydantoinase/carbamoylase family; K06016 (db=kegg)	1	Bbetaine_bin.28.fa.renamed_Bbetaine_bin.28.fa_scaffold_35_98	0	0	0	0	0	0	0	0	0	0	0.000127634	0	0	0	0
Bbetaine_bin.28.fa.renamed_Bbetaine_bin.28.fa_scaffold_367_13	rank: A; obj:EIO64_10645 gap; type I glyceraldehyde-3-phosphate dehydrogenase; K00134 (db=kegg)	5	Bbetaine_bin.28.fa.renamed_Bbetaine_bin.28.fa_scaffold_367_13, Bbetaine_bin.32.fa.renamed_Bbetaine_bin.32.fa_scaffold_87_89, P74_bin.124.fa.renamed_P74_bin.124.fa_scaffold_61_91, P74_bin.37.fa.renamed_P74_bin.37.fa_scaffold_632_20, P74_bin.57.fa.renamed_P74_bin.57.fa_scaffold_221_73	0.000185003	0.000162633	0.000257248	0.000175827	0	8.97071e-05	0.00012653	0	0.000162487	0	0.000212472	0.000115989	0.000159295	0	0
Bbetaine_bin.28.fa.renamed_Bbetaine_bin.28.fa_scaffold_367_16	rank: A; obj:EIO64_11970 fumC; class II fumarate hydratase; K01679 (db=kegg)	2	Bbetaine_bin.28.fa.renamed_Bbetaine_bin.28.fa_scaffold_367_16, P74_bin.37.fa.renamed_P74_bin.37.fa_scaffold_1205_4	0	0	6.39808e-05	0	0	0	0	0	0	0	0	0	0	0	0
Bbetaine_bin.28.fa.renamed_Bbetaine_bin.28.fa_scaffold_37_67	rank: A; obj:EIO64_13530 HAMP domain-containing histidine kinase; K18350 (db=kegg)	1	Bbetaine_bin.28.fa.renamed_Bbetaine_bin.28.fa_scaffold_37_67	5.87145e-05	0.000154845	0.000163286	0	8.72435e-05	8.54112e-05	0	0.000190262	0.000154706	9.07514e-05	0.000101149	0.000110434	7.58333e-05	8.16632e-05	0.000113644
Bbetaine_bin.28.fa.renamed_Bbetaine_bin.28.fa_scaffold_37_68	rank: A; esr:ES1_00230 Response regulators consisting of a CheY-like receiver domain and a winged-helix DNA-binding domain; K18349 (db=kegg)	1	Bbetaine_bin.28.fa.renamed_Bbetaine_bin.28.fa_scaffold_37_68	0	0	0	0	0	0	0	0	0	0	0	0	0	0	5.79648e-05
Bbetaine_bin.28.fa.renamed_Bbetaine_bin.28.fa_scaffold_40_2	rank: A; obj:EIO64_09860 pyruvate, phosphate dikinase; K01006 (db=kegg)	9	Bbetaine_bin.28.fa.renamed_Bbetaine_bin.28.fa_scaffold_40_2, Bbetaine_bin.31.fa.renamed_Bbetaine_bin.31.fa_scaffold_5116_1, Choline_bin.11.fa.renamed_Choline_bin.11.fa_scaffold_685_7, P74_bin.37.fa.renamed_P74_bin.37.fa_scaffold_5740_1, P74_bin.40.fa.renamed_P74_bin.40.fa_scaffold_3620_14, P74_bin.59.fa.renamed_P74_bin.59.fa_scaffold_857_7, P74_bin.61.fa.renamed_P74_bin.61.fa_scaffold_525_29, P74…	6.94789e-05	3.05389e-05	3.22037e-05	3.30165e-05	6.88254e-05	0.00010107	1.58397e-05	7.50477e-05	3.05115e-05	0.000107389	0	4.35603e-05	2.9912e-05	3.22116e-05	1.4942e-05
Bbetaine_bin.28.fa.renamed_Bbetaine_bin.28.fa_scaffold_40_78	rank: A; obj:EIO64_10255 glycine--tRNA ligase; K01880 (db=kegg)	1	Bbetaine_bin.28.fa.renamed_Bbetaine_bin.28.fa_scaffold_40_78	0	0	0	0	0	0	0	0	5.79332e-05	0	0	0	0	0	0
Bbetaine_bin.28.fa.renamed_Bbetaine_bin.28.fa_scaffold_41_109	rank: A; obj:EIO64_18140 recN; DNA repair protein RecN; K03631 (db=kegg)	3	Bbetaine_bin.28.fa.renamed_Bbetaine_bin.28.fa_scaffold_41_109, P74_bin.138.fa.renamed_P74_bin.138.fa_scaffold_808_46, P74_bin.37.fa.renamed_P74_bin.37.fa_scaffold_1223_23	0	0	0	0	0	5.38561e-05	0	0	0	0	0	0	0	0	0
Bbetaine_bin.28.fa.renamed_Bbetaine_bin.28.fa_scaffold_41_112	rank: A; obj:EIO64_00640 tyrosine--tRNA ligase; K01866 (db=kegg)	4	Bbetaine_bin.28.fa.renamed_Bbetaine_bin.28.fa_scaffold_41_112, EnrichGB_bin.8.fa.renamed_GB_bin.8.fa_scaffold_116_62, P74_bin.37.fa.renamed_P74_bin.37.fa_scaffold_1208_12, P74_Sub1_bin.15.fa.renamed_P74_Sub1_bin.15.fa_scaffold_768_44	5.08382e-05	6.70365e-05	0	0	0	0	0	0	0	0	0	0	0	0	0
Bbetaine_bin.28.fa.renamed_Bbetaine_bin.28.fa_scaffold_41_116	rank: A; ova:OBV_22250 asd; aspartate-semialdehyde dehydrogenase; K00133 (db=kegg)	1	Bbetaine_bin.28.fa.renamed_Bbetaine_bin.28.fa_scaffold_41_116	0	0	0	0	0	0	0	0	7.54405e-05	0	0	0	0	0	0
Bbetaine_bin.28.fa.renamed_Bbetaine_bin.28.fa_scaffold_41_12	rank: A; ols:Olsu_1483 4-alpha-glucanotransferase; K00705 (db=kegg)	8	Bbetaine_bin.28.fa.renamed_Bbetaine_bin.28.fa_scaffold_41_12, Bbetaine_bin.31.fa.renamed_Bbetaine_bin.31.fa_scaffold_3655_6, Choline_bin.21.fa.renamed_Choline_bin.21.fa_scaffold_6_9, Choline_bin.38.fa.renamed_Choline_bin.38.fa_scaffold_7617_3, EnrichGB_bin.8.fa.renamed_GB_bin.8.fa_scaffold_432_22, P74_bin.38.fa.renamed_P74_bin.38.fa_scaffold_7778_2, P74_bin.40.fa.renamed_P74_bin.40.fa_scaffold_38…	0	0	0	0	0	0	0	0	0	6.44335e-05	0	0	0	0	0
Bbetaine_bin.28.fa.renamed_Bbetaine_bin.28.fa_scaffold_41_36	rank: A; obj:EIO64_00510 rpsB; 30S ribosomal protein S2; K02967 (db=kegg)	2	Bbetaine_bin.28.fa.renamed_Bbetaine_bin.28.fa_scaffold_41_36, P74_bin.37.fa.renamed_P74_bin.37.fa_scaffold_403_17	0	0	0	0	0.000127981	0	0	0.000139552	0.000113472	0.000133127	0	0	0.000111243	0	5.55696e-05
Bbetaine_bin.28.fa.renamed_Bbetaine_bin.28.fa_scaffold_41_37	rank: A; obj:EIO64_00505 elongation factor Ts; K02357 (db=kegg)	1	Bbetaine_bin.28.fa.renamed_Bbetaine_bin.28.fa_scaffold_41_37	6.78947e-05	0	0	0	0	0	4.64357e-05	0	0	0	0	6.38505e-05	0	0	0
Bbetaine_bin.28.fa.renamed_Bbetaine_bin.28.fa_scaffold_41_53	rank: A; ova:OBV_23410 acetyl-CoA hydrolase/transferase family protein (db=kegg)	1	Bbetaine_bin.28.fa.renamed_Bbetaine_bin.28.fa_scaffold_41_53	0	0	0	0	0	0	0	0	0	0	0	0	0	0	2.99507e-05
Bbetaine_bin.28.fa.renamed_Bbetaine_bin.28.fa_scaffold_42_89	rank: A; obj:EIO64_17725 V-type ATP synthase subunit B; K02118 (db=kegg)	8	Bbetaine_bin.28.fa.renamed_Bbetaine_bin.28.fa_scaffold_42_89, Choline_bin.21.fa.renamed_Choline_bin.21.fa_scaffold_194_11, Choline_bin.38.fa.renamed_Choline_bin.38.fa_scaffold_1701_8, EnrichGB_bin.18.fa.renamed_GB_bin.18.fa_scaffold_2556_2, EnrichGB_bin.8.fa.renamed_GB_bin.8.fa_scaffold_42_8, P74_bin.101.fa.renamed_P74_bin.101.fa_scaffold_340_57, P74_bin.37.fa.renamed_P74_bin.37.fa_scaffold_1599_…	0	5.93628e-05	0	0	0	0	0	0	0	0	0	0	8.72165e-05	0	0
Bbetaine_bin.28.fa.renamed_Bbetaine_bin.28.fa_scaffold_482_19	rank: C; vg:37627605 BBV78_gp2; Chimpanzee faeces associated microphage 2; minor CP 1 (db=kegg)	1	Bbetaine_bin.28.fa.renamed_Bbetaine_bin.28.fa_scaffold_482_19	0	0	0	0	0	0.000194365	0	0	0	0	0	0	0	0	0
Bbetaine_bin.28.fa.renamed_Bbetaine_bin.28.fa_scaffold_489_17	rank: A; fpla:A4U99_08405 amidophosphoribosyltransferase; K00764 (db=kegg)	3	Bbetaine_bin.28.fa.renamed_Bbetaine_bin.28.fa_scaffold_489_17, P74_bin.138.fa.renamed_P74_bin.138.fa_scaffold_218_82, P74_bin.87.fa.renamed_P74_bin.87.fa_scaffold_34_192	4.38814e-05	0	0	0	0.000130406	0	3.00121e-05	0	5.78112e-05	0	0	0	8.50131e-05	0	5.66225e-05
Bbetaine_bin.28.fa.renamed_Bbetaine_bin.28.fa_scaffold_489_18	rank: A; ova:OBV_06520 purM; phosphoribosylformylglycinamidine cyclo-ligase; K01933 (db=kegg)	1	Bbetaine_bin.28.fa.renamed_Bbetaine_bin.28.fa_scaffold_489_18	6.02418e-05	7.94363e-05	0	0	0	8.76329e-05	4.12016e-05	0	7.93651e-05	9.3112e-05	0	0	3.89029e-05	0	3.88666e-05
Bbetaine_bin.28.fa.renamed_Bbetaine_bin.28.fa_scaffold_489_20	rank: A; obj:EIO64_14285 phosphoribosylaminoimidazolecarboxamide formyltransferase; K00602 (db=kegg)	2	Bbetaine_bin.28.fa.renamed_Bbetaine_bin.28.fa_scaffold_489_20, P74_bin.37.fa.renamed_P74_bin.37.fa_scaffold_926_15	0.000106075	0.000209809	0.000294995	0.000151221	0.000157616	0.000154305	0.000181371	0.000171865	0.000139747	0.000163953	9.13683e-05	0.000199513	6.85008e-05	0.000147534	0.000171092
Bbetaine_bin.28.fa.renamed_Bbetaine_bin.28.fa_scaffold_52_100	rank: A; ibu:IB211_01366 Galactose-1-phosphate uridylyltransferase; K00965 (db=kegg)	13	Bbetaine_bin.28.fa.renamed_Bbetaine_bin.28.fa_scaffold_52_100, Choline_bin.11.fa.renamed_Choline_bin.11.fa_scaffold_427_23, Choline_bin.21.fa.renamed_Choline_bin.21.fa_scaffold_126_37, Choline_bin.34.fa.renamed_Choline_bin.34.fa_scaffold_24_33, EnrichGB_bin.38.fa.renamed_GB_bin.38.fa_scaffold_197_40, P74_bin.102.fa.renamed_P74_bin.102.fa_scaffold_1435_17, P74_bin.147.fa.renamed_P74_bin.147.fa_sca…	4.20235e-05	5.54132e-05	5.84341e-05	0.000119818	0	0	5.74829e-05	0.000136175	0.000110727	6.49532e-05	0	3.95204e-05	8.14138e-05	2.92242e-05	5.42252e-05
Bbetaine_bin.28.fa.renamed_Bbetaine_bin.28.fa_scaffold_562_12	rank: A; obj:EIO64_17100 peptide chain release factor 1; K02835 (db=kegg)	18	Bbetaine_bin.28.fa.renamed_Bbetaine_bin.28.fa_scaffold_562_12, Bbetaine_bin.7.fa.renamed_Bbetaine_bin.7.fa_scaffold_58_70, Choline_bin.11.fa.renamed_Choline_bin.11.fa_scaffold_427_11, Choline_bin.21.fa.renamed_Choline_bin.21.fa_scaffold_179_37, Choline_bin.38.fa.renamed_Choline_bin.38.fa_scaffold_499_24, EnrichGB_bin.18.fa.renamed_GB_bin.18.fa_scaffold_5125_6, EnrichGB_bin.8.fa.renamed_GB_bin.8.f…	0	0	0	8.37038e-05	0	0	4.01571e-05	0	0	0	5.05743e-05	0	3.79167e-05	0	0
Bbetaine_bin.28.fa.renamed_Bbetaine_bin.28.fa_scaffold_62_104	rank: C; ols:Olsu_0356 metal dependent phosphohydrolase; K06950 (db=kegg)	1	Bbetaine_bin.28.fa.renamed_Bbetaine_bin.28.fa_scaffold_62_104	0	0	0	0	0	0	8.96589e-05	0	0	0	0	0	0	0	0
Bbetaine_bin.28.fa.renamed_Bbetaine_bin.28.fa_scaffold_62_70	rank: A; obj:EIO64_15725 tuf; elongation factor Tu; K02358 (db=kegg)	2	Bbetaine_bin.28.fa.renamed_Bbetaine_bin.28.fa_scaffold_62_70, P74_bin.37.fa.renamed_P74_bin.37.fa_scaffold_1902_19	0.000259249	0.000136741	0.000216293	7.39175e-05	0	0	0.000212773	0.00058806	0	0.000160282	0.000178646	0	6.69672e-05	0.000144231	0.000200714
Bbetaine_bin.28.fa.renamed_Bbetaine_bin.28.fa_scaffold_62_71	rank: A; ova:OBV_34950 fusA; elongation factor G; K02355 (db=kegg)	3	Bbetaine_bin.28.fa.renamed_Bbetaine_bin.28.fa_scaffold_62_71, P74_bin.37.fa.renamed_P74_bin.37.fa_scaffold_1902_18, P74_bin.87.fa.renamed_P74_bin.87.fa_scaffold_219_67	0	3.91524e-05	0	0	4.41189e-05	4.31923e-05	4.06147e-05	0.000144322	0	9.17856e-05	5.11506e-05	2.79232e-05	0	6.19454e-05	7.66259e-05
Bbetaine_bin.28.fa.renamed_Bbetaine_bin.28.fa_scaffold_62_76	rank: A; obj:EIO64_15700 rpoC; DNA-directed RNA polymerase subunit beta'; K03046 (db=kegg)	2	Bbetaine_bin.28.fa.renamed_Bbetaine_bin.28.fa_scaffold_62_76, P74_bin.37.fa.renamed_P74_bin.37.fa_scaffold_1902_14	0	0	0	0	2.46e-05	0	0	0	0	0	0	0	0	0	0
Bbetaine_bin.28.fa.renamed_Bbetaine_bin.28.fa_scaffold_62_77	rank: A; ova:OBV_29640 rpoB; DNA-directed RNA polymerase beta chain; K03043 (db=kegg)	13	Bbetaine_bin.17.fa.renamed_Bbetaine_bin.17.fa_scaffold_1543_18, Bbetaine_bin.28.fa.renamed_Bbetaine_bin.28.fa_scaffold_62_77, Choline_bin.38.fa.renamed_Choline_bin.38.fa_scaffold_2043_1, EnrichGB_bin.38.fa.renamed_GB_bin.38.fa_scaffold_66_56, EnrichGB_bin.8.fa.renamed_GB_bin.8.fa_scaffold_505_1, P74_bin.102.fa.renamed_P74_bin.102.fa_scaffold_1134_21, P74_bin.147.fa.renamed_P74_bin.147.fa_scaffold…	1.69599e-05	2.23637e-05	4.71657e-05	0.00012089	2.52005e-05	4.93425e-05	6.95969e-05	2.74788e-05	4.46873e-05	5.24276e-05	4.38256e-05	6.37986e-05	0	3.5383e-05	2.18842e-05
Bbetaine_bin.28.fa.renamed_Bbetaine_bin.28.fa_scaffold_70_39	rank: A; obj:EIO64_02765 pyrB; aspartate carbamoyltransferase; K00609 (db=kegg)	2	Bbetaine_bin.28.fa.renamed_Bbetaine_bin.28.fa_scaffold_70_39, P74_bin.37.fa.renamed_P74_bin.37.fa_scaffold_2101_5	0	8.92369e-05	0	0	0	0	4.6285e-05	0	0	0	0	0	4.37026e-05	0	0
Bbetaine_bin.28.fa.renamed_Bbetaine_bin.28.fa_scaffold_73_44	rank: A; obj:EIO64_15610 glutamine synthetase type III; K01915 (db=kegg)	3	Bbetaine_bin.28.fa.renamed_Bbetaine_bin.28.fa_scaffold_73_44, P74_bin.37.fa.renamed_P74_bin.37.fa_scaffold_3492_8, P74_bin.37.fa.renamed_P74_bin.37.fa_scaffold_9865_2	0	0	0	0	4.44992e-05	4.35646e-05	2.04824e-05	4.85222e-05	0	0	0	0	1.93397e-05	0	1.93216e-05
Bbetaine_bin.28.fa.renamed_Bbetaine_bin.28.fa_scaffold_73_46	rank: A; obj:EIO64_10790 aroF; 3-deoxy-7-phosphoheptulonate synthase; K03856 (db=kegg)	2	Bbetaine_bin.28.fa.renamed_Bbetaine_bin.28.fa_scaffold_73_46, P74_bin.37.fa.renamed_P74_bin.37.fa_scaffold_1423_32	0	0	0	0	0	0	0	0	0	0	0	0.000115989	0	0	3.97865e-05
Bbetaine_bin.28.fa.renamed_Bbetaine_bin.28.fa_scaffold_807_16	rank: C; fpla:A4U99_17950 ABC transporter; K02049 (db=kegg)	1	Bbetaine_bin.28.fa.renamed_Bbetaine_bin.28.fa_scaffold_807_16	0	0	0	0	0	0	0	0	0	0	0	0	0	0	5.27366e-05
Bbetaine_bin.28.fa.renamed_Bbetaine_bin.28.fa_scaffold_875_17	rank: A; fpla:A4U99_00480 4-hydroxybutyryl-CoA dehydratase; K14534 (db=kegg)	2	Bbetaine_bin.28.fa.renamed_Bbetaine_bin.28.fa_scaffold_875_17, P74_bin.138.fa.renamed_P74_bin.138.fa_scaffold_704_35	0.000138958	0	0	0.000594297	0	0.00020214	9.50385e-05	0.000112572	0.000183069	0.000107389	0.000179539	0.000261362	0.000269208	0	0.000134478
Bbetaine_bin.28.fa.renamed_Bbetaine_bin.28.fa_scaffold_969_3	rank: C; ova:OBV_05850 hypothetical protein (db=kegg)	1	Bbetaine_bin.28.fa.renamed_Bbetaine_bin.28.fa_scaffold_969_3	0	0	0	0	0	0	0	0	0	0	0	0	0	0.000107372	0
Bbetaine_bin.28.fa.renamed_Bbetaine_bin.28.fa_scaffold_984_8	rank: C; cpro:CPRO_06750 kal_1; 3-aminobutyryl-CoA ammonia lyase; K18014 (db=kegg)	1	Bbetaine_bin.28.fa.renamed_Bbetaine_bin.28.fa_scaffold_984_8	0	0	0	0	0	0	0	0	0	0.000222185	0.00012382	0	0	0	0
Bbetaine_bin.29.fa.renamed_Bbetaine_bin.29.fa_scaffold_112_12	rank: A; capr:EQM14_07335 trigger factor; K03545 (db=kegg)	1	Bbetaine_bin.29.fa.renamed_Bbetaine_bin.29.fa_scaffold_112_12	0	0	0	0	0	0	0	0	0	0	0	0	0	3.22116e-05	0
Bbetaine_bin.29.fa.renamed_Bbetaine_bin.29.fa_scaffold_112_24	rank: A; ccel:CCDG5_1826 nifJ3; Pyruvate-flavodoxin oxidoreductase; K03737 (db=kegg)	18	Bbetaine_bin.17.fa.renamed_Bbetaine_bin.17.fa_scaffold_2459_2, Bbetaine_bin.28.fa.renamed_Bbetaine_bin.28.fa_scaffold_316_23, Bbetaine_bin.29.fa.renamed_Bbetaine_bin.29.fa_scaffold_112_24, Bbetaine_bin.31.fa.renamed_Bbetaine_bin.31.fa_scaffold_731_13, Bbetaine_bin.7.fa.renamed_Bbetaine_bin.7.fa_scaffold_370_11, Carnitine_bin.23.fa.renamed_Carnitine_bin.23.fa_scaffold_20_86, Choline_bin.11.fa.rena…	5.25912e-05	9.24642e-05	2.43762e-05	9.99658e-05	5.20966e-05	7.65038e-05	4.79589e-05	5.68065e-05	2.30953e-05	2.70957e-05	0.0001057	8.24311e-05	6.79247e-05	8.53377e-05	5.65511e-05
Bbetaine_bin.29.fa.renamed_Bbetaine_bin.29.fa_scaffold_112_50	rank: A; ccel:CCDG5_0209 rpoA; DNA-directed RNA polymerase subunit alpha; K03040 (db=kegg)	2	Bbetaine_bin.29.fa.renamed_Bbetaine_bin.29.fa_scaffold_112_50, Carnitine_bin.23.fa.renamed_Carnitine_bin.23.fa_scaffold_78_50	0	0	0	0	0	0	0	0	0	0	0	6.18363e-05	0	0	0
Bbetaine_bin.29.fa.renamed_Bbetaine_bin.29.fa_scaffold_112_53	rank: C; ruj:E5Z56_07060 rpsM; 30S ribosomal protein S13; K02952 (db=kegg)	7	Bbetaine_bin.17.fa.renamed_Bbetaine_bin.17.fa_scaffold_3065_5, Bbetaine_bin.29.fa.renamed_Bbetaine_bin.29.fa_scaffold_112_53, Choline_bin.38.fa.renamed_Choline_bin.38.fa_scaffold_403_17, EnrichGB_bin.38.fa.renamed_GB_bin.38.fa_scaffold_145_30, P74_bin.58.fa.renamed_P74_bin.58.fa_scaffold_1322_45, P74_bin.75.fa.renamed_P74_bin.75.fa_scaffold_54_164, P74_Sub1_bin.99.fa.renamed_P74_Sub1_bin.99.fa_sc…	0	0	0	0	0	0	0.000115901	0	0.000223255	0	0	0	0.000109434	0	0
Bbetaine_bin.29.fa.renamed_Bbetaine_bin.29.fa_scaffold_112_63	rank: C; capr:EQM14_14265 50S ribosomal protein L6; K02933 (db=kegg)	1	Bbetaine_bin.29.fa.renamed_Bbetaine_bin.29.fa_scaffold_112_63	0	0	0	0	0	0	0	0	0	0	0	0	0	0	7.38892e-05
Bbetaine_bin.29.fa.renamed_Bbetaine_bin.29.fa_scaffold_112_65	rank: C; ruk:A4V00_10010 50S ribosomal protein L5; K02931 (db=kegg)	6	Bbetaine_bin.29.fa.renamed_Bbetaine_bin.29.fa_scaffold_112_65, Choline_bin.38.fa.renamed_Choline_bin.38.fa_scaffold_403_30, P74_bin.147.fa.renamed_P74_bin.147.fa_scaffold_2457_89, P74_bin.75.fa.renamed_P74_bin.75.fa_scaffold_54_151, P74_Sub1_bin.15.fa.renamed_P74_Sub1_bin.15.fa_scaffold_391_29, P74_Sub1_bin.98.fa.renamed_P74_Sub1_bin.98.fa_scaffold_1035_27	0	0.000152694	0	0.000165082	0	0	0.000237596	0	0	0	0	0	0.00022434	0	0
Bbetaine_bin.29.fa.renamed_Bbetaine_bin.29.fa_scaffold_112_67	rank: C; ruk:A4V00_10000 50S ribosomal protein L14; K02874 (db=kegg)	1	Bbetaine_bin.29.fa.renamed_Bbetaine_bin.29.fa_scaffold_112_67	0	0	0.000235637	0	0	0	0	0	0	0	0	0	0	0	0
Bbetaine_bin.29.fa.renamed_Bbetaine_bin.29.fa_scaffold_119_18	rank: A; cso:CLS_34210 Dihydrodipicolinate synthase/N-acetylneuraminate lyase; K01639 (db=kegg)	6	Bbetaine_bin.15.fa.renamed_Bbetaine_bin.15.fa_scaffold_297_38, Bbetaine_bin.29.fa.renamed_Bbetaine_bin.29.fa_scaffold_119_18, Bbetaine_bin.7.fa.renamed_Bbetaine_bin.7.fa_scaffold_1_237, Choline_bin.38.fa.renamed_Choline_bin.38.fa_scaffold_1511_7, EnrichGB_bin.8.fa.renamed_GB_bin.8.fa_scaffold_141_10, EnrichGB_bin.8.fa.renamed_GB_bin.8.fa_scaffold_42_33	0	0	0	0	0	9.87655e-05	0	0	0	0	5.84817e-05	0	0	0	4.3804e-05
Bbetaine_bin.29.fa.renamed_Bbetaine_bin.29.fa_scaffold_119_25	rank: C; tmt:Tmath_0841 ABC transporter related protein; K01990 (db=kegg)	1	Bbetaine_bin.29.fa.renamed_Bbetaine_bin.29.fa_scaffold_119_25	0	0	0	0	0	0	0	0	0	0	0	0	0	6.77347e-05	0
Bbetaine_bin.29.fa.renamed_Bbetaine_bin.29.fa_scaffold_119_4	rank: C; ruk:A4V00_06315 50S ribosomal protein L27; K02899 (db=kegg)	2	Bbetaine_bin.29.fa.renamed_Bbetaine_bin.29.fa_scaffold_119_4, EnrichGB_bin.8.fa.renamed_GB_bin.8.fa_scaffold_221_47	0	0	0	0	0	0	0.000150061	0	0	0	0	0	0	0	0
Bbetaine_bin.29.fa.renamed_Bbetaine_bin.29.fa_scaffold_119_49	rank: C; fpsz:AMR72_05665 Maebl (db=kegg)	1	Bbetaine_bin.29.fa.renamed_Bbetaine_bin.29.fa_scaffold_119_49	0	0	0	0	0	0	0	0	0	0	0	0	5.06031e-05	0	0
Bbetaine_bin.29.fa.renamed_Bbetaine_bin.29.fa_scaffold_119_51	rank: C; dmi:Desmer_1075 hypothetical protein (db=kegg)	1	Bbetaine_bin.29.fa.renamed_Bbetaine_bin.29.fa_scaffold_119_51	0	0	0	0	0	0	0	0	6.79711e-05	0	0	0	0	0	0
Bbetaine_bin.29.fa.renamed_Bbetaine_bin.29.fa_scaffold_119_9	rank: A; ruk:A4V00_17955 bifunctional methylenetetrahydrofolate dehydrogenase/methenyltetrahydrofolate cyclohydrolase; K01491 (db=kegg)	3	Bbetaine_bin.15.fa.renamed_Bbetaine_bin.15.fa_scaffold_10_137, Bbetaine_bin.29.fa.renamed_Bbetaine_bin.29.fa_scaffold_119_9, P74_bin.101.fa.renamed_P74_bin.101.fa_scaffold_533_18	0	0	0	0	0	0	0	0.000118082	0	0	0	0	9.41288e-05	0	0
Bbetaine_bin.29.fa.renamed_Bbetaine_bin.29.fa_scaffold_124_29	rank: C; ccb:Clocel_0379 Rubrerythrin (db=kegg)	1	Bbetaine_bin.29.fa.renamed_Bbetaine_bin.29.fa_scaffold_124_29	0	0	0	0.00016417	0	0.000335039	0	0.000373165	0.000151715	0	0	0	0	0	0
Bbetaine_bin.29.fa.renamed_Bbetaine_bin.29.fa_scaffold_1255_4	rank: A; ccel:CCDG5_0635 vorA; Ketoisovalerate oxidoreductase subunit VorA; K00175 (db=kegg)	5	Bbetaine_bin.28.fa.renamed_Bbetaine_bin.28.fa_scaffold_73_58, Bbetaine_bin.29.fa.renamed_Bbetaine_bin.29.fa_scaffold_1255_4, P74_bin.37.fa.renamed_P74_bin.37.fa_scaffold_1423_17, P74_Sub1_bin.113.fa.renamed_P74_Sub1_bin.113.fa_scaffold_513_48, P74_Sub1_bin.36.fa.renamed_P74_Sub1_bin.36.fa_scaffold_457_40	0	0	0	0	0	0	0	0	0	0.00012634	7.04073e-05	0	0	5.6844e-05	0.000210947
Bbetaine_bin.29.fa.renamed_Bbetaine_bin.29.fa_scaffold_127_35	rank: C; capr:EQM14_15340 GntR family transcriptional regulator (db=kegg)	1	Bbetaine_bin.29.fa.renamed_Bbetaine_bin.29.fa_scaffold_127_35	0	0	0	0	0	0	0	0	0	0	0	0.000153142	0	0	0
Bbetaine_bin.29.fa.renamed_Bbetaine_bin.29.fa_scaffold_138_14	rank: A; clb:Clo1100_3847 sugar kinase, ribokinase; K00874 (db=kegg)	2	Bbetaine_bin.29.fa.renamed_Bbetaine_bin.29.fa_scaffold_138_14, P74_bin.75.fa.renamed_P74_bin.75.fa_scaffold_142_57	5.69499e-05	0	7.91893e-05	0	0	0	0	0	0	0	0	5.35577e-05	0	3.96044e-05	3.67427e-05
Bbetaine_bin.29.fa.renamed_Bbetaine_bin.29.fa_scaffold_1395_10	rank: A; ruk:A4V00_12105 translation elongation factor Ts; K02357 (db=kegg)	17	Bbetaine_bin.17.fa.renamed_Bbetaine_bin.17.fa_scaffold_5441_6, Bbetaine_bin.29.fa.renamed_Bbetaine_bin.29.fa_scaffold_1395_10, Bbetaine_bin.31.fa.renamed_Bbetaine_bin.31.fa_scaffold_3921_4, Bbetaine_bin.7.fa.renamed_Bbetaine_bin.7.fa_scaffold_92_51, Choline_bin.11.fa.renamed_Choline_bin.11.fa_scaffold_2503_3, Choline_bin.3.fa.renamed_Choline_bin.3.fa_scaffold_142_40, EnrichGB_bin.38.fa.renamed_GB…	0.000201713	8.86612e-05	0.000280484	0.000383417	0.000299724	0.000293429	9.19727e-05	0.000326821	0.000442908	0.000311775	0.000231663	0.000505861	0.000173683	0.000187035	0.00013014
Bbetaine_bin.29.fa.renamed_Bbetaine_bin.29.fa_scaffold_1395_9	rank: A; ral:Rumal_1659 ribosomal protein S2; K02967 (db=kegg)	28	Bbetaine_bin.15.fa.renamed_Bbetaine_bin.15.fa_scaffold_0_4, Bbetaine_bin.17.fa.renamed_Bbetaine_bin.17.fa_scaffold_5441_7, Bbetaine_bin.28.fa.renamed_Bbetaine_bin.28.fa_scaffold_41_36, Bbetaine_bin.29.fa.renamed_Bbetaine_bin.29.fa_scaffold_1395_9, Bbetaine_bin.31.fa.renamed_Bbetaine_bin.31.fa_scaffold_3921_3, Bbetaine_bin.7.fa.renamed_Bbetaine_bin.7.fa_scaffold_92_52, Choline_bin.11.fa.renamed_Ch…	0.000249127	0.000109502	0.000692828	0.000118386	0.000370177	0.000483203	0.000170388	0.000134548	0.000656422	0.000128354	0.000214588	0.000468576	0.000482644	0.000461999	0.000160731
Bbetaine_bin.29.fa.renamed_Bbetaine_bin.29.fa_scaffold_15_105	rank: C; ibu:IB211_02108 LSU ribosomal protein L7/L12 (P1/P2); K02935 (db=kegg)	1	Bbetaine_bin.29.fa.renamed_Bbetaine_bin.29.fa_scaffold_15_105	0	0	0	0	0.000487739	0	0	0	0	0.000253675	0	0	0	0	0.000105889
Bbetaine_bin.29.fa.renamed_Bbetaine_bin.29.fa_scaffold_15_115	rank: A; rch:RUM_04490 pyruvate, phosphate dikinase; K01006 (db=kegg)	31	Bbetaine_bin.15.fa.renamed_Bbetaine_bin.15.fa_scaffold_130_20, Bbetaine_bin.17.fa.renamed_Bbetaine_bin.17.fa_scaffold_7278_2, Bbetaine_bin.28.fa.renamed_Bbetaine_bin.28.fa_scaffold_40_2, Bbetaine_bin.29.fa.renamed_Bbetaine_bin.29.fa_scaffold_15_115, Bbetaine_bin.31.fa.renamed_Bbetaine_bin.31.fa_scaffold_5116_1, Bbetaine_bin.7.fa.renamed_Bbetaine_bin.7.fa_scaffold_2722_1, Choline_bin.11.fa.renamed…	9.48517e-05	0.000187611	0.000164865	0.000169026	0.000140939	0.000137979	0.000129745	0.000268942	0.000218683	0.000183258	0.000265529	0.000312207	0.00027564	0.000197887	0.000290681
Bbetaine_bin.29.fa.renamed_Bbetaine_bin.29.fa_scaffold_15_20	rank: A; rbp:B6259_09105 phosphoglycerate kinase; K00927 (db=kegg)	20	Bbetaine_bin.15.fa.renamed_Bbetaine_bin.15.fa_scaffold_76_69, Bbetaine_bin.17.fa.renamed_Bbetaine_bin.17.fa_scaffold_4197_1, Bbetaine_bin.28.fa.renamed_Bbetaine_bin.28.fa_scaffold_253_22, Bbetaine_bin.29.fa.renamed_Bbetaine_bin.29.fa_scaffold_15_20, Bbetaine_bin.31.fa.renamed_Bbetaine_bin.31.fa_scaffold_758_12, Bbetaine_bin.7.fa.renamed_Bbetaine_bin.7.fa_scaffold_4_49, Choline_bin.11.fa.renamed_C…	0	0	0	0	0	0	0	0	0	0	0	4.93756e-05	0.000101716	0	0
Bbetaine_bin.29.fa.renamed_Bbetaine_bin.29.fa_scaffold_15_22	rank: A; ruk:A4V00_04655 phosphoglycerate mutase (2,3-diphosphoglycerate-independent); K15633 (db=kegg)	1	Bbetaine_bin.29.fa.renamed_Bbetaine_bin.29.fa_scaffold_15_22	0	0	0.000112995	0	0	0	2.7789e-05	0	0	0	3.49978e-05	0	0	0	0
Bbetaine_bin.29.fa.renamed_Bbetaine_bin.29.fa_scaffold_15_49	rank: A; ccel:CCDG5_1923 guaB; Inosine-5'-monophosphate dehydrogenase; K00088 (db=kegg)	3	Bbetaine_bin.29.fa.renamed_Bbetaine_bin.29.fa_scaffold_15_49, P74_bin.64.fa.renamed_P74_bin.64.fa_scaffold_589_32, P74_Sub1_bin.15.fa.renamed_P74_Sub1_bin.15.fa_scaffold_921_1	0	0	0	0	0	0	5.80683e-05	0	0	0	0	0	0	5.90437e-05	0
Bbetaine_bin.29.fa.renamed_Bbetaine_bin.29.fa_scaffold_15_50	rank: A; capr:EQM14_00325 elongation factor G; K02355 (db=kegg)	5	Bbetaine_bin.29.fa.renamed_Bbetaine_bin.29.fa_scaffold_15_50, Choline_bin.11.fa.renamed_Choline_bin.11.fa_scaffold_1076_15, P74_bin.138.fa.renamed_P74_bin.138.fa_scaffold_6817_1, P74_bin.59.fa.renamed_P74_bin.59.fa_scaffold_4076_4, P74_Sub1_bin.88.fa.renamed_P74_Sub1_bin.88.fa_scaffold_3802_1	0	0	0	0	0	0	0	0	0	0	0	0	0	2.06191e-05	1.91292e-05
Bbetaine_bin.29.fa.renamed_Bbetaine_bin.29.fa_scaffold_15_57	rank: A; rch:RUM_00400 Aspartyl aminopeptidase (db=kegg)	1	Bbetaine_bin.29.fa.renamed_Bbetaine_bin.29.fa_scaffold_15_57	0	0	0	0	0	0	3.0139e-05	0	0	6.81115e-05	0	0	0	0	0
Bbetaine_bin.29.fa.renamed_Bbetaine_bin.29.fa_scaffold_15_75	rank: A; capr:EQM14_05135 arginine--tRNA ligase; K01887 (db=kegg)	1	Bbetaine_bin.29.fa.renamed_Bbetaine_bin.29.fa_scaffold_15_75	0	0	0	0	0	0.000107331	5.04629e-05	0	9.72047e-05	0	3.17768e-05	0	9.5295e-05	0	0
Bbetaine_bin.29.fa.renamed_Bbetaine_bin.29.fa_scaffold_15_93	rank: A; rch:RUM_23400 argininosuccinate synthase; K01940 (db=kegg)	4	Bbetaine_bin.29.fa.renamed_Bbetaine_bin.29.fa_scaffold_15_93, Choline_bin.34.fa.renamed_Choline_bin.34.fa_scaffold_281_24, P74_bin.58.fa.renamed_P74_bin.58.fa_scaffold_18_161, P74_bin.87.fa.renamed_P74_bin.87.fa_scaffold_649_52	0	0	0	0	0	0	0	0	0	7.87696e-05	4.3897e-05	0	0	0	0
Bbetaine_bin.29.fa.renamed_Bbetaine_bin.29.fa_scaffold_163_23	rank: A; tbe:Trebr_0126 L-fucose isomerase; K01818 (db=kegg)	2	Bbetaine_bin.29.fa.renamed_Bbetaine_bin.29.fa_scaffold_163_23, P74_Sub1_bin.76.fa.renamed_P74_Sub1_bin.76.fa_scaffold_4841_5	3.55088e-05	0	0	0.000101243	0	0	4.85716e-05	0	4.67808e-05	0	9.17574e-05	6.67874e-05	2.29309e-05	4.93875e-05	4.58189e-05
Bbetaine_bin.29.fa.renamed_Bbetaine_bin.29.fa_scaffold_163_29	rank: C; fpla:A4U99_04215 nucleotide exchange factor GrpE; K03687 (db=kegg)	1	Bbetaine_bin.29.fa.renamed_Bbetaine_bin.29.fa_scaffold_163_29	0.000109129	0	0	0	0	0	0	0	0	0	0	0	0	0	0
Bbetaine_bin.29.fa.renamed_Bbetaine_bin.29.fa_scaffold_163_30	rank: A; ccel:CCDG5_1635 dnaK; Chaperone protein DnaK; K04043 (db=kegg)	8	Bbetaine_bin.15.fa.renamed_Bbetaine_bin.15.fa_scaffold_297_17, Bbetaine_bin.29.fa.renamed_Bbetaine_bin.29.fa_scaffold_163_30, Bbetaine_bin.32.fa.renamed_Bbetaine_bin.32.fa_scaffold_56_5, Choline_bin.16.fa.renamed_Choline_bin.16.fa_scaffold_17_357, P74_bin.138.fa.renamed_P74_bin.138.fa_scaffold_546_54, P74_bin.58.fa.renamed_P74_bin.58.fa_scaffold_174_25, P74_bin.87.fa.renamed_P74_bin.87.fa_scaffol…	0.000101347	4.45461e-05	0	9.63204e-05	5.01968e-05	9.82852e-05	4.62099e-05	0	8.90124e-05	5.22152e-05	0.000116395	0.00019062	0.00010908	2.34931e-05	6.53866e-05
Bbetaine_bin.29.fa.renamed_Bbetaine_bin.29.fa_scaffold_163_34	rank: A; rch:RUM_00620 Phosphomannomutase; K01835 (db=kegg)	1	Bbetaine_bin.29.fa.renamed_Bbetaine_bin.29.fa_scaffold_163_34	0	0	0	0	0	0	4.92427e-05	0	0	0	0	0	2.32477e-05	2.50349e-05	4.6452e-05
Bbetaine_bin.29.fa.renamed_Bbetaine_bin.29.fa_scaffold_163_42	rank: A; ccel:CCDG5_0774 alpha amylase; K05343 (db=kegg)	1	Bbetaine_bin.29.fa.renamed_Bbetaine_bin.29.fa_scaffold_163_42	0	0	0	0	0	0	0	0	5.2606e-05	0	0	3.75519e-05	0	0	0
Bbetaine_bin.29.fa.renamed_Bbetaine_bin.29.fa_scaffold_209_6	rank: C; coo:CCU_03380 Predicted transcriptional regulators; K10947 (db=kegg)	1	Bbetaine_bin.29.fa.renamed_Bbetaine_bin.29.fa_scaffold_209_6	0	0	0.000210024	0	0	0	0	0	0	0	0	0	0	0	0
Bbetaine_bin.29.fa.renamed_Bbetaine_bin.29.fa_scaffold_217_38	rank: C; obj:EIO64_13510 ferritin; K02217 (db=kegg)	11	Bbetaine_bin.29.fa.renamed_Bbetaine_bin.29.fa_scaffold_217_38, Bbetaine_bin.7.fa.renamed_Bbetaine_bin.7.fa_scaffold_58_25, Choline_bin.16.fa.renamed_Choline_bin.16.fa_scaffold_220_5, Choline_bin.21.fa.renamed_Choline_bin.21.fa_scaffold_98_70, Choline_bin.3.fa.renamed_Choline_bin.3.fa_scaffold_140_35, EnrichGB_bin.18.fa.renamed_GB_bin.18.fa_scaffold_1940_7, EnrichGB_bin.8.fa.renamed_GB_bin.8.fa_sc…	0	0.000321462	0	0.000173771	0	0.000177316	0.000166734	0.000197494	0.000321173	0	0.000104993	0	0	0	0
Bbetaine_bin.29.fa.renamed_Bbetaine_bin.29.fa_scaffold_226_2	rank: A; ruk:A4V00_08650 polyribonucleotide nucleotidyltransferase; K00962 (db=kegg)	1	Bbetaine_bin.29.fa.renamed_Bbetaine_bin.29.fa_scaffold_226_2	0	0	0	0	0	0	0	0	0	0	0	0	0	0	1.8222e-05
Bbetaine_bin.29.fa.renamed_Bbetaine_bin.29.fa_scaffold_226_29	rank: C; byl:A4V09_22570 hypothetical protein (db=kegg)	1	Bbetaine_bin.29.fa.renamed_Bbetaine_bin.29.fa_scaffold_226_29	0	0	0	2.53973e-05	0	0	0	0	0	0	1.53452e-05	0	3.45139e-05	0	0
Bbetaine_bin.29.fa.renamed_Bbetaine_bin.29.fa_scaffold_226_46	rank: C; capr:EQM14_10540 ybeY; rRNA maturation RNase YbeY; K07042 (db=kegg)	1	Bbetaine_bin.29.fa.renamed_Bbetaine_bin.29.fa_scaffold_226_46	0	0	0	0	0	0	0	0	0	0.000190632	0	0	0	0	0
Bbetaine_bin.29.fa.renamed_Bbetaine_bin.29.fa_scaffold_226_59	rank: E	1	Bbetaine_bin.29.fa.renamed_Bbetaine_bin.29.fa_scaffold_226_59	0	0	0	0.00051678	0	0.000263661	0	0	0	0	0.000156121	0.000681813	0.000702283	0	0.000116938
Bbetaine_bin.29.fa.renamed_Bbetaine_bin.29.fa_scaffold_226_8	rank: C; pod:PODO_11585 hypothetical protein; K01897 (db=kegg)	1	Bbetaine_bin.29.fa.renamed_Bbetaine_bin.29.fa_scaffold_226_8	0	0	0	0	0	0	2.98238e-05	0	0	0	0	0	0	0	0
Bbetaine_bin.29.fa.renamed_Bbetaine_bin.29.fa_scaffold_23_10	rank: A; obj:EIO64_02050 type IV secretory system conjugative DNA transfer family protein; K03205 (db=kegg)	1	Bbetaine_bin.29.fa.renamed_Bbetaine_bin.29.fa_scaffold_23_10	0	0	0	0	0	0	0	0	0	0	0	0	0	0	2.22278e-05
Bbetaine_bin.29.fa.renamed_Bbetaine_bin.29.fa_scaffold_23_100	rank: A; capr:EQM14_00710 PucR family transcriptional regulator; K02647 (db=kegg)	1	Bbetaine_bin.29.fa.renamed_Bbetaine_bin.29.fa_scaffold_23_100	0	0	0	0	0	0.000167519	3.93806e-05	0	0	0	0	0	0	0	0
Bbetaine_bin.29.fa.renamed_Bbetaine_bin.29.fa_scaffold_23_105	rank: A; ccel:CCDG5_1682 cysS; Cysteine-tRNA ligase; K01883 (db=kegg)	11	Bbetaine_bin.29.fa.renamed_Bbetaine_bin.29.fa_scaffold_23_105, Choline_bin.21.fa.renamed_Choline_bin.21.fa_scaffold_192_45, Choline_bin.38.fa.renamed_Choline_bin.38.fa_scaffold_699_14, EnrichGB_bin.18.fa.renamed_GB_bin.18.fa_scaffold_2090_1, EnrichGB_bin.8.fa.renamed_GB_bin.8.fa_scaffold_1734_12, P74_bin.58.fa.renamed_P74_bin.58.fa_scaffold_110_4, P74_bin.61.fa.renamed_P74_bin.61.fa_scaffold_1812…	0	5.87286e-05	0	6.34932e-05	0	0	6.09221e-05	0	0	0	0	0	0	0	0
Bbetaine_bin.29.fa.renamed_Bbetaine_bin.29.fa_scaffold_23_109	rank: A; capr:EQM14_09470 spoIVA; stage IV sporulation protein A; K06398 (db=kegg)	1	Bbetaine_bin.29.fa.renamed_Bbetaine_bin.29.fa_scaffold_23_109	4.22792e-05	0	5.87897e-05	6.02735e-05	0	6.1503e-05	5.78327e-05	0	0	0	3.64176e-05	0	2.73031e-05	0	5.45551e-05
Bbetaine_bin.29.fa.renamed_Bbetaine_bin.29.fa_scaffold_23_115	rank: A; csh:Closa_0829 glyceraldehyde-3-phosphate dehydrogenase, type I; K00134 (db=kegg)	19	Bbetaine_bin.15.fa.renamed_Bbetaine_bin.15.fa_scaffold_36_132, Bbetaine_bin.17.fa.renamed_Bbetaine_bin.17.fa_scaffold_4197_2, Bbetaine_bin.29.fa.renamed_Bbetaine_bin.29.fa_scaffold_23_115, Bbetaine_bin.31.fa.renamed_Bbetaine_bin.31.fa_scaffold_758_11, Bbetaine_bin.7.fa.renamed_Bbetaine_bin.7.fa_scaffold_4_48, Choline_bin.11.fa.renamed_Choline_bin.11.fa_scaffold_983_13, Choline_bin.34.fa.renamed_C…	0.000246671	0.000650532	0.000257248	0.000615396	0.000274895	0.000358828	0.000421768	9.99156e-05	0.000568705	0.000285948	0.000743652	0.000579944	0.000677003	0.000471738	0.000397865
Bbetaine_bin.29.fa.renamed_Bbetaine_bin.29.fa_scaffold_23_7	rank: A; obj:EIO64_02035 DUF4317 domain-containing protein (db=kegg)	1	Bbetaine_bin.29.fa.renamed_Bbetaine_bin.29.fa_scaffold_23_7	0	0	0	0	0	0	0	0	0	0	4.7123e-05	0	0	0	0
Bbetaine_bin.29.fa.renamed_Bbetaine_bin.29.fa_scaffold_23_77	rank: C; paej:H70737_22700 hypothetical protein; K03490 (db=kegg)	1	Bbetaine_bin.29.fa.renamed_Bbetaine_bin.29.fa_scaffold_23_77	0	0	0	0	0	0	5.07323e-05	0	0	0	0	0	0	0	0
Bbetaine_bin.29.fa.renamed_Bbetaine_bin.29.fa_scaffold_231_21	rank: C; rbp:B6259_07390 RNA-binding protein (db=kegg)	11	Bbetaine_bin.17.fa.renamed_Bbetaine_bin.17.fa_scaffold_3065_3, Bbetaine_bin.29.fa.renamed_Bbetaine_bin.29.fa_scaffold_231_21, Bbetaine_bin.31.fa.renamed_Bbetaine_bin.31.fa_scaffold_1640_17, Choline_bin.11.fa.renamed_Choline_bin.11.fa_scaffold_2107_20, EnrichGB_bin.38.fa.renamed_GB_bin.38.fa_scaffold_145_28, P74_bin.38.fa.renamed_P74_bin.38.fa_scaffold_1563_28, P74_bin.58.fa.renamed_P74_bin.58.fa_…	0	0	0	0	0	0	0	0	0	0	0.000141369	0	0	0	0
Bbetaine_bin.29.fa.renamed_Bbetaine_bin.29.fa_scaffold_239_10	rank: A; ruk:A4V00_03665 GGGtGRT protein (db=kegg)	4	Bbetaine_bin.15.fa.renamed_Bbetaine_bin.15.fa_scaffold_36_111, Bbetaine_bin.29.fa.renamed_Bbetaine_bin.29.fa_scaffold_239_10, Choline_bin.34.fa.renamed_Choline_bin.34.fa_scaffold_110_9, P74_Sub1_bin.15.fa.renamed_P74_Sub1_bin.15.fa_scaffold_293_12	0	0	8.62598e-05	0.000176874	0	0	8.48558e-05	0.00010051	8.17272e-05	9.58832e-05	0	5.83396e-05	4.00608e-05	0	4.00233e-05
Bbetaine_bin.29.fa.renamed_Bbetaine_bin.29.fa_scaffold_24_141	rank: A; cpy:Cphy_0541 carbamoyl-phosphate synthase, large subunit; K01955 (db=kegg)	15	Bbetaine_bin.29.fa.renamed_Bbetaine_bin.29.fa_scaffold_24_141, Bbetaine_bin.7.fa.renamed_Bbetaine_bin.7.fa_scaffold_92_12, Choline_bin.21.fa.renamed_Choline_bin.21.fa_scaffold_370_7, Choline_bin.38.fa.renamed_Choline_bin.38.fa_scaffold_5922_1, EnrichGB_bin.38.fa.renamed_GB_bin.38.fa_scaffold_111_19, EnrichGB_bin.8.fa.renamed_GB_bin.8.fa_scaffold_410_5, P74_bin.102.fa.renamed_P74_bin.102.fa_scaffo…	0	0	0	0	0	0	0	0	0	0	0	0	3.79167e-05	0	0
Bbetaine_bin.29.fa.renamed_Bbetaine_bin.29.fa_scaffold_24_146	rank: A; capr:EQM14_07950 phosphoribosylaminoimidazolesuccinocarboxamide synthase; K01923 (db=kegg)	1	Bbetaine_bin.29.fa.renamed_Bbetaine_bin.29.fa_scaffold_24_146	0	0.000116462	0	0	0	0	0	0	0	0	0	0	0	0	0
Bbetaine_bin.29.fa.renamed_Bbetaine_bin.29.fa_scaffold_24_156	rank: C; capr:EQM14_09780 efp; elongation factor P; K02356 (db=kegg)	1	Bbetaine_bin.29.fa.renamed_Bbetaine_bin.29.fa_scaffold_24_156	0.000112063	0	0	0	0	0.000163016	0	0.000181567	0	0	0.000193052	0	0	7.79313e-05	7.23002e-05
Bbetaine_bin.29.fa.renamed_Bbetaine_bin.29.fa_scaffold_24_180	rank: A; cth:Cthe_0344 malic protein NAD-binding protein; K00027 (db=kegg)	1	Bbetaine_bin.29.fa.renamed_Bbetaine_bin.29.fa_scaffold_24_180	0.000106617	0	0	0	0	0	3.64598e-05	0	0	0	0	0	6.88512e-05	7.41444e-05	0
Bbetaine_bin.29.fa.renamed_Bbetaine_bin.29.fa_scaffold_24_29	rank: A; fgi:OP10G_0991 alpha-mannosidase; K01191 (db=kegg)	1	Bbetaine_bin.29.fa.renamed_Bbetaine_bin.29.fa_scaffold_24_29	0	0	0	0	0	0	1.31876e-05	0	0	0	0	0	0	0	0
Bbetaine_bin.29.fa.renamed_Bbetaine_bin.29.fa_scaffold_24_31	rank: C; esr:ES1_09250 Propanediol utilization protein (db=kegg)	1	Bbetaine_bin.29.fa.renamed_Bbetaine_bin.29.fa_scaffold_24_31	0	0.000143151	0	0	0	0	0	0	0	0	0	0	0	0	0
Bbetaine_bin.29.fa.renamed_Bbetaine_bin.29.fa_scaffold_24_36	rank: C; capr:EQM14_08565 PHP domain-containing protein; K20859 (db=kegg)	1	Bbetaine_bin.29.fa.renamed_Bbetaine_bin.29.fa_scaffold_24_36	0	0	0	0	0	0	0	0	0	0	0	6.69014e-05	0	4.94718e-05	4.58971e-05
Bbetaine_bin.29.fa.renamed_Bbetaine_bin.29.fa_scaffold_24_50	rank: C; liv:LIV_0072 Putative internalin with one GW repeat (db=kegg)	1	Bbetaine_bin.29.fa.renamed_Bbetaine_bin.29.fa_scaffold_24_50	0	0	0	0	0	0.000143024	0	0	0	0	0	0	6.34925e-05	0	0
Bbetaine_bin.29.fa.renamed_Bbetaine_bin.29.fa_scaffold_24_87	rank: A; cfm:BJL90_02720 BMP family ABC transporter substrate-binding protein; K07335 (db=kegg)	1	Bbetaine_bin.29.fa.renamed_Bbetaine_bin.29.fa_scaffold_24_87	0	0	0	0	0	0	0	0	0	8.28194e-05	0	0	0	0	0
Bbetaine_bin.29.fa.renamed_Bbetaine_bin.29.fa_scaffold_264_10	rank: C; rbp:B6259_05345 1-(5-phosphoribosyl)-5-[(5-phosphoribosylamino)methylideneamino]imidazole-4-carboxamide isomerase; K01814 (db=kegg)	1	Bbetaine_bin.29.fa.renamed_Bbetaine_bin.29.fa_scaffold_264_10	8.68486e-05	0.000114521	0.000241528	0	0	0.000252675	5.9399e-05	0	0	0	7.48078e-05	0	0	0.000120794	0
Bbetaine_bin.29.fa.renamed_Bbetaine_bin.29.fa_scaffold_292_15	rank: A; cad:Curi_c06630 Band7 family protein (db=kegg)	3	Bbetaine_bin.29.fa.renamed_Bbetaine_bin.29.fa_scaffold_292_15, Choline_bin.34.fa.renamed_Choline_bin.34.fa_scaffold_189_29, P74_bin.101.fa.renamed_P74_bin.101.fa_scaffold_106_32	0	0	0	0	0	9.81262e-05	0	0	0	0	0	0	0	0	0
Bbetaine_bin.29.fa.renamed_Bbetaine_bin.29.fa_scaffold_292_26	rank: A; ckr:CKR_2707 hypothetical protein; K06001 (db=kegg)	2	Bbetaine_bin.29.fa.renamed_Bbetaine_bin.29.fa_scaffold_292_26, Choline_bin.3.fa.renamed_Choline_bin.3.fa_scaffold_227_20	0	0	0	0	0	5.99229e-05	0	0	0	0	0	0	0	0	0
Bbetaine_bin.29.fa.renamed_Bbetaine_bin.29.fa_scaffold_318_13	rank: A; rbp:B6259_06940 glycine--tRNA ligase; K01880 (db=kegg)	23	Bbetaine_bin.17.fa.renamed_Bbetaine_bin.17.fa_scaffold_2020_7, Bbetaine_bin.28.fa.renamed_Bbetaine_bin.28.fa_scaffold_40_78, Bbetaine_bin.29.fa.renamed_Bbetaine_bin.29.fa_scaffold_318_13, Bbetaine_bin.31.fa.renamed_Bbetaine_bin.31.fa_scaffold_3003_4, Bbetaine_bin.7.fa.renamed_Bbetaine_bin.7.fa_scaffold_370_18, Choline_bin.11.fa.renamed_Choline_bin.11.fa_scaffold_773_11, Choline_bin.21.fa.renamed_…	0	0.000117709	0	6.36292e-05	0	0	0.000122105	0	5.88016e-05	0	0	0	0	3.1039e-05	5.75925e-05
Bbetaine_bin.29.fa.renamed_Bbetaine_bin.29.fa_scaffold_354_20	rank: A; ccel:CCDG5_1611 ADH2; Aldehyde-alcohol dehydrogenase 2; K04072 (db=kegg)	5	Bbetaine_bin.15.fa.renamed_Bbetaine_bin.15.fa_scaffold_19_28, Bbetaine_bin.29.fa.renamed_Bbetaine_bin.29.fa_scaffold_354_20, Bbetaine_bin.7.fa.renamed_Bbetaine_bin.7.fa_scaffold_74_47, Choline_bin.27.fa.renamed_Choline_bin.27.fa_scaffold_348_7, P74_Sub1_bin.113.fa.renamed_P74_Sub1_bin.113.fa_scaffold_2615_4	0	0	0	0	0	0	1.63671e-05	0	0	0	0	0	1.5454e-05	1.66421e-05	0
Bbetaine_bin.29.fa.renamed_Bbetaine_bin.29.fa_scaffold_355_6	rank: C; rob:CK5_18590 transcriptional regulator, LacI family; K02529 (db=kegg)	1	Bbetaine_bin.29.fa.renamed_Bbetaine_bin.29.fa_scaffold_355_6	0	0	8.78282e-05	0	0	0	0	0	0	0	0.000108811	0	0	0	0
Bbetaine_bin.29.fa.renamed_Bbetaine_bin.29.fa_scaffold_375_9	rank: C; fpla:A4U99_02345 acid-soluble spore protein (db=kegg)	5	Bbetaine_bin.29.fa.renamed_Bbetaine_bin.29.fa_scaffold_375_9, Choline_bin.16.fa.renamed_Choline_bin.16.fa_scaffold_5_244, P74_bin.138.fa.renamed_P74_bin.138.fa_scaffold_182_63, P74_bin.37.fa.renamed_P74_bin.37.fa_scaffold_1878_12, P74_Sub1_bin.15.fa.renamed_P74_Sub1_bin.15.fa_scaffold_207_8	0	0	0.000439141	0	0	0	0	0	0	0	0	0	0	0	0
Bbetaine_bin.29.fa.renamed_Bbetaine_bin.29.fa_scaffold_38_2	rank: A; esu:EUS_09570 aspartate semialdehyde dehydrogenase; K00133 (db=kegg)	29	Bbetaine_bin.15.fa.renamed_Bbetaine_bin.15.fa_scaffold_0_257, Bbetaine_bin.17.fa.renamed_Bbetaine_bin.17.fa_scaffold_1921_7, Bbetaine_bin.28.fa.renamed_Bbetaine_bin.28.fa_scaffold_41_116, Bbetaine_bin.29.fa.renamed_Bbetaine_bin.29.fa_scaffold_38_2, Bbetaine_bin.7.fa.renamed_Bbetaine_bin.7.fa_scaffold_241_14, Choline_bin.11.fa.renamed_Choline_bin.11.fa_scaffold_1050_6, Choline_bin.16.fa.renamed_Ch…	0.000115798	0.000152694	8.05092e-05	0	8.60318e-05	0.0003369	0.000118798	9.38096e-05	0.000228836	0.000178982	4.98719e-05	0.000217801	0.00014956	4.02645e-05	3.73551e-05
Bbetaine_bin.29.fa.renamed_Bbetaine_bin.29.fa_scaffold_38_76	rank: C; eel:EUBELI_20283 esterase / lipase (db=kegg)	1	Bbetaine_bin.29.fa.renamed_Bbetaine_bin.29.fa_scaffold_38_76	0	0	0	0	0	0	0	0	0	0	0	6.46935e-05	0	0	0
Bbetaine_bin.29.fa.renamed_Bbetaine_bin.29.fa_scaffold_421_19	rank: A; capr:EQM14_13170 V-type ATP synthase subunit B; K02118 (db=kegg)	5	Bbetaine_bin.29.fa.renamed_Bbetaine_bin.29.fa_scaffold_421_19, Bbetaine_bin.31.fa.renamed_Bbetaine_bin.31.fa_scaffold_1078_8, Bbetaine_bin.7.fa.renamed_Bbetaine_bin.7.fa_scaffold_116_46, Choline_bin.11.fa.renamed_Choline_bin.11.fa_scaffold_216_58, Choline_bin.21.fa.renamed_Choline_bin.21.fa_scaffold_194_11	0	0	0	0	6.76233e-05	0	3.11261e-05	0	0	0	0	0	2.93896e-05	0	2.93621e-05
Bbetaine_bin.29.fa.renamed_Bbetaine_bin.29.fa_scaffold_421_3	rank: A; chd:Calhy_0450 Conserved carboxylase region; K01571 (db=kegg)	1	Bbetaine_bin.29.fa.renamed_Bbetaine_bin.29.fa_scaffold_421_3	0	0	6.30072e-05	0	0	0	3.09908e-05	0	0	0	0	0	0	0	0
Bbetaine_bin.29.fa.renamed_Bbetaine_bin.29.fa_scaffold_421_9	rank: C; msz:MSSIH_0979 Chitin binding protein (db=kegg)	1	Bbetaine_bin.29.fa.renamed_Bbetaine_bin.29.fa_scaffold_421_9	0	0	0	0	0	0.000110661	0	0	0	0	0	0	0	0	0
Bbetaine_bin.29.fa.renamed_Bbetaine_bin.29.fa_scaffold_435_24	rank: A; ccel:CCDG5_1614 aconitate hydratase; K01681 (db=kegg)	1	Bbetaine_bin.29.fa.renamed_Bbetaine_bin.29.fa_scaffold_435_24	0	0	0	4.60695e-05	0	0	2.2102e-05	0	0	0	0	3.03909e-05	0	0	4.16987e-05
Bbetaine_bin.29.fa.renamed_Bbetaine_bin.29.fa_scaffold_45_101	rank: C; ccel:CCDG5_1007 carB; Carbamoyl-phosphate synthase large chain; K01955 (db=kegg)	1	Bbetaine_bin.29.fa.renamed_Bbetaine_bin.29.fa_scaffold_45_101	0	0	0	0	0	0	1.35254e-05	0	0	0	0	1.85978e-05	0	0	0
Bbetaine_bin.29.fa.renamed_Bbetaine_bin.29.fa_scaffold_45_32	rank: A; btho:Btheta7330_02013 purH_1; Bifunctional purine biosynthesis protein PurH; K00602 (db=kegg)	7	Bbetaine_bin.28.fa.renamed_Bbetaine_bin.28.fa_scaffold_489_20, Bbetaine_bin.29.fa.renamed_Bbetaine_bin.29.fa_scaffold_45_32, P74_bin.138.fa.renamed_P74_bin.138.fa_scaffold_218_89, P74_bin.37.fa.renamed_P74_bin.37.fa_scaffold_926_15, P74_bin.40.fa.renamed_P74_bin.40.fa_scaffold_6674_3, P74_bin.59.fa.renamed_P74_bin.59.fa_scaffold_554_2, P74_bin.61.fa.renamed_P74_bin.61.fa_scaffold_525_36	0	0	0	0	0	0	0	0	0	0	0	0	6.85008e-05	0	0
Bbetaine_bin.29.fa.renamed_Bbetaine_bin.29.fa_scaffold_45_77	rank: A; ccel:CCDG5_0972 pfkA; 6-phosphofructokinase; K00850 (db=kegg)	20	Bbetaine_bin.15.fa.renamed_Bbetaine_bin.15.fa_scaffold_0_165, Bbetaine_bin.29.fa.renamed_Bbetaine_bin.29.fa_scaffold_45_77, Bbetaine_bin.31.fa.renamed_Bbetaine_bin.31.fa_scaffold_891_12, Bbetaine_bin.7.fa.renamed_Bbetaine_bin.7.fa_scaffold_6_55, Choline_bin.11.fa.renamed_Choline_bin.11.fa_scaffold_330_31, Choline_bin.21.fa.renamed_Choline_bin.21.fa_scaffold_383_16, Choline_bin.38.fa.renamed_Choli…	0	0	0	0	0	0	0	0	0	0.000100364	0	0	0	0	0
Bbetaine_bin.29.fa.renamed_Bbetaine_bin.29.fa_scaffold_45_89	rank: A; cpy:Cphy_1029 iron-containing alcohol dehydrogenase (db=kegg)	2	Bbetaine_bin.15.fa.renamed_Bbetaine_bin.15.fa_scaffold_7_6, Bbetaine_bin.29.fa.renamed_Bbetaine_bin.29.fa_scaffold_45_89	0	0	0	0	7.6662e-05	0	0	8.35927e-05	0	0	0	0	3.33179e-05	0	0
Bbetaine_bin.29.fa.renamed_Bbetaine_bin.29.fa_scaffold_49_22	rank: C; ccel:CCDG5_0589 hypothetical protein; K11068 (db=kegg)	1	Bbetaine_bin.29.fa.renamed_Bbetaine_bin.29.fa_scaffold_49_22	0	0	0	0	0	0	0	0.000150095	0	0	0	0	0	0	0
Bbetaine_bin.29.fa.renamed_Bbetaine_bin.29.fa_scaffold_49_26	rank: C; fpr:FP2_26660 Phosphotransferase System HPr (HPr) Family; K02784 (db=kegg)	3	Bbetaine_bin.15.fa.renamed_Bbetaine_bin.15.fa_scaffold_7_89, Bbetaine_bin.29.fa.renamed_Bbetaine_bin.29.fa_scaffold_49_26, Choline_bin.34.fa.renamed_Choline_bin.34.fa_scaffold_110_70	0	0	0.000658711	0.000675337	0.000703897	0.000689113	0.000485992	0.000767533	0.000624098	0.0010983	0.000816085	0.00222751	0.000917756	0.000823592	0.000916898
Bbetaine_bin.29.fa.renamed_Bbetaine_bin.29.fa_scaffold_49_64	rank: C; capr:EQM14_05240 TIGR00282 family metallophosphoesterase; K09769 (db=kegg)	1	Bbetaine_bin.29.fa.renamed_Bbetaine_bin.29.fa_scaffold_49_64	0	0	0	0	0	0	0	0	0	0	0	6.71305e-05	0	0	0
Bbetaine_bin.29.fa.renamed_Bbetaine_bin.29.fa_scaffold_49_72	rank: C; cthd:CDO33_11625 rubrerythrin family protein (db=kegg)	1	Bbetaine_bin.29.fa.renamed_Bbetaine_bin.29.fa_scaffold_49_72	0.000231596	0.000152694	0.000322037	0.000330165	0.000344127	0.0003369	0.000237596	0.000187619	0.000457672	0	0.000299231	0.000326702	0.00029912	0.000161058	0.000224131
Bbetaine_bin.29.fa.renamed_Bbetaine_bin.29.fa_scaffold_506_11	rank: A; ruk:A4V00_07175 elongation factor Tu; K02358 (db=kegg)	26	Bbetaine_bin.15.fa.renamed_Bbetaine_bin.15.fa_scaffold_228_92, Bbetaine_bin.17.fa.renamed_Bbetaine_bin.17.fa_scaffold_950_9, Bbetaine_bin.28.fa.renamed_Bbetaine_bin.28.fa_scaffold_62_70, Bbetaine_bin.29.fa.renamed_Bbetaine_bin.29.fa_scaffold_506_11, Bbetaine_bin.7.fa.renamed_Bbetaine_bin.7.fa_scaffold_120_30, Carnitine_bin.23.fa.renamed_Carnitine_bin.23.fa_scaffold_20_76, Choline_bin.11.fa.rename…	0.000467813	0.00109666	0.000505943	0.000963324	0.000540649	0.000756134	0.000746561	0.000505309	0.00116415	0.000803411	0.000761137	0.00127096	0.00110771	0.000578363	0.00063718
Bbetaine_bin.29.fa.renamed_Bbetaine_bin.29.fa_scaffold_506_12	rank: A; ruj:E5Z56_06510 fusA; elongation factor G; K02355 (db=kegg)	21	Bbetaine_bin.15.fa.renamed_Bbetaine_bin.15.fa_scaffold_228_91, Bbetaine_bin.17.fa.renamed_Bbetaine_bin.17.fa_scaffold_950_10, Bbetaine_bin.28.fa.renamed_Bbetaine_bin.28.fa_scaffold_62_71, Bbetaine_bin.29.fa.renamed_Bbetaine_bin.29.fa_scaffold_506_12, Choline_bin.16.fa.renamed_Choline_bin.16.fa_scaffold_75_42, Choline_bin.34.fa.renamed_Choline_bin.34.fa_scaffold_24_14, Choline_bin.38.fa.renamed_Ch…	5.99818e-05	0.000158187	0.000208513	8.55103e-05	0.000267379	0.000130882	0.000184607	0.000194368	0.000197556	0.000231775	5.16658e-05	2.82045e-05	5.81025e-05	4.17129e-05	5.80482e-05
Bbetaine_bin.29.fa.renamed_Bbetaine_bin.29.fa_scaffold_506_16	rank: A; ccel:CCDG5_1669 rpoB; DNA-directed RNA polymerase subunit beta; K03043 (db=kegg)	2	Bbetaine_bin.29.fa.renamed_Bbetaine_bin.29.fa_scaffold_506_16, P74_Sub1_bin.15.fa.renamed_P74_Sub1_bin.15.fa_scaffold_847_2	8.27129e-05	4.36269e-05	0	0.000117916	4.9161e-05	9.62571e-05	5.65705e-05	0.000107211	8.71756e-05	2.55689e-05	1.42491e-05	0.00017113	6.40972e-05	2.30083e-05	4.26916e-05
Bbetaine_bin.29.fa.renamed_Bbetaine_bin.29.fa_scaffold_54_38	rank: A; esu:EUS_00360 Formate-tetrahydrofolate ligase; K01938 (db=kegg)	7	Bbetaine_bin.29.fa.renamed_Bbetaine_bin.29.fa_scaffold_54_38, Carnitine_bin.23.fa.renamed_Carnitine_bin.23.fa_scaffold_44_41, EnrichGB_bin.38.fa.renamed_GB_bin.38.fa_scaffold_284_9, P74_bin.59.fa.renamed_P74_bin.59.fa_scaffold_3978_2, P74_bin.59.fa.renamed_P74_bin.59.fa_scaffold_699_37, P74_bin.61.fa.renamed_P74_bin.61.fa_scaffold_1593_36, P74_Sub1_bin.88.fa.renamed_P74_Sub1_bin.88.fa_scaffold_31…	0	0	0	0	0	0	0	0	0	0	0	0	0	0	9.67471e-05
Bbetaine_bin.29.fa.renamed_Bbetaine_bin.29.fa_scaffold_559_16	rank: E	6	Bbetaine_bin.17.fa.renamed_Bbetaine_bin.17.fa_scaffold_2656_1, Bbetaine_bin.17.fa.renamed_Bbetaine_bin.17.fa_scaffold_5679_1, Bbetaine_bin.29.fa.renamed_Bbetaine_bin.29.fa_scaffold_559_16, EnrichGB_bin.18.fa.renamed_GB_bin.18.fa_scaffold_6844_1, EnrichGB_bin.23.fa.renamed_GB_bin.23.fa_scaffold_3545_5, EnrichGB_bin.8.fa.renamed_GB_bin.8.fa_scaffold_141_70	0	0	0	0.000990495	0	0	0	0	0	0	0	0	0	0	0
Bbetaine_bin.29.fa.renamed_Bbetaine_bin.29.fa_scaffold_559_7	rank: A; capr:EQM14_15440 phosphoenolpyruvate carboxykinase (GTP); K01596 (db=kegg)	5	Bbetaine_bin.15.fa.renamed_Bbetaine_bin.15.fa_scaffold_60_63, Bbetaine_bin.29.fa.renamed_Bbetaine_bin.29.fa_scaffold_559_7, P74_bin.101.fa.renamed_P74_bin.101.fa_scaffold_84_47, P74_bin.138.fa.renamed_P74_bin.138.fa_scaffold_808_4, P74_bin.37.fa.renamed_P74_bin.37.fa_scaffold_1784_13	0	0	4.87934e-05	5.0025e-05	0	0.000102091	0	0	0	5.4237e-05	0	0	4.53213e-05	0	0
Bbetaine_bin.29.fa.renamed_Bbetaine_bin.29.fa_scaffold_560_7	rank: A; ccel:CCDG5_2074 infB; Translation initiation factor IF-2; K02519 (db=kegg)	16	Bbetaine_bin.17.fa.renamed_Bbetaine_bin.17.fa_scaffold_6464_1, Bbetaine_bin.28.fa.renamed_Bbetaine_bin.28.fa_scaffold_113_41, Bbetaine_bin.29.fa.renamed_Bbetaine_bin.29.fa_scaffold_560_7, Choline_bin.21.fa.renamed_Choline_bin.21.fa_scaffold_35_80, EnrichGB_bin.8.fa.renamed_GB_bin.8.fa_scaffold_515_7, P74_bin.102.fa.renamed_P74_bin.102.fa_scaffold_3260_12, P74_bin.147.fa.renamed_P74_bin.147.fa_sca…	0	0	0	0	0	0	0	0	0	0	0	0	1.6721e-05	0	0
Bbetaine_bin.29.fa.renamed_Bbetaine_bin.29.fa_scaffold_587_23	rank: C; fpla:A4U99_13190 hypothetical protein; K13993 (db=kegg)	1	Bbetaine_bin.29.fa.renamed_Bbetaine_bin.29.fa_scaffold_587_23	0	0	0	0	0	0.000210562	0	0	0.000190697	0	0	0	9.34751e-05	0	0
Bbetaine_bin.29.fa.renamed_Bbetaine_bin.29.fa_scaffold_61_32	rank: C; ccel:CCDG5_0537 hypothetical protein (db=kegg)	1	Bbetaine_bin.29.fa.renamed_Bbetaine_bin.29.fa_scaffold_61_32	0	0	0	0	0	0	0	0	0	0.000105629	0	0	0	0	0
Bbetaine_bin.29.fa.renamed_Bbetaine_bin.29.fa_scaffold_61_44	rank: C; ruk:A4V00_14180 hypothetical protein; K04486 (db=kegg)	1	Bbetaine_bin.29.fa.renamed_Bbetaine_bin.29.fa_scaffold_61_44	0	0	0	0	0	0	5.44113e-05	0	0	0	0	0	0	0	0
Bbetaine_bin.29.fa.renamed_Bbetaine_bin.29.fa_scaffold_61_47	rank: A; erb:A4V01_05560 hypothetical protein (db=kegg)	1	Bbetaine_bin.29.fa.renamed_Bbetaine_bin.29.fa_scaffold_61_47	0	8.06011e-05	0	0	0	0	0	0	0	0	0	0	0	0	0
Bbetaine_bin.29.fa.renamed_Bbetaine_bin.29.fa_scaffold_61_62	rank: A; gfe:Gferi_20845 sugar ABC transporter substrate-binding protein; K10117 (db=kegg)	1	Bbetaine_bin.29.fa.renamed_Bbetaine_bin.29.fa_scaffold_61_62	0	0	0	0	0	0	0	0	0	0.000142237	0	0	0	0	0
Bbetaine_bin.29.fa.renamed_Bbetaine_bin.29.fa_scaffold_61_63	rank: A; txy:Thexy_0509 Glycerol-3-phosphate-transporting ATPase; K10112 (db=kegg)	1	Bbetaine_bin.29.fa.renamed_Bbetaine_bin.29.fa_scaffold_61_63	0	0	0	0	0	0	0	0	0	0	0	0	0	0	3.62476e-05
Bbetaine_bin.29.fa.renamed_Bbetaine_bin.29.fa_scaffold_621_11	rank: A; cpy:Cphy_3037 Adenylosuccinate synthase; K01939 (db=kegg)	11	Bbetaine_bin.29.fa.renamed_Bbetaine_bin.29.fa_scaffold_621_11, Choline_bin.16.fa.renamed_Choline_bin.16.fa_scaffold_5_224, Choline_bin.3.fa.renamed_Choline_bin.3.fa_scaffold_671_10, Choline_bin.38.fa.renamed_Choline_bin.38.fa_scaffold_4095_1, EnrichGB_bin.38.fa.renamed_GB_bin.38.fa_scaffold_214_14, EnrichGB_bin.8.fa.renamed_GB_bin.8.fa_scaffold_279_12, P74_bin.138.fa.renamed_P74_bin.138.fa_scaffo…	0	0	0	0.000139506	0	0	0	0	0	0	0	0	6.31944e-05	0	0
Bbetaine_bin.29.fa.renamed_Bbetaine_bin.29.fa_scaffold_627_9	rank: C; glj:GKIL_4073 minD; septum site-determining protein MinD; K03609 (db=kegg)	1	Bbetaine_bin.29.fa.renamed_Bbetaine_bin.29.fa_scaffold_627_9	0	0	0	0	0	0	5.81868e-05	0	0	0	0	0	0	0	0
Bbetaine_bin.29.fa.renamed_Bbetaine_bin.29.fa_scaffold_634_8	rank: A; cmiu:B1H56_13530 rfbA; glucose-1-phosphate thymidylyltransferase; K00973 (db=kegg)	1	Bbetaine_bin.29.fa.renamed_Bbetaine_bin.29.fa_scaffold_634_8	6.57529e-05	0	0	0	0	0	0	0	0	0	0	0	0	0	0
Bbetaine_bin.29.fa.renamed_Bbetaine_bin.29.fa_scaffold_67_25	rank: A; ruj:E5Z56_10995 leucine--tRNA ligase; K01869 (db=kegg)	20	Bbetaine_bin.15.fa.renamed_Bbetaine_bin.15.fa_scaffold_10_96, Bbetaine_bin.17.fa.renamed_Bbetaine_bin.17.fa_scaffold_1197_8, Bbetaine_bin.28.fa.renamed_Bbetaine_bin.28.fa_scaffold_205_23, Bbetaine_bin.29.fa.renamed_Bbetaine_bin.29.fa_scaffold_67_25, Bbetaine_bin.7.fa.renamed_Bbetaine_bin.7.fa_scaffold_33_126, Choline_bin.16.fa.renamed_Choline_bin.16.fa_scaffold_34_84, Choline_bin.21.fa.renamed_Ch…	0	0	0	0	0	0	0	0	3.41122e-05	0	0	0	0	0	0
Bbetaine_bin.29.fa.renamed_Bbetaine_bin.29.fa_scaffold_67_4	rank: A; bpb:bpr_I0192 galE; UDP-galactose 4-epimerase GalE; K01784 (db=kegg)	1	Bbetaine_bin.29.fa.renamed_Bbetaine_bin.29.fa_scaffold_67_4	0	0	0	0	0	0	0	0	0	0	0	5.73161e-05	0	0	0
Bbetaine_bin.29.fa.renamed_Bbetaine_bin.29.fa_scaffold_67_72	rank: A; cthd:CDO33_09565 cysK; cysteine synthase A; K01738 (db=kegg)	2	Bbetaine_bin.29.fa.renamed_Bbetaine_bin.29.fa_scaffold_67_72, EnrichGB_bin.38.fa.renamed_GB_bin.38.fa_scaffold_66_80	6.68066e-05	0	0	0	0	0	0	0	0	0	0	0.000125655	0	0	0
Bbetaine_bin.29.fa.renamed_Bbetaine_bin.29.fa_scaffold_799_5	rank: A; bhan:CGC63_08980 pyridine nucleotide-disulfide oxidoreductase (db=kegg)	9	Bbetaine_bin.15.fa.renamed_Bbetaine_bin.15.fa_scaffold_30_142, Bbetaine_bin.29.fa.renamed_Bbetaine_bin.29.fa_scaffold_799_5, Bbetaine_bin.31.fa.renamed_Bbetaine_bin.31.fa_scaffold_8047_1, Bbetaine_bin.7.fa.renamed_Bbetaine_bin.7.fa_scaffold_149_34, Bbetaine_bin.7.fa.renamed_Bbetaine_bin.7.fa_scaffold_247_21, P74_bin.102.fa.renamed_P74_bin.102.fa_scaffold_1961_21, P74_bin.147.fa.renamed_P74_bin.14…	0	0	0	0	3.4072e-05	0	0	0	0	0	0	0	0	1.59463e-05	0
Bbetaine_bin.29.fa.renamed_Bbetaine_bin.29.fa_scaffold_81_34	rank: A; ibu:IB211_00072 Type II/IV secretion system ATP hydrolase TadA/VirB11/CpaF, TadA subfamily; K02283 (db=kegg)	1	Bbetaine_bin.29.fa.renamed_Bbetaine_bin.29.fa_scaffold_81_34	0	0	0	0	0	6.57722e-05	0	0	0	0	0	0	0	0	0
Bbetaine_bin.29.fa.renamed_Bbetaine_bin.29.fa_scaffold_81_53	rank: A; bpus:UP12_19565 helicase (db=kegg)	1	Bbetaine_bin.29.fa.renamed_Bbetaine_bin.29.fa_scaffold_81_53	0	0	2.87818e-05	0	0	0	0	0	0	0	0	0	0	0	0
Bbetaine_bin.29.fa.renamed_Bbetaine_bin.29.fa_scaffold_81_92	rank: E	1	Bbetaine_bin.29.fa.renamed_Bbetaine_bin.29.fa_scaffold_81_92	0.00028553	0	0	0	0	0	0.00087878	0	0	0	0	0	0	0	0
Bbetaine_bin.29.fa.renamed_Bbetaine_bin.29.fa_scaffold_81_99	rank: C; ert:EUR_26840 hypothetical protein (db=kegg)	1	Bbetaine_bin.29.fa.renamed_Bbetaine_bin.29.fa_scaffold_81_99	0	0	0	0	0	0	0.000326468	0	0	0	0	0	0	0	0
Bbetaine_bin.29.fa.renamed_Bbetaine_bin.29.fa_scaffold_923_7	rank: C; spav:Spa2297_28215 peptidase (db=kegg)	1	Bbetaine_bin.29.fa.renamed_Bbetaine_bin.29.fa_scaffold_923_7	6.18506e-05	0	8.60039e-05	0	0	0.000179947	4.2302e-05	0	0	0	5.32756e-05	0.0001745	7.98838e-05	4.30125e-05	7.98092e-05
Bbetaine_bin.29.fa.renamed_Bbetaine_bin.29.fa_scaffold_958_14	rank: A; esu:EUS_20480 Myosin-crossreactive antigen; K10254 (db=kegg)	6	Bbetaine_bin.29.fa.renamed_Bbetaine_bin.29.fa_scaffold_958_14, Carnitine_bin.23.fa.renamed_Carnitine_bin.23.fa_scaffold_263_16, Choline_bin.34.fa.renamed_Choline_bin.34.fa_scaffold_190_11, Choline_bin.34.fa.renamed_Choline_bin.34.fa_scaffold_2_417, EnrichGB_bin.23.fa.renamed_GB_bin.23.fa_scaffold_10187_3, P74_Sub1_bin.48.fa.renamed_P74_Sub1_bin.48.fa_scaffold_198_3	0	0	0	4.96904e-05	0	0	0	0.000112948	9.18406e-05	0	6.00464e-05	3.27795e-05	0	0	0
Bbetaine_bin.31.fa.renamed_Bbetaine_bin.31.fa_scaffold_1020_2	rank: A; cls:CXIVA_16480 ThyA; thymidylate synthase; K00560 (db=kegg)	2	Bbetaine_bin.31.fa.renamed_Bbetaine_bin.31.fa_scaffold_1020_2, P74_bin.38.fa.renamed_P74_bin.38.fa_scaffold_2773_26	0	0	0	0	0	0	0	0	0	0	0	0	4.75633e-05	0	0
Bbetaine_bin.31.fa.renamed_Bbetaine_bin.31.fa_scaffold_1081_1	rank: A; rto:RTO_01610 isoleucyl-tRNA synthetase; K01870 (db=kegg)	2	Bbetaine_bin.31.fa.renamed_Bbetaine_bin.31.fa_scaffold_1081_1, P74_bin.38.fa.renamed_P74_bin.38.fa_scaffold_3945_1	0	0	0	0	0	0	0	0	0	0	0	0	1.85405e-05	1.99659e-05	0
Bbetaine_bin.31.fa.renamed_Bbetaine_bin.31.fa_scaffold_1092_13	rank: C; rto:RTO_00400 single-strand binding protein; K03111 (db=kegg); Duplicate proteins: P74_bin.38.fa.renamed_P74_bin.38.fa_scaffold_5606_5	1	Bbetaine_bin.31.fa.renamed_Bbetaine_bin.31.fa_scaffold_1092_13	0	0.000184463	0.000583556	0.000199428	0.000207862	0	0.000191353	0	0.000368595	0.00021622	0.000120496	0	9.03384e-05	0.000194567	0.000180508
Bbetaine_bin.31.fa.renamed_Bbetaine_bin.31.fa_scaffold_1092_5	rank: A; rto:RTO_00480 Signal transduction histidine kinase (db=kegg); Duplicate proteins: P74_bin.38.fa.renamed_P74_bin.38.fa_scaffold_4693_8	1	Bbetaine_bin.31.fa.renamed_Bbetaine_bin.31.fa_scaffold_1092_5	0	0	0	0	0	0	0	0	0	0	0	0	2.87616e-05	0	0
Bbetaine_bin.31.fa.renamed_Bbetaine_bin.31.fa_scaffold_1179_4	rank: A; rto:RTO_30390 ornithine carbamoyltransferase; K00611 (db=kegg); Duplicate proteins: P74_bin.38.fa.renamed_P74_bin.38.fa_scaffold_2899_14	6	Bbetaine_bin.31.fa.renamed_Bbetaine_bin.31.fa_scaffold_1179_4, Bbetaine_bin.7.fa.renamed_Bbetaine_bin.7.fa_scaffold_116_60, Choline_bin.11.fa.renamed_Choline_bin.11.fa_scaffold_788_8, Choline_bin.38.fa.renamed_Choline_bin.38.fa_scaffold_661_12, EnrichGB_bin.8.fa.renamed_GB_bin.8.fa_scaffold_62_16, P74_bin.59.fa.renamed_P74_bin.59.fa_scaffold_3977_4	0	0	0	0	9.35693e-05	0	4.30688e-05	0	8.29617e-05	0.000194663	0	0	0	0	0
Bbetaine_bin.31.fa.renamed_Bbetaine_bin.31.fa_scaffold_1186_8	rank: A; rto:RTO_23930 histidyl-tRNA synthetase; K01892 (db=kegg)	1	Bbetaine_bin.31.fa.renamed_Bbetaine_bin.31.fa_scaffold_1186_8	0	0	0	0	0	0	0	8.00272e-05	0	0	0	0	0	0	0
Bbetaine_bin.31.fa.renamed_Bbetaine_bin.31.fa_scaffold_1186_9	rank: A; rto:RTO_23940 aspartyl-tRNA synthetase; K01876 (db=kegg)	1	Bbetaine_bin.31.fa.renamed_Bbetaine_bin.31.fa_scaffold_1186_9	3.4914e-05	0	0	0	0	0	0	0	0	0	0	0	0	0	0
Bbetaine_bin.31.fa.renamed_Bbetaine_bin.31.fa_scaffold_1280_7	rank: A; rto:RTO_18990 glucose-6-phosphate isomerase; K01810 (db=kegg)	3	Bbetaine_bin.31.fa.renamed_Bbetaine_bin.31.fa_scaffold_1280_7, P74_bin.147.fa.renamed_P74_bin.147.fa_scaffold_1633_53, P74_bin.64.fa.renamed_P74_bin.64.fa_scaffold_575_41	0.000118655	0.000104307	0.000219987	0.000338309	0.000352616	5.75351e-05	0.000162305	0.000320412	0.000260534	0.000366794	0.000272545	0.00026037	0.000280957	0.000247547	0.00033173
Bbetaine_bin.31.fa.renamed_Bbetaine_bin.31.fa_scaffold_1343_5	rank: A; rto:RTO_23610 hypothetical protein; K02341 (db=kegg); Duplicate proteins: P74_bin.38.fa.renamed_P74_bin.38.fa_scaffold_3609_15	1	Bbetaine_bin.31.fa.renamed_Bbetaine_bin.31.fa_scaffold_1343_5	0	0	0	0	0	0	0	0.000101721	0	0	0	0	0	0	0
Bbetaine_bin.31.fa.renamed_Bbetaine_bin.31.fa_scaffold_1640_5	rank: C; rho:RHOM_14555 rplE; 50S ribosomal protein L5; K02931 (db=kegg); Duplicate proteins: P74_bin.38.fa.renamed_P74_bin.38.fa_scaffold_1563_14	1	Bbetaine_bin.31.fa.renamed_Bbetaine_bin.31.fa_scaffold_1640_5	0	0	0	0	0	0	0	0.000187619	0	0	0	0	0	8.0529e-05	0
Bbetaine_bin.31.fa.renamed_Bbetaine_bin.31.fa_scaffold_1640_8	rank: C; rto:RTO_09730 LSU ribosomal protein L18P; K02881 (db=kegg); Duplicate proteins: P74_bin.38.fa.renamed_P74_bin.38.fa_scaffold_1563_18	1	Bbetaine_bin.31.fa.renamed_Bbetaine_bin.31.fa_scaffold_1640_8	0	0	0	0	0	0	0	0	0	0	0	0	0	0.000117847	0
Bbetaine_bin.31.fa.renamed_Bbetaine_bin.31.fa_scaffold_1640_9	rank: C; rto:RTO_09720 SSU ribosomal protein S5P; K02988 (db=kegg)	2	Bbetaine_bin.31.fa.renamed_Bbetaine_bin.31.fa_scaffold_1640_9, P74_bin.38.fa.renamed_P74_bin.38.fa_scaffold_1563_19	0	0	0.00017049	0	0	0	0	0	0	0.00018951	0	0	0	0	0
Bbetaine_bin.31.fa.renamed_Bbetaine_bin.31.fa_scaffold_1660_10	rank: A; rto:RTO_02150 Transketolase, C-terminal subunit; K00615 (db=kegg)	2	Bbetaine_bin.31.fa.renamed_Bbetaine_bin.31.fa_scaffold_1660_10, P74_bin.38.fa.renamed_P74_bin.38.fa_scaffold_3901_4	0.000199143	0.000262595	9.23035e-05	0.000189266	0.00019727	0.000193127	0.000227003	0.000322657	0.00026236	0.000102601	0.000400246	0.000187281	0.000342941	0.000323142	0.000471103
Bbetaine_bin.31.fa.renamed_Bbetaine_bin.31.fa_scaffold_1660_3	rank: A; rto:RTO_02210 6-phosphofructokinase; K21071 (db=kegg)	2	Bbetaine_bin.31.fa.renamed_Bbetaine_bin.31.fa_scaffold_1660_3, P74_bin.38.fa.renamed_P74_bin.38.fa_scaffold_3901_11	0	0	0	0	8.60318e-05	0	0	0	0	0	0	0	0	0	0
Bbetaine_bin.31.fa.renamed_Bbetaine_bin.31.fa_scaffold_1660_8	rank: A; rto:RTO_02170 transaldolase, putative, TalC family; K00616 (db=kegg); Duplicate proteins: P74_bin.38.fa.renamed_P74_bin.38.fa_scaffold_3901_6	1	Bbetaine_bin.31.fa.renamed_Bbetaine_bin.31.fa_scaffold_1660_8	0	0	0	0	0	0	0	0.000154915	0.000125965	0	0	0	0	0	0.000123375
Bbetaine_bin.31.fa.renamed_Bbetaine_bin.31.fa_scaffold_1660_9	rank: A; rto:RTO_02160 Transketolase, N-terminal subunit; K00615 (db=kegg)	2	Bbetaine_bin.31.fa.renamed_Bbetaine_bin.31.fa_scaffold_1660_9, P74_bin.38.fa.renamed_P74_bin.38.fa_scaffold_3901_5	0	0	0	0	0	0	0	0	0	0	0	0	0	0	4.82002e-05
Bbetaine_bin.31.fa.renamed_Bbetaine_bin.31.fa_scaffold_1787_7	rank: A; rto:RTO_31780 L-fucose isomerase and related proteins (db=kegg)	1	Bbetaine_bin.31.fa.renamed_Bbetaine_bin.31.fa_scaffold_1787_7	0	0	0	0	0	0	2.87995e-05	0	0	6.50844e-05	0	0	0	2.92833e-05	8.15021e-05
Bbetaine_bin.31.fa.renamed_Bbetaine_bin.31.fa_scaffold_2052_4	rank: A; rto:RTO_23420 purine nucleoside phosphorylase I, inosine and guanosine-specific; K03783 (db=kegg)	2	Bbetaine_bin.31.fa.renamed_Bbetaine_bin.31.fa_scaffold_2052_4, P74_bin.38.fa.renamed_P74_bin.38.fa_scaffold_7005_4	0	0	0	0	0	0	0	0	0	0	6.62505e-05	0	0	0	0
Bbetaine_bin.31.fa.renamed_Bbetaine_bin.31.fa_scaffold_2060_4	rank: A; rto:RTO_15940 haloacid dehalogenase superfamily, subfamily IA, variant 3 with third motif having DD or ED (db=kegg)	1	Bbetaine_bin.31.fa.renamed_Bbetaine_bin.31.fa_scaffold_2060_4	9.87851e-05	0	0	0	0	0	0	0	0	0	0	0	0	0	0
Bbetaine_bin.31.fa.renamed_Bbetaine_bin.31.fa_scaffold_2060_8	rank: A; rto:RTO_15980 selenium-dependent molybdenum hydroxylase 1 (db=kegg)	3	Bbetaine_bin.31.fa.renamed_Bbetaine_bin.31.fa_scaffold_2060_8, P74_bin.40.fa.renamed_P74_bin.40.fa_scaffold_2344_8, P74_Sub1_bin.88.fa.renamed_P74_Sub1_bin.88.fa_scaffold_8093_2	0	0	0	0	0	0	0	0	0	3.74178e-05	0	0	9.38008e-05	0	1.56189e-05
Bbetaine_bin.31.fa.renamed_Bbetaine_bin.31.fa_scaffold_2060_9	rank: A; rto:RTO_15990 hypothetical protein (db=kegg)	1	Bbetaine_bin.31.fa.renamed_Bbetaine_bin.31.fa_scaffold_2060_9	0	7.0294e-05	0	0	0	0	0	0	0	0	4.59178e-05	0	0	0	6.87869e-05
Bbetaine_bin.31.fa.renamed_Bbetaine_bin.31.fa_scaffold_2071_9	rank: A; rto:RTO_29440 Putative GTPases (G3E family) (db=kegg)	2	Bbetaine_bin.31.fa.renamed_Bbetaine_bin.31.fa_scaffold_2071_9, P74_bin.38.fa.renamed_P74_bin.38.fa_scaffold_5809_22	0	0	0	0	0	0	0	0	0.000124255	0	0	0	0	0	0
Bbetaine_bin.31.fa.renamed_Bbetaine_bin.31.fa_scaffold_2120_2	rank: C; rto:RTO_26080 Carbon dioxide concentrating mechanism/carboxysome shell protein (db=kegg)	1	Bbetaine_bin.31.fa.renamed_Bbetaine_bin.31.fa_scaffold_2120_2	0.000221741	0	0	0	0.000329484	0	0	0	0	0.000685463	0	0	0	0	0
Bbetaine_bin.31.fa.renamed_Bbetaine_bin.31.fa_scaffold_2120_8	rank: A; rto:RTO_26010 L-arabinose isomerase; K01804 (db=kegg)	1	Bbetaine_bin.31.fa.renamed_Bbetaine_bin.31.fa_scaffold_2120_8	0.000164123	0.000216417	7.60717e-05	0.000233975	0.00016258	0.000159165	0.000261917	0.000354556	0.000360372	0.000338234	0.000376984	0.000360144	0.000282633	0.000380452	0.000423554
Bbetaine_bin.31.fa.renamed_Bbetaine_bin.31.fa_scaffold_2146_4	rank: C; rto:RTO_15540 PTS HPr component phosphorylation site. (db=kegg)	1	Bbetaine_bin.31.fa.renamed_Bbetaine_bin.31.fa_scaffold_2146_4	0.000534453	0	0	0.000380959	0.00039707	0	0	0.000432967	0.000352055	0.000413035	0.000230178	0	0.000345139	0	0.000862041
Bbetaine_bin.31.fa.renamed_Bbetaine_bin.31.fa_scaffold_2219_1	rank: A; rto:RTO_04020 phosphoenolpyruvate carboxykinase (ATP); K01610 (db=kegg)	2	Bbetaine_bin.31.fa.renamed_Bbetaine_bin.31.fa_scaffold_2219_1, P74_bin.75.fa.renamed_P74_bin.75.fa_scaffold_56_118	0.000233761	0.000256869	0.000325046	0.000388792	0.000231562	0.000226699	0.000293109	0.000315621	0.000307966	0.000421528	0.000268469	0.000219837	0.000427714	0.000325127	0.000351906
Bbetaine_bin.31.fa.renamed_Bbetaine_bin.31.fa_scaffold_2219_2	rank: A; rto:RTO_04010 Membrane protease subunits, stomatin/prohibitin homologs (db=kegg)	1	Bbetaine_bin.31.fa.renamed_Bbetaine_bin.31.fa_scaffold_2219_2	0	7.89798e-05	0	0	0	0	0	0	0	0	0	0	7.73587e-05	0	0
Bbetaine_bin.31.fa.renamed_Bbetaine_bin.31.fa_scaffold_2312_4	rank: A; rto:RTO_09610 acetaldehyde dehydrogenase/alcohol dehydrogenase AdhE; K04072 (db=kegg); Duplicate proteins: P74_bin.38.fa.renamed_P74_bin.38.fa_scaffold_1563_31	1	Bbetaine_bin.31.fa.renamed_Bbetaine_bin.31.fa_scaffold_2312_4	0.00011843	0.000281096	0.000362291	0.000202601	0.000527922	0.000172278	0.000323995	0.00034539	0.000312049	0.000658979	0.000367238	0.000222751	0.000397694	0.000296493	0.000382041
Bbetaine_bin.31.fa.renamed_Bbetaine_bin.31.fa_scaffold_2312_6	rank: A; rto:RTO_09600 Phosphotransferase enzyme family. (db=kegg)	2	Bbetaine_bin.31.fa.renamed_Bbetaine_bin.31.fa_scaffold_2312_6, P74_bin.38.fa.renamed_P74_bin.38.fa_scaffold_1563_33	0	0.000218135	0.000115013	0.000117916	0	0	0.000169712	0	0.000217939	0.000255689	0.000213737	0	0.000106829	0.000230083	0.000160093
Bbetaine_bin.31.fa.renamed_Bbetaine_bin.31.fa_scaffold_2334_1	rank: A; rto:RTO_09920 iron-only hydrogenase maturation protein HydF (db=kegg)	2	Bbetaine_bin.31.fa.renamed_Bbetaine_bin.31.fa_scaffold_2334_1, P74_bin.38.fa.renamed_P74_bin.38.fa_scaffold_2767_1	0	0	0	0	0	0	0	0	0	0	0	0	0	3.13749e-05	0
Bbetaine_bin.31.fa.renamed_Bbetaine_bin.31.fa_scaffold_2334_10	rank: C; rto:RTO_09820 LSU ribosomal protein L16P; K02878 (db=kegg)	2	Bbetaine_bin.31.fa.renamed_Bbetaine_bin.31.fa_scaffold_2334_10, P74_bin.38.fa.renamed_P74_bin.38.fa_scaffold_1563_9	0	0	0	0	0	0	0	0	0	0	0	0	0	0.000105038	0
Bbetaine_bin.31.fa.renamed_Bbetaine_bin.31.fa_scaffold_2334_4	rank: A; rto:RTO_09880 LSU ribosomal protein L4P; K02926 (db=kegg)	2	Bbetaine_bin.31.fa.renamed_Bbetaine_bin.31.fa_scaffold_2334_4, P74_bin.38.fa.renamed_P74_bin.38.fa_scaffold_1563_3	0	0	0	0	0	0	0	0	0	0.000155637	0.000346935	0	0	0	0
Bbetaine_bin.31.fa.renamed_Bbetaine_bin.31.fa_scaffold_2334_8	rank: C; rto:RTO_09840 LSU ribosomal protein L22P; K02890 (db=kegg); Duplicate proteins: P74_bin.38.fa.renamed_P74_bin.38.fa_scaffold_1563_7	1	Bbetaine_bin.31.fa.renamed_Bbetaine_bin.31.fa_scaffold_2334_8	0	0	0	0	0	0	0	0	0	0.000249742	0	0	0	0.000112366	0
Bbetaine_bin.31.fa.renamed_Bbetaine_bin.31.fa_scaffold_2334_9	rank: A; rto:RTO_09830 SSU ribosomal protein S3P; K02982 (db=kegg); Duplicate proteins: P74_bin.38.fa.renamed_P74_bin.38.fa_scaffold_1563_8	2	Bbetaine_bin.31.fa.renamed_Bbetaine_bin.31.fa_scaffold_2334_9, P74_bin.113.fa.renamed_P74_bin.113.fa_scaffold_603_34	0	0	0	0	0	0	0	0	0	0	0	0	0	6.61882e-05	0
Bbetaine_bin.31.fa.renamed_Bbetaine_bin.31.fa_scaffold_2537_6	rank: A; rto:RTO_05650 conserved hypothetical protein TIGR00266 (db=kegg)	2	Bbetaine_bin.31.fa.renamed_Bbetaine_bin.31.fa_scaffold_2537_6, P74_bin.38.fa.renamed_P74_bin.38.fa_scaffold_6099_22	9.18223e-05	0.000242158	0.000510719	0.000261805	0.000545752	0	0.000314004	0.000297546	0.000120971	0.000567696	0	0	0	0	0
Bbetaine_bin.31.fa.renamed_Bbetaine_bin.31.fa_scaffold_2537_8	rank: C; rto:RTO_05630 endoribonuclease L-PSP, putative; K09022 (db=kegg)	1	Bbetaine_bin.31.fa.renamed_Bbetaine_bin.31.fa_scaffold_2537_8	0	0.00021988	0.000231866	0.000237719	0	0.000242568	0	0.000270172	0.000439365	0	0	0.000156817	0.000107683	0.000115962	0
Bbetaine_bin.31.fa.renamed_Bbetaine_bin.31.fa_scaffold_266_23	rank: A; rto:RTO_09300 L-rhamnose isomerase; K01813 (db=kegg)	2	Bbetaine_bin.31.fa.renamed_Bbetaine_bin.31.fa_scaffold_266_23, P74_bin.38.fa.renamed_P74_bin.38.fa_scaffold_1860_21	0	0.000131507	0	7.10881e-05	0	0	0	0	0.000131389	0	0	0	0	0	0
Bbetaine_bin.31.fa.renamed_Bbetaine_bin.31.fa_scaffold_266_26	rank: A; rto:RTO_09120 glycerol dehydratase, cobalamin-independent, large subunit; K00656 (db=kegg)	2	Bbetaine_bin.31.fa.renamed_Bbetaine_bin.31.fa_scaffold_266_26, P74_bin.38.fa.renamed_P74_bin.38.fa_scaffold_1860_18	0	0	0	0	0	3.59253e-05	0	0	3.25359e-05	3.81715e-05	0	0	0	0	0
Bbetaine_bin.31.fa.renamed_Bbetaine_bin.31.fa_scaffold_266_28	rank: A; rto:RTO_09100 Ribulose-5-phosphate 4-epimerase and related epimerases and aldolases; K01628 (db=kegg)	2	Bbetaine_bin.31.fa.renamed_Bbetaine_bin.31.fa_scaffold_266_28, P74_bin.38.fa.renamed_P74_bin.38.fa_scaffold_1860_16	0.000307655	0.000405682	0.000213899	0.000328947	0.000114286	0	0.00036823	0.000124618	0.000303989	0.000475524	0.000331252	0.000144665	0.000546364	0.000160464	0.000148869
Bbetaine_bin.31.fa.renamed_Bbetaine_bin.31.fa_scaffold_266_30	rank: A; rum:CK1_20690 NAD-dependent aldehyde dehydrogenases; K13922 (db=kegg); Duplicate proteins: P74_bin.38.fa.renamed_P74_bin.38.fa_scaffold_1860_14	2	Bbetaine_bin.31.fa.renamed_Bbetaine_bin.31.fa_scaffold_266_30, P74_bin.59.fa.renamed_P74_bin.59.fa_scaffold_913_25	0.000810337	0.00124662	0.00194057	0.00160447	0.00167232	0.000785857	0.00129318	0.00175057	0.00148274	0.00180915	0.0012021	0.00122778	0.00168619	0.00128359	0.00185888
Bbetaine_bin.31.fa.renamed_Bbetaine_bin.31.fa_scaffold_266_31	rank: A; rto:RTO_09070 Threonine dehydrogenase and related Zn-dependent dehydrogenases (db=kegg); Duplicate proteins: P74_bin.38.fa.renamed_P74_bin.38.fa_scaffold_1860_13	1	Bbetaine_bin.31.fa.renamed_Bbetaine_bin.31.fa_scaffold_266_31	0	0	0.000214691	0.00022011	0.000382364	0.000149733	3.51994e-05	0	0.000135607	0.000159095	0.000221653	4.84003e-05	0.000398827	7.15814e-05	0.000166023
Bbetaine_bin.31.fa.renamed_Bbetaine_bin.31.fa_scaffold_266_33	rank: C; rto:RTO_09050 Carbon dioxide concentrating mechanism/carboxysome shell protein (db=kegg); Duplicate proteins: P74_bin.38.fa.renamed_P74_bin.38.fa_scaffold_1860_11	1	Bbetaine_bin.31.fa.renamed_Bbetaine_bin.31.fa_scaffold_266_33	0.00155219	0.00116957	0.00154166	0.00158058	0.00296535	0.000645128	0.000454971	0.000718542	0	0.00137093	0.00190999	0.00166827	0.00200474	0.00231307	0.00443493
Bbetaine_bin.31.fa.renamed_Bbetaine_bin.31.fa_scaffold_266_35	rank: C; rto:RTO_09030 Carbon dioxide concentrating mechanism/carboxysome shell protein (db=kegg)	2	Bbetaine_bin.31.fa.renamed_Bbetaine_bin.31.fa_scaffold_266_35, P74_bin.38.fa.renamed_P74_bin.38.fa_scaffold_1860_9	0.00136929	0.00140434	0.00126934	0.00151828	0.00158248	0.000663963	0.00145679	0.00123254	0.0010022	0.00211643	0.00248995	0.00257546	0.00157202	0.0022219	0.00451533
Bbetaine_bin.31.fa.renamed_Bbetaine_bin.31.fa_scaffold_266_38	rank: A; rto:RTO_09000 Predicted NADH:ubiquinone oxidoreductase, subunit RnfC (db=kegg); Duplicate proteins: P74_bin.38.fa.renamed_P74_bin.38.fa_scaffold_1860_6	1	Bbetaine_bin.31.fa.renamed_Bbetaine_bin.31.fa_scaffold_266_38	0	0	0	0	6.89787e-05	0	3.175e-05	0	0	0	0	0	0.000179872	3.22834e-05	2.99507e-05
Bbetaine_bin.31.fa.renamed_Bbetaine_bin.31.fa_scaffold_266_39	rank: C; rto:RTO_08990 Carbon dioxide concentrating mechanism/carboxysome shell protein (db=kegg); Duplicate proteins: P74_bin.38.fa.renamed_P74_bin.38.fa_scaffold_1860_5	1	Bbetaine_bin.31.fa.renamed_Bbetaine_bin.31.fa_scaffold_266_39	0	0.000450573	0.000633515	0.000324752	0.000507729	0.000662754	0.000233701	0.000553631	0.000300113	0.000704192	0.000490543	0.000535577	0.00088265	0.000396044	0.000367427
Bbetaine_bin.31.fa.renamed_Bbetaine_bin.31.fa_scaffold_2699_1	rank: A; rto:RTO_22400 carbohydrate ABC transporter substrate-binding protein, CUT1 family (TC 3.A.1.1.-); K10117 (db=kegg)	2	Bbetaine_bin.31.fa.renamed_Bbetaine_bin.31.fa_scaffold_2699_1, P74_bin.38.fa.renamed_P74_bin.38.fa_scaffold_3806_26	0.000420612	0.000493004	0.000714835	0.000932753	0.00076387	0.000407906	0.000543381	0.000832928	0.000677273	0.00137246	0.000925872	0.000791117	0.00099595	0.000845013	0.00099502
Bbetaine_bin.31.fa.renamed_Bbetaine_bin.31.fa_scaffold_2770_5	rank: A; rto:RTO_20170 Pyruvate/oxaloacetate carboxyltransferase; K01571 (db=kegg)	1	Bbetaine_bin.31.fa.renamed_Bbetaine_bin.31.fa_scaffold_2770_5	0	0	0	0	0	0	0	0	0	0	0	0	2.85784e-05	0	0
Bbetaine_bin.31.fa.renamed_Bbetaine_bin.31.fa_scaffold_2899_1	rank: C; lacy:A4V08_08480 dihydrodipicolinate synthase family protein; K01714 (db=kegg)	1	Bbetaine_bin.31.fa.renamed_Bbetaine_bin.31.fa_scaffold_2899_1	0	0	0	0	0.000316035	0	0	0	0.000280207	0.000328742	0	0	0	0	0
Bbetaine_bin.31.fa.renamed_Bbetaine_bin.31.fa_scaffold_3003_1	rank: A; rto:RTO_15240 chaperone protein DnaK; K04043 (db=kegg)	1	Bbetaine_bin.31.fa.renamed_Bbetaine_bin.31.fa_scaffold_3003_1	4.16041e-05	0	0	0	0	0	0	0	0	0	0	0	0	0	0
Bbetaine_bin.31.fa.renamed_Bbetaine_bin.31.fa_scaffold_3297_2	rank: C; rto:RTO_16030 hypothetical protein (db=kegg)	1	Bbetaine_bin.31.fa.renamed_Bbetaine_bin.31.fa_scaffold_3297_2	0	0	0	0	0	0	0	0	0	0	0	0	0	0	0.000166023
Bbetaine_bin.31.fa.renamed_Bbetaine_bin.31.fa_scaffold_3683_4	rank: A; rto:RTO_15390 formate acetyltransferase 1; K00656 (db=kegg)	1	Bbetaine_bin.31.fa.renamed_Bbetaine_bin.31.fa_scaffold_3683_4	5.55091e-05	0.000219587	0.000192965	0.000158268	0.000164961	0	0.000113894	0.000179875	0.00014626	0.000343188	0.000119533	0	0.00010754	0.000193012	0.000214879
Bbetaine_bin.31.fa.renamed_Bbetaine_bin.31.fa_scaffold_3818_3	rank: A; rto:RTO_08590 Aerobic-type carbon monoxide dehydrogenase, middle subunit CoxM/CutM homologs (db=kegg)	2	Bbetaine_bin.31.fa.renamed_Bbetaine_bin.31.fa_scaffold_3818_3, P74_bin.38.fa.renamed_P74_bin.38.fa_scaffold_7428_4	0	0	0.000106556	0.000109246	0	0	5.24109e-05	0	0.000201914	0	0	0	0	0	4.94406e-05
Bbetaine_bin.31.fa.renamed_Bbetaine_bin.31.fa_scaffold_3818_5	rank: A; rto:RTO_08570 xanthine dehydrogenase, molybdenum binding subunit apoprotein (db=kegg)	2	Bbetaine_bin.31.fa.renamed_Bbetaine_bin.31.fa_scaffold_3818_5, P74_bin.38.fa.renamed_P74_bin.38.fa_scaffold_7428_2	0	0	0	8.09669e-05	8.43909e-05	0	0	0	0	0	0	0	0	0	3.66426e-05
Bbetaine_bin.31.fa.renamed_Bbetaine_bin.31.fa_scaffold_382_21	rank: A; blab:EYS05_04010 F0F1 ATP synthase subunit alpha; K02111 (db=kegg); Duplicate proteins: P74_bin.38.fa.renamed_P74_bin.38.fa_scaffold_1582_7	1	Bbetaine_bin.31.fa.renamed_Bbetaine_bin.31.fa_scaffold_382_21	0	0	5.76209e-05	0	0	0	0	0	0	0	3.56936e-05	0	0	0	0
Bbetaine_bin.31.fa.renamed_Bbetaine_bin.31.fa_scaffold_382_27	rank: A; rto:RTO_06140 hypothetical protein (db=kegg)	2	Bbetaine_bin.31.fa.renamed_Bbetaine_bin.31.fa_scaffold_382_27, P74_bin.38.fa.renamed_P74_bin.38.fa_scaffold_1582_1	0	0	0	0	0	0	0	0.00011448	0	0	0	0	0	0	0
Bbetaine_bin.31.fa.renamed_Bbetaine_bin.31.fa_scaffold_382_7	rank: A; rto:RTO_06350 gluconate transporter; K03299 (db=kegg)	2	Bbetaine_bin.31.fa.renamed_Bbetaine_bin.31.fa_scaffold_382_7, P74_bin.38.fa.renamed_P74_bin.38.fa_scaffold_1582_22	0	0	0	0	0	0	0	0	0	0	3.81186e-05	0	0	0	0
Bbetaine_bin.31.fa.renamed_Bbetaine_bin.31.fa_scaffold_382_8	rank: A; rto:RTO_06340 dihydrodipicolinate synthase; K01714 (db=kegg); Duplicate proteins: P74_bin.38.fa.renamed_P74_bin.38.fa_scaffold_1582_21	1	Bbetaine_bin.31.fa.renamed_Bbetaine_bin.31.fa_scaffold_382_8	0	0	0	0.000100388	0	0	0	0	0	0	0	0	0	0	0
Bbetaine_bin.31.fa.renamed_Bbetaine_bin.31.fa_scaffold_4044_2	rank: A; rto:RTO_14240 phosphoglucosamine mutase; K03431 (db=kegg)	2	Bbetaine_bin.31.fa.renamed_Bbetaine_bin.31.fa_scaffold_4044_2, P74_bin.38.fa.renamed_P74_bin.38.fa_scaffold_6288_15	0	0	0	0	0	0	0	0	0	0	0	4.14421e-05	0	0	0
Bbetaine_bin.31.fa.renamed_Bbetaine_bin.31.fa_scaffold_4150_2	rank: A; rto:RTO_29580 dipeptidase, putative; K01439 (db=kegg)	2	Bbetaine_bin.31.fa.renamed_Bbetaine_bin.31.fa_scaffold_4150_2, P74_bin.38.fa.renamed_P74_bin.38.fa_scaffold_5809_8	4.57098e-05	0	0	0	6.79198e-05	0	3.12627e-05	7.40602e-05	0	7.06508e-05	0	0	8.85554e-05	0	0.000147454
Bbetaine_bin.31.fa.renamed_Bbetaine_bin.31.fa_scaffold_4153_1	rank: A; rto:RTO_29940 Phosphomannomutase; K01835 (db=kegg)	1	Bbetaine_bin.31.fa.renamed_Bbetaine_bin.31.fa_scaffold_4153_1	0	6.4823e-05	0	0	0	0	0	0	0	0.000151966	0	0	6.34925e-05	0	6.34332e-05
Bbetaine_bin.31.fa.renamed_Bbetaine_bin.31.fa_scaffold_440_13	rank: A; ehl:EHLA_2583 consensus disorder prediction (db=kegg)	1	Bbetaine_bin.31.fa.renamed_Bbetaine_bin.31.fa_scaffold_440_13	5.67947e-05	0	0	0	0	0	0	0	0	0	0	0	0	0	0
Bbetaine_bin.31.fa.renamed_Bbetaine_bin.31.fa_scaffold_440_15	rank: A; ehl:EHLA_2581 Superfamilies 1 and 2 helicase C-terminal domain profile. (db=kegg)	1	Bbetaine_bin.31.fa.renamed_Bbetaine_bin.31.fa_scaffold_440_15	0	0	1.37037e-05	0	0	0	0	0	0	0	0	0	0	0	0
Bbetaine_bin.31.fa.renamed_Bbetaine_bin.31.fa_scaffold_4672_2	rank: A; rto:RTO_10920 Aerobic-type carbon monoxide dehydrogenase, middle subunit CoxM/CutM homologs; K13479 (db=kegg)	2	Bbetaine_bin.31.fa.renamed_Bbetaine_bin.31.fa_scaffold_4672_2, P74_bin.38.fa.renamed_P74_bin.38.fa_scaffold_4179_11	0	0	0	0	0	0	0	0	9.27714e-05	0	0	0	0	0	0
Bbetaine_bin.31.fa.renamed_Bbetaine_bin.31.fa_scaffold_5116_1	rank: A; rto:RTO_08070 pyruvate, phosphate dikinase; K01006 (db=kegg)	1	Bbetaine_bin.31.fa.renamed_Bbetaine_bin.31.fa_scaffold_5116_1	0.00023767	0.000313398	0.000297434	0.000101647	0.000105946	0.000172868	0.000146296	7.70159e-05	0.000250493	0.000183676	0.000204719	0.000357621	0.000322313	0.00018181	0.000260677
Bbetaine_bin.31.fa.renamed_Bbetaine_bin.31.fa_scaffold_5116_2	rank: A; rto:RTO_08080 Aspartyl aminopeptidase (db=kegg)	1	Bbetaine_bin.31.fa.renamed_Bbetaine_bin.31.fa_scaffold_5116_2	0.000105805	0.000279035	0.000147123	0.000301674	0.000157215	0.000153914	0.000217093	0	0.000139393	0	0	0.000199006	0.000273308	7.35798e-05	0.000273053
Bbetaine_bin.31.fa.renamed_Bbetaine_bin.31.fa_scaffold_6278_3	rank: A; rto:RTO_10280 transcriptional regulator, CdaR family; K02647 (db=kegg); Duplicate proteins: P74_bin.38.fa.renamed_P74_bin.38.fa_scaffold_5678_5	1	Bbetaine_bin.31.fa.renamed_Bbetaine_bin.31.fa_scaffold_6278_3	0	0	0	8.16342e-05	0	0	0	0	0	0	0	0	0	0	0
Bbetaine_bin.31.fa.renamed_Bbetaine_bin.31.fa_scaffold_6290_4	rank: C; cct:CC1_31900 GMP synthase (glutamine-hydrolyzing), C-terminal domain or B subunit; K01951 (db=kegg)	2	Bbetaine_bin.31.fa.renamed_Bbetaine_bin.31.fa_scaffold_6290_4, P74_bin.38.fa.renamed_P74_bin.38.fa_scaffold_14010_5	0	0	0	0	0	0	0.00012843	0	0.00024739	0	0	0	0.00024253	0	0
Bbetaine_bin.31.fa.renamed_Bbetaine_bin.31.fa_scaffold_6773_4	rank: C; ehl:EHLA_2711 PrgI family protein (db=kegg)	1	Bbetaine_bin.31.fa.renamed_Bbetaine_bin.31.fa_scaffold_6773_4	0	0	0	0	0	0	0	0	0.000219683	0	0	0	0	0	0
Bbetaine_bin.31.fa.renamed_Bbetaine_bin.31.fa_scaffold_7250_1	rank: A; rto:RTO_01600 glycogen/starch/alpha-glucan phosphorylases; K00688 (db=kegg)	2	Bbetaine_bin.31.fa.renamed_Bbetaine_bin.31.fa_scaffold_7250_1, P74_bin.38.fa.renamed_P74_bin.38.fa_scaffold_15033_3	0	0	0	0	0	0	0	0	0	0	0	5.11805e-05	0	0	0
Bbetaine_bin.31.fa.renamed_Bbetaine_bin.31.fa_scaffold_7250_2	rank: A; rto:RTO_01590 SpoIID/LytB domain; K06381 (db=kegg)	2	Bbetaine_bin.31.fa.renamed_Bbetaine_bin.31.fa_scaffold_7250_2, P74_bin.38.fa.renamed_P74_bin.38.fa_scaffold_15033_2	6.94789e-05	9.16166e-05	0	9.90495e-05	0.000103238	0	0	0.000225143	9.15344e-05	0	5.98462e-05	0	4.48681e-05	9.66348e-05	4.48261e-05
Bbetaine_bin.31.fa.renamed_Bbetaine_bin.31.fa_scaffold_731_11	rank: A; rto:RTO_10570 L-fucose isomerase; K01818 (db=kegg); Duplicate proteins: P74_bin.38.fa.renamed_P74_bin.38.fa_scaffold_3996_5	2	Bbetaine_bin.31.fa.renamed_Bbetaine_bin.31.fa_scaffold_731_11, P74_Sub1_bin.88.fa.renamed_P74_Sub1_bin.88.fa_scaffold_8883_2	6.95949e-05	0.000275309	0.000193545	0.000248037	0.000310232	0.000253097	0.000380788	0.000338278	0.000320905	0.000537842	0.000149865	0	0.000292129	0.000169393	0.00047146
Bbetaine_bin.31.fa.renamed_Bbetaine_bin.31.fa_scaffold_731_13	rank: A; rto:RTO_10590 pyruvate:ferredoxin (flavodoxin) oxidoreductase, homodimeric; K03737 (db=kegg)	3	Bbetaine_bin.31.fa.renamed_Bbetaine_bin.31.fa_scaffold_731_13, Choline_bin.11.fa.renamed_Choline_bin.11.fa_scaffold_884_4, P74_bin.38.fa.renamed_P74_bin.38.fa_scaffold_3996_7	0	0	0	0	0	0	0	0	2.31342e-05	0	1.51254e-05	0	0	0	0
Bbetaine_bin.31.fa.renamed_Bbetaine_bin.31.fa_scaffold_731_4	rank: C; rto:RTO_10490 Fucose dissimilation pathway protein FucU; K02431 (db=kegg); Duplicate proteins: P74_bin.38.fa.renamed_P74_bin.38.fa_scaffold_3157_16	1	Bbetaine_bin.31.fa.renamed_Bbetaine_bin.31.fa_scaffold_731_4	0.000141794	0.000560918	0.000591496	0	0.00063207	0	0.000775824	0.000689214	0.00037361	0.000876647	0.000122135	0.000400043	0.00073254	9.8607e-05	0.000823337
Bbetaine_bin.31.fa.renamed_Bbetaine_bin.31.fa_scaffold_731_5	rank: A; rto:RTO_10500 monosaccharide ABC transporter substrate-binding protein, CUT2 family (TC 3.A.1.2.-); K10439 (db=kegg)	2	Bbetaine_bin.31.fa.renamed_Bbetaine_bin.31.fa_scaffold_731_5, P74_bin.38.fa.renamed_P74_bin.38.fa_scaffold_3157_17	0.000112063	0.000443306	0.000545385	0.000319514	0.000582796	8.1508e-05	0.00038322	0.000363134	0.00036909	0.000606229	0.000579157	0.000421551	0.000434207	0.000428622	0.000614552
Bbetaine_bin.31.fa.renamed_Bbetaine_bin.31.fa_scaffold_731_7	rank: A; rto:RTO_10520 monosaccharide ABC transporter ATP-binding protein, CUT2 family (TC 3.A.1.2.-); K10441 (db=kegg)	2	Bbetaine_bin.31.fa.renamed_Bbetaine_bin.31.fa_scaffold_731_7, P74_bin.38.fa.renamed_P74_bin.38.fa_scaffold_3157_19	0	0.00011016	5.80828e-05	0	0.000186201	0	8.5706e-05	6.76783e-05	0.000110061	6.45627e-05	7.19594e-05	0	2.69748e-05	2.90485e-05	2.69496e-05
Bbetaine_bin.31.fa.renamed_Bbetaine_bin.31.fa_scaffold_758_11	rank: A; rto:RTO_17440 glyceraldehyde-3-phosphate dehydrogenase, type I; K00134 (db=kegg)	1	Bbetaine_bin.31.fa.renamed_Bbetaine_bin.31.fa_scaffold_758_11	0	0	8.5245e-05	0	9.10925e-05	0	0	0	0	9.47552e-05	0	0	0	0	3.95525e-05
Bbetaine_bin.31.fa.renamed_Bbetaine_bin.31.fa_scaffold_758_12	rank: A; rto:RTO_17450 3-phosphoglycerate kinase; K00927 (db=kegg)	1	Bbetaine_bin.31.fa.renamed_Bbetaine_bin.31.fa_scaffold_758_12	0.000104218	0.000206137	0.000217375	0.000148574	0.000387143	0.000151605	0.000356394	0.000168857	0.000205952	0.000241626	0.000269308	0.000245026	0.000403812	0.000616047	0.000369816
Bbetaine_bin.31.fa.renamed_Bbetaine_bin.31.fa_scaffold_758_15	rank: A; rto:RTO_17480 2,3-bisphosphoglycerate-independent phosphoglycerate mutase; K15633 (db=kegg)	1	Bbetaine_bin.31.fa.renamed_Bbetaine_bin.31.fa_scaffold_758_15	4.06309e-05	5.35769e-05	0.000338986	0.000347542	6.03732e-05	0.000236421	8.33671e-05	0.000329157	0.000321173	6.28007e-05	0.000209987	0.000152843	0.000288625	0.000141279	0.000157285
Bbetaine_bin.31.fa.renamed_Bbetaine_bin.31.fa_scaffold_759_1	rank: A; rto:RTO_09930 Uncharacterized flavoproteins (db=kegg)	2	Bbetaine_bin.31.fa.renamed_Bbetaine_bin.31.fa_scaffold_759_1, P74_bin.38.fa.renamed_P74_bin.38.fa_scaffold_2767_2	0	0	0	0.000153963	8.02369e-05	0	0.00018466	0	0	0	0	0	3.48715e-05	0	6.96779e-05
Bbetaine_bin.31.fa.renamed_Bbetaine_bin.31.fa_scaffold_825_10	rank: A; rto:RTO_15700 chaperonin GroL; K04077 (db=kegg)	1	Bbetaine_bin.31.fa.renamed_Bbetaine_bin.31.fa_scaffold_825_10	0	5.07103e-05	0	0	0.000114286	0	0.000157813	0	0	0.000118881	0	0	4.96694e-05	0.000106976	0.000124058
Bbetaine_bin.31.fa.renamed_Bbetaine_bin.31.fa_scaffold_825_11	rank: A; rto:RTO_15710 inosine-5'-monophosphate dehydrogenase; K00088 (db=kegg)	1	Bbetaine_bin.31.fa.renamed_Bbetaine_bin.31.fa_scaffold_825_11	8.59532e-05	0.00022668	0.000179278	0.000122535	0.000191576	6.25175e-05	8.818e-05	0.000139264	0.000113238	0.000132853	0.000111055	0.000161667	0.000138767	0.000209209	0.000305003
Bbetaine_bin.31.fa.renamed_Bbetaine_bin.31.fa_scaffold_8285_3	rank: A; lacy:A4V08_28040 IS66 family transposase (db=kegg)	1	Bbetaine_bin.31.fa.renamed_Bbetaine_bin.31.fa_scaffold_8285_3	0	0	0	0	0	0	0	6.26558e-05	0	0	0	0	0	0	0
Bbetaine_bin.31.fa.renamed_Bbetaine_bin.31.fa_scaffold_8372_1	rank: A; rto:RTO_24820 threonyl-tRNA synthetase/Ser-tRNA(Thr) hydrolase; K01868 (db=kegg)	1	Bbetaine_bin.31.fa.renamed_Bbetaine_bin.31.fa_scaffold_8372_1	0	0	0	0	0	0	0	0.000182056	0	0	4.83932e-05	0	0.000145126	0	3.62476e-05
Bbetaine_bin.31.fa.renamed_Bbetaine_bin.31.fa_scaffold_844_14	rank: A; byl:A4V09_17825 elongation factor G; K02355 (db=kegg)	2	Bbetaine_bin.31.fa.renamed_Bbetaine_bin.31.fa_scaffold_844_14, P74_bin.38.fa.renamed_P74_bin.38.fa_scaffold_2920_2	0.000106075	0.000139873	0	0.000151221	0.000157616	0	3.62742e-05	0	0	8.19765e-05	0	0	3.42504e-05	7.37671e-05	0.000171092
Bbetaine_bin.31.fa.renamed_Bbetaine_bin.31.fa_scaffold_861_1	rank: A; rto:RTO_14660 DNA-directed RNA polymerase subunit beta'; K03046 (db=kegg)	2	Bbetaine_bin.31.fa.renamed_Bbetaine_bin.31.fa_scaffold_861_1, P74_bin.38.fa.renamed_P74_bin.38.fa_scaffold_2920_16	0	2.2255e-05	2.34683e-05	0	2.50781e-05	0	2.30863e-05	0	0	2.60864e-05	1.45375e-05	0	3.26974e-05	2.34741e-05	1.08889e-05
Bbetaine_bin.31.fa.renamed_Bbetaine_bin.31.fa_scaffold_891_12	rank: A; rto:RTO_23100 6-phosphofructokinase; K00850 (db=kegg)	2	Bbetaine_bin.31.fa.renamed_Bbetaine_bin.31.fa_scaffold_891_12, P74_bin.38.fa.renamed_P74_bin.38.fa_scaffold_3265_9	0	0	0	8.73966e-05	0	0	0	0	8.07657e-05	0	0	0	0	0	0
Bbetaine_bin.31.fa.renamed_Bbetaine_bin.31.fa_scaffold_9076_2	rank: A; rto:RTO_03150 Uncharacterized oxidoreductases, Fe-dependent alcohol dehydrogenase family; K19955 (db=kegg)	2	Bbetaine_bin.31.fa.renamed_Bbetaine_bin.31.fa_scaffold_9076_2, P74_bin.38.fa.renamed_P74_bin.38.fa_scaffold_16880_1	0	0	0	0	0	0	3.59994e-05	0	0	0	0	0	0	0	0
Bbetaine_bin.31.fa.renamed_Bbetaine_bin.31.fa_scaffold_910_4	rank: C; rto:RTO_05740 ribose-5-phosphate isomerase; K01808 (db=kegg)	2	Bbetaine_bin.31.fa.renamed_Bbetaine_bin.31.fa_scaffold_910_4, P74_bin.38.fa.renamed_P74_bin.38.fa_scaffold_4208_11	0	0	0	0	0	0	0	0	0	0	0.00012131	0	0.000181898	0	0
Bbetaine_bin.31.fa.renamed_Bbetaine_bin.31.fa_scaffold_935_10	rank: A; rto:RTO_24210 probable carbamoyltransferase YgeW (db=kegg)	2	Bbetaine_bin.31.fa.renamed_Bbetaine_bin.31.fa_scaffold_935_10, P74_bin.38.fa.renamed_P74_bin.38.fa_scaffold_2773_8	0.000470158	0.000482192	0.000435839	0.000372366	0.000310491	0.000531947	0.000357287	0.000677122	0.00048176	0.000968925	0.000809949	0.000540409	0.000742178	0.000617591	0.000707781
Bbetaine_bin.31.fa.renamed_Bbetaine_bin.31.fa_scaffold_935_4	rank: A; rto:RTO_24270 putative selenate reductase, YgfK subunit; K12527 (db=kegg)	3	Bbetaine_bin.31.fa.renamed_Bbetaine_bin.31.fa_scaffold_935_4, P74_bin.38.fa.renamed_P74_bin.38.fa_scaffold_2773_2, P74_Sub1_bin.101.fa.renamed_P74_Sub1_bin.101.fa_scaffold_26_127	2.08854e-05	0	0	0	0	3.03818e-05	0	0	0	0	0	0	0	0	0
Bbetaine_bin.31.fa.renamed_Bbetaine_bin.31.fa_scaffold_935_6	rank: A; rto:RTO_24250 putative selenium metabolism protein SsnA (db=kegg)	3	Bbetaine_bin.31.fa.renamed_Bbetaine_bin.31.fa_scaffold_935_6, P74_bin.38.fa.renamed_P74_bin.38.fa_scaffold_2773_4, P74_Sub1_bin.101.fa.renamed_P74_Sub1_bin.101.fa_scaffold_26_126	4.68397e-05	0.000123528	0.000195393	0	0.000208796	0.000136274	3.20354e-05	7.58909e-05	0.000123417	0.000289589	8.06916e-05	0.000176199	0.000120992	9.77206e-05	9.06596e-05
Bbetaine_bin.31.fa.renamed_Bbetaine_bin.31.fa_scaffold_935_9	rank: A; rto:RTO_24220 M20/DapE family protein YgeY/putative selenium metabolism hydrolase (db=kegg); Duplicate proteins: P74_bin.38.fa.renamed_P74_bin.38.fa_scaffold_2773_7	1	Bbetaine_bin.31.fa.renamed_Bbetaine_bin.31.fa_scaffold_935_9	0.000476972	0.000628947	0.000464263	0.000679973	0.000708729	0.000485691	0.000489328	0.000540962	0.000502706	0.000737226	0.000493013	0.000538273	0.00049283	0.000563888	0.000553916
Bbetaine_bin.32.fa.renamed_Bbetaine_bin.32.fa_scaffold_1054_1	rank: C; bhf:C3V43_08015 hypothetical protein; K06142 (db=kegg)	1	Bbetaine_bin.32.fa.renamed_Bbetaine_bin.32.fa_scaffold_1054_1	0.000370006	0.000650532	0.000685995	0.000351655	0.000733052	0.00161473	0.00101224	0.000999156	0.000812436	0.000762527	0.000637416	0.000811922	0.000876122	0.000343082	0.00079573
Bbetaine_bin.32.fa.renamed_Bbetaine_bin.32.fa_scaffold_1054_6	rank: A; bis:DXK01_002580 acetylornithine carbamoyltransferase; K13043 (db=kegg)	1	Bbetaine_bin.32.fa.renamed_Bbetaine_bin.32.fa_scaffold_1054_6	0	0	0	0	0	0	0	0	0	0	0	6.16419e-05	0	0	0
Bbetaine_bin.32.fa.renamed_Bbetaine_bin.32.fa_scaffold_106_11	rank: C; bhl:Bache_1829 Redoxin domain protein (db=kegg)	1	Bbetaine_bin.32.fa.renamed_Bbetaine_bin.32.fa_scaffold_106_11	0	0	0	0.000166005	0	0	7.96412e-05	0	0	0	0	0.000109509	0	0	0
Bbetaine_bin.32.fa.renamed_Bbetaine_bin.32.fa_scaffold_106_14	rank: C; bhl:Bache_1832 Glyoxalase/bleomycin resistance protein/dioxygenase; K01759 (db=kegg)	3	Bbetaine_bin.32.fa.renamed_Bbetaine_bin.32.fa_scaffold_106_14, P74_bin.124.fa.renamed_P74_bin.124.fa_scaffold_5_32, P74_bin.57.fa.renamed_P74_bin.57.fa_scaffold_252_63	0.000165426	0	0	0.000471664	0.000245805	0	0	0	0	0	0	0.000466717	0	0	0
Bbetaine_bin.32.fa.renamed_Bbetaine_bin.32.fa_scaffold_106_15	rank: A; bhl:Bache_1833 hypothetical protein (db=kegg)	1	Bbetaine_bin.32.fa.renamed_Bbetaine_bin.32.fa_scaffold_106_15	0	0	0	0	0	0	3.73188e-05	0	0	0	0	0	0	0	3.52038e-05
Bbetaine_bin.32.fa.renamed_Bbetaine_bin.32.fa_scaffold_106_23	rank: A; pgo:FSB84_20965 RagB/SusD family nutrient uptake outer membrane protein; K21572 (db=kegg)	1	Bbetaine_bin.32.fa.renamed_Bbetaine_bin.32.fa_scaffold_106_23	0	0	0	0	0	0	0	0	0	5.39644e-05	0	0	0	0	9.01028e-05
Bbetaine_bin.32.fa.renamed_Bbetaine_bin.32.fa_scaffold_106_24	rank: A; bis:DXK01_013445 TonB-dependent receptor (db=kegg)	15	Bbetaine_bin.32.fa.renamed_Bbetaine_bin.32.fa_scaffold_106_24, Bbetaine_bin.32.fa.renamed_Bbetaine_bin.32.fa_scaffold_114_15, Bbetaine_bin.32.fa.renamed_Bbetaine_bin.32.fa_scaffold_171_30, Bbetaine_bin.32.fa.renamed_Bbetaine_bin.32.fa_scaffold_348_10, Bbetaine_bin.32.fa.renamed_Bbetaine_bin.32.fa_scaffold_428_3, Bbetaine_bin.32.fa.renamed_Bbetaine_bin.32.fa_scaffold_48_81, P74_bin.105.fa.renamed_…	0	0	0	2.75648e-05	2.87305e-05	0	2.64486e-05	0	5.09468e-05	0	0	0	1.24865e-05	0	0
Bbetaine_bin.32.fa.renamed_Bbetaine_bin.32.fa_scaffold_106_28	rank: A; bzg:C4H11_12570 phosphopyruvate hydratase; K01689 (db=kegg)	6	Bbetaine_bin.32.fa.renamed_Bbetaine_bin.32.fa_scaffold_106_28, Bbetaine_bin.32.fa.renamed_Bbetaine_bin.32.fa_scaffold_114_60, P74_bin.124.fa.renamed_P74_bin.124.fa_scaffold_205_4, P74_bin.124.fa.renamed_P74_bin.124.fa_scaffold_5_212, P74_bin.126.fa.renamed_P74_bin.126.fa_scaffold_276_63, P74_bin.57.fa.renamed_P74_bin.57.fa_scaffold_1129_28	0.000146443	0.000193103	6.78766e-05	0	0.000217598	0.000142019	0.000133544	0.00015818	0.00025724	0.000301796	0.00012614	0.000229533	0.000441325	0.000135787	0.000440913
Bbetaine_bin.32.fa.renamed_Bbetaine_bin.32.fa_scaffold_106_35	rank: A; bhf:C3V43_12270 hypothetical protein (db=kegg)	1	Bbetaine_bin.32.fa.renamed_Bbetaine_bin.32.fa_scaffold_106_35	0	0	0	0	0	0	0	8.1377e-05	0	0	0	0	0	0	0
Bbetaine_bin.32.fa.renamed_Bbetaine_bin.32.fa_scaffold_106_92	rank: D; 4Fe-4S single cluster domain [PF13353.6]; 4Fe-4S single cluster domain [PF13394.6] (db=pfam)	1	Bbetaine_bin.32.fa.renamed_Bbetaine_bin.32.fa_scaffold_106_92	0.000116445	0	0	0	0	0	0	0	0	0	0	0	0	0	0
Bbetaine_bin.32.fa.renamed_Bbetaine_bin.32.fa_scaffold_1093_7	rank: A; bhl:Bache_1896 PhoH family protein; K07175 (db=kegg)	2	Bbetaine_bin.32.fa.renamed_Bbetaine_bin.32.fa_scaffold_1093_7, P74_bin.57.fa.renamed_P74_bin.57.fa_scaffold_2603_7	0	0	0	6.72281e-05	7.00712e-05	0	0	7.6406e-05	0	7.28886e-05	4.06196e-05	4.43487e-05	0.000152267	0	6.085e-05
Bbetaine_bin.32.fa.renamed_Bbetaine_bin.32.fa_scaffold_1093_9	rank: A; bhl:Bache_1898 dihydroorotate oxidase; K00226 (db=kegg)	1	Bbetaine_bin.32.fa.renamed_Bbetaine_bin.32.fa_scaffold_1093_9	6.39376e-05	0.000168619	0	0.000273449	0.000380018	0.000186018	0.000218647	0.00031078	8.42341e-05	0.000395298	0.000220293	0.000481034	0.000123869	4.44639e-05	0.000123753
Bbetaine_bin.32.fa.renamed_Bbetaine_bin.32.fa_scaffold_114_14	rank: A; bacc:BRDCF_p242 hypothetical protein (db=kegg)	1	Bbetaine_bin.32.fa.renamed_Bbetaine_bin.32.fa_scaffold_114_14	0.000203023	0.000401566	0.000376407	0.000337669	0.000351948	0.000492224	0.000254567	0.000328943	0.000356628	0.0002615	0.000116584	0.000222751	0.000196662	7.05936e-05	0.000283802
Bbetaine_bin.32.fa.renamed_Bbetaine_bin.32.fa_scaffold_114_15	rank: A; bzg:C4H11_03575 SusC/RagA family TonB-linked outer membrane protein (db=kegg)	1	Bbetaine_bin.32.fa.renamed_Bbetaine_bin.32.fa_scaffold_114_15	9.74003e-05	0.000102748	0.000162523	0.000249938	0.000289453	0.000311711	0.000119908	0.000252497	0.000179647	0.000180655	0.000167793	0.000274796	0.000150958	4.06408e-05	0.000100545
Bbetaine_bin.32.fa.renamed_Bbetaine_bin.32.fa_scaffold_114_20	rank: A; bhf:C3V43_02205 tyrosine phenol-lyase; K01667 (db=kegg)	2	Bbetaine_bin.32.fa.renamed_Bbetaine_bin.32.fa_scaffold_114_20, P74_bin.105.fa.renamed_P74_bin.105.fa_scaffold_1196_34	0	0	0	0.000129759	0	0	0	0	0	0	7.84012e-05	8.55988e-05	5.87791e-05	0	5.87242e-05
Bbetaine_bin.32.fa.renamed_Bbetaine_bin.32.fa_scaffold_114_25	rank: C; bhf:C3V43_02180 integration host factor subunit beta; K03530 (db=kegg)	1	Bbetaine_bin.32.fa.renamed_Bbetaine_bin.32.fa_scaffold_114_25	0	0	0.000315036	0	0	0	0	0	0	0	0	0	0	0	0
Bbetaine_bin.32.fa.renamed_Bbetaine_bin.32.fa_scaffold_114_32	rank: A; bhl:Bache_2980 Inositol-3-phosphate synthase; K01858 (db=kegg)	2	Bbetaine_bin.32.fa.renamed_Bbetaine_bin.32.fa_scaffold_114_32, P74_bin.57.fa.renamed_P74_bin.57.fa_scaffold_461_5	9.69473e-05	0.000127837	0	0.000138209	0	7.05139e-05	9.94589e-05	0	6.38612e-05	7.49227e-05	0	4.55863e-05	3.13033e-05	0	0
Bbetaine_bin.32.fa.renamed_Bbetaine_bin.32.fa_scaffold_114_34	rank: A; bcel:BcellWH2_01067 aspT_2; Aspartate/alanine antiporter; K07085 (db=kegg)	1	Bbetaine_bin.32.fa.renamed_Bbetaine_bin.32.fa_scaffold_114_34	0	0	0	0	0	5.36655e-05	0	0	0	0	6.35535e-05	0	0	0	0
Bbetaine_bin.32.fa.renamed_Bbetaine_bin.32.fa_scaffold_114_39	rank: C; bhl:Bache_1686 methylmalonyl-CoA epimerase; K05606 (db=kegg)	1	Bbetaine_bin.32.fa.renamed_Bbetaine_bin.32.fa_scaffold_114_39	0.000853249	0.00112512	0.00152544	0.00139017	0.00163008	0.000709263	0.00116714	0.00157995	0.00048176	0.00131881	0.000734954	0.00171948	0.000787159	0.000847674	0.00165149
Bbetaine_bin.32.fa.renamed_Bbetaine_bin.32.fa_scaffold_114_40	rank: A; bzg:C4H11_14060 methylmalonyl-CoA carboxyltransferase; K01604 (db=kegg)	3	Bbetaine_bin.32.fa.renamed_Bbetaine_bin.32.fa_scaffold_114_40, P74_bin.124.fa.renamed_P74_bin.124.fa_scaffold_61_205, P74_bin.57.fa.renamed_P74_bin.57.fa_scaffold_100_88	0.000764536	0.000636717	0.00072738	0.00137675	0.000956647	0.000351208	0.00068802	0.000586763	0.00100723	0.000870723	0.00062388	0.00166504	0.000805546	0.000531678	0.00111633
Bbetaine_bin.32.fa.renamed_Bbetaine_bin.32.fa_scaffold_114_41	rank: A; bhl:Bache_1684 hypothetical protein (db=kegg)	1	Bbetaine_bin.32.fa.renamed_Bbetaine_bin.32.fa_scaffold_114_41	0	0	0	0	9.95867e-05	9.74952e-05	4.58385e-05	0.00032577	0	0	0	0	0	0	0
Bbetaine_bin.32.fa.renamed_Bbetaine_bin.32.fa_scaffold_114_43	rank: A; bhl:Bache_1682 sodium ion-translocating decarboxylase, beta subunit; K20509 (db=kegg)	2	Bbetaine_bin.32.fa.renamed_Bbetaine_bin.32.fa_scaffold_114_43, P74_bin.124.fa.renamed_P74_bin.124.fa_scaffold_61_208	0	0	0	0	0	0	3.68366e-05	0	0	0	4.63924e-05	0	0	0	0
Bbetaine_bin.32.fa.renamed_Bbetaine_bin.32.fa_scaffold_114_46	rank: A; bhf:C3V43_01455 fba; fructose-1,6-bisphosphate aldolase, class II; K01624 (db=kegg)	5	Bbetaine_bin.32.fa.renamed_Bbetaine_bin.32.fa_scaffold_114_46, P74_bin.105.fa.renamed_P74_bin.105.fa_scaffold_48_65, P74_bin.126.fa.renamed_P74_bin.126.fa_scaffold_24_23, P74_bin.57.fa.renamed_P74_bin.57.fa_scaffold_716_25, P74_Sub1_bin.36.fa.renamed_P74_Sub1_bin.36.fa_scaffold_112_71	0.000804058	0.000489347	0.000688031	0.000969921	0.000827131	0.00026992	0.000676832	0.000801696	0.000733362	0.00124278	0.000426205	0.0012215	0.000239651	0.00017205	0.000837996
Bbetaine_bin.32.fa.renamed_Bbetaine_bin.32.fa_scaffold_114_51	rank: A; bhf:C3V43_01365 pepT; peptidase T; K01258 (db=kegg)	1	Bbetaine_bin.32.fa.renamed_Bbetaine_bin.32.fa_scaffold_114_51	0	0	0	0	0	0	0	0	0	0	0	4.80444e-05	6.59824e-05	0	0
Bbetaine_bin.32.fa.renamed_Bbetaine_bin.32.fa_scaffold_114_52	rank: A; bhf:C3V43_01370 amidophosphoribosyltransferase; K00764 (db=kegg)	18	Bbetaine_bin.28.fa.renamed_Bbetaine_bin.28.fa_scaffold_489_17, Bbetaine_bin.32.fa.renamed_Bbetaine_bin.32.fa_scaffold_114_52, Bbetaine_bin.7.fa.renamed_Bbetaine_bin.7.fa_scaffold_1_132, Choline_bin.11.fa.renamed_Choline_bin.11.fa_scaffold_335_31, Choline_bin.21.fa.renamed_Choline_bin.21.fa_scaffold_15_175, Choline_bin.3.fa.renamed_Choline_bin.3.fa_scaffold_362_44, Choline_bin.38.fa.renamed_Cholin…	0	5.83545e-05	0	0	0	0	0	0	5.83022e-05	0	7.62373e-05	0	2.85784e-05	0	2.85517e-05
Bbetaine_bin.32.fa.renamed_Bbetaine_bin.32.fa_scaffold_114_55	rank: A; bcel:BcellWH2_04359 Retaining alpha-galactosidase precursor; K21574 (db=kegg)	2	Bbetaine_bin.32.fa.renamed_Bbetaine_bin.32.fa_scaffold_114_55, Bbetaine_bin.32.fa.renamed_Bbetaine_bin.32.fa_scaffold_143_8	0	3.82799e-05	0	0	0	0	0	0	0	0	0	0	0	0	0
Bbetaine_bin.32.fa.renamed_Bbetaine_bin.32.fa_scaffold_114_60	rank: A; bis:DXK01_011190 phosphopyruvate hydratase; K01689 (db=kegg)	2	Bbetaine_bin.32.fa.renamed_Bbetaine_bin.32.fa_scaffold_114_60, P74_bin.124.fa.renamed_P74_bin.124.fa_scaffold_5_212	0.000193895	0.000319593	0.000202209	0.000414626	0.00064824	0.000423084	0.000629906	0.000392691	0.000319306	0.000449536	0.000250519	0.000455863	0.000907795	0.000202259	0.000781851
Bbetaine_bin.32.fa.renamed_Bbetaine_bin.32.fa_scaffold_114_61	rank: A; bis:DXK01_011185 bglX; beta-glucosidase BglX; K05349 (db=kegg)	1	Bbetaine_bin.32.fa.renamed_Bbetaine_bin.32.fa_scaffold_114_61	0	0	0	0	0	0	7.62341e-05	0	7.34233e-05	0	0	0	1.79952e-05	0	0
Bbetaine_bin.32.fa.renamed_Bbetaine_bin.32.fa_scaffold_114_7	rank: A; bhl:Bache_2935 dipeptidyl-peptidase 7 (db=kegg)	1	Bbetaine_bin.32.fa.renamed_Bbetaine_bin.32.fa_scaffold_114_7	0	0	0	0	0	0	0	0	0	0	0	0	3.72865e-05	0	3.72516e-05
Bbetaine_bin.32.fa.renamed_Bbetaine_bin.32.fa_scaffold_1157_13	rank: A; bhl:Bache_0968 calcium-translocating P-type ATPase, PMCA-type; K01537 (db=kegg)	1	Bbetaine_bin.32.fa.renamed_Bbetaine_bin.32.fa_scaffold_1157_13	0	0	0	0	3.4605e-05	0	0	0	0	0	0	0	0	0	6.01021e-05
Bbetaine_bin.32.fa.renamed_Bbetaine_bin.32.fa_scaffold_1157_3	rank: C; bhf:C3V43_08145 purE; 5-(carboxyamino)imidazole ribonucleotide mutase; K01588 (db=kegg)	1	Bbetaine_bin.32.fa.renamed_Bbetaine_bin.32.fa_scaffold_1157_3	0.00012261	0	0.00034098	0.000349586	0.000182185	0.000356718	8.38575e-05	0.000397311	0.000161531	0.000379021	0	0	0	0	0
Bbetaine_bin.32.fa.renamed_Bbetaine_bin.32.fa_scaffold_1157_7	rank: A; bhl:Bache_0951 peptidase M24; K01262 (db=kegg)	1	Bbetaine_bin.32.fa.renamed_Bbetaine_bin.32.fa_scaffold_1157_7	0	0	0	0	0	0	0	0	0	0	0	0	0	0	2.93621e-05
Bbetaine_bin.32.fa.renamed_Bbetaine_bin.32.fa_scaffold_118_12	rank: A; bhl:Bache_2901 LmbE family protein; K02564 (db=kegg)	3	Bbetaine_bin.32.fa.renamed_Bbetaine_bin.32.fa_scaffold_118_12, P74_bin.124.fa.renamed_P74_bin.124.fa_scaffold_61_132, P74_bin.57.fa.renamed_P74_bin.57.fa_scaffold_221_12	3.13911e-05	0	4.36496e-05	0.000134254	0	9.13283e-05	6.44086e-05	0	8.27118e-05	9.70384e-05	0	8.85638e-05	6.08151e-05	0	4.05056e-05
Bbetaine_bin.32.fa.renamed_Bbetaine_bin.32.fa_scaffold_118_13	rank: A; bhl:Bache_2896 protein of unknown function DUF541; K09797 (db=kegg)	1	Bbetaine_bin.32.fa.renamed_Bbetaine_bin.32.fa_scaffold_118_13	0	0	0	0.000126986	0	0	0	0	0	0	0	0	0	0	0.000172408
Bbetaine_bin.32.fa.renamed_Bbetaine_bin.32.fa_scaffold_118_16	rank: C; bcae:A4V03_06345 hypothetical protein (db=kegg)	1	Bbetaine_bin.32.fa.renamed_Bbetaine_bin.32.fa_scaffold_118_16	0.000231596	0	0	0	0	0	0	0	0	0	0	0	0	0	0
Bbetaine_bin.32.fa.renamed_Bbetaine_bin.32.fa_scaffold_118_17	rank: A; bfs:BF9343_2861 putative acriflavine resistance protein E precursor (db=kegg)	1	Bbetaine_bin.32.fa.renamed_Bbetaine_bin.32.fa_scaffold_118_17	0	0	6.8196e-05	0	0	0	3.3543e-05	0	0	0	4.22444e-05	0.000184491	0	3.41064e-05	0
Bbetaine_bin.32.fa.renamed_Bbetaine_bin.32.fa_scaffold_118_18	rank: A; btho:Btheta7330_03072 bepE_5; Efflux pump membrane transporter BepE (db=kegg)	1	Bbetaine_bin.32.fa.renamed_Bbetaine_bin.32.fa_scaffold_118_18	2.01e-05	0	0	0	0	0	0	0	0	0	0	0	0	0	1.2968e-05
Bbetaine_bin.32.fa.renamed_Bbetaine_bin.32.fa_scaffold_118_22	rank: A; bhl:Bache_2890 pyrophosphate-dependent phosphofructokinase; K00895 (db=kegg)	3	Bbetaine_bin.32.fa.renamed_Bbetaine_bin.32.fa_scaffold_118_22, P74_bin.57.fa.renamed_P74_bin.57.fa_scaffold_806_11, P74_Sub1_bin.76.fa.renamed_P74_Sub1_bin.76.fa_scaffold_4640_1	0.0002278	0.000100127	0.000263964	0.000216502	0.000225657	0.000165688	0.000259668	0.000184544	0.000300113	0.000234731	0.000196217	0.000535577	0.000220663	7.92089e-05	0.000220456
Bbetaine_bin.32.fa.renamed_Bbetaine_bin.32.fa_scaffold_118_31	rank: A; bzg:C4H11_11125 reverse rubrerythrin (db=kegg)	14	Bbetaine_bin.32.fa.renamed_Bbetaine_bin.32.fa_scaffold_118_31, Choline_bin.3.fa.renamed_Choline_bin.3.fa_scaffold_140_62, Choline_bin.34.fa.renamed_Choline_bin.34.fa_scaffold_2_360, Choline_bin.38.fa.renamed_Choline_bin.38.fa_scaffold_1464_1, Choline_bin.38.fa.renamed_Choline_bin.38.fa_scaffold_856_8, EnrichGB_bin.18.fa.renamed_GB_bin.18.fa_scaffold_4766_2, EnrichGB_bin.32.fa.renamed_GB_bin.32.fa…	0.001793	0.00369422	0.00373978	0.0044732	0.00416283	0.00309731	0.00252925	0.00308664	0.0036909	0.00502304	0.00125484	0.00305624	0.00166446	0.00163656	0.00209671
Bbetaine_bin.32.fa.renamed_Bbetaine_bin.32.fa_scaffold_118_36	rank: A; bhl:Bache_2874 2-oxoglutarate ferredoxin oxidoreductase, gamma subunit; K00177 (db=kegg)	3	Bbetaine_bin.32.fa.renamed_Bbetaine_bin.32.fa_scaffold_118_36, P74_bin.57.fa.renamed_P74_bin.57.fa_scaffold_461_50, P74_Sub1_bin.36.fa.renamed_P74_Sub1_bin.36.fa_scaffold_457_41	0	0	0	0.000163268	0	0.000333198	0	0.000185557	0	0	0	0.000430816	7.39583e-05	0	0
Bbetaine_bin.32.fa.renamed_Bbetaine_bin.32.fa_scaffold_118_37	rank: A; bhf:C3V43_04930 2-oxoglutarate oxidoreductase; K00175 (db=kegg)	1	Bbetaine_bin.32.fa.renamed_Bbetaine_bin.32.fa_scaffold_118_37	0	0	0	0.000116988	0	0.000119374	5.61251e-05	0	0.000216223	0	7.06845e-05	0.000154347	0	0	0.000158833
Bbetaine_bin.32.fa.renamed_Bbetaine_bin.32.fa_scaffold_118_39	rank: A; bis:DXK01_019410 vorB; 3-methyl-2-oxobutanoate dehydrogenase subunit VorB; K00174 (db=kegg)	3	Bbetaine_bin.32.fa.renamed_Bbetaine_bin.32.fa_scaffold_118_39, P74_bin.126.fa.renamed_P74_bin.126.fa_scaffold_12_41, P74_bin.57.fa.renamed_P74_bin.57.fa_scaffold_461_47	0.000115158	0.000455552	0.000240193	0.000656682	0.000427782	0.000418798	0.000275664	0.000279874	0.000379286	0.000622976	0.000198385	0.000541495	0.000334651	0.00020021	0.000148595
Bbetaine_bin.32.fa.renamed_Bbetaine_bin.32.fa_scaffold_118_4	rank: A; bhf:C3V43_05085 dolichyl-phosphate beta-D-mannosyltransferase; K00721 (db=kegg)	1	Bbetaine_bin.32.fa.renamed_Bbetaine_bin.32.fa_scaffold_118_4	0	0	0	0	0	0	0	0	0	0	0	0	0	0	5.33645e-05
Bbetaine_bin.32.fa.renamed_Bbetaine_bin.32.fa_scaffold_118_43	rank: A; bis:DXK01_019385 transketolase; K00615 (db=kegg)	1	Bbetaine_bin.32.fa.renamed_Bbetaine_bin.32.fa_scaffold_118_43	0.00021777	0.000328179	0.000346069	0.000487856	0.000369808	0.000316786	0.000297882	0.000302431	0.000491827	0.000432762	0.000214375	0.000526624	0.000180812	8.65387e-05	0.000321143
Bbetaine_bin.32.fa.renamed_Bbetaine_bin.32.fa_scaffold_118_44	rank: A; bis:DXK01_019380 alpha-N-arabinofuranosidase; K01209 (db=kegg)	1	Bbetaine_bin.32.fa.renamed_Bbetaine_bin.32.fa_scaffold_118_44	0	0	0	0	0	0	0	0	0	0	0	0	0	0	5.22246e-05
Bbetaine_bin.32.fa.renamed_Bbetaine_bin.32.fa_scaffold_118_46	rank: A; bcel:BcellWH2_00932 araA; L-arabinose isomerase; K01804 (db=kegg)	10	Bbetaine_bin.32.fa.renamed_Bbetaine_bin.32.fa_scaffold_118_46, Bbetaine_bin.7.fa.renamed_Bbetaine_bin.7.fa_scaffold_116_18, Choline_bin.21.fa.renamed_Choline_bin.21.fa_scaffold_102_75, Choline_bin.27.fa.renamed_Choline_bin.27.fa_scaffold_243_32, Choline_bin.38.fa.renamed_Choline_bin.38.fa_scaffold_10699_1, EnrichGB_bin.38.fa.renamed_GB_bin.38.fa_scaffold_114_72, EnrichGB_bin.8.fa.renamed_GB_bin.8…	8.28774e-05	0.000218568	5.76209e-05	5.90752e-05	6.15735e-05	0.000180841	0.000141707	0.00026856	0.000163779	0.000128098	0	3.89704e-05	2.67603e-05	0	2.67353e-05
Bbetaine_bin.32.fa.renamed_Bbetaine_bin.32.fa_scaffold_118_51	rank: A; bhf:C3V43_01960 galK; galactokinase; K00849 (db=kegg)	2	Bbetaine_bin.32.fa.renamed_Bbetaine_bin.32.fa_scaffold_118_51, P74_bin.57.fa.renamed_P74_bin.57.fa_scaffold_473_28	0.000216557	0.000285558	0.000225844	0.000463088	0.000402227	0.000551291	0.000333252	8.77181e-05	0.00064193	0.000585759	0.0001399	0.000967377	0.000349621	3.76499e-05	0.000384224
Bbetaine_bin.32.fa.renamed_Bbetaine_bin.32.fa_scaffold_118_53	rank: A; bcel:BcellWH2_00917 mro_1; Aldose 1-epimerase precursor; K01785 (db=kegg)	1	Bbetaine_bin.32.fa.renamed_Bbetaine_bin.32.fa_scaffold_118_53	5.29027e-05	0	7.35617e-05	0	7.86077e-05	7.69568e-05	7.23643e-05	8.57144e-05	0.000139393	0	0	9.95031e-05	3.41635e-05	0	3.41316e-05
Bbetaine_bin.32.fa.renamed_Bbetaine_bin.32.fa_scaffold_118_54	rank: A; bhl:Bache_2862 mannose-6-phosphate isomerase, type 1; K01809 (db=kegg)	2	Bbetaine_bin.32.fa.renamed_Bbetaine_bin.32.fa_scaffold_118_54, P74_bin.126.fa.renamed_P74_bin.126.fa_scaffold_263_67	6.43323e-05	8.48302e-05	0	0.000183425	0	9.35833e-05	8.79986e-05	0.000208466	0.000254262	0	0.00016624	0.000242001	4.15445e-05	0	8.30114e-05
Bbetaine_bin.32.fa.renamed_Bbetaine_bin.32.fa_scaffold_118_57	rank: C; btho:Btheta7330_02970 YtxH-like protein (db=kegg)	1	Bbetaine_bin.32.fa.renamed_Bbetaine_bin.32.fa_scaffold_118_57	0.00101676	0.0020111	0.00106036	0.00217426	0.0011331	0.000739536	0.00121696	0.00123554	0.00133953	0.00196444	0.000875799	0.00215145	0.00295473	0.000353542	0.00180398
Bbetaine_bin.32.fa.renamed_Bbetaine_bin.32.fa_scaffold_118_60	rank: C; bzg:C4H11_01080 cell division protein (db=kegg)	1	Bbetaine_bin.32.fa.renamed_Bbetaine_bin.32.fa_scaffold_118_60	0	0.000164581	0	0	0	0	0.000170728	0	0	0.000192915	0.000322525	0.000234756	0.000403006	0	0.000483156
Bbetaine_bin.32.fa.renamed_Bbetaine_bin.32.fa_scaffold_1184_3	rank: C; bcac:CGC64_11010 DUF4376 domain-containing protein (db=kegg)	1	Bbetaine_bin.32.fa.renamed_Bbetaine_bin.32.fa_scaffold_1184_3	0	0	0	0	0	0	7.31065e-05	0	0	0	0	0	0	0	0
Bbetaine_bin.32.fa.renamed_Bbetaine_bin.32.fa_scaffold_1223_10	rank: A; bfg:BF638R_3616 mutA; putative methylmalonyl-CoA mutase small subunit; K01847 (db=kegg)	2	Bbetaine_bin.32.fa.renamed_Bbetaine_bin.32.fa_scaffold_1223_10, Bbetaine_bin.32.fa.renamed_Bbetaine_bin.32.fa_scaffold_4281_1	0.000245701	0.000323988	0.000170825	0.000408652	0.000121695	0.000416988	0.000308081	0.000398092	0.000269748	0.000126588	0.000317456	0.000770221	0.000317338	0.000284779	0.000739763
Bbetaine_bin.32.fa.renamed_Bbetaine_bin.32.fa_scaffold_1223_3	rank: A; bhl:Bache_3340 glucose-6-phosphate isomerase; K01810 (db=kegg)	15	Bbetaine_bin.28.fa.renamed_Bbetaine_bin.28.fa_scaffold_316_4, Bbetaine_bin.32.fa.renamed_Bbetaine_bin.32.fa_scaffold_1223_3, Choline_bin.11.fa.renamed_Choline_bin.11.fa_scaffold_843_10, Choline_bin.16.fa.renamed_Choline_bin.16.fa_scaffold_87_23, Choline_bin.27.fa.renamed_Choline_bin.27.fa_scaffold_278_48, Choline_bin.38.fa.renamed_Choline_bin.38.fa_scaffold_2754_3, Choline_bin.42.fa.renamed_Choli…	9.34693e-05	0.000123251	0.000194955	0.00013325	0.000347214	0.000203953	0.000159818	0.000302883	0.000184711	0.000650114	0.000120766	0.000131853	0.000331983	3.25005e-05	0.000331673
Bbetaine_bin.32.fa.renamed_Bbetaine_bin.32.fa_scaffold_1223_5	rank: A; bhf:C3V43_00100 lysS; lysine--tRNA ligase; K04567 (db=kegg)	1	Bbetaine_bin.32.fa.renamed_Bbetaine_bin.32.fa_scaffold_1223_5	0	0	0	0	0	0	0	0	0	0	0	3.39725e-05	0	0	0
Bbetaine_bin.32.fa.renamed_Bbetaine_bin.32.fa_scaffold_129_11	rank: A; tfo:BFO_1399 TonB-linked outer membrane protein, SusC/RagA family (db=kegg)	3	Bbetaine_bin.32.fa.renamed_Bbetaine_bin.32.fa_scaffold_129_11, Bbetaine_bin.32.fa.renamed_Bbetaine_bin.32.fa_scaffold_250_18, Bbetaine_bin.32.fa.renamed_Bbetaine_bin.32.fa_scaffold_323_3	0	0	0	0	0	0	0	0	0	0	0	0	0	0	2.32863e-05
Bbetaine_bin.32.fa.renamed_Bbetaine_bin.32.fa_scaffold_129_23	rank: A; bxy:BXY_28120 TonB-dependent Receptor Plug Domain./TonB dependent receptor. (db=kegg)	4	Bbetaine_bin.32.fa.renamed_Bbetaine_bin.32.fa_scaffold_129_23, P74_bin.124.fa.renamed_P74_bin.124.fa_scaffold_205_34, P74_bin.124.fa.renamed_P74_bin.124.fa_scaffold_33_115, P74_bin.57.fa.renamed_P74_bin.57.fa_scaffold_539_21	0	0	0	0	0	0	0	0	0	3.04794e-05	0	0	0	0	0
Bbetaine_bin.32.fa.renamed_Bbetaine_bin.32.fa_scaffold_129_24	rank: A; bxy:BXY_28130 SusD family.; K21572 (db=kegg)	1	Bbetaine_bin.32.fa.renamed_Bbetaine_bin.32.fa_scaffold_129_24	0	0	4.20657e-05	0	0	0	0	0	0	0	0	0	0	0	0
Bbetaine_bin.32.fa.renamed_Bbetaine_bin.32.fa_scaffold_129_27	rank: A; boa:Bovatus_03653 hypothetical protein (db=kegg)	1	Bbetaine_bin.32.fa.renamed_Bbetaine_bin.32.fa_scaffold_129_27	0	0	0	0	0	0	0	4.05907e-05	0	0	0	0	0	0	0
Bbetaine_bin.32.fa.renamed_Bbetaine_bin.32.fa_scaffold_129_45	rank: A; bzg:C4H11_06335 branched chain amino acid aminotransferase; K00826 (db=kegg)	2	Bbetaine_bin.32.fa.renamed_Bbetaine_bin.32.fa_scaffold_129_45, P74_bin.57.fa.renamed_P74_bin.57.fa_scaffold_127_25	0	0.000242514	0.00017049	0	9.10925e-05	8.91794e-05	0.000125786	9.93278e-05	8.07657e-05	0.00018951	0.000158417	0.000288266	3.95895e-05	0	0.000197762
Bbetaine_bin.32.fa.renamed_Bbetaine_bin.32.fa_scaffold_129_47	rank: A; bcel:BcellWH2_01816 minD; Septum site-determining protein MinD; K03593 (db=kegg)	1	Bbetaine_bin.32.fa.renamed_Bbetaine_bin.32.fa_scaffold_129_47	0	0	0	0	0	0	0	0	0	0	0	5.34118e-05	0	0	0
Bbetaine_bin.32.fa.renamed_Bbetaine_bin.32.fa_scaffold_129_50	rank: A; bhf:C3V43_00600 glycosyl hydrolase (db=kegg)	1	Bbetaine_bin.32.fa.renamed_Bbetaine_bin.32.fa_scaffold_129_50	0	0	0	0	0	0	0	0	0	0	0	0	2.62386e-05	0	0
Bbetaine_bin.32.fa.renamed_Bbetaine_bin.32.fa_scaffold_129_55	rank: A; bhl:Bache_0109 secretion protein HlyD family protein; K01993 (db=kegg)	1	Bbetaine_bin.32.fa.renamed_Bbetaine_bin.32.fa_scaffold_129_55	0	0	0	0	0	0	0	0	0	0	0	0	0	0	4.0751e-05
Bbetaine_bin.32.fa.renamed_Bbetaine_bin.32.fa_scaffold_129_58	rank: A; bhl:Bache_0106 malate dehydrogenase (NAD); K00024 (db=kegg)	2	Bbetaine_bin.32.fa.renamed_Bbetaine_bin.32.fa_scaffold_129_58, P74_bin.105.fa.renamed_P74_bin.105.fa_scaffold_881_29	0.000862954	0.000700254	0.000830732	0.0014195	0.00187407	0.000386255	0.000998812	0.00043021	0.000961986	0.00133382	0.000514601	0.000936407	0.000728749	0.000276979	0.000899378
Bbetaine_bin.32.fa.renamed_Bbetaine_bin.32.fa_scaffold_129_7	rank: A; bcel:BcellWH2_01859 phosphodiesterase YaeI (db=kegg)	1	Bbetaine_bin.32.fa.renamed_Bbetaine_bin.32.fa_scaffold_129_7	0	8.10766e-05	0	0	0.000182722	0	0.000126157	9.96208e-05	0	9.50347e-05	0	5.78234e-05	0	0	3.96692e-05
Bbetaine_bin.32.fa.renamed_Bbetaine_bin.32.fa_scaffold_129_74	rank: A; btho:Btheta7330_04323 TonB-dependent Receptor Plug Domain protein (db=kegg)	6	Bbetaine_bin.32.fa.renamed_Bbetaine_bin.32.fa_scaffold_129_74, P74_bin.105.fa.renamed_P74_bin.105.fa_scaffold_590_12, P74_bin.124.fa.renamed_P74_bin.124.fa_scaffold_164_35, P74_bin.126.fa.renamed_P74_bin.126.fa_scaffold_24_148, P74_bin.126.fa.renamed_P74_bin.126.fa_scaffold_99_102, P74_bin.57.fa.renamed_P74_bin.57.fa_scaffold_111_14	0	2.48059e-05	2.61582e-05	0	0	0	0	3.04797e-05	2.47837e-05	0	0	1.76914e-05	1.21484e-05	0	0
Bbetaine_bin.32.fa.renamed_Bbetaine_bin.32.fa_scaffold_1308_11	rank: A; bhl:Bache_2800 polysaccharide export protein (db=kegg)	1	Bbetaine_bin.32.fa.renamed_Bbetaine_bin.32.fa_scaffold_1308_11	2.53264e-05	0	0	0	0	3.6842e-05	1.73217e-05	0	0	0	0	0	0	0	0
Bbetaine_bin.32.fa.renamed_Bbetaine_bin.32.fa_scaffold_1319_9	rank: A; bhf:C3V43_14180 purine-nucleoside phosphorylase; K03783 (db=kegg)	1	Bbetaine_bin.32.fa.renamed_Bbetaine_bin.32.fa_scaffold_1319_9	0	0.000101796	0	0	0.000114709	0	5.27991e-05	0	0.000101705	0	0	0	9.97068e-05	0	0
Bbetaine_bin.32.fa.renamed_Bbetaine_bin.32.fa_scaffold_136_102	rank: A; bhf:C3V43_13150 glutamine--tRNA ligase; K01886 (db=kegg)	1	Bbetaine_bin.32.fa.renamed_Bbetaine_bin.32.fa_scaffold_136_102	0	0	0	0	0	0	0	0	0	0	0	0	0	0	4.43823e-05
Bbetaine_bin.32.fa.renamed_Bbetaine_bin.32.fa_scaffold_136_103	rank: C; bhf:C3V43_13150 glutamine--tRNA ligase; K01886 (db=kegg)	2	Bbetaine_bin.32.fa.renamed_Bbetaine_bin.32.fa_scaffold_136_103, P74_bin.57.fa.renamed_P74_bin.57.fa_scaffold_473_8	0	0	0	0	0.000129048	0	0	0	0	0	0	0	0	0	0
Bbetaine_bin.32.fa.renamed_Bbetaine_bin.32.fa_scaffold_136_106	rank: C; bhl:Bache_1902 thiol peroxidase (atypical 2-Cys peroxiredoxin); K11065 (db=kegg)	1	Bbetaine_bin.32.fa.renamed_Bbetaine_bin.32.fa_scaffold_136_106	0.000374437	0.000493742	0.000520658	0.0010676	0.000370916	0.000726251	0.000256092	0.000606673	0.000822165	0.000385829	0.000752558	0.00058689	0.000322405	0.000260393	0.000483156
Bbetaine_bin.32.fa.renamed_Bbetaine_bin.32.fa_scaffold_136_39	rank: A; boa:Bovatus_00703 btuB_5; Vitamin B12 transporter BtuB precursor (db=kegg)	1	Bbetaine_bin.32.fa.renamed_Bbetaine_bin.32.fa_scaffold_136_39	0	0	0	0	0	0	0	0	0	0	2.79655e-05	0	0	2.25782e-05	0
Bbetaine_bin.32.fa.renamed_Bbetaine_bin.32.fa_scaffold_136_46	rank: A; bis:DXK01_014640 phospho-sugar mutase; K01835 (db=kegg)	7	Bbetaine_bin.32.fa.renamed_Bbetaine_bin.32.fa_scaffold_136_46, EnrichGB_bin.38.fa.renamed_GB_bin.38.fa_scaffold_145_67, EnrichGB_bin.8.fa.renamed_GB_bin.8.fa_scaffold_109_56, P74_bin.124.fa.renamed_P74_bin.124.fa_scaffold_395_88, P74_bin.126.fa.renamed_P74_bin.126.fa_scaffold_298_75, P74_bin.57.fa.renamed_P74_bin.57.fa_scaffold_733_34, P74_bin.75.fa.renamed_P74_bin.75.fa_scaffold_56_44	0.000179377	0.000141919	0.000249426	0.000460299	0.000106614	0.000156563	0.000220829	5.81264e-05	0.000330847	0.000221802	0.000309017	0.000641033	0.000162174	0.000174641	0.000324044
Bbetaine_bin.32.fa.renamed_Bbetaine_bin.32.fa_scaffold_136_49	rank: A; bhf:C3V43_13270 ald; alanine dehydrogenase; K00259 (db=kegg)	1	Bbetaine_bin.32.fa.renamed_Bbetaine_bin.32.fa_scaffold_136_49	0.000112974	0.00029794	0.000235637	0.000161056	0.000167867	0.000164341	7.7267e-05	9.15216e-05	0.000595346	8.73083e-05	0.000145966	0.000318734	0.000437737	0.00015713	0.000327996
Bbetaine_bin.32.fa.renamed_Bbetaine_bin.32.fa_scaffold_136_57	rank: A; bhf:C3V43_13255 DUF4943 domain-containing protein (db=kegg)	1	Bbetaine_bin.32.fa.renamed_Bbetaine_bin.32.fa_scaffold_136_57	0	0	0	0	0	0	0	0	0	0	0	0	7.23678e-05	0	0
Bbetaine_bin.32.fa.renamed_Bbetaine_bin.32.fa_scaffold_136_82	rank: A; osp:Odosp_0961 oxidoreductase domain protein; K13016 (db=kegg)	1	Bbetaine_bin.32.fa.renamed_Bbetaine_bin.32.fa_scaffold_136_82	0	0	0	0	0	0	0	0	8.52805e-05	0	0	0	0	0	0
Bbetaine_bin.32.fa.renamed_Bbetaine_bin.32.fa_scaffold_136_89	rank: A; boa:Bovatus_01331 sigA; RNA polymerase sigma factor SigA; K03086 (db=kegg)	1	Bbetaine_bin.32.fa.renamed_Bbetaine_bin.32.fa_scaffold_136_89	0	0	0	0	0	0	0	0	0	0	0	6.83001e-05	0	0	0
Bbetaine_bin.32.fa.renamed_Bbetaine_bin.32.fa_scaffold_136_90	rank: A; bhl:Bache_1928 protease Do (db=kegg)	1	Bbetaine_bin.32.fa.renamed_Bbetaine_bin.32.fa_scaffold_136_90	0.00012261	0.000161676	0.00017049	0.000174793	0.000182185	0.000237812	0.00033543	0.000529748	0.000376906	0.00018951	0.000316833	0.000230613	0.000237537	0.000198954	0.000184578
Bbetaine_bin.32.fa.renamed_Bbetaine_bin.32.fa_scaffold_141_15	rank: A; bhf:C3V43_01785 rny; ribonuclease Y; K18682 (db=kegg)	4	Bbetaine_bin.32.fa.renamed_Bbetaine_bin.32.fa_scaffold_141_15, P74_bin.105.fa.renamed_P74_bin.105.fa_scaffold_21_178, P74_bin.126.fa.renamed_P74_bin.126.fa_scaffold_298_70, P74_bin.57.fa.renamed_P74_bin.57.fa_scaffold_58_139	0	0	0	0	0	0	0.000111156	0	0	0	0	0	0	0	2.62141e-05
Bbetaine_bin.32.fa.renamed_Bbetaine_bin.32.fa_scaffold_141_18	rank: A; bhf:C3V43_01775 hypothetical protein; K06142 (db=kegg)	1	Bbetaine_bin.32.fa.renamed_Bbetaine_bin.32.fa_scaffold_141_18	0.0001037	0.000273482	0.000288391	0.000443505	0	0.000301701	0.000212773	0.000168017	0.000273237	0.000320565	0.000267968	0.000487615	0.000267869	0.000288462	0.000334523
Bbetaine_bin.32.fa.renamed_Bbetaine_bin.32.fa_scaffold_141_20	rank: A; bzg:C4H11_00640 cytosol nonspecific dipeptidase; K01270 (db=kegg)	1	Bbetaine_bin.32.fa.renamed_Bbetaine_bin.32.fa_scaffold_141_20	0	0	0	0	0	0	2.93329e-05	0	0	0	0	0	0	0	0
Bbetaine_bin.32.fa.renamed_Bbetaine_bin.32.fa_scaffold_141_24	rank: A; bhf:C3V43_01750 sensor histidine kinase (db=kegg)	1	Bbetaine_bin.32.fa.renamed_Bbetaine_bin.32.fa_scaffold_141_24	0	0	0	0	0	0	0	0	0	0	0	0	0	2.98871e-05	0
Bbetaine_bin.32.fa.renamed_Bbetaine_bin.32.fa_scaffold_141_29	rank: A; bcel:BcellWH2_01245 tal; Transaldolase; K00616 (db=kegg)	1	Bbetaine_bin.32.fa.renamed_Bbetaine_bin.32.fa_scaffold_141_29	0	0	0.000264688	0.000271368	0	0.000138452	6.50948e-05	0.000154208	0	0	0.000163962	0.00035803	0	0	0
Bbetaine_bin.32.fa.renamed_Bbetaine_bin.32.fa_scaffold_141_36	rank: A; bhl:Bache_3048 RagB/SusD domain-containing protein; K21572 (db=kegg)	5	Bbetaine_bin.32.fa.renamed_Bbetaine_bin.32.fa_scaffold_141_36, Bbetaine_bin.32.fa.renamed_Bbetaine_bin.32.fa_scaffold_143_12, P74_bin.126.fa.renamed_P74_bin.126.fa_scaffold_363_12, P74_bin.57.fa.renamed_P74_bin.57.fa_scaffold_773_4, P74_Sub1_bin.36.fa.renamed_P74_Sub1_bin.36.fa_scaffold_112_98	9.53943e-05	0.000125789	0.000132647	6.79973e-05	7.08729e-05	0.000138769	0.000130488	7.72802e-05	0.000125677	7.37226e-05	0.000205422	0.000224281	6.16037e-05	0.000132679	0.000153865
Bbetaine_bin.32.fa.renamed_Bbetaine_bin.32.fa_scaffold_141_37	rank: A; bhl:Bache_3049 TonB-dependent receptor plug (db=kegg)	10	Bbetaine_bin.32.fa.renamed_Bbetaine_bin.32.fa_scaffold_141_37, P74_bin.105.fa.renamed_P74_bin.105.fa_scaffold_242_8, P74_bin.105.fa.renamed_P74_bin.105.fa_scaffold_347_51, P74_bin.126.fa.renamed_P74_bin.126.fa_scaffold_12_119, P74_bin.126.fa.renamed_P74_bin.126.fa_scaffold_24_113, P74_bin.126.fa.renamed_P74_bin.126.fa_scaffold_24_201, P74_bin.126.fa.renamed_P74_bin.126.fa_scaffold_248_48, P74_bin…	1.89833e-05	0	0	0	0	0	2.59668e-05	0	0	2.93413e-05	1.63514e-05	1.78526e-05	1.2259e-05	1.32015e-05	2.44952e-05
Bbetaine_bin.32.fa.renamed_Bbetaine_bin.32.fa_scaffold_141_42	rank: A; bhf:C3V43_01625 pgk; phosphoglycerate kinase; K00927 (db=kegg)	23	Bbetaine_bin.17.fa.renamed_Bbetaine_bin.17.fa_scaffold_4197_1, Bbetaine_bin.31.fa.renamed_Bbetaine_bin.31.fa_scaffold_758_12, Bbetaine_bin.32.fa.renamed_Bbetaine_bin.32.fa_scaffold_141_42, Bbetaine_bin.7.fa.renamed_Bbetaine_bin.7.fa_scaffold_4_49, Carnitine_bin.23.fa.renamed_Carnitine_bin.23.fa_scaffold_22_98, Choline_bin.11.fa.renamed_Choline_bin.11.fa_scaffold_983_12, Choline_bin.21.fa.renamed_…	0.00104467	0.00111514	0.00131428	0.00120561	0.00133052	0.00151967	0.00115679	0.0014508	0.00124522	0.00161468	0.00167112	0.00238594	0.00147775	0.00124541	0.00154056
Bbetaine_bin.32.fa.renamed_Bbetaine_bin.32.fa_scaffold_141_53	rank: A; bfb:VU15_14760 hypothetical protein; K21571 (db=kegg)	1	Bbetaine_bin.32.fa.renamed_Bbetaine_bin.32.fa_scaffold_141_53	0	0	0	0	0	0	0	0	0	0	0	0	0	0	2.50425e-05
Bbetaine_bin.32.fa.renamed_Bbetaine_bin.32.fa_scaffold_141_54	rank: A; bfr:BF3306 putative outer membrane protein probably involved in nutrient binding; K21572 (db=kegg)	1	Bbetaine_bin.32.fa.renamed_Bbetaine_bin.32.fa_scaffold_141_54	0	0	0	0	0	0	0	0	0	0	0	0	0	0	2.49034e-05
Bbetaine_bin.32.fa.renamed_Bbetaine_bin.32.fa_scaffold_141_55	rank: A; bfb:VU15_14770 membrane protein; K21573 (db=kegg)	8	Bbetaine_bin.32.fa.renamed_Bbetaine_bin.32.fa_scaffold_141_55, Bbetaine_bin.32.fa.renamed_Bbetaine_bin.32.fa_scaffold_143_13, Bbetaine_bin.32.fa.renamed_Bbetaine_bin.32.fa_scaffold_261_20, P74_bin.105.fa.renamed_P74_bin.105.fa_scaffold_21_52, P74_bin.124.fa.renamed_P74_bin.124.fa_scaffold_125_9, P74_bin.124.fa.renamed_P74_bin.124.fa_scaffold_33_110, P74_bin.126.fa.renamed_P74_bin.126.fa_scaffold_…	0	2.74575e-05	2.89543e-05	0	3.09405e-05	0	1.42415e-05	3.37377e-05	0	3.21846e-05	0	0	0	1.44807e-05	1.34344e-05
Bbetaine_bin.32.fa.renamed_Bbetaine_bin.32.fa_scaffold_141_65	rank: A; bhl:Bache_3078 Pyruvate carboxylase; K01960 (db=kegg)	3	Bbetaine_bin.32.fa.renamed_Bbetaine_bin.32.fa_scaffold_141_65, P74_bin.124.fa.renamed_P74_bin.124.fa_scaffold_153_85, P74_bin.57.fa.renamed_P74_bin.57.fa_scaffold_949_7	0	0	0	4.84745e-05	0	4.94633e-05	2.32557e-05	0	4.47966e-05	0	2.92885e-05	0.000127909	0	0	0
Bbetaine_bin.32.fa.renamed_Bbetaine_bin.32.fa_scaffold_143_12	rank: A; bcel:BcellWH2_05310 SusD family protein; K21572 (db=kegg)	1	Bbetaine_bin.32.fa.renamed_Bbetaine_bin.32.fa_scaffold_143_12	0	0	5.77357e-05	0.000118386	6.16961e-05	0	0	6.72738e-05	0	6.41768e-05	0	0.000156192	2.68136e-05	0	0
Bbetaine_bin.32.fa.renamed_Bbetaine_bin.32.fa_scaffold_143_13	rank: A; bcel:BcellWH2_05309 TonB dependent receptor (db=kegg)	1	Bbetaine_bin.32.fa.renamed_Bbetaine_bin.32.fa_scaffold_143_13	2.08228e-05	5.4915e-05	8.6863e-05	5.93703e-05	9.28215e-05	6.05814e-05	4.27246e-05	3.37377e-05	5.48658e-05	9.65537e-05	7.17437e-05	3.91651e-05	5.37879e-05	1.44807e-05	6.7172e-05
Bbetaine_bin.32.fa.renamed_Bbetaine_bin.32.fa_scaffold_143_26	rank: C; bhf:C3V43_02820 hypothetical protein (db=kegg)	1	Bbetaine_bin.32.fa.renamed_Bbetaine_bin.32.fa_scaffold_143_26	0	0	0	0	0	0	0	0	0	0	0	0	8.41276e-05	0	0
Bbetaine_bin.32.fa.renamed_Bbetaine_bin.32.fa_scaffold_143_31	rank: A; bcel:BcellWH2_05287 ybhF_2; putative ABC transporter ATP-binding protein YbhF; K01990 (db=kegg)	1	Bbetaine_bin.32.fa.renamed_Bbetaine_bin.32.fa_scaffold_143_31	0	5.65534e-05	0	0	0	0	0	0	0	0	0	0	0	0	0
Bbetaine_bin.32.fa.renamed_Bbetaine_bin.32.fa_scaffold_143_9	rank: A; bis:DXK01_015625 DUF4968 domain-containing protein; K01187 (db=kegg)	1	Bbetaine_bin.32.fa.renamed_Bbetaine_bin.32.fa_scaffold_143_9	0	0	0	0	0	0	0	0	0	0	0	0	0	0	1.61439e-05
Bbetaine_bin.32.fa.renamed_Bbetaine_bin.32.fa_scaffold_1453_7	rank: A; bhl:Bache_2836 Ser-tRNA(Thr) hydrolase; threonyl-tRNA synthetase; K01868 (db=kegg)	3	Bbetaine_bin.32.fa.renamed_Bbetaine_bin.32.fa_scaffold_1453_7, P74_bin.105.fa.renamed_P74_bin.105.fa_scaffold_48_93, P74_bin.57.fa.renamed_P74_bin.57.fa_scaffold_461_65	3.22159e-05	4.24806e-05	0	9.18542e-05	4.78693e-05	9.3728e-05	4.40673e-05	5.2197e-05	4.24425e-05	0.000149382	8.32483e-05	0.000121188	4.16087e-05	4.48075e-05	6.23548e-05
Bbetaine_bin.32.fa.renamed_Bbetaine_bin.32.fa_scaffold_147_14	rank: A; bis:DXK01_000900 triose-phosphate isomerase; K01803 (db=kegg)	7	Bbetaine_bin.32.fa.renamed_Bbetaine_bin.32.fa_scaffold_147_14, Choline_bin.3.fa.renamed_Choline_bin.3.fa_scaffold_50_23, P74_bin.105.fa.renamed_P74_bin.105.fa_scaffold_65_140, P74_bin.124.fa.renamed_P74_bin.124.fa_scaffold_153_97, P74_bin.57.fa.renamed_P74_bin.57.fa_scaffold_949_14, P74_Sub1_bin.132.fa.renamed_P74_Sub1_bin.132.fa_scaffold_2459_6, P74_Sub1_bin.88.fa.renamed_P74_Sub1_bin.88.fa_scaf…	0.000496278	0.000763471	0.000690079	0.000825412	0.000368708	0.00108289	0.000791987	0.00107211	0.000980726	0.000639221	0.00106868	0.00116679	0.00101487	0.00074777	0.000747102
Bbetaine_bin.32.fa.renamed_Bbetaine_bin.32.fa_scaffold_147_3	rank: A; bhl:Bache_0090 pyridoxine 5'-phosphate synthase; K03474 (db=kegg)	1	Bbetaine_bin.32.fa.renamed_Bbetaine_bin.32.fa_scaffold_147_3	0	0	0	0.000124852	0	0	0.000119796	0	0.000230759	0	0	8.23618e-05	0	0	0
Bbetaine_bin.32.fa.renamed_Bbetaine_bin.32.fa_scaffold_147_30	rank: A; bhl:Bache_0064 TonB-dependent receptor (db=kegg)	1	Bbetaine_bin.32.fa.renamed_Bbetaine_bin.32.fa_scaffold_147_30	1.96453e-05	0	5.46339e-05	5.60129e-05	5.83816e-05	0	2.68723e-05	0	5.17631e-05	6.07291e-05	5.0765e-05	1.84751e-05	1.26865e-05	1.36619e-05	2.53494e-05
Bbetaine_bin.32.fa.renamed_Bbetaine_bin.32.fa_scaffold_147_31	rank: A; bhl:Bache_0063 RagB/SusD domain protein; K21572 (db=kegg)	2	Bbetaine_bin.32.fa.renamed_Bbetaine_bin.32.fa_scaffold_147_31, P74_bin.124.fa.renamed_P74_bin.124.fa_scaffold_191_76	7.63504e-05	5.03388e-05	5.3083e-05	0.000163268	0.000113449	0	0.000104438	0.00024741	0.000100587	0.00011801	3.28826e-05	0.000179507	7.39583e-05	2.6548e-05	2.46297e-05
Bbetaine_bin.32.fa.renamed_Bbetaine_bin.32.fa_scaffold_147_33	rank: A; bfg:BF638R_1754 putative endonuclease/exonuclease/phosphatase family protein (db=kegg)	1	Bbetaine_bin.32.fa.renamed_Bbetaine_bin.32.fa_scaffold_147_33	0.000144748	0	0.000201273	0.000206353	0.00021508	0.000210562	9.89984e-05	0.000117262	0.000190697	0.000111864	6.23398e-05	0	0	0	0
Bbetaine_bin.32.fa.renamed_Bbetaine_bin.32.fa_scaffold_147_34	rank: A; bfg:BF638R_1755 putative Alkaline phosphatase; K01077 (db=kegg)	1	Bbetaine_bin.32.fa.renamed_Bbetaine_bin.32.fa_scaffold_147_34	0	0	0	8.00939e-05	0	0	0	0	0	0	0	0	3.62814e-05	0	0
Bbetaine_bin.32.fa.renamed_Bbetaine_bin.32.fa_scaffold_147_4	rank: A; bhf:C3V43_06210 biopolymer transporter ExbB; K03561 (db=kegg)	1	Bbetaine_bin.32.fa.renamed_Bbetaine_bin.32.fa_scaffold_147_4	0	0	0	0	0	0	0	0.000141303	0.000114897	0	0	8.20172e-05	0	0	0
Bbetaine_bin.32.fa.renamed_Bbetaine_bin.32.fa_scaffold_147_44	rank: A; bhl:Bache_0050 ribulose-5-phosphate 3-epimerase; K01783 (db=kegg)	1	Bbetaine_bin.32.fa.renamed_Bbetaine_bin.32.fa_scaffold_147_44	0	0	0	0.000136935	0	0	0	0	0.000253091	0	0	0	0	0	0
Bbetaine_bin.32.fa.renamed_Bbetaine_bin.32.fa_scaffold_147_48	rank: A; bhl:Bache_0041 phosphoglucomutase/phosphomannomutase alpha/beta/alpha domain I; K01840 (db=kegg)	1	Bbetaine_bin.32.fa.renamed_Bbetaine_bin.32.fa_scaffold_147_48	0	0.000118726	6.25989e-05	0	0	0	9.237e-05	7.29405e-05	0.000118619	6.95826e-05	7.75545e-05	8.46744e-05	0.000145361	0	8.71351e-05
Bbetaine_bin.32.fa.renamed_Bbetaine_bin.32.fa_scaffold_147_7	rank: A; bhf:C3V43_06195 DJ-1 family protein; K03152 (db=kegg)	1	Bbetaine_bin.32.fa.renamed_Bbetaine_bin.32.fa_scaffold_147_7	0	0	0	0	0	0	0	0	0	0	9.7048e-05	0.000211915	0	0	0
Bbetaine_bin.32.fa.renamed_Bbetaine_bin.32.fa_scaffold_152_12	rank: A; bhf:C3V43_05930 ilvC; ketol-acid reductoisomerase; K00053 (db=kegg)	4	Bbetaine_bin.32.fa.renamed_Bbetaine_bin.32.fa_scaffold_152_12, EnrichGB_bin.8.fa.renamed_GB_bin.8.fa_scaffold_478_14, P74_bin.124.fa.renamed_P74_bin.124.fa_scaffold_395_65, P74_bin.57.fa.renamed_P74_bin.57.fa_scaffold_1129_1	0	0	0	0.000170775	0.000266995	0	0.000204824	9.70444e-05	0.000157818	9.25769e-05	0.000361141	0.000901247	0.000541511	0.000124959	0.000231859
Bbetaine_bin.32.fa.renamed_Bbetaine_bin.32.fa_scaffold_152_14	rank: A; bhf:C3V43_05855 aconitate hydratase; K01681 (db=kegg)	1	Bbetaine_bin.32.fa.renamed_Bbetaine_bin.32.fa_scaffold_152_14	2.78659e-05	0	3.87477e-05	0	0	0	1.90585e-05	0	0	0	9.601e-05	0.000104824	3.59904e-05	1.93786e-05	5.39352e-05
Bbetaine_bin.32.fa.renamed_Bbetaine_bin.32.fa_scaffold_152_16	rank: A; bhf:C3V43_05845 citrate synthase; K01647 (db=kegg)	1	Bbetaine_bin.32.fa.renamed_Bbetaine_bin.32.fa_scaffold_152_16	0	0.000184051	6.46949e-05	6.63278e-05	0	6.76808e-05	9.54627e-05	0.000150765	0.000183886	7.19124e-05	8.01512e-05	0.000175019	9.01367e-05	0	3.00175e-05
Bbetaine_bin.32.fa.renamed_Bbetaine_bin.32.fa_scaffold_152_20	rank: A; bzg:C4H11_05445 pfkA; 6-phosphofructokinase; K00850 (db=kegg)	2	Bbetaine_bin.32.fa.renamed_Bbetaine_bin.32.fa_scaffold_152_20, P74_bin.124.fa.renamed_P74_bin.124.fa_scaffold_47_132	0.000191226	0.000168104	0.000265902	0.000181742	0.000189428	0.000278174	8.71912e-05	0	0.000167953	0.000197044	0.000219619	0.000599453	0.000205817	4.43279e-05	4.11249e-05
Bbetaine_bin.32.fa.renamed_Bbetaine_bin.32.fa_scaffold_152_28	rank: A; bhl:Bache_3305 MotA/TolQ/ExbB proton channel; K03561 (db=kegg)	3	Bbetaine_bin.32.fa.renamed_Bbetaine_bin.32.fa_scaffold_152_28, P74_bin.124.fa.renamed_P74_bin.124.fa_scaffold_47_140, P74_bin.57.fa.renamed_P74_bin.57.fa_scaffold_252_33	0.000466649	0.000410223	0.000540733	0.000665258	0.000693391	0.000905104	0.00132983	0.00088209	0.000922175	0.000601059	0.000468944	0.00175541	0.00110496	0.000270433	0.000551964
Bbetaine_bin.32.fa.renamed_Bbetaine_bin.32.fa_scaffold_152_3	rank: A; bhf:C3V43_05890 dipeptidase (db=kegg)	1	Bbetaine_bin.32.fa.renamed_Bbetaine_bin.32.fa_scaffold_152_3	0	0	0	0	0	0	3.15393e-05	7.47156e-05	0.000121506	7.1276e-05	0	4.33675e-05	0.000119119	0	2.97519e-05
Bbetaine_bin.32.fa.renamed_Bbetaine_bin.32.fa_scaffold_152_30	rank: A; bzg:C4H11_05495 biopolymer transporter ExbD (db=kegg)	1	Bbetaine_bin.32.fa.renamed_Bbetaine_bin.32.fa_scaffold_152_30	0	0	0	0.000301674	0	0	0.000144729	0	0	0	0.000182273	0.000199006	0.000136654	0	6.82632e-05
Bbetaine_bin.32.fa.renamed_Bbetaine_bin.32.fa_scaffold_152_34	rank: C; bhl:Bache_3299 transcriptional regulator, AsnC family; K03718 (db=kegg)	1	Bbetaine_bin.32.fa.renamed_Bbetaine_bin.32.fa_scaffold_152_34	0	0	0	0	0	0	0	0	0	0	0	0	0	0	8.45776e-05
Bbetaine_bin.32.fa.renamed_Bbetaine_bin.32.fa_scaffold_152_4	rank: A; bhf:C3V43_05895 chorismate synthase; K01736 (db=kegg)	1	Bbetaine_bin.32.fa.renamed_Bbetaine_bin.32.fa_scaffold_152_4	0	0	0	0	0	0	0	0	0	0	0	0	3.74942e-05	0	0
Bbetaine_bin.32.fa.renamed_Bbetaine_bin.32.fa_scaffold_152_8	rank: A; bcel:BcellWH2_01551 ilvD; Dihydroxy-acid dehydratase; K01687 (db=kegg)	1	Bbetaine_bin.32.fa.renamed_Bbetaine_bin.32.fa_scaffold_152_8	0	0	0	0	0	0	0	0	0	0	0	3.26158e-05	0	0	0
Bbetaine_bin.32.fa.renamed_Bbetaine_bin.32.fa_scaffold_1523_5	rank: A; bhl:Bache_1195 fumarase; K01676 (db=kegg)	3	Bbetaine_bin.32.fa.renamed_Bbetaine_bin.32.fa_scaffold_1523_5, P74_bin.124.fa.renamed_P74_bin.124.fa_scaffold_125_28, P74_bin.57.fa.renamed_P74_bin.57.fa_scaffold_64_17	0.000114316	0.000200987	0.000317916	0.00016297	0.000169862	0.000332589	0.000286679	6.17394e-05	0.000251008	0.000235589	0.00026258	0.000286685	0.000221469	0.000238495	0.000245847
Bbetaine_bin.32.fa.renamed_Bbetaine_bin.32.fa_scaffold_155_11	rank: C; bhf:C3V43_11970 AraC family transcriptional regulator (db=kegg)	1	Bbetaine_bin.32.fa.renamed_Bbetaine_bin.32.fa_scaffold_155_11	0	0.000173955	0.000366877	0	0.000392044	0	9.02264e-05	0	0.000347599	0.000203904	0.000113632	0.000124064	0.000255578	9.17419e-05	0.000255339
Bbetaine_bin.32.fa.renamed_Bbetaine_bin.32.fa_scaffold_155_12	rank: A; bis:DXK01_021460 dihydrofolate reductase; K01277 (db=kegg)	1	Bbetaine_bin.32.fa.renamed_Bbetaine_bin.32.fa_scaffold_155_12	3.08338e-05	0	8.57494e-05	4.39569e-05	4.58158e-05	0	0.000105442	4.99578e-05	0	0.000142974	5.3118e-05	8.69916e-05	3.98237e-05	2.14426e-05	3.97865e-05
Bbetaine_bin.32.fa.renamed_Bbetaine_bin.32.fa_scaffold_155_15	rank: A; bhl:Bache_3159 Adenylosuccinate synthetase; K01939 (db=kegg)	4	Bbetaine_bin.32.fa.renamed_Bbetaine_bin.32.fa_scaffold_155_15, P74_bin.124.fa.renamed_P74_bin.124.fa_scaffold_47_91, P74_bin.126.fa.renamed_P74_bin.126.fa_scaffold_129_61, P74_bin.57.fa.renamed_P74_bin.57.fa_scaffold_435_39	0	0.000129646	0.000136714	0.000210247	0.000146092	0.000143024	0.000100866	0.000398248	0	0.000151966	0.000169376	0.000184926	0.000158731	0	3.17166e-05
Bbetaine_bin.32.fa.renamed_Bbetaine_bin.32.fa_scaffold_155_19	rank: A; bhl:Bache_3155 histidyl-tRNA synthetase; K01892 (db=kegg)	4	Bbetaine_bin.32.fa.renamed_Bbetaine_bin.32.fa_scaffold_155_19, P74_bin.124.fa.renamed_P74_bin.124.fa_scaffold_47_89, P74_bin.126.fa.renamed_P74_bin.126.fa_scaffold_6479_4, P74_bin.57.fa.renamed_P74_bin.57.fa_scaffold_435_37	0	0	0	0	6.82191e-05	0	0	0	0	0	0	0	0	0	0
Bbetaine_bin.32.fa.renamed_Bbetaine_bin.32.fa_scaffold_155_23	rank: C; bzg:C4H11_05350 co-chaperone GroES; K04078 (db=kegg)	3	Bbetaine_bin.32.fa.renamed_Bbetaine_bin.32.fa_scaffold_155_23, P74_Sub1_bin.113.fa.renamed_P74_Sub1_bin.113.fa_scaffold_1130_17, P74_Sub1_bin.36.fa.renamed_P74_Sub1_bin.36.fa_scaffold_304_25	0	0.000906098	0.00159249	0.00097961	0.00136138	0.000999593	0.000156657	0	0.000301762	0.000708061	0.00256484	0.00172326	0.00162708	0.000318576	0.000738892
Bbetaine_bin.32.fa.renamed_Bbetaine_bin.32.fa_scaffold_155_24	rank: A; bhl:Bache_3150 chaperonin GroEL; K04077 (db=kegg)	10	Bbetaine_bin.28.fa.renamed_Bbetaine_bin.28.fa_scaffold_148_7, Bbetaine_bin.32.fa.renamed_Bbetaine_bin.32.fa_scaffold_155_24, Choline_bin.16.fa.renamed_Choline_bin.16.fa_scaffold_877_7, Choline_bin.42.fa.renamed_Choline_bin.42.fa_scaffold_1481_3, P74_bin.124.fa.renamed_P74_bin.124.fa_scaffold_47_86, P74_bin.126.fa.renamed_P74_bin.126.fa_scaffold_276_5, P74_bin.37.fa.renamed_P74_bin.37.fa_scaffold_…	0.00095438	0.000553726	0.000477747	0.0011973	0.00130466	0.00055533	0.00125325	0.00074223	0.00115675	0.0011211	0.00111801	0.00168736	0.000788889	0.000929181	0.0015763
Bbetaine_bin.32.fa.renamed_Bbetaine_bin.32.fa_scaffold_155_32	rank: A; bhl:Bache_3139 Electron transfer flavoprotein alpha subunit; K03522 (db=kegg)	2	Bbetaine_bin.32.fa.renamed_Bbetaine_bin.32.fa_scaffold_155_32, P74_bin.57.fa.renamed_P74_bin.57.fa_scaffold_58_53	6.13049e-05	0	0	0	0	0	8.38575e-05	0	0.000161531	0	5.28055e-05	0	0.000118768	0	0
Bbetaine_bin.32.fa.renamed_Bbetaine_bin.32.fa_scaffold_155_33	rank: A; bhl:Bache_3138 Electron transfer flavoprotein alpha/beta-subunit; K03521 (db=kegg)	3	Bbetaine_bin.32.fa.renamed_Bbetaine_bin.32.fa_scaffold_155_33, P74_bin.126.fa.renamed_P74_bin.126.fa_scaffold_263_60, P74_bin.57.fa.renamed_P74_bin.57.fa_scaffold_58_54	0	0	0	0	0	0	0	0	0	0	0	0.000394673	4.51692e-05	0	0
Bbetaine_bin.32.fa.renamed_Bbetaine_bin.32.fa_scaffold_155_35	rank: A; bhl:Bache_3130 peptidase C1B bleomycin hydrolase (db=kegg)	3	Bbetaine_bin.32.fa.renamed_Bbetaine_bin.32.fa_scaffold_155_35, P74_bin.124.fa.renamed_P74_bin.124.fa_scaffold_395_167, P74_bin.57.fa.renamed_P74_bin.57.fa_scaffold_2130_14	0	0	0	7.42871e-05	7.74286e-05	0	0	0	0.000137302	0	4.48847e-05	0.000147016	0.000100953	0	3.36196e-05
Bbetaine_bin.32.fa.renamed_Bbetaine_bin.32.fa_scaffold_155_37	rank: A; bzg:C4H11_05085 TonB-dependent receptor (db=kegg)	1	Bbetaine_bin.32.fa.renamed_Bbetaine_bin.32.fa_scaffold_155_37	0	0	0	5.80368e-05	0	0	1.39216e-05	0	5.36334e-05	0	1.75331e-05	3.82854e-05	2.62899e-05	0	1.31327e-05
Bbetaine_bin.32.fa.renamed_Bbetaine_bin.32.fa_scaffold_155_38	rank: A; bhf:C3V43_12040 RagB/SusD family nutrient uptake outer membrane protein; K21572 (db=kegg)	2	Bbetaine_bin.32.fa.renamed_Bbetaine_bin.32.fa_scaffold_155_38, P74_bin.124.fa.renamed_P74_bin.124.fa_scaffold_191_16	3.50314e-05	9.23864e-05	9.74229e-05	0.000149823	0	0.000101919	4.79186e-05	0	9.23036e-05	0	6.03492e-05	3.29447e-05	6.78676e-05	7.30852e-05	4.52028e-05
Bbetaine_bin.32.fa.renamed_Bbetaine_bin.32.fa_scaffold_155_46	rank: A; bhf:C3V43_12060 carbohydrate kinase; K00847 (db=kegg)	1	Bbetaine_bin.32.fa.renamed_Bbetaine_bin.32.fa_scaffold_155_46	0	0	0	0	0	0	4.81614e-05	0.000114093	9.27714e-05	0.000217681	0	6.62234e-05	0	0	4.54319e-05
Bbetaine_bin.32.fa.renamed_Bbetaine_bin.32.fa_scaffold_155_47	rank: A; bcel:BcellWH2_01330 todS_4; Sensor histidine kinase TodS (db=kegg)	1	Bbetaine_bin.32.fa.renamed_Bbetaine_bin.32.fa_scaffold_155_47	0	0	0	0	0	0	0	0	0	0	2.66774e-05	0	0	0	0
Bbetaine_bin.32.fa.renamed_Bbetaine_bin.32.fa_scaffold_155_50	rank: A; bhl:Bache_3115 pyruvate ferredoxin/flavodoxin oxidoreductase; K03737 (db=kegg)	32	Bbetaine_bin.15.fa.renamed_Bbetaine_bin.15.fa_scaffold_101_34, Bbetaine_bin.17.fa.renamed_Bbetaine_bin.17.fa_scaffold_2459_2, Bbetaine_bin.28.fa.renamed_Bbetaine_bin.28.fa_scaffold_26_108, Bbetaine_bin.28.fa.renamed_Bbetaine_bin.28.fa_scaffold_316_23, Bbetaine_bin.29.fa.renamed_Bbetaine_bin.29.fa_scaffold_112_24, Bbetaine_bin.32.fa.renamed_Bbetaine_bin.32.fa_scaffold_155_50, Carnitine_bin.23.fa.r…	0.000263621	0.000185396	0.000195503	0.000476039	0.000339485	0.000639144	0.000276461	0.000170851	0.00055569	0.000353135	0.000393593	0.000727229	0.000476676	0.000146663	0.000226776
Bbetaine_bin.32.fa.renamed_Bbetaine_bin.32.fa_scaffold_155_62	rank: A; bis:DXK01_021230 HAMP domain-containing histidine kinase (db=kegg)	1	Bbetaine_bin.32.fa.renamed_Bbetaine_bin.32.fa_scaffold_155_62	0	0	0	0	0	0	0	0	0	0	0	0	0	2.23003e-05	0
Bbetaine_bin.32.fa.renamed_Bbetaine_bin.32.fa_scaffold_155_67	rank: A; bis:DXK01_021205 purL; phosphoribosylformylglycinamidine synthase; K01952 (db=kegg)	1	Bbetaine_bin.32.fa.renamed_Bbetaine_bin.32.fa_scaffold_155_67	1.62841e-05	0	0	2.32147e-05	2.41964e-05	2.36883e-05	1.11373e-05	0	0	0	0	4.59425e-05	2.10319e-05	1.13244e-05	2.10123e-05
Bbetaine_bin.32.fa.renamed_Bbetaine_bin.32.fa_scaffold_159_14	rank: C; bhf:C3V43_00860 hypothetical protein (db=kegg)	1	Bbetaine_bin.32.fa.renamed_Bbetaine_bin.32.fa_scaffold_159_14	0	0	0	0	0	0	0	0	0	0	0	0	9.03384e-05	0	0
Bbetaine_bin.32.fa.renamed_Bbetaine_bin.32.fa_scaffold_159_16	rank: A; bzg:C4H11_11740 secA; preprotein translocase subunit SecA; K03070 (db=kegg)	2	Bbetaine_bin.32.fa.renamed_Bbetaine_bin.32.fa_scaffold_159_16, P74_bin.57.fa.renamed_P74_bin.57.fa_scaffold_1653_24	0	0	0	0	0	0	1.28199e-05	0	0	2.89719e-05	0	1.76278e-05	1.21047e-05	0	0
Bbetaine_bin.32.fa.renamed_Bbetaine_bin.32.fa_scaffold_159_21	rank: A; bhl:Bache_1534 Tetratricopeptide TPR_1 repeat-containing protein (db=kegg)	1	Bbetaine_bin.32.fa.renamed_Bbetaine_bin.32.fa_scaffold_159_21	9.43152e-05	6.21832e-05	0.000131146	0.000134456	0.000140142	0.000137199	0.000161264	0.000152812	0	0.000218666	4.06196e-05	0.000133046	6.09069e-05	6.55893e-05	9.1275e-05
Bbetaine_bin.32.fa.renamed_Bbetaine_bin.32.fa_scaffold_159_24	rank: A; bhf:C3V43_00945 peptidylprolyl isomerase; K03770 (db=kegg)	1	Bbetaine_bin.32.fa.renamed_Bbetaine_bin.32.fa_scaffold_159_24	0.000292337	0.00023129	0.000203249	0.000250055	0.000434382	0.000170104	0.000299911	0.000236827	0.000231083	0.000271109	0.000151084	0.000302417	0.000188786	0.000142309	0.000301775
Bbetaine_bin.32.fa.renamed_Bbetaine_bin.32.fa_scaffold_159_26	rank: A; bhl:Bache_1539 hypothetical protein (db=kegg)	1	Bbetaine_bin.32.fa.renamed_Bbetaine_bin.32.fa_scaffold_159_26	0	7.80823e-05	8.23389e-05	0.000337669	0.000263961	8.61392e-05	0.000283495	0.000287825	7.80123e-05	0.000274575	0.000153016	0.000222751	0.000114719	4.11796e-05	0.000152816
Bbetaine_bin.32.fa.renamed_Bbetaine_bin.32.fa_scaffold_159_3	rank: A; bzg:C4H11_11725 valine--tRNA ligase; K01873 (db=kegg)	4	Bbetaine_bin.32.fa.renamed_Bbetaine_bin.32.fa_scaffold_159_3, P74_bin.124.fa.renamed_P74_bin.124.fa_scaffold_47_79, P74_bin.126.fa.renamed_P74_bin.126.fa_scaffold_24_16, P74_bin.57.fa.renamed_P74_bin.57.fa_scaffold_435_25	0	0	0	0	0	0	4.87099e-05	0	0	0	0	0	0	0	0
Bbetaine_bin.32.fa.renamed_Bbetaine_bin.32.fa_scaffold_161_16	rank: A; bhl:Bache_2494 UDP-galactose 4-epimerase; K01784 (db=kegg)	1	Bbetaine_bin.32.fa.renamed_Bbetaine_bin.32.fa_scaffold_161_16	0.000120833	0	0	0.00034452	0.000269317	8.78869e-05	0.000206605	9.78883e-05	7.95951e-05	0.000373528	5.20402e-05	0.000113635	0.000234094	0.000126045	0.000194896
Bbetaine_bin.32.fa.renamed_Bbetaine_bin.32.fa_scaffold_161_17	rank: A; bhl:Bache_2492 ATP synthase F1, beta subunit; K02112 (db=kegg)	46	Bbetaine_bin.15.fa.renamed_Bbetaine_bin.15.fa_scaffold_7_140, Bbetaine_bin.17.fa.renamed_Bbetaine_bin.17.fa_scaffold_1422_3, Bbetaine_bin.17.fa.renamed_Bbetaine_bin.17.fa_scaffold_512_23, Bbetaine_bin.31.fa.renamed_Bbetaine_bin.31.fa_scaffold_382_23, Bbetaine_bin.32.fa.renamed_Bbetaine_bin.32.fa_scaffold_161_17, Bbetaine_bin.7.fa.renamed_Bbetaine_bin.7.fa_scaffold_2104_3, Carnitine_bin.23.fa.rena…	4.07103e-05	5.36816e-05	0.000113216	0.000116074	0	0.000177662	8.35299e-05	0.00013192	0.000268167	0	0.000105198	0.000421139	0.000236609	0.000198177	0.000183857
Bbetaine_bin.32.fa.renamed_Bbetaine_bin.32.fa_scaffold_161_19	rank: C; bhl:Bache_2490 hypothetical protein (db=kegg)	1	Bbetaine_bin.32.fa.renamed_Bbetaine_bin.32.fa_scaffold_161_19	0	0	0	0	0	0	0	0	0	0	0.000128242	0	0	0	0
Bbetaine_bin.32.fa.renamed_Bbetaine_bin.32.fa_scaffold_161_24	rank: A; bhf:C3V43_04320 F0F1 ATP synthase subunit alpha; K02111 (db=kegg)	4	Bbetaine_bin.32.fa.renamed_Bbetaine_bin.32.fa_scaffold_161_24, Carnitine_bin.23.fa.renamed_Carnitine_bin.23.fa_scaffold_380_6, P74_bin.124.fa.renamed_P74_bin.124.fa_scaffold_61_115, P74_bin.57.fa.renamed_P74_bin.57.fa_scaffold_1034_10	0.000157608	5.19565e-05	5.47889e-05	5.61717e-05	0.000234189	0.000171953	5.3897e-05	0	5.19099e-05	0.000121803	6.78785e-05	7.41101e-05	7.63351e-05	2.74012e-05	2.54213e-05
Bbetaine_bin.32.fa.renamed_Bbetaine_bin.32.fa_scaffold_161_3	rank: A; bzg:C4H11_11305 peptidase S9 (db=kegg)	2	Bbetaine_bin.32.fa.renamed_Bbetaine_bin.32.fa_scaffold_161_3, P74_bin.57.fa.renamed_P74_bin.57.fa_scaffold_100_100	8.933e-05	0	4.14047e-05	4.24498e-05	0.00017698	4.33157e-05	0.000122192	4.82449e-05	0	0.000138072	5.12968e-05	5.6006e-05	5.76875e-05	2.07075e-05	3.84224e-05
Bbetaine_bin.32.fa.renamed_Bbetaine_bin.32.fa_scaffold_161_33	rank: A; bcel:BcellWH2_00063 fhs; Formate--tetrahydrofolate ligase; K01938 (db=kegg)	28	Bbetaine_bin.15.fa.renamed_Bbetaine_bin.15.fa_scaffold_36_106, Bbetaine_bin.17.fa.renamed_Bbetaine_bin.17.fa_scaffold_8253_1, Bbetaine_bin.32.fa.renamed_Bbetaine_bin.32.fa_scaffold_161_33, Bbetaine_bin.7.fa.renamed_Bbetaine_bin.7.fa_scaffold_4_231, Carnitine_bin.23.fa.renamed_Carnitine_bin.23.fa_scaffold_44_41, Choline_bin.11.fa.renamed_Choline_bin.11.fa_scaffold_670_12, Choline_bin.21.fa.renamed…	7.48426e-05	0.000148034	0.000104069	5.3348e-05	0	0.000163309	0.000102375	0.000121262	9.86008e-05	0	9.66995e-05	0.000105577	2.41659e-05	0.000182166	0
Bbetaine_bin.32.fa.renamed_Bbetaine_bin.32.fa_scaffold_161_34	rank: A; bhf:C3V43_04350 glyA; serine hydroxymethyltransferase; K00600 (db=kegg)	21	Bbetaine_bin.17.fa.renamed_Bbetaine_bin.17.fa_scaffold_3046_4, Bbetaine_bin.28.fa.renamed_Bbetaine_bin.28.fa_scaffold_70_3, Bbetaine_bin.29.fa.renamed_Bbetaine_bin.29.fa_scaffold_1108_1, Bbetaine_bin.32.fa.renamed_Bbetaine_bin.32.fa_scaffold_161_34, Choline_bin.11.fa.renamed_Choline_bin.11.fa_scaffold_2014_4, Choline_bin.21.fa.renamed_Choline_bin.21.fa_scaffold_217_2, Choline_bin.3.fa.renamed_Cho…	9.76284e-05	0	0.000135753	0	0.000145065	7.10094e-05	0.000133544	0.00023727	0.00019293	0.000301796	0.00012614	0.000367253	0.000378279	3.39467e-05	9.44813e-05
Bbetaine_bin.32.fa.renamed_Bbetaine_bin.32.fa_scaffold_161_38	rank: A; bhf:C3V43_04370 aspartate carbamoyltransferase; K00609 (db=kegg)	1	Bbetaine_bin.32.fa.renamed_Bbetaine_bin.32.fa_scaffold_161_38	0	8.69777e-05	0	0	0	0	0	0.000106872	0	0	0	0	0	0	0
Bbetaine_bin.32.fa.renamed_Bbetaine_bin.32.fa_scaffold_161_45	rank: A; bhl:Bache_2439 ribose-phosphate pyrophosphokinase; K00948 (db=kegg)	1	Bbetaine_bin.32.fa.renamed_Bbetaine_bin.32.fa_scaffold_161_45	0	0	0	9.49356e-05	0	0	0	0	0	0	0	0	0	0	0
Bbetaine_bin.32.fa.renamed_Bbetaine_bin.32.fa_scaffold_161_6	rank: A; bhl:Bache_2503 CTP synthase; K01937 (db=kegg)	1	Bbetaine_bin.32.fa.renamed_Bbetaine_bin.32.fa_scaffold_161_6	0	0	0	5.50275e-05	0	0	0	0	0	0	0	3.63002e-05	2.49267e-05	0	2.49034e-05
Bbetaine_bin.32.fa.renamed_Bbetaine_bin.32.fa_scaffold_162_13	rank: A; psty:BFS30_20830 SusC/RagA family TonB-linked outer membrane protein (db=kegg)	2	Bbetaine_bin.32.fa.renamed_Bbetaine_bin.32.fa_scaffold_162_13, P74_Sub1_bin.36.fa.renamed_P74_Sub1_bin.36.fa_scaffold_112_97	0	0	0	2.85445e-05	2.97516e-05	0	0	0	0	0	1.72468e-05	1.88301e-05	1.29303e-05	0	0
Bbetaine_bin.32.fa.renamed_Bbetaine_bin.32.fa_scaffold_162_20	rank: A; bis:DXK01_006385 tetratricopeptide repeat protein (db=kegg)	2	Bbetaine_bin.32.fa.renamed_Bbetaine_bin.32.fa_scaffold_162_20, P74_bin.126.fa.renamed_P74_bin.126.fa_scaffold_24_10	0.00151255	0.00184855	0.00210321	0.00178815	0.00241194	0.00101964	0.00143819	0.00107591	0.00131226	0.00153956	0.00235148	0.00294899	0.00162001	0.00156497	0.00245155
Bbetaine_bin.32.fa.renamed_Bbetaine_bin.32.fa_scaffold_162_29	rank: C; bhl:Bache_0902 quorum-sensing autoinducer 2 (AI-2), LuxS; K07173 (db=kegg)	1	Bbetaine_bin.32.fa.renamed_Bbetaine_bin.32.fa_scaffold_162_29	0	0	0	0	0	0	0	0	0	0	0	0	8.20757e-05	0	0
Bbetaine_bin.32.fa.renamed_Bbetaine_bin.32.fa_scaffold_162_31	rank: A; bzg:C4H11_08265 DNA-binding protein (db=kegg)	1	Bbetaine_bin.32.fa.renamed_Bbetaine_bin.32.fa_scaffold_162_31	0	0	0	0	0.00016131	0	7.42488e-05	0	0.000286045	0	0	0	0	0	0
Bbetaine_bin.32.fa.renamed_Bbetaine_bin.32.fa_scaffold_162_38	rank: A; bcel:BcellWH2_03195 pckA; Phosphoenolpyruvate carboxykinase [ATP]; K01610 (db=kegg)	20	Bbetaine_bin.31.fa.renamed_Bbetaine_bin.31.fa_scaffold_2219_1, Bbetaine_bin.32.fa.renamed_Bbetaine_bin.32.fa_scaffold_162_38, Choline_bin.11.fa.renamed_Choline_bin.11.fa_scaffold_1050_11, Choline_bin.34.fa.renamed_Choline_bin.34.fa_scaffold_72_74, Choline_bin.38.fa.renamed_Choline_bin.38.fa_scaffold_1556_1, EnrichGB_bin.8.fa.renamed_GB_bin.8.fa_scaffold_447_1, P74_bin.105.fa.renamed_P74_bin.105.f…	0.00198326	0.00266645	0.00216293	0.00282734	0.00248465	0.00277188	0.00268625	0.00220523	0.00322761	0.00276487	0.00391904	0.00537595	0.00452029	0.00310998	0.004215
Bbetaine_bin.32.fa.renamed_Bbetaine_bin.32.fa_scaffold_162_5	rank: A; bcel:BcellWH2_03115 Acyltransferase family protein (db=kegg)	1	Bbetaine_bin.32.fa.renamed_Bbetaine_bin.32.fa_scaffold_162_5	0	0	0	0	0	0	0	0	0	0	0	5.83396e-05	0	0	0
Bbetaine_bin.32.fa.renamed_Bbetaine_bin.32.fa_scaffold_162_6	rank: A; bis:DXK01_006265 CoA-binding protein; K09181 (db=kegg)	1	Bbetaine_bin.32.fa.renamed_Bbetaine_bin.32.fa_scaffold_162_6	0	0	0	0	0	0	0	0	0	0	0	2.84914e-05	0	0	1.95463e-05
Bbetaine_bin.32.fa.renamed_Bbetaine_bin.32.fa_scaffold_169_24	rank: A; bhl:Bache_2263 prolyl-tRNA synthetase; K01881 (db=kegg)	2	Bbetaine_bin.32.fa.renamed_Bbetaine_bin.32.fa_scaffold_169_24, P74_bin.105.fa.renamed_P74_bin.105.fa_scaffold_543_3	0	0	0	0	0	0	2.8626e-05	0	0	0	0	0	2.70289e-05	0	0
Bbetaine_bin.32.fa.renamed_Bbetaine_bin.32.fa_scaffold_169_45	rank: A; parc:CI960_13500 hypothetical protein (db=kegg)	1	Bbetaine_bin.32.fa.renamed_Bbetaine_bin.32.fa_scaffold_169_45	0	0	0	0	9.13612e-05	0	0	0	8.10039e-05	0	0	0	0	0	0
Bbetaine_bin.32.fa.renamed_Bbetaine_bin.32.fa_scaffold_171_36	rank: A; bhl:Bache_0661 deoxyribose-phosphate aldolase; K01619 (db=kegg)	1	Bbetaine_bin.32.fa.renamed_Bbetaine_bin.32.fa_scaffold_171_36	0	9.13122e-05	0	0.000296161	0	0.000100734	9.47227e-05	0	0.000273691	0.000321097	0	6.51233e-05	4.4719e-05	0	8.93544e-05
Bbetaine_bin.32.fa.renamed_Bbetaine_bin.32.fa_scaffold_171_41	rank: A; afd:Alfi_1739 TonB-linked outer membrane protein, SusC/RagA family (db=kegg)	3	Bbetaine_bin.32.fa.renamed_Bbetaine_bin.32.fa_scaffold_171_41, Bbetaine_bin.32.fa.renamed_Bbetaine_bin.32.fa_scaffold_742_5, P74_bin.105.fa.renamed_P74_bin.105.fa_scaffold_65_134	0	0	2.84988e-05	0	0	0	1.40175e-05	0	0	0	0	0	0	0	0
Bbetaine_bin.32.fa.renamed_Bbetaine_bin.32.fa_scaffold_171_45	rank: A; bhl:Bache_0671 GTP-binding protein YchF; K06942 (db=kegg)	1	Bbetaine_bin.32.fa.renamed_Bbetaine_bin.32.fa_scaffold_171_45	0	0	0	0	0	0	0	0	0	0	0	5.32666e-05	0	0	0
Bbetaine_bin.32.fa.renamed_Bbetaine_bin.32.fa_scaffold_171_5	rank: A; oli:FKG96_19175 TonB-dependent receptor (db=kegg)	1	Bbetaine_bin.32.fa.renamed_Bbetaine_bin.32.fa_scaffold_171_5	0	0	0	0	3.14431e-05	0	0	0	0	0	0	0	0	0	0
Bbetaine_bin.32.fa.renamed_Bbetaine_bin.32.fa_scaffold_1719_3	rank: A; psty:BFS30_18005 SusC/RagA family protein (db=kegg)	2	Bbetaine_bin.32.fa.renamed_Bbetaine_bin.32.fa_scaffold_1719_3, P74_bin.57.fa.renamed_P74_bin.57.fa_scaffold_937_15	0	0	2.81665e-05	0	0	0	0	0	0	3.13088e-05	0	0	0	0	0
Bbetaine_bin.32.fa.renamed_Bbetaine_bin.32.fa_scaffold_187_11	rank: A; pmuc:ING2E5A_1208 susC37; TonB-dependent receptor SusC (db=kegg)	1	Bbetaine_bin.32.fa.renamed_Bbetaine_bin.32.fa_scaffold_187_11	0	0	0	0	0	0	0	0	0	0	3.37162e-05	0	0	0	1.26271e-05
Bbetaine_bin.32.fa.renamed_Bbetaine_bin.32.fa_scaffold_187_15	rank: A; bhl:Bache_1005 Alpha-N-arabinofuranosidase; K01209; K01198 (db=kegg)	1	Bbetaine_bin.32.fa.renamed_Bbetaine_bin.32.fa_scaffold_187_15	0	0	0	0	0	0	0	0	0	6.15999e-05	0	0	0	0	0
Bbetaine_bin.32.fa.renamed_Bbetaine_bin.32.fa_scaffold_187_17	rank: A; bhl:Bache_1014 histidine kinase (db=kegg)	1	Bbetaine_bin.32.fa.renamed_Bbetaine_bin.32.fa_scaffold_187_17	0	0	0	0	0	0	0	0	2.01914e-05	0	0	0	0	0	0
Bbetaine_bin.32.fa.renamed_Bbetaine_bin.32.fa_scaffold_187_18	rank: A; bhl:Bache_1015 glycoside hydrolase family 31; K01811 (db=kegg)	1	Bbetaine_bin.32.fa.renamed_Bbetaine_bin.32.fa_scaffold_187_18	6.50687e-05	2.86004e-05	3.01595e-05	9.27622e-05	0.000161142	3.15515e-05	0.00010384	7.0284e-05	5.71495e-05	0.000201145	3.7365e-05	0.000183579	0.00012606	4.52504e-05	0.000139936
Bbetaine_bin.32.fa.renamed_Bbetaine_bin.32.fa_scaffold_187_19	rank: A; bcel:BcellWH2_03347 ebgA_5; Evolved beta-galactosidase subunit alpha; K01190 (db=kegg)	1	Bbetaine_bin.32.fa.renamed_Bbetaine_bin.32.fa_scaffold_187_19	0	0	0	0	0	0	0	0	0	0	0	0	1.6159e-05	0	0
Bbetaine_bin.32.fa.renamed_Bbetaine_bin.32.fa_scaffold_187_20	rank: A; bcel:BcellWH2_03348 bglB_4; Thermostable beta-glucosidase B; K05349 (db=kegg)	2	Bbetaine_bin.32.fa.renamed_Bbetaine_bin.32.fa_scaffold_187_20, Bbetaine_bin.32.fa.renamed_Bbetaine_bin.32.fa_scaffold_199_22	0	7.4485e-05	7.85455e-05	0	0	4.10854e-05	7.7267e-05	9.15216e-05	3.72091e-05	0	4.86555e-05	7.96834e-05	3.64781e-05	1.96412e-05	1.8222e-05
Bbetaine_bin.32.fa.renamed_Bbetaine_bin.32.fa_scaffold_187_24	rank: C; bhl:Bache_1017 ATP:cob(I)alamin adenosyltransferase; K00798 (db=kegg)	1	Bbetaine_bin.32.fa.renamed_Bbetaine_bin.32.fa_scaffold_187_24	0	0	0	0	0	0	0	0	0	0	0	0	7.2759e-05	0	0
Bbetaine_bin.32.fa.renamed_Bbetaine_bin.32.fa_scaffold_187_32	rank: A; btho:Btheta7330_01708 hypothetical protein (db=kegg)	1	Bbetaine_bin.32.fa.renamed_Bbetaine_bin.32.fa_scaffold_187_32	9.57009e-05	0.000151432	0.000133073	0.000409295	0.000284403	0.000556859	0.00037963	0.000527195	0.000403458	0.000295838	0.000280272	0.000306002	0.00035845	0.000159727	0.000234627
Bbetaine_bin.32.fa.renamed_Bbetaine_bin.32.fa_scaffold_192_26	rank: A; bhf:C3V43_00130 adenosylcobalamin-dependent ribonucleoside-diphosphate reductase; K00525 (db=kegg)	1	Bbetaine_bin.32.fa.renamed_Bbetaine_bin.32.fa_scaffold_192_26	0	0	0	3.51239e-05	0	7.16808e-05	0	3.9919e-05	0	0	2.12221e-05	9.26814e-05	3.18213e-05	0	3.17916e-05
Bbetaine_bin.32.fa.renamed_Bbetaine_bin.32.fa_scaffold_192_29	rank: C; bcel:BcellWH2_01615 mgsA; Methylglyoxal synthase; K01734 (db=kegg)	2	Bbetaine_bin.32.fa.renamed_Bbetaine_bin.32.fa_scaffold_192_29, Choline_bin.37.fa.renamed_Choline_bin.37.fa_scaffold_238_54	0.000240967	0.000317745	0.000335067	0.000171762	0.000179026	0.000175266	0.000329613	0.000195211	0.000634921	0.000372448	0.000415118	0.000566535	0.000155612	8.37874e-05	0.000310933
Bbetaine_bin.32.fa.renamed_Bbetaine_bin.32.fa_scaffold_192_33	rank: A; bzg:C4H11_11585 long-chain fatty acid--CoA ligase; K01897 (db=kegg)	3	Bbetaine_bin.32.fa.renamed_Bbetaine_bin.32.fa_scaffold_192_33, P74_bin.124.fa.renamed_P74_bin.124.fa_scaffold_164_72, P74_bin.57.fa.renamed_P74_bin.57.fa_scaffold_2130_1	0	0	0	0	0	0	0	0	0	0	0	3.51292e-05	0	0	0
Bbetaine_bin.32.fa.renamed_Bbetaine_bin.32.fa_scaffold_192_36	rank: C; bhf:C3V43_00220 50S ribosomal protein L9; K02939 (db=kegg)	1	Bbetaine_bin.32.fa.renamed_Bbetaine_bin.32.fa_scaffold_192_36	0	0	0	0	0	0	0	0	0	0	0	0	8.97361e-05	0	0
Bbetaine_bin.32.fa.renamed_Bbetaine_bin.32.fa_scaffold_192_38	rank: C; bhl:Bache_0020 SSU ribosomal protein S6P; K02990 (db=kegg)	3	Bbetaine_bin.32.fa.renamed_Bbetaine_bin.32.fa_scaffold_192_38, Choline_bin.3.fa.renamed_Choline_bin.3.fa_scaffold_39_103, P74_bin.105.fa.renamed_P74_bin.105.fa_scaffold_48_115	0.000181249	0	0	0	0.000269317	0	0.00037189	0	0	0.000560292	0	0	0.000117047	0.000126045	0.000350813
Bbetaine_bin.32.fa.renamed_Bbetaine_bin.32.fa_scaffold_192_41	rank: A; bhf:C3V43_00245 DNA-binding response regulator (db=kegg)	5	Bbetaine_bin.32.fa.renamed_Bbetaine_bin.32.fa_scaffold_192_41, P74_bin.124.fa.renamed_P74_bin.124.fa_scaffold_40_34, P74_bin.126.fa.renamed_P74_bin.126.fa_scaffold_24_99, P74_bin.57.fa.renamed_P74_bin.57.fa_scaffold_221_35, P74_bin.57.fa.renamed_P74_bin.57.fa_scaffold_3717_8	0.000890755	0.000704743	0.000990882	0.00126986	0.00105885	0.000518308	0.000609221	0.000288645	0.000821463	0.000688392	0.00076726	0.00201047	0.00115046	0.000495563	0.000804572
Bbetaine_bin.32.fa.renamed_Bbetaine_bin.32.fa_scaffold_192_43	rank: A; bzg:C4H11_11630 elongation factor G; K02355 (db=kegg)	3	Bbetaine_bin.32.fa.renamed_Bbetaine_bin.32.fa_scaffold_192_43, P74_bin.124.fa.renamed_P74_bin.124.fa_scaffold_47_109, P74_bin.57.fa.renamed_P74_bin.57.fa_scaffold_252_55	0.000144949	7.64533e-05	4.03106e-05	8.2656e-05	0.000129227	0.000126513	0.000138791	9.39401e-05	0.000190962	0.000134423	4.99412e-05	0.000299893	0.000168489	0	0.000187035
Bbetaine_bin.32.fa.renamed_Bbetaine_bin.32.fa_scaffold_198_17	rank: A; bvu:BVU_2704 conserved hypothetical protein, putative membrane protein; K03975 (db=kegg)	2	Bbetaine_bin.32.fa.renamed_Bbetaine_bin.32.fa_scaffold_198_17, P74_bin.124.fa.renamed_P74_bin.124.fa_scaffold_47_98	0	0	0	0	0	0	0	0	0	0	0	0	0	6.71075e-05	0
Bbetaine_bin.32.fa.renamed_Bbetaine_bin.32.fa_scaffold_198_19	rank: A; bhl:Bache_2740 MATE efflux family protein (db=kegg)	1	Bbetaine_bin.32.fa.renamed_Bbetaine_bin.32.fa_scaffold_198_19	0	0	0	0	0	0	0	0	0	0	0	4.35603e-05	0	0	0
Bbetaine_bin.32.fa.renamed_Bbetaine_bin.32.fa_scaffold_198_24	rank: A; parc:CI960_12905 tyrosine protein kinase (db=kegg)	1	Bbetaine_bin.32.fa.renamed_Bbetaine_bin.32.fa_scaffold_198_24	0	0	0	0	0	0	0	0	0	0	0	2.45641e-05	0	1.81644e-05	0
Bbetaine_bin.32.fa.renamed_Bbetaine_bin.32.fa_scaffold_198_30	rank: A; bhl:Bache_2599 hypothetical protein (db=kegg)	1	Bbetaine_bin.32.fa.renamed_Bbetaine_bin.32.fa_scaffold_198_30	0	0	0	0	4.43082e-05	0	0	0	0	0	0	0	0	0	0
Bbetaine_bin.32.fa.renamed_Bbetaine_bin.32.fa_scaffold_198_32	rank: A; bfg:BF638R_1541 UDP-glucose 6-dehydrogenase; K00012 (db=kegg)	8	Bbetaine_bin.32.fa.renamed_Bbetaine_bin.32.fa_scaffold_198_32, Choline_bin.21.fa.renamed_Choline_bin.21.fa_scaffold_571_20, Choline_bin.38.fa.renamed_Choline_bin.38.fa_scaffold_436_10, EnrichGB_bin.8.fa.renamed_GB_bin.8.fa_scaffold_30_8, P74_bin.102.fa.renamed_P74_bin.102.fa_scaffold_1758_11, P74_bin.59.fa.renamed_P74_bin.59.fa_scaffold_913_43, P74_bin.64.fa.renamed_P74_bin.64.fa_scaffold_469_23,…	0	0	0	0	6.97555e-05	0	0	0	0	0	0	0	0	0	0
Bbetaine_bin.32.fa.renamed_Bbetaine_bin.32.fa_scaffold_198_4	rank: A; bhf:C3V43_13365 zwf; glucose-6-phosphate dehydrogenase; K00036 (db=kegg)	1	Bbetaine_bin.32.fa.renamed_Bbetaine_bin.32.fa_scaffold_198_4	0	5.49699e-05	5.79666e-05	5.94297e-05	0.000185829	6.0642e-05	0	6.75429e-05	0	6.44335e-05	0	3.92042e-05	0	0	8.06871e-05
Bbetaine_bin.32.fa.renamed_Bbetaine_bin.32.fa_scaffold_198_5	rank: A; bcel:BcellWH2_00673 gndA; 6-phosphogluconate dehydrogenase, NADP(+)-dependent, decarboxylating; K00033 (db=kegg)	1	Bbetaine_bin.32.fa.renamed_Bbetaine_bin.32.fa_scaffold_198_5	0	0.000111275	0.000117341	6.01515e-05	0.00012539	0.000122757	2.88578e-05	0.000136727	5.55877e-05	0.000130432	7.26877e-05	0.000119041	8.17434e-05	2.93426e-05	0.000108889
Bbetaine_bin.32.fa.renamed_Bbetaine_bin.32.fa_scaffold_198_8	rank: A; bcel:BcellWH2_00676 fcl; GDP-L-fucose synthase; K02377 (db=kegg)	1	Bbetaine_bin.32.fa.renamed_Bbetaine_bin.32.fa_scaffold_198_8	0	0	0	8.27711e-05	0	0	3.97097e-05	0	0	0	0	0	3.74942e-05	0	0
Bbetaine_bin.32.fa.renamed_Bbetaine_bin.32.fa_scaffold_199_22	rank: A; bhl:Bache_0609 glycoside hydrolase family 3 domain protein; K05349 (db=kegg)	1	Bbetaine_bin.32.fa.renamed_Bbetaine_bin.32.fa_scaffold_199_22	0	0.000111125	7.81221e-05	8.00939e-05	4.17405e-05	4.08639e-05	9.60631e-05	0.000182056	7.40171e-05	4.34188e-05	0.000120983	0.000105672	7.25629e-05	7.81414e-05	3.62476e-05
Bbetaine_bin.32.fa.renamed_Bbetaine_bin.32.fa_scaffold_199_24	rank: A; bhl:Bache_0605 D-mannonate dehydratase; K01686 (db=kegg)	1	Bbetaine_bin.32.fa.renamed_Bbetaine_bin.32.fa_scaffold_199_24	0	0	0	0	0	0	0	0	0	0	0	0	3.44256e-05	0	0
Bbetaine_bin.32.fa.renamed_Bbetaine_bin.32.fa_scaffold_199_29	rank: A; bhl:Bache_0587 signal peptidase I; K03100 (db=kegg)	1	Bbetaine_bin.32.fa.renamed_Bbetaine_bin.32.fa_scaffold_199_29	0	0	0	0	0	0	2.8626e-05	0	0	0	0	0	0	0	0
Bbetaine_bin.32.fa.renamed_Bbetaine_bin.32.fa_scaffold_199_39	rank: A; bhf:C3V43_09805 RagB/SusD family nutrient uptake outer membrane protein; K21572 (db=kegg)	1	Bbetaine_bin.32.fa.renamed_Bbetaine_bin.32.fa_scaffold_199_39	0	0	0	0	0	0	0	0	5.42694e-05	0	0	0	0	0	0
Bbetaine_bin.32.fa.renamed_Bbetaine_bin.32.fa_scaffold_199_40	rank: A; bhl:Bache_0576 TonB-dependent receptor plug (db=kegg)	10	Bbetaine_bin.32.fa.renamed_Bbetaine_bin.32.fa_scaffold_199_40, Bbetaine_bin.32.fa.renamed_Bbetaine_bin.32.fa_scaffold_348_5, Bbetaine_bin.32.fa.renamed_Bbetaine_bin.32.fa_scaffold_684_32, P74_bin.105.fa.renamed_P74_bin.105.fa_scaffold_65_63, P74_bin.126.fa.renamed_P74_bin.126.fa_scaffold_99_40, P74_bin.57.fa.renamed_P74_bin.57.fa_scaffold_224_46, P74_bin.57.fa.renamed_P74_bin.57.fa_scaffold_435_5…	4.05914e-05	5.35248e-05	5.64427e-05	0	6.03144e-05	0	1.3881e-05	0	5.34768e-05	6.27396e-05	1.74819e-05	0	2.62131e-05	4.23424e-05	1.30943e-05
Bbetaine_bin.32.fa.renamed_Bbetaine_bin.32.fa_scaffold_199_43	rank: A; bhl:Bache_0572 aminoglycoside phosphotransferase (db=kegg)	1	Bbetaine_bin.32.fa.renamed_Bbetaine_bin.32.fa_scaffold_199_43	0.000115477	7.61356e-05	0	0	8.57935e-05	0	7.89793e-05	0	0.000152135	0.000178486	0	0.000108599	0	0	0
Bbetaine_bin.32.fa.renamed_Bbetaine_bin.32.fa_scaffold_199_45	rank: A; bhl:Bache_0569 acyl-(acyl-carrier-protein)--UDP-N-acetylglucosamine O-acyltransferase; K00677 (db=kegg)	1	Bbetaine_bin.32.fa.renamed_Bbetaine_bin.32.fa_scaffold_199_45	0	0	0	0	0	0	0	0	0	0	0	0	0	0	5.25306e-05
Bbetaine_bin.32.fa.renamed_Bbetaine_bin.32.fa_scaffold_199_46	rank: A; bis:DXK01_003695 TolC family protein (db=kegg)	1	Bbetaine_bin.32.fa.renamed_Bbetaine_bin.32.fa_scaffold_199_46	0	0	0	0	0	0	3.08566e-05	0	0	0	0	0	0	0	0
Bbetaine_bin.32.fa.renamed_Bbetaine_bin.32.fa_scaffold_201_1	rank: C; bhl:Bache_1188 TonB-dependent receptor (db=kegg)	6	Bbetaine_bin.32.fa.renamed_Bbetaine_bin.32.fa_scaffold_201_1, Bbetaine_bin.32.fa.renamed_Bbetaine_bin.32.fa_scaffold_684_32, Bbetaine_bin.32.fa.renamed_Bbetaine_bin.32.fa_scaffold_742_5, P74_bin.105.fa.renamed_P74_bin.105.fa_scaffold_21_171, P74_bin.105.fa.renamed_P74_bin.105.fa_scaffold_590_12, P74_Sub1_bin.36.fa.renamed_P74_Sub1_bin.36.fa_scaffold_304_8	2.17575e-05	0	0	0	0	0	0	3.5252e-05	0	3.36292e-05	0	4.0923e-05	4.21516e-05	3.02614e-05	4.21122e-05
Bbetaine_bin.32.fa.renamed_Bbetaine_bin.32.fa_scaffold_201_12	rank: A; bcel:BcellWH2_03711 smc_1; Chromosome partition protein Smc (db=kegg)	1	Bbetaine_bin.32.fa.renamed_Bbetaine_bin.32.fa_scaffold_201_12	0.00142278	0.00234513	0.00187946	0.00152124	0.00295973	0.00103485	0.00194618	0.00149839	0.00187443	0.00318869	0.00189956	0.00227465	0.00142414	0.00202834	0.0031669
Bbetaine_bin.32.fa.renamed_Bbetaine_bin.32.fa_scaffold_201_3	rank: A; bsa:Bacsa_2853 TonB-dependent receptor plug (db=kegg)	2	Bbetaine_bin.32.fa.renamed_Bbetaine_bin.32.fa_scaffold_201_3, P74_bin.126.fa.renamed_P74_bin.126.fa_scaffold_263_44	0.000114024	0.000120284	9.51312e-05	9.75323e-05	0.000101657	3.3174e-05	7.79856e-05	7.38982e-05	0.000120176	0.000105744	5.89296e-05	0.000128679	7.36347e-05	9.51547e-05	0.000147132
Bbetaine_bin.32.fa.renamed_Bbetaine_bin.32.fa_scaffold_201_34	rank: A; bhl:Bache_1164 aspartate kinase; homoserine dehydrogenase; K12524 (db=kegg)	3	Bbetaine_bin.32.fa.renamed_Bbetaine_bin.32.fa_scaffold_201_34, P74_bin.124.fa.renamed_P74_bin.124.fa_scaffold_61_118, P74_bin.57.fa.renamed_P74_bin.57.fa_scaffold_100_11	0	0	0	0	0	0	0	0	0	0	0	2.41703e-05	0	0	0
Bbetaine_bin.32.fa.renamed_Bbetaine_bin.32.fa_scaffold_201_8	rank: A; pdn:HMPREF9137_0388 TonB-linked outer membrane protein, SusC/RagA family (db=kegg)	3	Bbetaine_bin.32.fa.renamed_Bbetaine_bin.32.fa_scaffold_201_8, Bbetaine_bin.32.fa.renamed_Bbetaine_bin.32.fa_scaffold_490_8, P74_bin.57.fa.renamed_P74_bin.57.fa_scaffold_58_111	4.43954e-05	5.85409e-05	3.08661e-05	6.32904e-05	6.59669e-05	3.22907e-05	4.55456e-05	3.59653e-05	2.92442e-05	6.86193e-05	0	0	2.86697e-05	1.54369e-05	1.43215e-05
Bbetaine_bin.32.fa.renamed_Bbetaine_bin.32.fa_scaffold_201_9	rank: A; pdn:HMPREF9137_0389 tetratricopeptide repeat protein; K21572 (db=kegg)	1	Bbetaine_bin.32.fa.renamed_Bbetaine_bin.32.fa_scaffold_201_9	4.1193e-05	0.000108636	5.72793e-05	0	6.12084e-05	5.99229e-05	8.45204e-05	0	0.000108539	0.000127339	0.000106446	0.000232436	7.98048e-05	5.72934e-05	5.31535e-05
Bbetaine_bin.32.fa.renamed_Bbetaine_bin.32.fa_scaffold_206_12	rank: A; bhl:Bache_2070 L-glutamine synthetase; K01915 (db=kegg)	12	Bbetaine_bin.32.fa.renamed_Bbetaine_bin.32.fa_scaffold_206_12, Bbetaine_bin.32.fa.renamed_Bbetaine_bin.32.fa_scaffold_690_8, Choline_bin.3.fa.renamed_Choline_bin.3.fa_scaffold_142_1, Choline_bin.37.fa.renamed_Choline_bin.37.fa_scaffold_388_24, Choline_bin.42.fa.renamed_Choline_bin.42.fa_scaffold_811_32, P74_bin.124.fa.renamed_P74_bin.124.fa_scaffold_47_103, P74_bin.124.fa.renamed_P74_bin.124.fa_s…	2.8553e-05	0	0	0	0	4.15356e-05	0	4.62623e-05	0	0	4.91887e-05	8.05566e-05	3.68778e-05	5.95694e-05	3.68434e-05
Bbetaine_bin.32.fa.renamed_Bbetaine_bin.32.fa_scaffold_206_37	rank: A; bcel:BcellWH2_05226 hypothetical protein; K17680 (db=kegg)	1	Bbetaine_bin.32.fa.renamed_Bbetaine_bin.32.fa_scaffold_206_37	0	0	0	0	0	0	0	0	0	0	0	0	0	2.39591e-05	0
Bbetaine_bin.32.fa.renamed_Bbetaine_bin.32.fa_scaffold_206_6	rank: A; bcel:BcellWH2_05260 cytoplasmic glycerophosphodiester phosphodiesterase; K01126 (db=kegg)	1	Bbetaine_bin.32.fa.renamed_Bbetaine_bin.32.fa_scaffold_206_6	0	0	0	0	0	0	5.5905e-05	0	0	0	7.04073e-05	0	0	0	5.27366e-05
Bbetaine_bin.32.fa.renamed_Bbetaine_bin.32.fa_scaffold_219_18	rank: A; bis:DXK01_008365 rod shape-determining protein; K03569 (db=kegg)	1	Bbetaine_bin.32.fa.renamed_Bbetaine_bin.32.fa_scaffold_219_18	0	8.06011e-05	0.00016999	8.71403e-05	0.000181651	8.89179e-05	0.000125417	9.90365e-05	0	9.44773e-05	0	0.000287421	0	0	3.94365e-05
Bbetaine_bin.32.fa.renamed_Bbetaine_bin.32.fa_scaffold_219_19	rank: A; bcel:BcellWH2_03568 purH_1; Bifunctional purine biosynthesis protein PurH; K00602 (db=kegg)	3	Bbetaine_bin.32.fa.renamed_Bbetaine_bin.32.fa_scaffold_219_19, Choline_bin.38.fa.renamed_Choline_bin.38.fa_scaffold_10233_2, P74_bin.57.fa.renamed_P74_bin.57.fa_scaffold_716_38	8.20616e-05	0	0.000171161	0.000233975	0.000182902	0	0.000252563	6.64793e-05	0.000270279	0	3.53423e-05	0.000192934	0.000132484	0	2.64721e-05
Bbetaine_bin.32.fa.renamed_Bbetaine_bin.32.fa_scaffold_219_20	rank: A; bhl:Bache_1144 endothelin-converting enzyme; K07386 (db=kegg)	1	Bbetaine_bin.32.fa.renamed_Bbetaine_bin.32.fa_scaffold_219_20	6.12149e-05	0	4.25599e-05	4.36341e-05	0.000136438	0.000222621	2.09336e-05	9.9182e-05	4.03235e-05	9.4616e-05	2.6364e-05	2.87843e-05	3.95313e-05	0	1.97472e-05
Bbetaine_bin.32.fa.renamed_Bbetaine_bin.32.fa_scaffold_219_34	rank: A; bhl:Bache_1134 hypothetical protein (db=kegg)	2	Bbetaine_bin.32.fa.renamed_Bbetaine_bin.32.fa_scaffold_219_34, P74_bin.57.fa.renamed_P74_bin.57.fa_scaffold_100_20	0	0	0	0	0.00020376	0	9.3788e-05	0	0	0.000105976	0	0.000128961	0.000132833	0	8.84727e-05
Bbetaine_bin.32.fa.renamed_Bbetaine_bin.32.fa_scaffold_219_43	rank: A; bhl:Bache_1118 putative alanyl dipeptidyl peptidase (db=kegg)	1	Bbetaine_bin.32.fa.renamed_Bbetaine_bin.32.fa_scaffold_219_43	0	0	0	0	0	0	0	0	0	0	0	4.63407e-05	0	0	1.58958e-05
Bbetaine_bin.32.fa.renamed_Bbetaine_bin.32.fa_scaffold_243_13	rank: A; bis:DXK01_002185 AMP-binding protein; K01895 (db=kegg)	1	Bbetaine_bin.32.fa.renamed_Bbetaine_bin.32.fa_scaffold_243_13	0	0	0	0	0	0	0	0	0	0	0	3.55111e-05	0	0	0
Bbetaine_bin.32.fa.renamed_Bbetaine_bin.32.fa_scaffold_243_29	rank: A; bhl:Bache_0270 Lactate/malate dehydrogenase; K00024 (db=kegg)	3	Bbetaine_bin.32.fa.renamed_Bbetaine_bin.32.fa_scaffold_243_29, P74_bin.105.fa.renamed_P74_bin.105.fa_scaffold_48_71, P74_bin.57.fa.renamed_P74_bin.57.fa_scaffold_37_173	0	8.22903e-05	0	8.89666e-05	9.27289e-05	0	0.000256092	0.000101112	8.22165e-05	9.64574e-05	5.37541e-05	0.000117378	0.000362706	0	4.0263e-05
Bbetaine_bin.32.fa.renamed_Bbetaine_bin.32.fa_scaffold_243_38	rank: A; bhl:Bache_0254 ROK family protein; K00845 (db=kegg)	3	Bbetaine_bin.32.fa.renamed_Bbetaine_bin.32.fa_scaffold_243_38, P74_bin.124.fa.renamed_P74_bin.124.fa_scaffold_5_31, P74_bin.57.fa.renamed_P74_bin.57.fa_scaffold_252_62	0.00031871	0.000336208	0.000354536	0.000272613	9.47139e-05	0.000556349	0.000392361	0.00030983	0.000167953	9.85222e-05	0.000329429	0.000779289	0.000535124	0.000576263	0.000411249
Bbetaine_bin.32.fa.renamed_Bbetaine_bin.32.fa_scaffold_243_39	rank: C; bxy:BXY_17310 LSU ribosomal protein L19P; K02884 (db=kegg)	1	Bbetaine_bin.32.fa.renamed_Bbetaine_bin.32.fa_scaffold_243_39	0.000353282	0.000465847	0.000245621	0.000251821	0.00026247	0.000513915	0.000241623	0.000572398	0.000232715	0.000546047	0.000304303	0.000498359	0.000228143	0.000245682	0.000341894
Bbetaine_bin.32.fa.renamed_Bbetaine_bin.32.fa_scaffold_243_9	rank: A; bhl:Bache_0317 orotate phosphoribosyltransferase; K00762 (db=kegg)	3	Bbetaine_bin.32.fa.renamed_Bbetaine_bin.32.fa_scaffold_243_9, P74_bin.124.fa.renamed_P74_bin.124.fa_scaffold_47_175, P74_bin.57.fa.renamed_P74_bin.57.fa_scaffold_937_11	0.000489288	0.000258075	0.000408216	0.00139506	0.000872435	0.00113882	0.000669285	0	0.0011603	0.000756262	0.000337162	0.00156449	0.000315972	0.000136105	0.00069449
Bbetaine_bin.32.fa.renamed_Bbetaine_bin.32.fa_scaffold_2463_5	rank: A; bfb:VU15_04210 nagB; glucosamine-6-phosphate deaminase; K02564 (db=kegg)	2	Bbetaine_bin.32.fa.renamed_Bbetaine_bin.32.fa_scaffold_2463_5, P74_bin.124.fa.renamed_P74_bin.124.fa_scaffold_5_52	0.000153828	0.000101421	0	0.000219298	0.000114286	0	5.26043e-05	0.000124618	0	0.000118881	0	0.000216998	4.96694e-05	0	0.000248115
Bbetaine_bin.32.fa.renamed_Bbetaine_bin.32.fa_scaffold_2463_6	rank: A; bhl:Bache_1338 flavodoxin/nitric oxide synthase (db=kegg)	1	Bbetaine_bin.32.fa.renamed_Bbetaine_bin.32.fa_scaffold_2463_6	0	0	7.60717e-05	0	0	7.95827e-05	0	0	0	0	0	0	3.53292e-05	0	0
Bbetaine_bin.32.fa.renamed_Bbetaine_bin.32.fa_scaffold_249_11	rank: A; bis:DXK01_001465 clpP; ATP-dependent Clp endopeptidase proteolytic subunit ClpP; K01358 (db=kegg)	1	Bbetaine_bin.32.fa.renamed_Bbetaine_bin.32.fa_scaffold_249_11	0.000282946	0.000248733	0.000262292	0.000268913	0.000420427	0.000548796	0.000193517	0.000611248	0.000372765	0.000291554	0	8.86974e-05	6.09069e-05	0	0.00018255
Bbetaine_bin.32.fa.renamed_Bbetaine_bin.32.fa_scaffold_249_13	rank: A; bhl:Bache_0194 ATP-dependent DNA helicase RecQ; K03654 (db=kegg)	5	Bbetaine_bin.32.fa.renamed_Bbetaine_bin.32.fa_scaffold_249_13, P74_bin.124.fa.renamed_P74_bin.124.fa_scaffold_389_50, P74_bin.126.fa.renamed_P74_bin.126.fa_scaffold_129_58, P74_bin.57.fa.renamed_P74_bin.57.fa_scaffold_565_46, P74_Sub1_bin.36.fa.renamed_P74_Sub1_bin.36.fa_scaffold_457_15	2.86314e-05	3.77541e-05	0.000119437	8.16342e-05	8.50864e-05	0.000124949	1.95821e-05	9.27787e-05	0	4.42538e-05	7.39857e-05	0.000188482	5.54687e-05	1.9911e-05	5.54169e-05
Bbetaine_bin.32.fa.renamed_Bbetaine_bin.32.fa_scaffold_249_14	rank: A; bhl:Bache_0193 inosine-5'-monophosphate dehydrogenase; K00088 (db=kegg)	2	Bbetaine_bin.32.fa.renamed_Bbetaine_bin.32.fa_scaffold_249_14, P74_Sub1_bin.36.fa.renamed_P74_Sub1_bin.36.fa_scaffold_457_16	0	0	0	0	0	0	0	0	0	0	0	0	0	0	5.4666e-05
Bbetaine_bin.32.fa.renamed_Bbetaine_bin.32.fa_scaffold_249_21	rank: A; bis:DXK01_001415 OmpA family protein (db=kegg)	1	Bbetaine_bin.32.fa.renamed_Bbetaine_bin.32.fa_scaffold_249_21	0.000106075	0.000209809	0.000221247	0.000378051	0.000236423	0	0.000145097	0.000257797	0.000279494	0.000163953	0.000182737	0.000299269	0.000239753	0.000184418	0.000102655
Bbetaine_bin.32.fa.renamed_Bbetaine_bin.32.fa_scaffold_249_24	rank: A; bhl:Bache_0155 carbamoyl-phosphate synthase large subunit; K01955 (db=kegg)	3	Bbetaine_bin.32.fa.renamed_Bbetaine_bin.32.fa_scaffold_249_24, P74_bin.124.fa.renamed_P74_bin.124.fa_scaffold_5_179, P74_bin.57.fa.renamed_P74_bin.57.fa_scaffold_1034_25	5.81143e-05	7.6631e-05	8.08085e-05	0.000110464	5.75678e-05	8.45381e-05	3.97466e-05	3.13861e-05	5.10415e-05	5.98825e-05	1.66858e-05	0.000109305	6.25484e-05	4.04142e-05	4.9992e-05
Bbetaine_bin.32.fa.renamed_Bbetaine_bin.32.fa_scaffold_249_26	rank: A; bis:DXK01_001380 purB; adenylosuccinate lyase; K01756 (db=kegg)	1	Bbetaine_bin.32.fa.renamed_Bbetaine_bin.32.fa_scaffold_249_26	0	0	0	0	0	0	0	0	0	0	0	4.36573e-05	0	0	0
Bbetaine_bin.32.fa.renamed_Bbetaine_bin.32.fa_scaffold_249_28	rank: A; bfb:VU15_18060 asparaginyl-tRNA synthetase; K01893 (db=kegg)	3	Bbetaine_bin.32.fa.renamed_Bbetaine_bin.32.fa_scaffold_249_28, P74_bin.124.fa.renamed_P74_bin.124.fa_scaffold_47_146, P74_bin.57.fa.renamed_P74_bin.57.fa_scaffold_252_27	0	0	0	0	6.61783e-05	6.47884e-05	6.09221e-05	0	0	0.000137678	0	4.18849e-05	2.87616e-05	0	5.74694e-05
Bbetaine_bin.32.fa.renamed_Bbetaine_bin.32.fa_scaffold_249_30	rank: C; bhf:C3V43_14335 50S ribosomal protein L13; K02871 (db=kegg)	1	Bbetaine_bin.32.fa.renamed_Bbetaine_bin.32.fa_scaffold_249_30	0	0	0	0	0	0	9.25699e-05	0	0	0	0	0	0	0	0
Bbetaine_bin.32.fa.renamed_Bbetaine_bin.32.fa_scaffold_249_31	rank: C; bhl:Bache_0146 SSU ribosomal protein S9P; K02996 (db=kegg)	1	Bbetaine_bin.32.fa.renamed_Bbetaine_bin.32.fa_scaffold_249_31	0	0	0.000224677	0	0	0	0	0	0	0	0.000556709	0.000455863	0.000521722	0.000224732	0.000208494
Bbetaine_bin.32.fa.renamed_Bbetaine_bin.32.fa_scaffold_249_32	rank: A; bhl:Bache_0145 SSU ribosomal protein S2P; K02967 (db=kegg)	4	Bbetaine_bin.32.fa.renamed_Bbetaine_bin.32.fa_scaffold_249_32, P74_bin.124.fa.renamed_P74_bin.124.fa_scaffold_5_112, P74_bin.126.fa.renamed_P74_bin.126.fa_scaffold_2_79, P74_bin.57.fa.renamed_P74_bin.57.fa_scaffold_683_17	0.000149954	0.000395467	0.000521282	0.00053444	0.000779857	0.000218137	0.000564077	0.00024296	0.000197556	0.000579438	0.000129165	0.000352556	0.000242094	0.000104282	0.000290241
Bbetaine_bin.32.fa.renamed_Bbetaine_bin.32.fa_scaffold_249_33	rank: A; bhl:Bache_0144 translation elongation factor Ts (EF-Ts); K02357 (db=kegg)	3	Bbetaine_bin.32.fa.renamed_Bbetaine_bin.32.fa_scaffold_249_33, P74_bin.124.fa.renamed_P74_bin.124.fa_scaffold_5_111, P74_bin.57.fa.renamed_P74_bin.57.fa_scaffold_683_16	0.000440802	0.000415181	0.000175126	0.000359092	0.000654985	0.000274813	0.000215344	0.000306086	0.000248885	0.00058399	0.000705137	0.00130286	0.000406659	0.00039413	0.000609419
Bbetaine_bin.32.fa.renamed_Bbetaine_bin.32.fa_scaffold_249_5	rank: A; bhf:C3V43_14245 ribosome biogenesis GTPase Der; K03977 (db=kegg)	1	Bbetaine_bin.32.fa.renamed_Bbetaine_bin.32.fa_scaffold_249_5	0	0	0	0	0	0	0	0	0	0	0	0	3.07315e-05	0	0
Bbetaine_bin.32.fa.renamed_Bbetaine_bin.32.fa_scaffold_250_14	rank: A; bhl:Bache_0460 Peptidase M23 (db=kegg)	1	Bbetaine_bin.32.fa.renamed_Bbetaine_bin.32.fa_scaffold_250_14	0	0	0	0	0	0	0	0	0	0	0	0	3.10148e-05	0	0
Bbetaine_bin.32.fa.renamed_Bbetaine_bin.32.fa_scaffold_250_25	rank: A; bhf:C3V43_10705 peptide chain release factor 2; K02836 (db=kegg)	1	Bbetaine_bin.32.fa.renamed_Bbetaine_bin.32.fa_scaffold_250_25	0	0	0	0	0	0	0	0	7.38181e-05	0	0	0	0	0	0
Bbetaine_bin.32.fa.renamed_Bbetaine_bin.32.fa_scaffold_258_17	rank: A; bzg:C4H11_07750 rubrerythrin family protein (db=kegg)	5	Bbetaine_bin.17.fa.renamed_Bbetaine_bin.17.fa_scaffold_6864_5, Bbetaine_bin.32.fa.renamed_Bbetaine_bin.32.fa_scaffold_258_17, Choline_bin.11.fa.renamed_Choline_bin.11.fa_scaffold_2967_2, P74_bin.58.fa.renamed_P74_bin.58.fa_scaffold_1051_29, P74_Sub1_bin.132.fa.renamed_P74_Sub1_bin.132.fa_scaffold_1819_1	0.00161997	0.00142409	0.000901035	0.00277133	0.003049	0.00188524	0.00206819	0.00174982	0.00170738	0.0031716	0.00334891	0.00436731	0.00383587	0.00142699	0.00466842
Bbetaine_bin.32.fa.renamed_Bbetaine_bin.32.fa_scaffold_258_20	rank: C; bis:DXK01_005055 helicase (db=kegg)	1	Bbetaine_bin.32.fa.renamed_Bbetaine_bin.32.fa_scaffold_258_20	0	0	0.000231866	0	0	0	0	0	0	0	0	0	0	0	0
Bbetaine_bin.32.fa.renamed_Bbetaine_bin.32.fa_scaffold_258_37	rank: A; bcel:BcellWH2_02866 scpC; Propionyl-CoA:succinate CoA transferase (db=kegg)	3	Bbetaine_bin.32.fa.renamed_Bbetaine_bin.32.fa_scaffold_258_37, P74_bin.124.fa.renamed_P74_bin.124.fa_scaffold_389_26, P74_bin.57.fa.renamed_P74_bin.57.fa_scaffold_565_23	0.000208854	0.00016524	0.000232331	0.000357293	0.000310335	6.07635e-05	0.000199981	0.000203035	0.000110061	0.000322813	0.000143919	0.000157131	0.000107899	5.80971e-05	0.000161698
Bbetaine_bin.32.fa.renamed_Bbetaine_bin.32.fa_scaffold_258_48	rank: A; bhf:C3V43_09225 methionine adenosyltransferase; K00789 (db=kegg)	4	Bbetaine_bin.32.fa.renamed_Bbetaine_bin.32.fa_scaffold_258_48, P74_bin.124.fa.renamed_P74_bin.124.fa_scaffold_389_41, P74_bin.126.fa.renamed_P74_bin.126.fa_scaffold_2664_4, P74_bin.57.fa.renamed_P74_bin.57.fa_scaffold_565_36	9.67223e-05	0	6.72466e-05	0	0	0.000211051	3.3076e-05	7.83561e-05	0	0	0	0	0	0	3.12015e-05
Bbetaine_bin.32.fa.renamed_Bbetaine_bin.32.fa_scaffold_261_12	rank: C; bhf:C3V43_10865 esterase (db=kegg)	1	Bbetaine_bin.32.fa.renamed_Bbetaine_bin.32.fa_scaffold_261_12	0.000114526	0.000151016	0	0	0	0	0	0	0	0	0	0	7.39583e-05	0	0
Bbetaine_bin.32.fa.renamed_Bbetaine_bin.32.fa_scaffold_261_15	rank: A; bhl:Bache_0405 glycyl-tRNA synthetase; K01880 (db=kegg)	3	Bbetaine_bin.32.fa.renamed_Bbetaine_bin.32.fa_scaffold_261_15, P74_bin.124.fa.renamed_P74_bin.124.fa_scaffold_191_58, P74_bin.57.fa.renamed_P74_bin.57.fa_scaffold_111_95	0	0	0	0	0	5.89903e-05	2.7735e-05	0	0	0	0	7.62728e-05	7.85627e-05	0	0
Bbetaine_bin.32.fa.renamed_Bbetaine_bin.32.fa_scaffold_261_20	rank: A; boa:Bovatus_03071 TonB dependent receptor (db=kegg)	1	Bbetaine_bin.32.fa.renamed_Bbetaine_bin.32.fa_scaffold_261_20	5.90472e-05	5.19074e-05	2.73686e-05	5.61187e-05	8.77378e-05	0.000143159	5.38462e-05	3.189e-05	7.77913e-05	0.000121687	1.69536e-05	7.40401e-05	0	0	2.53972e-05
Bbetaine_bin.32.fa.renamed_Bbetaine_bin.32.fa_scaffold_262_1	rank: A; bhl:Bache_2349 Isoleucyl-tRNA synthetase; K01870 (db=kegg)	2	Bbetaine_bin.32.fa.renamed_Bbetaine_bin.32.fa_scaffold_262_1, P74_bin.57.fa.renamed_P74_bin.57.fa_scaffold_58_33	0	0	3.48357e-05	0	0	3.64435e-05	1.71343e-05	0	0	0	0	0	0	0	0
Bbetaine_bin.32.fa.renamed_Bbetaine_bin.32.fa_scaffold_262_10	rank: A; bvu:BVU_3953 xylose isomerase; K01805 (db=kegg)	1	Bbetaine_bin.32.fa.renamed_Bbetaine_bin.32.fa_scaffold_262_10	0.00014244	0.000125216	0.000132042	0.000473813	0.00063495	0.00041441	0.000357206	0.000307713	0.000187656	0.00066048	0.000122692	0.000357214	0.000459923	0.00026415	0.000459493
Bbetaine_bin.32.fa.renamed_Bbetaine_bin.32.fa_scaffold_262_11	rank: A; bhf:C3V43_03095 carbohydrate kinase; K00854 (db=kegg)	1	Bbetaine_bin.32.fa.renamed_Bbetaine_bin.32.fa_scaffold_262_11	0	0	0	0	0	0	0	0	0	0	0	7.95218e-05	0	0	0
Bbetaine_bin.32.fa.renamed_Bbetaine_bin.32.fa_scaffold_262_13	rank: A; bis:DXK01_016460 fabD; ACP S-malonyltransferase; K00645 (db=kegg)	1	Bbetaine_bin.32.fa.renamed_Bbetaine_bin.32.fa_scaffold_262_13	0	0	0	0	0	0	0	0.000114093	0	0	0.00012131	6.62234e-05	0	0	0
Bbetaine_bin.32.fa.renamed_Bbetaine_bin.32.fa_scaffold_262_29	rank: A; bhf:C3V43_03015 TIGR02453 family protein (db=kegg)	1	Bbetaine_bin.32.fa.renamed_Bbetaine_bin.32.fa_scaffold_262_29	0	0	0	0	0	0	0	0	0	0	0	0	0.000121265	0	0
Bbetaine_bin.32.fa.renamed_Bbetaine_bin.32.fa_scaffold_262_31	rank: A; bhl:Bache_2373 alpha amylase all-beta; K00700 (db=kegg)	2	Bbetaine_bin.32.fa.renamed_Bbetaine_bin.32.fa_scaffold_262_31, P74_bin.57.fa.renamed_P74_bin.57.fa_scaffold_100_115	0	0	0	0	0	0	0	0	0	0	0	0.000117028	2.00902e-05	0	0
Bbetaine_bin.32.fa.renamed_Bbetaine_bin.32.fa_scaffold_262_40	rank: A; ssm:Spirs_2824 AAA ATPase (db=kegg)	1	Bbetaine_bin.32.fa.renamed_Bbetaine_bin.32.fa_scaffold_262_40	0	0	0	0	0	0	0	0	0	0	0	0	2.70833e-05	0	0
Bbetaine_bin.32.fa.renamed_Bbetaine_bin.32.fa_scaffold_265_4	rank: A; bcel:BcellWH2_00352 cobN; Aerobic cobaltochelatase subunit CobN; K02230 (db=kegg)	1	Bbetaine_bin.32.fa.renamed_Bbetaine_bin.32.fa_scaffold_265_4	1.59844e-05	0	0	0	0	0	0	0	0	0	0	0	0	0	0
Bbetaine_bin.32.fa.renamed_Bbetaine_bin.32.fa_scaffold_276_1	rank: C; bsa:Bacsa_2589 DNA polymerase beta domain protein region (db=kegg)	1	Bbetaine_bin.32.fa.renamed_Bbetaine_bin.32.fa_scaffold_276_1	0	0	0	0	0	0	0	0	0	0	0	0	0	0.000144952	0
Bbetaine_bin.32.fa.renamed_Bbetaine_bin.32.fa_scaffold_276_10	rank: A; bhf:C3V43_06500 glutamate--tRNA ligase; K01885 (db=kegg)	4	Bbetaine_bin.32.fa.renamed_Bbetaine_bin.32.fa_scaffold_276_10, P74_bin.124.fa.renamed_P74_bin.124.fa_scaffold_205_67, P74_bin.57.fa.renamed_P74_bin.57.fa_scaffold_435_54, P74_Sub1_bin.36.fa.renamed_P74_Sub1_bin.36.fa_scaffold_112_14	8.19004e-05	5.3998e-05	0	5.83789e-05	6.08476e-05	0	5.60148e-05	0.000132697	0	0	7.05457e-05	0.000115533	5.28896e-05	0	2.64201e-05
Bbetaine_bin.32.fa.renamed_Bbetaine_bin.32.fa_scaffold_276_17	rank: A; bzg:C4H11_06080 tuf; elongation factor Tu; K02358 (db=kegg)	42	Bbetaine_bin.15.fa.renamed_Bbetaine_bin.15.fa_scaffold_228_92, Bbetaine_bin.17.fa.renamed_Bbetaine_bin.17.fa_scaffold_950_9, Bbetaine_bin.28.fa.renamed_Bbetaine_bin.28.fa_scaffold_62_70, Bbetaine_bin.29.fa.renamed_Bbetaine_bin.29.fa_scaffold_506_11, Bbetaine_bin.32.fa.renamed_Bbetaine_bin.32.fa_scaffold_276_17, Bbetaine_bin.7.fa.renamed_Bbetaine_bin.7.fa_scaffold_120_30, Carnitine_bin.23.fa.renam…	0.00306059	0.00299203	0.00300839	0.00398705	0.00423407	0.00360781	0.00368124	0.00384738	0.00354551	0.00440432	0.004818	0.00669946	0.00494117	0.00433022	0.0049025
Bbetaine_bin.32.fa.renamed_Bbetaine_bin.32.fa_scaffold_276_19	rank: C; bhl:Bache_1045 LSU ribosomal protein L11P; K02867 (db=kegg)	4	Bbetaine_bin.32.fa.renamed_Bbetaine_bin.32.fa_scaffold_276_19, P74_bin.105.fa.renamed_P74_bin.105.fa_scaffold_21_145, P74_bin.124.fa.renamed_P74_bin.124.fa_scaffold_395_188, P74_Sub1_bin.36.fa.renamed_P74_Sub1_bin.36.fa_scaffold_112_27	0.000281671	0.000371418	0.000587499	0.000401552	0.000837066	0.000409743	0.000288968	0.000456371	0.000556628	0.000435362	0.00036393	0.000529787	0.000545693	0.000489704	0.000363455
Bbetaine_bin.32.fa.renamed_Bbetaine_bin.32.fa_scaffold_276_20	rank: A; bhl:Bache_1046 LSU ribosomal protein L1P; K02863 (db=kegg)	3	Bbetaine_bin.32.fa.renamed_Bbetaine_bin.32.fa_scaffold_276_20, P74_bin.124.fa.renamed_P74_bin.124.fa_scaffold_395_187, P74_Sub1_bin.36.fa.renamed_P74_Sub1_bin.36.fa_scaffold_112_28	0.000178916	0	0.000248784	0	0.000398774	0	6.11836e-05	0	0.000235711	0	0.000154111	0.000168259	5.777e-05	0	0.000404012
Bbetaine_bin.32.fa.renamed_Bbetaine_bin.32.fa_scaffold_276_21	rank: C; bhl:Bache_1047 LSU ribosomal protein L10P; K02864 (db=kegg)	1	Bbetaine_bin.32.fa.renamed_Bbetaine_bin.32.fa_scaffold_276_21	0.000479165	0.000315919	0.000333141	0.0006831	0.000533991	0.000697034	0.000491578	0.000776355	0.000473454	0.000740615	0.000412733	0.000788591	0.00061887	0.000499835	0.000386432
Bbetaine_bin.32.fa.renamed_Bbetaine_bin.32.fa_scaffold_276_22	rank: C; bis:DXK01_007755 50S ribosomal protein L7/L12; K02935 (db=kegg)	3	Bbetaine_bin.32.fa.renamed_Bbetaine_bin.32.fa_scaffold_276_22, P74_bin.124.fa.renamed_P74_bin.124.fa_scaffold_395_185, P74_Sub1_bin.36.fa.renamed_P74_Sub1_bin.36.fa_scaffold_112_30	0.000496278	0.00130881	0.00138016	0.000471664	0.00049161	0.000721928	0.000452564	0.000536055	0.000871756	0.000255689	0.000997437	0.00233359	0.00117512	0.00115041	0.000747102
Bbetaine_bin.32.fa.renamed_Bbetaine_bin.32.fa_scaffold_276_23	rank: A; bhl:Bache_1049 DNA-directed RNA polymerase subunit beta; K03043 (db=kegg)	46	Bbetaine_bin.15.fa.renamed_Bbetaine_bin.15.fa_scaffold_228_86, Bbetaine_bin.17.fa.renamed_Bbetaine_bin.17.fa_scaffold_1543_18, Bbetaine_bin.28.fa.renamed_Bbetaine_bin.28.fa_scaffold_62_77, Bbetaine_bin.29.fa.renamed_Bbetaine_bin.29.fa_scaffold_506_16, Bbetaine_bin.31.fa.renamed_Bbetaine_bin.31.fa_scaffold_861_2, Bbetaine_bin.32.fa.renamed_Bbetaine_bin.32.fa_scaffold_276_23, Bbetaine_bin.7.fa.rena…	0.000147595	2.16247e-05	2.28035e-05	0.000116896	9.74711e-05	2.3856e-05	0.000100946	5.31416e-05	0.000108026	7.60427e-05	0.000127132	0.000462678	0.000211808	5.70229e-05	0.000190449
Bbetaine_bin.32.fa.renamed_Bbetaine_bin.32.fa_scaffold_276_24	rank: A; bhf:C3V43_06405 rpoC; DNA-directed RNA polymerase subunit beta'; K03046 (db=kegg)	41	Bbetaine_bin.15.fa.renamed_Bbetaine_bin.15.fa_scaffold_228_87, Bbetaine_bin.17.fa.renamed_Bbetaine_bin.17.fa_scaffold_1543_19, Bbetaine_bin.28.fa.renamed_Bbetaine_bin.28.fa_scaffold_62_76, Bbetaine_bin.29.fa.renamed_Bbetaine_bin.29.fa_scaffold_506_15, Bbetaine_bin.31.fa.renamed_Bbetaine_bin.31.fa_scaffold_861_1, Bbetaine_bin.32.fa.renamed_Bbetaine_bin.32.fa_scaffold_276_24, Bbetaine_bin.7.fa.rena…	0.000101889	0.00011516	0.000121438	8.30023e-05	8.65124e-05	0.000127043	6.9686e-05	9.43337e-05	5.75286e-05	0.000134986	8.77633e-05	0.000205329	0.000122197	9.11013e-05	0.000150255
Bbetaine_bin.32.fa.renamed_Bbetaine_bin.32.fa_scaffold_276_26	rank: C; bzg:C4H11_06025 30S ribosomal protein S12; K02950 (db=kegg)	5	Bbetaine_bin.32.fa.renamed_Bbetaine_bin.32.fa_scaffold_276_26, P74_bin.105.fa.renamed_P74_bin.105.fa_scaffold_65_95, P74_bin.124.fa.renamed_P74_bin.124.fa_scaffold_389_61, P74_bin.126.fa.renamed_P74_bin.126.fa_scaffold_276_29, P74_bin.57.fa.renamed_P74_bin.57.fa_scaffold_565_54	0	0	0	0	0.00023113	0	0.000106386	0	0	0.000480847	0	0.000146284	0	0.000108173	0.000100357
Bbetaine_bin.32.fa.renamed_Bbetaine_bin.32.fa_scaffold_276_27	rank: C; bzg:C4H11_06020 30S ribosomal protein S7; K02992 (db=kegg)	3	Bbetaine_bin.32.fa.renamed_Bbetaine_bin.32.fa_scaffold_276_27, P74_bin.124.fa.renamed_P74_bin.124.fa_scaffold_389_62, P74_bin.57.fa.renamed_P74_bin.57.fa_scaffold_565_55	0.000131092	0.000172861	0.000182285	0.000186886	0.000194789	0	0.000179318	0.000424798	0.000345413	0.000405242	0.000225835	0.00098627	8.46567e-05	9.11649e-05	0.000169155
Bbetaine_bin.32.fa.renamed_Bbetaine_bin.32.fa_scaffold_276_28	rank: A; bhl:Bache_1054 translation elongation factor 2 (EF-2/EF-G); K02355 (db=kegg)	42	Bbetaine_bin.15.fa.renamed_Bbetaine_bin.15.fa_scaffold_228_91, Bbetaine_bin.17.fa.renamed_Bbetaine_bin.17.fa_scaffold_950_10, Bbetaine_bin.28.fa.renamed_Bbetaine_bin.28.fa_scaffold_62_71, Bbetaine_bin.29.fa.renamed_Bbetaine_bin.29.fa_scaffold_506_12, Bbetaine_bin.31.fa.renamed_Bbetaine_bin.31.fa_scaffold_844_14, Bbetaine_bin.32.fa.renamed_Bbetaine_bin.32.fa_scaffold_276_28, Bbetaine_bin.7.fa.rena…	0.000560948	0.000778611	0.000821057	0.000715513	0.000921247	0.000601266	0.000646154	0.000526184	0.000972391	0.000456328	0.000839204	0.00113837	0.00062917	0.000328504	0.000590486
Bbetaine_bin.32.fa.renamed_Bbetaine_bin.32.fa_scaffold_276_29	rank: C; bhf:C3V43_06380 30S ribosomal protein S10; K02946 (db=kegg)	5	Bbetaine_bin.32.fa.renamed_Bbetaine_bin.32.fa_scaffold_276_29, P74_bin.124.fa.renamed_P74_bin.124.fa_scaffold_389_64, P74_bin.126.fa.renamed_P74_bin.126.fa_scaffold_276_32, P74_bin.57.fa.renamed_P74_bin.57.fa_scaffold_565_57, P74_Sub1_bin.36.fa.renamed_P74_Sub1_bin.36.fa_scaffold_112_37	0	0	0.00028415	0.000291322	0.000910925	0	0.000279525	0	0	0.000631701	0.000352037	0.000192178	0.00026393	0	0.000659208
Bbetaine_bin.32.fa.renamed_Bbetaine_bin.32.fa_scaffold_276_30	rank: A; bhl:Bache_1056 LSU ribosomal protein L3P; K02906 (db=kegg)	3	Bbetaine_bin.32.fa.renamed_Bbetaine_bin.32.fa_scaffold_276_30, P74_bin.124.fa.renamed_P74_bin.124.fa_scaffold_389_66, P74_bin.57.fa.renamed_P74_bin.57.fa_scaffold_565_58	0	0	0	0	0.000150347	0	0.000138406	0	0.000133303	0	0	0	0	0	0
Bbetaine_bin.32.fa.renamed_Bbetaine_bin.32.fa_scaffold_276_31	rank: A; bhf:C3V43_06370 50S ribosomal protein L4; K02926 (db=kegg)	4	Bbetaine_bin.32.fa.renamed_Bbetaine_bin.32.fa_scaffold_276_31, P74_bin.124.fa.renamed_P74_bin.124.fa_scaffold_389_67, P74_bin.57.fa.renamed_P74_bin.57.fa_scaffold_565_59, P74_Sub1_bin.36.fa.renamed_P74_Sub1_bin.36.fa_scaffold_112_39	9.97304e-05	0	0.000138676	0	0.000296378	0.000290153	6.82094e-05	0	0.000131389	0.000154147	8.59037e-05	0.00037516	0.000257616	6.93551e-05	0.000321719
Bbetaine_bin.32.fa.renamed_Bbetaine_bin.32.fa_scaffold_276_32	rank: C; bhl:Bache_1058 LSU ribosomal protein L23P; K02892 (db=kegg)	1	Bbetaine_bin.32.fa.renamed_Bbetaine_bin.32.fa_scaffold_276_32	0.000425381	0	0	0	0.000316035	0.000309398	0.000290934	0	0	0.000328742	0	0.000200022	0.000137351	0	0
Bbetaine_bin.32.fa.renamed_Bbetaine_bin.32.fa_scaffold_276_33	rank: A; bzg:C4H11_05990 50S ribosomal protein L2; K02886 (db=kegg)	1	Bbetaine_bin.32.fa.renamed_Bbetaine_bin.32.fa_scaffold_276_33	0	0	0	0	0	0	0	0	9.98557e-05	0	0	0	0	0	4.89012e-05
Bbetaine_bin.32.fa.renamed_Bbetaine_bin.32.fa_scaffold_276_34	rank: C; bzg:C4H11_05985 30S ribosomal protein S19; K02965 (db=kegg)	2	Bbetaine_bin.32.fa.renamed_Bbetaine_bin.32.fa_scaffold_276_34, P74_Sub1_bin.36.fa.renamed_P74_Sub1_bin.36.fa_scaffold_112_42	0	0	0	0	0	0	0.000158397	0	0	0	0	0	0	0	0
Bbetaine_bin.32.fa.renamed_Bbetaine_bin.32.fa_scaffold_276_35	rank: C; bcel:BcellWH2_03422 rplV; 50S ribosomal protein L22; K02890 (db=kegg)	4	Bbetaine_bin.32.fa.renamed_Bbetaine_bin.32.fa_scaffold_276_35, P74_bin.124.fa.renamed_P74_bin.124.fa_scaffold_389_71, P74_bin.57.fa.renamed_P74_bin.57.fa_scaffold_565_63, P74_Sub1_bin.36.fa.renamed_P74_Sub1_bin.36.fa_scaffold_112_43	0.000152143	0	0	0.000433793	0.000226069	0	0.00031217	0	0.00020044	0.000235159	0.000393151	0.000572325	0.000687758	0.000317414	0.000785276
Bbetaine_bin.32.fa.renamed_Bbetaine_bin.32.fa_scaffold_276_36	rank: A; bhl:Bache_1062 SSU ribosomal protein S3P; K02982 (db=kegg)	6	Bbetaine_bin.32.fa.renamed_Bbetaine_bin.32.fa_scaffold_276_36, P74_bin.105.fa.renamed_P74_bin.105.fa_scaffold_65_105, P74_bin.124.fa.renamed_P74_bin.124.fa_scaffold_389_72, P74_bin.126.fa.renamed_P74_bin.126.fa_scaffold_276_39, P74_bin.57.fa.renamed_P74_bin.57.fa_scaffold_565_64, P74_Sub1_bin.36.fa.renamed_P74_Sub1_bin.36.fa_scaffold_112_44	0.000256274	0.000112643	0.000118784	0.000121782	0.000126932	0.000372799	0.000350552	0	0.000112542	0.000132036	0.00051507	0.000642692	0.000606822	0.000237627	0.000385799
Bbetaine_bin.32.fa.renamed_Bbetaine_bin.32.fa_scaffold_276_37	rank: C; bcae:A4V03_16305 50S ribosomal protein L16; K02878 (db=kegg)	3	Bbetaine_bin.32.fa.renamed_Bbetaine_bin.32.fa_scaffold_276_37, P74_bin.124.fa.renamed_P74_bin.124.fa_scaffold_389_73, P74_bin.57.fa.renamed_P74_bin.57.fa_scaffold_565_65	0	0	0	0.00020493	0	0.00020911	0	0	0.000189382	0	0.00024764	0.000540748	0.000185661	0	0.000370975
Bbetaine_bin.32.fa.renamed_Bbetaine_bin.32.fa_scaffold_276_40	rank: C; bhf:C3V43_06325 50S ribosomal protein L14; K02874 (db=kegg)	1	Bbetaine_bin.32.fa.renamed_Bbetaine_bin.32.fa_scaffold_276_40	0	0	0	0	0	0	0	0	0	0	0	0.000160673	0	0	0
Bbetaine_bin.32.fa.renamed_Bbetaine_bin.32.fa_scaffold_276_42	rank: A; bzg:C4H11_05945 50S ribosomal protein L5; K02931 (db=kegg)	5	Bbetaine_bin.32.fa.renamed_Bbetaine_bin.32.fa_scaffold_276_42, P74_bin.105.fa.renamed_P74_bin.105.fa_scaffold_65_111, P74_bin.57.fa.renamed_P74_bin.57.fa_scaffold_565_70, P74_bin.58.fa.renamed_P74_bin.58.fa_scaffold_438_73, P74_Sub1_bin.36.fa.renamed_P74_Sub1_bin.36.fa_scaffold_112_50	0.000672376	0.000886612	0.000779121	0.000958543	0.00049954	0.00114111	0.00107301	0.000544701	0.00118109	0.000692834	0.000675683	0.00221314	0.000796046	0.000311725	0.000289201
Bbetaine_bin.32.fa.renamed_Bbetaine_bin.32.fa_scaffold_276_44	rank: C; bis:DXK01_007865 rpsH; 30S ribosomal protein S8; K02994 (db=kegg)	3	Bbetaine_bin.32.fa.renamed_Bbetaine_bin.32.fa_scaffold_276_44, P74_bin.124.fa.renamed_P74_bin.124.fa_scaffold_389_80, P74_Sub1_bin.36.fa.renamed_P74_Sub1_bin.36.fa_scaffold_112_52	0	0	0	0.000225112	0.000234632	0	0.000107998	0.000767533	0.000208033	0.000244066	0	0.00118801	0.000203946	0	0.000305633
Bbetaine_bin.32.fa.renamed_Bbetaine_bin.32.fa_scaffold_276_45	rank: A; bfb:VU15_19185 50S ribosomal protein L6; K02933 (db=kegg)	3	Bbetaine_bin.32.fa.renamed_Bbetaine_bin.32.fa_scaffold_276_45, P74_bin.124.fa.renamed_P74_bin.124.fa_scaffold_389_81, P74_bin.57.fa.renamed_P74_bin.57.fa_scaffold_565_73	0.000109703	0.000289315	0.000152544	0	0	0.000159584	0.000150061	0	0.000289056	0.000169562	0	0	7.08443e-05	0	7.07781e-05
Bbetaine_bin.32.fa.renamed_Bbetaine_bin.32.fa_scaffold_276_46	rank: C; bhf:C3V43_06295 50S ribosomal protein L18; K02881 (db=kegg)	6	Bbetaine_bin.32.fa.renamed_Bbetaine_bin.32.fa_scaffold_276_46, P74_bin.105.fa.renamed_P74_bin.105.fa_scaffold_65_117, P74_bin.124.fa.renamed_P74_bin.124.fa_scaffold_389_82, P74_bin.126.fa.renamed_P74_bin.126.fa_scaffold_276_49, P74_bin.57.fa.renamed_P74_bin.57.fa_scaffold_565_74, P74_Sub1_bin.36.fa.renamed_P74_Sub1_bin.36.fa_scaffold_112_54	0	0	0	0.00051678	0	0	0	0	0	0	0	0	0.000234094	0	0
Bbetaine_bin.32.fa.renamed_Bbetaine_bin.32.fa_scaffold_276_47	rank: C; bhl:Bache_1073 SSU ribosomal protein S5P; K02988 (db=kegg)	2	Bbetaine_bin.32.fa.renamed_Bbetaine_bin.32.fa_scaffold_276_47, P74_Sub1_bin.36.fa.renamed_P74_Sub1_bin.36.fa_scaffold_112_55	0	0.000158873	0	0	0	0	0.000329613	0	0	0.000186224	0.00010378	0	0	0.000167575	0.0002332
Bbetaine_bin.32.fa.renamed_Bbetaine_bin.32.fa_scaffold_276_49	rank: C; bhf:C3V43_06280 50S ribosomal protein L15; K02876 (db=kegg)	5	Bbetaine_bin.32.fa.renamed_Bbetaine_bin.32.fa_scaffold_276_49, P74_bin.124.fa.renamed_P74_bin.124.fa_scaffold_389_85, P74_bin.126.fa.renamed_P74_bin.126.fa_scaffold_276_52, P74_bin.57.fa.renamed_P74_bin.57.fa_scaffold_565_77, P74_Sub1_bin.36.fa.renamed_P74_Sub1_bin.36.fa_scaffold_112_57	0	0	0	0	0.000207862	0	0	0	0	0.00021622	0	0.000131558	0	0	9.0254e-05
Bbetaine_bin.32.fa.renamed_Bbetaine_bin.32.fa_scaffold_276_52	rank: C; btho:Btheta7330_00381 infA; Translation initiation factor IF-1; K02518 (db=kegg)	4	Bbetaine_bin.32.fa.renamed_Bbetaine_bin.32.fa_scaffold_276_52, Choline_bin.34.fa.renamed_Choline_bin.34.fa_scaffold_266_42, P74_bin.124.fa.renamed_P74_bin.124.fa_scaffold_389_88, P74_bin.57.fa.renamed_P74_bin.57.fa_scaffold_565_80	0	0	0	0	0	0	0	0	0	0.000441326	0	0	0	0	0
Bbetaine_bin.32.fa.renamed_Bbetaine_bin.32.fa_scaffold_276_54	rank: C; bhf:C3V43_06250 30S ribosomal protein S13; K02952 (db=kegg)	4	Bbetaine_bin.32.fa.renamed_Bbetaine_bin.32.fa_scaffold_276_54, P74_bin.124.fa.renamed_P74_bin.124.fa_scaffold_389_90, P74_bin.57.fa.renamed_P74_bin.57.fa_scaffold_565_82, P74_Sub1_bin.36.fa.renamed_P74_Sub1_bin.36.fa_scaffold_112_61	0	0	0	0	0	0	0	0	0	0	0	0.000463042	0	0	0.000105889
Bbetaine_bin.32.fa.renamed_Bbetaine_bin.32.fa_scaffold_276_55	rank: C; bzg:C4H11_05880 30S ribosomal protein S11; K02948 (db=kegg)	1	Bbetaine_bin.32.fa.renamed_Bbetaine_bin.32.fa_scaffold_276_55	0	0	0.000445897	0	0.000476484	0.000233238	0	0.000519561	0	0.000247821	0	0	0	0	0
Bbetaine_bin.32.fa.renamed_Bbetaine_bin.32.fa_scaffold_276_56	rank: A; bhl:Bache_1083 SSU ribosomal protein S4P; K02986 (db=kegg)	3	Bbetaine_bin.32.fa.renamed_Bbetaine_bin.32.fa_scaffold_276_56, P74_bin.124.fa.renamed_P74_bin.124.fa_scaffold_389_92, P74_bin.57.fa.renamed_P74_bin.57.fa_scaffold_565_84	0.000103186	0	0	0.00044131	0.000153324	0.000450312	7.05731e-05	0.000334371	0.000135942	0	0.000355522	0.000776321	0.000533086	0.000287034	0.000532588
Bbetaine_bin.32.fa.renamed_Bbetaine_bin.32.fa_scaffold_276_57	rank: A; bhl:Bache_1084 DNA-directed RNA polymerase subunit alpha; K03040 (db=kegg)	5	Bbetaine_bin.32.fa.renamed_Bbetaine_bin.32.fa_scaffold_276_57, P74_bin.124.fa.renamed_P74_bin.124.fa_scaffold_205_1, P74_bin.126.fa.renamed_P74_bin.126.fa_scaffold_276_60, P74_bin.57.fa.renamed_P74_bin.57.fa_scaffold_1129_39, P74_Sub1_bin.36.fa.renamed_P74_Sub1_bin.36.fa_scaffold_112_64	0	0	8.75628e-05	0.000179546	0	0.000183208	0.000215344	0.000102029	8.29617e-05	0	0.000325448	0.000710651	0.000325327	0.000131377	0.000284395
Bbetaine_bin.32.fa.renamed_Bbetaine_bin.32.fa_scaffold_276_58	rank: C; bhf:C3V43_06230 50S ribosomal protein L17; K02879 (db=kegg)	3	Bbetaine_bin.32.fa.renamed_Bbetaine_bin.32.fa_scaffold_276_58, P74_bin.105.fa.renamed_P74_bin.105.fa_scaffold_65_129, P74_bin.57.fa.renamed_P74_bin.57.fa_scaffold_1129_38	0	0	0	0	0.000368708	0	0	0	0	0.000191766	0.000213737	0.000583396	0.000160243	0.000172562	0.000160093
Bbetaine_bin.32.fa.renamed_Bbetaine_bin.32.fa_scaffold_276_6	rank: C; bis:DXK01_009500 hypothetical protein (db=kegg)	2	Bbetaine_bin.32.fa.renamed_Bbetaine_bin.32.fa_scaffold_276_6, Bbetaine_bin.32.fa.renamed_Bbetaine_bin.32.fa_scaffold_961_1	3.77603e-05	0	2.6253e-05	2.69156e-05	0	0.000137323	3.87385e-05	9.17703e-05	7.46205e-05	0	1.62626e-05	1.77555e-05	2.43848e-05	3.93892e-05	2.4362e-05
Bbetaine_bin.32.fa.renamed_Bbetaine_bin.32.fa_scaffold_276_68	rank: A; bhf:C3V43_06995 urocanate hydratase; K01712 (db=kegg)	3	Bbetaine_bin.32.fa.renamed_Bbetaine_bin.32.fa_scaffold_276_68, P74_bin.124.fa.renamed_P74_bin.124.fa_scaffold_47_219, P74_bin.57.fa.renamed_P74_bin.57.fa_scaffold_773_20	6.60655e-05	0.000130673	9.18647e-05	0.000141275	0.000196332	0.000192209	6.7777e-05	0.000214082	8.70375e-05	0.000204227	0.000170718	0	6.39956e-05	6.89155e-05	6.39359e-05
Bbetaine_bin.32.fa.renamed_Bbetaine_bin.32.fa_scaffold_276_69	rank: A; bcel:BcellWH2_03451 hypothetical protein; K00603 (db=kegg)	2	Bbetaine_bin.32.fa.renamed_Bbetaine_bin.32.fa_scaffold_276_69, P74_bin.124.fa.renamed_P74_bin.124.fa_scaffold_47_218	7.11388e-05	0	0	0	0.000105705	0	9.7309e-05	0	0	0	6.1276e-05	0	4.594e-05	0	4.58971e-05
Bbetaine_bin.32.fa.renamed_Bbetaine_bin.32.fa_scaffold_276_70	rank: A; bhl:Bache_1092 imidazolonepropionase; K01468 (db=kegg)	1	Bbetaine_bin.32.fa.renamed_Bbetaine_bin.32.fa_scaffold_276_70	0	0	0	0	0	0	0	0	0	0	0	4.6895e-05	0	0	0
Bbetaine_bin.32.fa.renamed_Bbetaine_bin.32.fa_scaffold_2780_1	rank: C; bfg:BF638R_2379 ileS; isoleucyl-tRNA synthetase; K01870 (db=kegg)	1	Bbetaine_bin.32.fa.renamed_Bbetaine_bin.32.fa_scaffold_2780_1	0	0	0	0	9.08254e-05	0	0	0	0	0	0	0	0	0	0
Bbetaine_bin.32.fa.renamed_Bbetaine_bin.32.fa_scaffold_2780_2	rank: C; bcel:BcellWH2_05470 yocK; General stress protein 16O (db=kegg)	2	Bbetaine_bin.32.fa.renamed_Bbetaine_bin.32.fa_scaffold_2780_2, P74_bin.57.fa.renamed_P74_bin.57.fa_scaffold_58_34	0	0	0	0	0.00024387	0	0.00011225	0	0	0	0.000141369	0	0	0	0.000105889
Bbetaine_bin.32.fa.renamed_Bbetaine_bin.32.fa_scaffold_280_11	rank: A; bfb:VU15_20235 membrane protein (db=kegg)	3	Bbetaine_bin.32.fa.renamed_Bbetaine_bin.32.fa_scaffold_280_11, P74_bin.57.fa.renamed_P74_bin.57.fa_scaffold_336_56, P74_Sub1_bin.36.fa.renamed_P74_Sub1_bin.36.fa_scaffold_304_5	0	0	0	0	0	0	0	0	0	3.21525e-05	0	1.9563e-05	0	0	1.3421e-05
Bbetaine_bin.32.fa.renamed_Bbetaine_bin.32.fa_scaffold_280_26	rank: A; bhf:C3V43_08180 inositol monophosphatase; K01092 (db=kegg)	1	Bbetaine_bin.32.fa.renamed_Bbetaine_bin.32.fa_scaffold_280_26	0	0	0	0	0	0	0	0	0	0	0	0	0	0	5.05558e-05
Bbetaine_bin.32.fa.renamed_Bbetaine_bin.32.fa_scaffold_280_35	rank: A; bhl:Bache_0932 putative TonB-dependent receptor (db=kegg)	1	Bbetaine_bin.32.fa.renamed_Bbetaine_bin.32.fa_scaffold_280_35	0	0	0	0	0	0	0	0	0	5.9222e-05	0	0	0	0	0
Bbetaine_bin.32.fa.renamed_Bbetaine_bin.32.fa_scaffold_280_36	rank: A; bhl:Bache_0931 DNA topoisomerase I; K03168 (db=kegg)	1	Bbetaine_bin.32.fa.renamed_Bbetaine_bin.32.fa_scaffold_280_36	0	0	0	0	0	0	0	0	0	0	0	2.42301e-05	0	0	0
Bbetaine_bin.32.fa.renamed_Bbetaine_bin.32.fa_scaffold_280_39	rank: C; bhl:Bache_0929 bacterial nucleoid protein Hbs; K03530 (db=kegg)	1	Bbetaine_bin.32.fa.renamed_Bbetaine_bin.32.fa_scaffold_280_39	0.000234198	0	0.000325655	0.000333875	0	0	0.000320354	0	0.000617086	0.000361986	0	0	0.000151241	0.000162868	0.000151099
Bbetaine_bin.32.fa.renamed_Bbetaine_bin.32.fa_scaffold_280_44	rank: A; bhl:Bache_0924 protein translocase subunit secF;protein translocase subunit secD; K12257 (db=kegg)	1	Bbetaine_bin.32.fa.renamed_Bbetaine_bin.32.fa_scaffold_280_44	6.2531e-05	2.7485e-05	5.79666e-05	2.97148e-05	9.29144e-05	0.000121284	9.97904e-05	0.000101314	5.49207e-05	3.22168e-05	1.79539e-05	5.88063e-05	8.07625e-05	4.34857e-05	6.72392e-05
Bbetaine_bin.32.fa.renamed_Bbetaine_bin.32.fa_scaffold_281_10	rank: A; bhf:C3V43_02565 DUF3417 domain-containing protein; K00688 (db=kegg)	1	Bbetaine_bin.32.fa.renamed_Bbetaine_bin.32.fa_scaffold_281_10	2.43785e-05	6.42923e-05	3.38986e-05	3.47542e-05	7.24478e-05	3.54632e-05	3.33468e-05	0	3.21173e-05	0	0	2.29265e-05	1.57432e-05	0	0
Bbetaine_bin.32.fa.renamed_Bbetaine_bin.32.fa_scaffold_281_20	rank: C; bhf:C3V43_02600 30S ribosomal protein S16; K02959 (db=kegg)	1	Bbetaine_bin.32.fa.renamed_Bbetaine_bin.32.fa_scaffold_281_20	0	0	0	0	0	0.000165688	0	0.000184544	0.000150056	0	0	0	0	0	0.000220456
Bbetaine_bin.32.fa.renamed_Bbetaine_bin.32.fa_scaffold_281_24	rank: A; bis:DXK01_015165 sugar kinase; K00874 (db=kegg)	2	Bbetaine_bin.32.fa.renamed_Bbetaine_bin.32.fa_scaffold_281_24, Choline_bin.27.fa.renamed_Choline_bin.27.fa_scaffold_474_15	0	0.000160731	0.000169493	0.000173771	0.00018112	0	4.16835e-05	0	0.000160587	0.000188402	0	0	3.93579e-05	0	0
Bbetaine_bin.32.fa.renamed_Bbetaine_bin.32.fa_scaffold_281_26	rank: A; bhf:C3V43_02620 bifunctional 4-hydroxy-2-oxoglutarate aldolase/2-dehydro-3-deoxy-phosphogluconate aldolase; K01625 (db=kegg)	3	Bbetaine_bin.32.fa.renamed_Bbetaine_bin.32.fa_scaffold_281_26, P74_bin.124.fa.renamed_P74_bin.124.fa_scaffold_191_73, P74_bin.57.fa.renamed_P74_bin.57.fa_scaffold_120_93	9.34693e-05	0	0.00025994	0.00013325	0.000416656	0	6.39272e-05	0.000151442	0	0.00028894	8.05106e-05	8.79019e-05	0.000120721	6.5001e-05	0.000241217
Bbetaine_bin.32.fa.renamed_Bbetaine_bin.32.fa_scaffold_281_3	rank: A; bhl:Bache_2013 H+transporting two-sector ATPase alpha/beta subunit central region; K02117 (db=kegg)	25	Bbetaine_bin.15.fa.renamed_Bbetaine_bin.15.fa_scaffold_7_48, Bbetaine_bin.17.fa.renamed_Bbetaine_bin.17.fa_scaffold_568_17, Bbetaine_bin.29.fa.renamed_Bbetaine_bin.29.fa_scaffold_217_35, Bbetaine_bin.31.fa.renamed_Bbetaine_bin.31.fa_scaffold_891_1, Bbetaine_bin.32.fa.renamed_Bbetaine_bin.32.fa_scaffold_281_3, Bbetaine_bin.7.fa.renamed_Bbetaine_bin.7.fa_scaffold_75_12, Choline_bin.11.fa.renamed_Ch…	0	0	0	0	0	0	0	0	0	0	6.13808e-05	0.000201047	2.30093e-05	0	2.29878e-05
Bbetaine_bin.32.fa.renamed_Bbetaine_bin.32.fa_scaffold_281_4	rank: A; bhf:C3V43_02540 V-type ATP synthase subunit B; K02118 (db=kegg)	2	Bbetaine_bin.32.fa.renamed_Bbetaine_bin.32.fa_scaffold_281_4, P74_bin.57.fa.renamed_P74_bin.57.fa_scaffold_1170_4	0	0	0	0	0	0	0	0	0	0	0	0.000133046	9.13603e-05	0	3.0425e-05
Bbetaine_bin.32.fa.renamed_Bbetaine_bin.32.fa_scaffold_288_38	rank: A; bhl:Bache_2147 iron-only hydrogenase maturation protein HydG; K03150 (db=kegg)	10	Bbetaine_bin.17.fa.renamed_Bbetaine_bin.17.fa_scaffold_8112_1, Bbetaine_bin.32.fa.renamed_Bbetaine_bin.32.fa_scaffold_288_38, Bbetaine_bin.7.fa.renamed_Bbetaine_bin.7.fa_scaffold_104_48, Choline_bin.11.fa.renamed_Choline_bin.11.fa_scaffold_491_15, Choline_bin.16.fa.renamed_Choline_bin.16.fa_scaffold_75_82, Choline_bin.21.fa.renamed_Choline_bin.21.fa_scaffold_15_109, Choline_bin.42.fa.renamed_Chol…	0	0	0	0	0	6.41036e-05	0	0	0	0	0	0	0	0	0
Bbetaine_bin.32.fa.renamed_Bbetaine_bin.32.fa_scaffold_307_12	rank: A; bhl:Bache_1356 acriflavin resistance protein (db=kegg)	1	Bbetaine_bin.32.fa.renamed_Bbetaine_bin.32.fa_scaffold_307_12	0	0	0	0	0	2.83639e-05	0	0	0	0	0	0	0	0	0
Bbetaine_bin.32.fa.renamed_Bbetaine_bin.32.fa_scaffold_344_10	rank: A; bhf:C3V43_03875 phenylacetate--CoA ligase; K01912 (db=kegg)	5	Bbetaine_bin.29.fa.renamed_Bbetaine_bin.29.fa_scaffold_38_14, Bbetaine_bin.32.fa.renamed_Bbetaine_bin.32.fa_scaffold_344_10, Carnitine_bin.23.fa.renamed_Carnitine_bin.23.fa_scaffold_26_241, Choline_bin.37.fa.renamed_Choline_bin.37.fa_scaffold_416_38, P74_bin.57.fa.renamed_P74_bin.57.fa_scaffold_514_71	4.81378e-05	6.34757e-05	0	0	7.15276e-05	0	3.29233e-05	0	0	7.44036e-05	4.14639e-05	4.52705e-05	0	0	0
Bbetaine_bin.32.fa.renamed_Bbetaine_bin.32.fa_scaffold_344_15	rank: A; bis:DXK01_017510 response regulator (db=kegg)	1	Bbetaine_bin.32.fa.renamed_Bbetaine_bin.32.fa_scaffold_344_15	0	0	0	0	0	0	3.79143e-05	0	0	0	0	5.21333e-05	7.1598e-05	0	0
Bbetaine_bin.32.fa.renamed_Bbetaine_bin.32.fa_scaffold_344_4	rank: A; bhl:Bache_2140 Peptidoglycan-binding lysin domain protein (db=kegg)	1	Bbetaine_bin.32.fa.renamed_Bbetaine_bin.32.fa_scaffold_344_4	0	0	0	0	0	0	0	0	0	0	0	0	0	2.42801e-05	0
Bbetaine_bin.32.fa.renamed_Bbetaine_bin.32.fa_scaffold_344_9	rank: C; bhf:C3V43_03880 amino acid-binding protein (db=kegg)	3	Bbetaine_bin.32.fa.renamed_Bbetaine_bin.32.fa_scaffold_344_9, Choline_bin.37.fa.renamed_Choline_bin.37.fa_scaffold_3_64, P74_bin.57.fa.renamed_P74_bin.57.fa_scaffold_514_70	0.000146786	0.000387112	0.000204108	0.000418519	0.000436218	0.000427056	0.000200785	0.000475654	0.000193383	0.000453757	0.000126436	0.000552172	0	0.000102079	0.000189406
Bbetaine_bin.32.fa.renamed_Bbetaine_bin.32.fa_scaffold_348_10	rank: A; dori:FH5T_15750 membrane protein (db=kegg)	3	Bbetaine_bin.32.fa.renamed_Bbetaine_bin.32.fa_scaffold_187_11, Bbetaine_bin.32.fa.renamed_Bbetaine_bin.32.fa_scaffold_348_10, P74_bin.124.fa.renamed_P74_bin.124.fa_scaffold_125_9	4.01999e-05	5.30086e-05	0.000111797	5.73092e-05	0.000119466	5.84783e-05	4.12414e-05	6.5133e-05	5.29611e-05	9.32018e-05	6.92531e-05	5.67081e-05	3.89404e-05	5.59122e-05	3.89041e-05
Bbetaine_bin.32.fa.renamed_Bbetaine_bin.32.fa_scaffold_348_19	rank: A; bhl:Bache_3268 dTDP-glucose 4,6-dehydratase; K01710 (db=kegg)	1	Bbetaine_bin.32.fa.renamed_Bbetaine_bin.32.fa_scaffold_348_19	0	0	0	0	0	0	3.74167e-05	0	0	8.45584e-05	0	0	0	0	0
Bbetaine_bin.32.fa.renamed_Bbetaine_bin.32.fa_scaffold_348_20	rank: A; bhf:C3V43_05660 rfbA; glucose-1-phosphate thymidylyltransferase; K00973 (db=kegg)	1	Bbetaine_bin.32.fa.renamed_Bbetaine_bin.32.fa_scaffold_348_20	0	0	0	0	0.000106431	0.000104196	0	0	0	0.000110711	0	0	0	0	4.62125e-05
Bbetaine_bin.32.fa.renamed_Bbetaine_bin.32.fa_scaffold_348_9	rank: A; dori:FH5T_15755 hypothetical protein; K21572 (db=kegg)	1	Bbetaine_bin.32.fa.renamed_Bbetaine_bin.32.fa_scaffold_348_9	0	0	0	0	0	0	0	0	0	0	3.44604e-05	0	0	0	0
Bbetaine_bin.32.fa.renamed_Bbetaine_bin.32.fa_scaffold_359_13	rank: A; bhl:Bache_0364 peptidase U62 modulator of DNA gyrase; K03592 (db=kegg)	1	Bbetaine_bin.32.fa.renamed_Bbetaine_bin.32.fa_scaffold_359_13	0.000142116	0.000187398	0.000263485	0.000337669	0.000774286	0.000137823	0.000485992	0.000153507	0.000312049	0.000439319	0.000122413	0.000490053	0.000214143	0.000164718	0.000397323
Bbetaine_bin.32.fa.renamed_Bbetaine_bin.32.fa_scaffold_359_25	rank: A; bzg:C4H11_07355 aspartate-semialdehyde dehydrogenase; K00133 (db=kegg)	1	Bbetaine_bin.32.fa.renamed_Bbetaine_bin.32.fa_scaffold_359_25	0	0	0	0	0	0	0	0	0	0	0	0	4.00608e-05	0	0
Bbetaine_bin.32.fa.renamed_Bbetaine_bin.32.fa_scaffold_359_26	rank: A; bhl:Bache_0386 RagB/SusD domain protein; K21572 (db=kegg)	1	Bbetaine_bin.32.fa.renamed_Bbetaine_bin.32.fa_scaffold_359_26	0	0	0	4.69429e-05	0	0	0	0	0	0	0	0	2.12645e-05	0	2.12446e-05
Bbetaine_bin.32.fa.renamed_Bbetaine_bin.32.fa_scaffold_359_27	rank: A; bhl:Bache_0387 TonB-dependent receptor plug (db=kegg)	3	Bbetaine_bin.32.fa.renamed_Bbetaine_bin.32.fa_scaffold_359_27, Bbetaine_bin.32.fa.renamed_Bbetaine_bin.32.fa_scaffold_997_7, P74_bin.57.fa.renamed_P74_bin.57.fa_scaffold_127_14	3.88512e-05	2.56151e-05	2.70115e-05	0	2.88644e-05	0	5.31436e-05	0	7.67763e-05	6.00499e-05	0	3.6537e-05	0	0	2.50659e-05
Bbetaine_bin.32.fa.renamed_Bbetaine_bin.32.fa_scaffold_359_3	rank: A; bcel:BcellWH2_02191 nylB'_1; 6-aminohexanoate-dimer hydrolase (db=kegg)	1	Bbetaine_bin.32.fa.renamed_Bbetaine_bin.32.fa_scaffold_359_3	0	0	0	0	0	0	0	0	0	0	0	0	4.40603e-05	0	2.20096e-05
Bbetaine_bin.32.fa.renamed_Bbetaine_bin.32.fa_scaffold_359_5	rank: A; bhf:C3V43_11030 alkaline phosphatase; K01077 (db=kegg)	1	Bbetaine_bin.32.fa.renamed_Bbetaine_bin.32.fa_scaffold_359_5	0.000133899	0	0	0.000254517	0.0003316	0	0.000213684	0.000361579	0	0.00020696	0	0.000167898	0.000317055	9.31171e-05	0.000374351
Bbetaine_bin.32.fa.renamed_Bbetaine_bin.32.fa_scaffold_359_6	rank: A; bhf:C3V43_11035 acetate kinase; K00925 (db=kegg)	11	Bbetaine_bin.29.fa.renamed_Bbetaine_bin.29.fa_scaffold_1323_9, Bbetaine_bin.32.fa.renamed_Bbetaine_bin.32.fa_scaffold_359_6, Choline_bin.27.fa.renamed_Choline_bin.27.fa_scaffold_332_32, EnrichGB_bin.10.fa.renamed_GB_bin.10.fa_scaffold_642_6, EnrichGB_bin.32.fa.renamed_GB_bin.32.fa_scaffold_15_38, P74_bin.124.fa.renamed_P74_bin.124.fa_scaffold_5_240, P74_bin.138.fa.renamed_P74_bin.138.fa_scaffold_…	0.000104479	0	0.00014528	0.000148947	0.000232868	0	0.000214372	0	0.000137646	0.000161488	0	0.000147384	0.000101206	0	0
Bbetaine_bin.32.fa.renamed_Bbetaine_bin.32.fa_scaffold_39_107	rank: A; bhl:Bache_2308 protein of unknown function DUF164; K07164 (db=kegg)	1	Bbetaine_bin.32.fa.renamed_Bbetaine_bin.32.fa_scaffold_39_107	0	9.81606e-05	0	0.000212249	0	0	0.000101827	0	0	0	0	7.00076e-05	0	0	4.8028e-05
Bbetaine_bin.32.fa.renamed_Bbetaine_bin.32.fa_scaffold_39_126	rank: A; bhl:Bache_2294 ATP-binding region ATPase domain protein; K04079 (db=kegg)	2	Bbetaine_bin.32.fa.renamed_Bbetaine_bin.32.fa_scaffold_39_126, P74_bin.57.fa.renamed_P74_bin.57.fa_scaffold_101_2	6.10356e-05	0.000120725	4.24353e-05	4.35064e-05	0.000136039	0	0	4.94458e-05	4.02055e-05	9.4339e-05	2.62868e-05	0	0	0	0
Bbetaine_bin.32.fa.renamed_Bbetaine_bin.32.fa_scaffold_39_128	rank: A; bhf:C3V43_03320 DNA gyrase subunit A; K02469 (db=kegg)	1	Bbetaine_bin.32.fa.renamed_Bbetaine_bin.32.fa_scaffold_39_128	0	0	0	0	3.67396e-05	0	0	0	0	0	0	0	0	0	0
Bbetaine_bin.32.fa.renamed_Bbetaine_bin.32.fa_scaffold_39_129	rank: A; bhl:Bache_2290 Tetratricopeptide TPR_1 repeat-containing protein (db=kegg)	1	Bbetaine_bin.32.fa.renamed_Bbetaine_bin.32.fa_scaffold_39_129	0.000352429	0.000132778	0.000420048	0.000358875	0.000448862	0.000585913	0.000413211	0.000326294	0.000530634	0.00046691	0.000867337	0.000615525	0.000975392	0.000315114	0.000227379
Bbetaine_bin.32.fa.renamed_Bbetaine_bin.32.fa_scaffold_39_130	rank: A; bcel:BcellWH2_05352 Universal stress protein family protein (db=kegg)	1	Bbetaine_bin.32.fa.renamed_Bbetaine_bin.32.fa_scaffold_39_130	0	0	0	0	0	0	0	0	0	0	0	5.1995e-05	0	0	0
Bbetaine_bin.32.fa.renamed_Bbetaine_bin.32.fa_scaffold_39_139	rank: A; bzg:C4H11_01965 ATPase; K03924 (db=kegg)	1	Bbetaine_bin.32.fa.renamed_Bbetaine_bin.32.fa_scaffold_39_139	0	0	8.72991e-05	0	9.32875e-05	0	0	0	0	0	0	5.90425e-05	4.05434e-05	0	4.05056e-05
Bbetaine_bin.32.fa.renamed_Bbetaine_bin.32.fa_scaffold_39_143	rank: A; bis:DXK01_015715 ftsY; signal recognition particle-docking protein FtsY; K03110 (db=kegg)	2	Bbetaine_bin.32.fa.renamed_Bbetaine_bin.32.fa_scaffold_39_143, P74_bin.57.fa.renamed_P74_bin.57.fa_scaffold_37_127	0	0	0	0	0	0	0	0	0	0	5.61059e-05	0	0	0	0
Bbetaine_bin.32.fa.renamed_Bbetaine_bin.32.fa_scaffold_39_146	rank: C; bhf:C3V43_04505 50S ribosomal protein L28; K02902 (db=kegg)	1	Bbetaine_bin.32.fa.renamed_Bbetaine_bin.32.fa_scaffold_39_146	0.000239582	0	0	0	0	0	0	0	0	0	0.000206366	0.000675935	0	0	0
Bbetaine_bin.32.fa.renamed_Bbetaine_bin.32.fa_scaffold_39_153	rank: A; bis:DXK01_016935 purT; formate-dependent phosphoribosylglycinamide formyltransferase; K08289 (db=kegg)	1	Bbetaine_bin.32.fa.renamed_Bbetaine_bin.32.fa_scaffold_39_153	0	0	0	0	7.96181e-05	0	0	0	0	8.28194e-05	0	0	0	0	0
Bbetaine_bin.32.fa.renamed_Bbetaine_bin.32.fa_scaffold_39_154	rank: A; bis:DXK01_016955 DUF4301 family protein (db=kegg)	3	Bbetaine_bin.32.fa.renamed_Bbetaine_bin.32.fa_scaffold_39_154, P74_bin.124.fa.renamed_P74_bin.124.fa_scaffold_395_47, P74_bin.57.fa.renamed_P74_bin.57.fa_scaffold_1303_18	4.1193e-05	0	0	5.8725e-05	0	0	5.63469e-05	0	5.42694e-05	0	0	0.000154957	5.32032e-05	5.72934e-05	2.65768e-05
Bbetaine_bin.32.fa.renamed_Bbetaine_bin.32.fa_scaffold_39_158	rank: A; bhf:C3V43_04235 panB; 3-methyl-2-oxobutanoate hydroxymethyltransferase; K00606 (db=kegg)	1	Bbetaine_bin.32.fa.renamed_Bbetaine_bin.32.fa_scaffold_39_158	0	0	0	0	0.000113449	0.000111066	0	0.000123705	0	0	0	0	0	0	0
Bbetaine_bin.32.fa.renamed_Bbetaine_bin.32.fa_scaffold_39_62	rank: A; bhf:C3V43_03465 glucuronate isomerase; K01812 (db=kegg)	17	Bbetaine_bin.15.fa.renamed_Bbetaine_bin.15.fa_scaffold_451_17, Bbetaine_bin.29.fa.renamed_Bbetaine_bin.29.fa_scaffold_24_67, Bbetaine_bin.32.fa.renamed_Bbetaine_bin.32.fa_scaffold_39_62, Choline_bin.34.fa.renamed_Choline_bin.34.fa_scaffold_23_47, Choline_bin.38.fa.renamed_Choline_bin.38.fa_scaffold_2426_6, EnrichGB_bin.32.fa.renamed_GB_bin.32.fa_scaffold_43_126, EnrichGB_bin.38.fa.renamed_GB_bin.…	0.000311099	0.000293017	0.000185394	0.000696937	0.000528298	0.000517202	0.000303961	0.000144015	0.000409856	0.000343462	0.000382812	0.000835911	0.000660106	0.00027816	0.000258061
Bbetaine_bin.32.fa.renamed_Bbetaine_bin.32.fa_scaffold_39_64	rank: A; bcel:BcellWH2_05447 uxaB; Altronate oxidoreductase; K00041 (db=kegg)	1	Bbetaine_bin.32.fa.renamed_Bbetaine_bin.32.fa_scaffold_39_64	0	0	0	0	0	0	0	0	5.68537e-05	0	0	8.11682e-05	2.78684e-05	0	0
Bbetaine_bin.32.fa.renamed_Bbetaine_bin.32.fa_scaffold_39_88	rank: A; bis:DXK01_015965 ABC transporter ATP-binding protein; K02003 (db=kegg)	25	Bbetaine_bin.28.fa.renamed_Bbetaine_bin.28.fa_scaffold_37_79, Bbetaine_bin.31.fa.renamed_Bbetaine_bin.31.fa_scaffold_4068_2, Bbetaine_bin.32.fa.renamed_Bbetaine_bin.32.fa_scaffold_136_28, Bbetaine_bin.32.fa.renamed_Bbetaine_bin.32.fa_scaffold_39_163, Bbetaine_bin.32.fa.renamed_Bbetaine_bin.32.fa_scaffold_39_88, Bbetaine_bin.7.fa.renamed_Bbetaine_bin.7.fa_scaffold_1_30, Bbetaine_bin.7.fa.renamed_B…	0	0	0	0	0	0	0	0	0	0	0	0.000174241	0	0	0
Bbetaine_bin.32.fa.renamed_Bbetaine_bin.32.fa_scaffold_39_99	rank: A; bhl:Bache_2315 Nitrilase/cyanide hydratase and apolipoprotein N-acyltransferase; K12251 (db=kegg)	1	Bbetaine_bin.32.fa.renamed_Bbetaine_bin.32.fa_scaffold_39_99	0	0	0	0	0	0	4.81614e-05	0	0	0.00010884	0	0	0	0	0
Bbetaine_bin.32.fa.renamed_Bbetaine_bin.32.fa_scaffold_401_1	rank: A; bhl:Bache_2550 pyruvate phosphate dikinase; K01006 (db=kegg)	35	Bbetaine_bin.15.fa.renamed_Bbetaine_bin.15.fa_scaffold_130_20, Bbetaine_bin.17.fa.renamed_Bbetaine_bin.17.fa_scaffold_7278_2, Bbetaine_bin.28.fa.renamed_Bbetaine_bin.28.fa_scaffold_40_2, Bbetaine_bin.29.fa.renamed_Bbetaine_bin.29.fa_scaffold_15_115, Bbetaine_bin.31.fa.renamed_Bbetaine_bin.31.fa_scaffold_5116_1, Bbetaine_bin.32.fa.renamed_Bbetaine_bin.32.fa_scaffold_401_1, Bbetaine_bin.7.fa.rename…	0.000429766	0.00047225	0.000597594	0.000510564	0.000674064	0.000416783	0.00045723	0.000541581	0.000534737	0.00062736	0.000596406	0.00103287	0.000462557	0.000597741	0.000908846
Bbetaine_bin.32.fa.renamed_Bbetaine_bin.32.fa_scaffold_401_27	rank: A; bsa:Bacsa_3273 protein of unknown function DUF541; K09807 (db=kegg)	1	Bbetaine_bin.32.fa.renamed_Bbetaine_bin.32.fa_scaffold_401_27	0.000181249	0.000597499	0.00100811	0.00129195	0.000673292	0.000395491	0.000495853	0.000440497	0.00119393	0.00098051	0.000702543	0.00102272	0.000643759	0.000504182	0.000760095
Bbetaine_bin.32.fa.renamed_Bbetaine_bin.32.fa_scaffold_416_16	rank: A; bvu:BVU_2525 tyrosine type site-specific recombinase (db=kegg)	1	Bbetaine_bin.32.fa.renamed_Bbetaine_bin.32.fa_scaffold_416_16	0	0	0	0	0	0	4.8489e-05	0	0	0	0	0	0	0	0
Bbetaine_bin.32.fa.renamed_Bbetaine_bin.32.fa_scaffold_416_17	rank: A; bhl:Bache_2233 hydrogenobyrinic acid a,c-diamide synthase (glutamine-hydrolysing); cobyrinate a,c-diamide synthase; K02224 (db=kegg)	1	Bbetaine_bin.32.fa.renamed_Bbetaine_bin.32.fa_scaffold_416_17	0	0	0	0	0	0	0	0	0	6.95826e-05	0	0	0	0	0
Bbetaine_bin.32.fa.renamed_Bbetaine_bin.32.fa_scaffold_419_1	rank: A; bcel:BcellWH2_04259 pfeA_6; Ferric enterobactin receptor precursor (db=kegg)	1	Bbetaine_bin.32.fa.renamed_Bbetaine_bin.32.fa_scaffold_419_1	0	0	0	0	0	0	0	0	0	0	0	1.74707e-05	0	0	0
Bbetaine_bin.32.fa.renamed_Bbetaine_bin.32.fa_scaffold_419_13	rank: A; bis:DXK01_010880 ABC transporter ATP-binding protein; K01990 (db=kegg)	1	Bbetaine_bin.32.fa.renamed_Bbetaine_bin.32.fa_scaffold_419_13	0	0	0	0	0	0	0	0	0	0	0	7.31422e-05	0	0	0
Bbetaine_bin.32.fa.renamed_Bbetaine_bin.32.fa_scaffold_419_15	rank: A; bhl:Bache_1490 peptidase M16 domain protein; K07263 (db=kegg)	1	Bbetaine_bin.32.fa.renamed_Bbetaine_bin.32.fa_scaffold_419_15	2.21036e-05	0	0	6.30219e-05	6.56871e-05	0	4.53524e-05	0	2.91202e-05	0	1.90391e-05	0	1.4274e-05	1.53714e-05	7.13035e-05
Bbetaine_bin.32.fa.renamed_Bbetaine_bin.32.fa_scaffold_419_16	rank: A; bhf:C3V43_05420 3-deoxy-8-phosphooctulonate synthase; K01627 (db=kegg)	1	Bbetaine_bin.32.fa.renamed_Bbetaine_bin.32.fa_scaffold_419_16	0	0	0	0	0	0	0	0	0	0	0	0	5.04135e-05	0	5.03665e-05
Bbetaine_bin.32.fa.renamed_Bbetaine_bin.32.fa_scaffold_419_2	rank: A; bth:BT_3984 hypothetical protein (db=kegg)	1	Bbetaine_bin.32.fa.renamed_Bbetaine_bin.32.fa_scaffold_419_2	0	0	0	0	0	0	0	0	0	0	0	3.69851e-05	0	0	0
Bbetaine_bin.32.fa.renamed_Bbetaine_bin.32.fa_scaffold_424_14	rank: A; boa:Bovatus_00507 nqrF; Na(+)-translocating NADH-quinone reductase subunit F; K00351 (db=kegg)	2	Bbetaine_bin.32.fa.renamed_Bbetaine_bin.32.fa_scaffold_424_14, P74_bin.57.fa.renamed_P74_bin.57.fa_scaffold_101_18	0	0	0	0	0	0	0	0	0	0	0	0	3.18213e-05	0	0
Bbetaine_bin.32.fa.renamed_Bbetaine_bin.32.fa_scaffold_424_17	rank: A; bhl:Bache_2621 NADH:ubiquinone oxidoreductase, subunit C; K00348 (db=kegg)	1	Bbetaine_bin.32.fa.renamed_Bbetaine_bin.32.fa_scaffold_424_17	0	0	0	0	0	0	0	0	0	0	0	0	5.85235e-05	0	0.000116938
Bbetaine_bin.32.fa.renamed_Bbetaine_bin.32.fa_scaffold_424_18	rank: A; bhl:Bache_2622 NADH:ubiquinone oxidoreductase, subunit B; K00347 (db=kegg)	1	Bbetaine_bin.32.fa.renamed_Bbetaine_bin.32.fa_scaffold_424_18	0.000106891	0	0	0	0	7.77461e-05	0	0	0	0	0	0	3.45139e-05	3.71672e-05	3.44816e-05
Bbetaine_bin.32.fa.renamed_Bbetaine_bin.32.fa_scaffold_424_19	rank: A; bhl:Bache_2623 NADH:ubiquinone oxidoreductase, subunit A; K00346 (db=kegg)	1	Bbetaine_bin.32.fa.renamed_Bbetaine_bin.32.fa_scaffold_424_19	0	0	0	6.6033e-05	6.88254e-05	0	0.000126718	0	6.10229e-05	7.15928e-05	7.9795e-05	0.000217801	0.00014956	3.22116e-05	0.00014942
Bbetaine_bin.32.fa.renamed_Bbetaine_bin.32.fa_scaffold_424_20	rank: A; bis:DXK01_018330 C1 family peptidase; K01372 (db=kegg)	1	Bbetaine_bin.32.fa.renamed_Bbetaine_bin.32.fa_scaffold_424_20	0	0	0	0	0	0	0	0	0	0	0	4.19746e-05	0	0	0
Bbetaine_bin.32.fa.renamed_Bbetaine_bin.32.fa_scaffold_424_24	rank: A; boa:Bovatus_03103 Methylmalonyl-CoA carboxyltransferase 5S subunit; K01960 (db=kegg)	3	Bbetaine_bin.32.fa.renamed_Bbetaine_bin.32.fa_scaffold_141_65, Bbetaine_bin.32.fa.renamed_Bbetaine_bin.32.fa_scaffold_424_24, P74_bin.57.fa.renamed_P74_bin.57.fa_scaffold_949_7	8.7212e-05	0.0001725	6.06345e-05	0.00012433	0.000259175	0.000126866	0.000298238	0	0.000114897	0.000134798	7.51208e-05	0.000410086	0.000197119	0.000121299	0.000196935
Bbetaine_bin.32.fa.renamed_Bbetaine_bin.32.fa_scaffold_424_33	rank: A; pdi:BDI_2310 OmpA-related protein (db=kegg)	1	Bbetaine_bin.32.fa.renamed_Bbetaine_bin.32.fa_scaffold_424_33	0	0	0	0	0	0	0	0	2.42155e-05	0	1.58323e-05	0	5.93493e-05	0	0
Bbetaine_bin.32.fa.renamed_Bbetaine_bin.32.fa_scaffold_428_12	rank: A; bhl:Bache_2547 Manganese/iron superoxide dismutase; K04564 (db=kegg)	1	Bbetaine_bin.32.fa.renamed_Bbetaine_bin.32.fa_scaffold_428_12	0	0.000132778	0	0.0008613	0.000598482	0.000878869	0.000275474	0.000163147	0.000663293	0.000155637	0.00130101	0.00151514	0.00253602	0.000490177	0.00155917
Bbetaine_bin.32.fa.renamed_Bbetaine_bin.32.fa_scaffold_4281_1	rank: C; bhl:Bache_3334 heterodimeric methylmalonyl-CoA mutase small subunit; K01847 (db=kegg)	1	Bbetaine_bin.32.fa.renamed_Bbetaine_bin.32.fa_scaffold_4281_1	0.000668066	0.000704743	0.000557371	0.000571439	0.00158828	0.000583096	0.00100521	0.000216484	0.000704111	0.000826071	0.000690534	0.00213613	0.000690278	0.000743345	0.00112065
Bbetaine_bin.32.fa.renamed_Bbetaine_bin.32.fa_scaffold_4281_2	rank: A; bvu:BVU_0310 methylmalonyl-CoA mutase large subunit; K01847 (db=kegg)	5	Bbetaine_bin.32.fa.renamed_Bbetaine_bin.32.fa_scaffold_4281_2, P74_bin.124.fa.renamed_P74_bin.124.fa_scaffold_205_55, P74_bin.126.fa.renamed_P74_bin.126.fa_scaffold_99_43, P74_bin.57.fa.renamed_P74_bin.57.fa_scaffold_58_17, P74_Sub1_bin.98.fa.renamed_P74_Sub1_bin.98.fa_scaffold_352_38	0.000471709	0.000622008	0.000450942	0.000546383	0.000569489	0.000428868	0.000665404	0.00052544	0.000504928	0.000729092	0.0004571	0.00110903	0.000533086	0.000410049	0.000779861
Bbetaine_bin.32.fa.renamed_Bbetaine_bin.32.fa_scaffold_48_19	rank: A; sper:EW093_13520 rfaE2; D-glycero-beta-D-manno-heptose 1-phosphate adenylyltransferase; K03272 (db=kegg)	1	Bbetaine_bin.32.fa.renamed_Bbetaine_bin.32.fa_scaffold_48_19	0	0	0	0	6.49297e-05	0	0	0	0	0	0	0	0	0	0
Bbetaine_bin.32.fa.renamed_Bbetaine_bin.32.fa_scaffold_48_26	rank: A; bcel:BcellWH2_02464 hypothetical protein (db=kegg)	1	Bbetaine_bin.32.fa.renamed_Bbetaine_bin.32.fa_scaffold_48_26	0	7.65598e-05	0	0	0	0	0	0	0	0	0	0	0	0	0
Bbetaine_bin.32.fa.renamed_Bbetaine_bin.32.fa_scaffold_48_40	rank: A; bis:DXK01_004750 Gfo/Idh/MocA family oxidoreductase (db=kegg)	3	Bbetaine_bin.32.fa.renamed_Bbetaine_bin.32.fa_scaffold_48_40, P74_bin.124.fa.renamed_P74_bin.124.fa_scaffold_153_46, P74_bin.57.fa.renamed_P74_bin.57.fa_scaffold_392_68	0.000210118	0.000277066	0.000350604	0.000479272	0.000374655	0.000366786	0.000316156	0.000204263	0.000276818	0.000389719	0.000108592	0.000316163	2.71379e-05	2.92242e-05	0.000189788
Bbetaine_bin.32.fa.renamed_Bbetaine_bin.32.fa_scaffold_48_41	rank: A; bis:DXK01_004755 DUF1080 domain-containing protein (db=kegg)	1	Bbetaine_bin.32.fa.renamed_Bbetaine_bin.32.fa_scaffold_48_41	0.000499677	9.41266e-05	0.000496289	0.000712342	0.000530333	0.000415356	0.000585854	0.000578278	0.000564253	0.000882651	0.000676345	0.000671305	0.00069146	0.000297847	0.000506597
Bbetaine_bin.32.fa.renamed_Bbetaine_bin.32.fa_scaffold_48_42	rank: A; bis:DXK01_004760 sugar phosphate isomerase/epimerase (db=kegg)	1	Bbetaine_bin.32.fa.renamed_Bbetaine_bin.32.fa_scaffold_48_42	6.9248e-05	0.000365249	9.629e-05	9.87204e-05	0.000102895	0.000302203	0.000236807	0.000224395	9.12303e-05	0.000107032	5.96474e-05	0.000325617	4.4719e-05	9.63138e-05	0
Bbetaine_bin.32.fa.renamed_Bbetaine_bin.32.fa_scaffold_48_5	rank: A; bhf:C3V43_10055 fabF; beta-ketoacyl-[acyl-carrier-protein] synthase II; K09458 (db=kegg)	3	Bbetaine_bin.32.fa.renamed_Bbetaine_bin.32.fa_scaffold_48_5, P74_bin.126.fa.renamed_P74_bin.126.fa_scaffold_99_53, P74_bin.57.fa.renamed_P74_bin.57.fa_scaffold_111_2	4.93926e-05	0	6.86808e-05	0	7.33921e-05	7.18507e-05	0	0.000160054	0.000130144	0	4.25447e-05	0.000139352	3.18967e-05	6.86978e-05	6.37339e-05
Bbetaine_bin.32.fa.renamed_Bbetaine_bin.32.fa_scaffold_48_6	rank: C; bcel:BcellWH2_02476 acpP_1; Acyl carrier protein; K02078 (db=kegg)	1	Bbetaine_bin.32.fa.renamed_Bbetaine_bin.32.fa_scaffold_48_6	0.000263844	0.000695822	0	0	0	0	0.000721811	0	0	0.000815614	0	0	0	0	0.000170226
Bbetaine_bin.32.fa.renamed_Bbetaine_bin.32.fa_scaffold_48_70	rank: A; bis:DXK01_003410 nusA; transcription termination/antitermination protein NusA; K02600 (db=kegg)	1	Bbetaine_bin.32.fa.renamed_Bbetaine_bin.32.fa_scaffold_48_70	0	0	0	7.04143e-05	7.33921e-05	0	3.37814e-05	0	0	0	0	9.2901e-05	0	0	9.56008e-05
Bbetaine_bin.32.fa.renamed_Bbetaine_bin.32.fa_scaffold_48_71	rank: A; bfr:BF0263 translation initiation factor IF-2; K02519 (db=kegg)	5	Bbetaine_bin.32.fa.renamed_Bbetaine_bin.32.fa_scaffold_48_71, Choline_bin.16.fa.renamed_Choline_bin.16.fa_scaffold_17_267, P74_bin.126.fa.renamed_P74_bin.126.fa_scaffold_160_19, P74_bin.138.fa.renamed_P74_bin.138.fa_scaffold_956_8, P74_bin.87.fa.renamed_P74_bin.87.fa_scaffold_34_32	2.05154e-05	0	2.85269e-05	0	3.04837e-05	0	0	0	5.40558e-05	3.17094e-05	0	0	0	0	0
Bbetaine_bin.32.fa.renamed_Bbetaine_bin.32.fa_scaffold_48_79	rank: A; bis:DXK01_003330 sodium-translocating pyrophosphatase; K15987 (db=kegg)	20	Bbetaine_bin.28.fa.renamed_Bbetaine_bin.28.fa_scaffold_316_15, Bbetaine_bin.29.fa.renamed_Bbetaine_bin.29.fa_scaffold_354_13, Bbetaine_bin.32.fa.renamed_Bbetaine_bin.32.fa_scaffold_48_79, Bbetaine_bin.7.fa.renamed_Bbetaine_bin.7.fa_scaffold_370_7, Carnitine_bin.23.fa.renamed_Carnitine_bin.23.fa_scaffold_22_123, Choline_bin.21.fa.renamed_Choline_bin.21.fa_scaffold_302_9, Choline_bin.3.fa.renamed_C…	5.67174e-05	0.000149578	0.000157732	4.04284e-05	8.42761e-05	4.12531e-05	9.6978e-05	0.00018379	0	8.76647e-05	4.88541e-05	8.00086e-05	0.000109881	1.97214e-05	1.82964e-05
Bbetaine_bin.32.fa.renamed_Bbetaine_bin.32.fa_scaffold_48_81	rank: A; bvu:BVU_2204 putative outer membrane protein, probably involved in nutrient binding (db=kegg)	1	Bbetaine_bin.32.fa.renamed_Bbetaine_bin.32.fa_scaffold_48_81	0	0	0	0	0	0	1.2774e-05	0	0	0	0	0	0	0	0
Bbetaine_bin.32.fa.renamed_Bbetaine_bin.32.fa_scaffold_48_84	rank: A; bhl:Bache_0983 polyribonucleotide nucleotidyltransferase; K00962 (db=kegg)	4	Bbetaine_bin.32.fa.renamed_Bbetaine_bin.32.fa_scaffold_48_84, P74_bin.105.fa.renamed_P74_bin.105.fa_scaffold_2656_13, P74_bin.124.fa.renamed_P74_bin.124.fa_scaffold_125_24, P74_bin.57.fa.renamed_P74_bin.57.fa_scaffold_64_16	0	0.000153762	4.05361e-05	8.31184e-05	8.66334e-05	4.2407e-05	5.98144e-05	4.72328e-05	0.000153624	9.01168e-05	0	0.000328987	5.64773e-05	2.0273e-05	9.40409e-05
Bbetaine_bin.32.fa.renamed_Bbetaine_bin.32.fa_scaffold_48_88	rank: A; bcel:BcellWH2_03304 rfbM_2; Mannose-1-phosphate guanylyltransferase RfbM; K00971 (db=kegg)	1	Bbetaine_bin.32.fa.renamed_Bbetaine_bin.32.fa_scaffold_48_88	0	0	0	0	8.55565e-05	0	0	0	0	0	0	0	0	0	0
Bbetaine_bin.32.fa.renamed_Bbetaine_bin.32.fa_scaffold_48_93	rank: A; pary:A4V02_01975 mobilization protein (db=kegg)	1	Bbetaine_bin.32.fa.renamed_Bbetaine_bin.32.fa_scaffold_48_93	0	0	0	0	0	0	0	0	0	0	0	0	0	3.53542e-05	0
Bbetaine_bin.32.fa.renamed_Bbetaine_bin.32.fa_scaffold_490_13	rank: A; bzg:C4H11_12720 SAM-dependent methyltransferase; K07056 (db=kegg)	1	Bbetaine_bin.32.fa.renamed_Bbetaine_bin.32.fa_scaffold_490_13	0	0	0	0	0	0	0	0	0	0	7.63995e-05	0	0	0	0
Bbetaine_bin.32.fa.renamed_Bbetaine_bin.32.fa_scaffold_490_17	rank: A; bis:DXK01_009860 sugar isomerase domain-containing protein (db=kegg)	1	Bbetaine_bin.32.fa.renamed_Bbetaine_bin.32.fa_scaffold_490_17	8.20616e-05	0.000216417	0	0.000233975	0	0.000238748	0.00011225	0.000132959	0.000216223	0.000126838	7.06845e-05	0.000231521	0.000105988	0	5.29443e-05
Bbetaine_bin.32.fa.renamed_Bbetaine_bin.32.fa_scaffold_490_3	rank: A; bdo:EL88_19285 5-keto-4-deoxyuronate isomerase; K01815 (db=kegg)	1	Bbetaine_bin.32.fa.renamed_Bbetaine_bin.32.fa_scaffold_490_3	6.53406e-05	0	0.00054514	9.315e-05	0	0.00028515	4.46889e-05	0.0003176	0.000172165	0	0.000506536	6.14486e-05	0.000421957	0.000272637	0.000295094
Bbetaine_bin.32.fa.renamed_Bbetaine_bin.32.fa_scaffold_514_16	rank: A; bhl:Bache_0026 glycoside hydrolase family 2 TIM barrel; K01190 (db=kegg)	2	Bbetaine_bin.32.fa.renamed_Bbetaine_bin.32.fa_scaffold_514_16, EnrichGB_bin.38.fa.renamed_GB_bin.38.fa_scaffold_229_41	8.07894e-05	0.000213062	0.000224677	0.000431902	0.000240089	0.000205666	0.000207206	6.54486e-05	0.000345915	0.000156089	0.000330546	0.000474857	0.000286947	0.000168549	0.000234555
Bbetaine_bin.32.fa.renamed_Bbetaine_bin.32.fa_scaffold_535_3	rank: A; bhf:C3V43_03860 glutamine synthetase; K01915 (db=kegg)	1	Bbetaine_bin.32.fa.renamed_Bbetaine_bin.32.fa_scaffold_535_3	0	0.00010972	0.000115702	5.93111e-05	0	6.05209e-05	5.69093e-05	0	5.4811e-05	0.00025722	0.000143344	0.000156504	0.000107468	2.89326e-05	0.00013421
Bbetaine_bin.32.fa.renamed_Bbetaine_bin.32.fa_scaffold_535_8	rank: A; bcel:BcellWH2_04744 pflB; Formate acetyltransferase; K00656 (db=kegg)	6	Bbetaine_bin.32.fa.renamed_Bbetaine_bin.32.fa_scaffold_535_8, EnrichGB_bin.23.fa.renamed_GB_bin.23.fa_scaffold_5886_1, EnrichGB_bin.38.fa.renamed_GB_bin.38.fa_scaffold_499_26, P74_bin.105.fa.renamed_P74_bin.105.fa_scaffold_48_47, P74_bin.124.fa.renamed_P74_bin.124.fa_scaffold_5_215, P74_bin.57.fa.renamed_P74_bin.57.fa_scaffold_392_6	0	0	0	3.99931e-05	4.16843e-05	0	0	0	0	8.67208e-05	0	0	0	0	1.80994e-05
Bbetaine_bin.32.fa.renamed_Bbetaine_bin.32.fa_scaffold_56_11	rank: A; bcel:BcellWH2_04648 recombinase A; K03553 (db=kegg)	19	Bbetaine_bin.17.fa.renamed_Bbetaine_bin.17.fa_scaffold_3498_5, Bbetaine_bin.28.fa.renamed_Bbetaine_bin.28.fa_scaffold_35_112, Bbetaine_bin.29.fa.renamed_Bbetaine_bin.29.fa_scaffold_421_22, Bbetaine_bin.32.fa.renamed_Bbetaine_bin.32.fa_scaffold_56_11, Choline_bin.16.fa.renamed_Choline_bin.16.fa_scaffold_17_117, Choline_bin.42.fa.renamed_Choline_bin.42.fa_scaffold_847_7, EnrichGB_bin.10.fa.renamed_…	0.000180725	0	8.37668e-05	0	0	8.76329e-05	4.12016e-05	0.000292816	0.00015873	9.3112e-05	0.000259449	0.000113307	0.000116709	8.37874e-05	3.88666e-05
Bbetaine_bin.32.fa.renamed_Bbetaine_bin.32.fa_scaffold_56_21	rank: A; bhl:Bache_1702 ATP-dependent chaperone ClpB; K03695 (db=kegg)	1	Bbetaine_bin.32.fa.renamed_Bbetaine_bin.32.fa_scaffold_56_21	2.40967e-05	3.17745e-05	0	0	0	3.50532e-05	0	0	0	0	0	2.26614e-05	0	0	0
Bbetaine_bin.32.fa.renamed_Bbetaine_bin.32.fa_scaffold_56_25	rank: C; bhl:Bache_1698 protein translocase subunit yajC; K03210 (db=kegg)	1	Bbetaine_bin.32.fa.renamed_Bbetaine_bin.32.fa_scaffold_56_25	0	0	0	0	0	0	0	0	0	0	0.000160302	0	0	0	0.00012007
Bbetaine_bin.32.fa.renamed_Bbetaine_bin.32.fa_scaffold_56_26	rank: A; bhl:Bache_1697 NusB antitermination factor; K03625 (db=kegg)	1	Bbetaine_bin.32.fa.renamed_Bbetaine_bin.32.fa_scaffold_56_26	0	0	0	0	0	0	4.61352e-05	0	0	0	0	0	0	0	0
Bbetaine_bin.32.fa.renamed_Bbetaine_bin.32.fa_scaffold_56_29	rank: A; bis:DXK01_012485 50S ribosomal protein L25/general stress protein Ctc; K02897 (db=kegg)	1	Bbetaine_bin.32.fa.renamed_Bbetaine_bin.32.fa_scaffold_56_29	0.000423221	0.000279035	0.000294247	0	0.000314431	0.000153914	0.000217093	0	0.000278785	0.000163537	0	9.95031e-05	0.000136654	0.00014716	0.000477842
Bbetaine_bin.32.fa.renamed_Bbetaine_bin.32.fa_scaffold_56_49	rank: C; bfg:BF638R_3049 putative lipoprotein (db=kegg)	1	Bbetaine_bin.32.fa.renamed_Bbetaine_bin.32.fa_scaffold_56_49	0	0	0	9.61645e-05	0.000100231	0	4.61352e-05	0	0	0	0	0.000190312	0.000130684	4.69101e-05	0.000130562
Bbetaine_bin.32.fa.renamed_Bbetaine_bin.32.fa_scaffold_56_5	rank: A; bhl:Bache_1718 chaperone protein DnaK; K04043 (db=kegg)	4	Bbetaine_bin.32.fa.renamed_Bbetaine_bin.32.fa_scaffold_56_5, EnrichGB_bin.10.fa.renamed_GB_bin.10.fa_scaffold_3895_6, EnrichGB_bin.38.fa.renamed_GB_bin.38.fa_scaffold_138_15, P74_Sub1_bin.100.fa.renamed_P74_Sub1_bin.100.fa_scaffold_510_28	0.000260546	0.000128836	0.000226432	0.000325006	9.67858e-05	9.47531e-05	0.000200472	0.000158304	0.000171627	0.000201355	8.41588e-05	0.000306283	0.000126191	6.79464e-05	4.20245e-05
Bbetaine_bin.32.fa.renamed_Bbetaine_bin.32.fa_scaffold_56_51	rank: A; btho:Btheta7330_03190 hypothetical protein (db=kegg)	22	Bbetaine_bin.15.fa.renamed_Bbetaine_bin.15.fa_scaffold_36_112, Bbetaine_bin.32.fa.renamed_Bbetaine_bin.32.fa_scaffold_56_51, Bbetaine_bin.7.fa.renamed_Bbetaine_bin.7.fa_scaffold_284_23, Choline_bin.11.fa.renamed_Choline_bin.11.fa_scaffold_3481_7, Choline_bin.21.fa.renamed_Choline_bin.21.fa_scaffold_372_8, Choline_bin.34.fa.renamed_Choline_bin.34.fa_scaffold_110_8, Choline_bin.38.fa.renamed_Cholin…	0.00097983	0.00117457	0.00173404	0.00177781	0.00158828	0.00129577	0.00127936	0.00115458	0.00129087	0.00165214	0.00168797	0.00234555	0.0014956	0.00130085	0.00126433
Bbetaine_bin.32.fa.renamed_Bbetaine_bin.32.fa_scaffold_56_52	rank: A; bhf:C3V43_03745 GGGtGRT protein (db=kegg)	23	Bbetaine_bin.15.fa.renamed_Bbetaine_bin.15.fa_scaffold_36_111, Bbetaine_bin.29.fa.renamed_Bbetaine_bin.29.fa_scaffold_239_10, Bbetaine_bin.32.fa.renamed_Bbetaine_bin.32.fa_scaffold_56_52, Bbetaine_bin.7.fa.renamed_Bbetaine_bin.7.fa_scaffold_284_24, Choline_bin.11.fa.renamed_Choline_bin.11.fa_scaffold_3481_8, Choline_bin.21.fa.renamed_Choline_bin.21.fa_scaffold_372_9, Choline_bin.38.fa.renamed_Cho…	0.00241217	0.0030992	0.00309614	0.00352698	0.00330852	0.00278917	0.00325725	0.00230488	0.00301493	0.00372835	0.00277033	0.00296649	0.00275599	0.00266678	0.00343179
Bbetaine_bin.32.fa.renamed_Bbetaine_bin.32.fa_scaffold_56_55	rank: A; bzg:C4H11_12225 transglutaminase (db=kegg)	1	Bbetaine_bin.32.fa.renamed_Bbetaine_bin.32.fa_scaffold_56_55	0	0	0	0	0	0	0	0	0	0	0	0	1.50228e-05	0	0
Bbetaine_bin.32.fa.renamed_Bbetaine_bin.32.fa_scaffold_56_9	rank: A; bhl:Bache_1714 carboxynorspermidine dehydrogenase; K00290 (db=kegg)	4	Bbetaine_bin.32.fa.renamed_Bbetaine_bin.32.fa_scaffold_56_9, Choline_bin.21.fa.renamed_Choline_bin.21.fa_scaffold_6_189, EnrichGB_bin.38.fa.renamed_GB_bin.38.fa_scaffold_227_33, P74_bin.57.fa.renamed_P74_bin.57.fa_scaffold_731_31	5.2371e-05	0	0	0	7.78177e-05	7.61834e-05	3.58185e-05	0	0	8.09466e-05	0.000135331	4.92515e-05	6.76403e-05	7.28403e-05	6.75771e-05
Bbetaine_bin.32.fa.renamed_Bbetaine_bin.32.fa_scaffold_571_12	rank: A; bis:DXK01_003245 recO; DNA repair protein RecO; K03584 (db=kegg)	1	Bbetaine_bin.32.fa.renamed_Bbetaine_bin.32.fa_scaffold_571_12	0	0	0.000119273	0	0	0	0	0	0	0	0	0	0	0	0
Bbetaine_bin.32.fa.renamed_Bbetaine_bin.32.fa_scaffold_571_14	rank: A; bcel:BcellWH2_02392 gyrB_1; DNA gyrase subunit B; K02470 (db=kegg)	4	Bbetaine_bin.32.fa.renamed_Bbetaine_bin.32.fa_scaffold_571_14, Choline_bin.38.fa.renamed_Choline_bin.38.fa_scaffold_1966_2, P74_bin.124.fa.renamed_P74_bin.124.fa_scaffold_5_66, P74_bin.57.fa.renamed_P74_bin.57.fa_scaffold_539_42	3.1871e-05	0	0	4.54355e-05	0	0	2.17978e-05	0	0	0	5.49048e-05	2.99727e-05	0	0	6.16874e-05
Bbetaine_bin.32.fa.renamed_Bbetaine_bin.32.fa_scaffold_571_16	rank: A; bzg:C4H11_08905 2,3-bisphosphoglycerate-independent phosphoglycerate mutase; K15633 (db=kegg)	4	Bbetaine_bin.32.fa.renamed_Bbetaine_bin.32.fa_scaffold_571_16, P74_bin.124.fa.renamed_P74_bin.124.fa_scaffold_153_56, P74_bin.126.fa.renamed_P74_bin.126.fa_scaffold_160_52, P74_bin.57.fa.renamed_P74_bin.57.fa_scaffold_3717_2	0	5.44257e-05	0	0	0	6.00416e-05	8.46877e-05	0	0.000108754	0	3.55522e-05	3.88161e-05	7.99629e-05	2.87034e-05	2.66294e-05
Bbetaine_bin.32.fa.renamed_Bbetaine_bin.32.fa_scaffold_571_3	rank: A; bhl:Bache_0480 Phospho-N-acetylmuramoyl-pentapeptide-transferase; K01000 (db=kegg)	1	Bbetaine_bin.32.fa.renamed_Bbetaine_bin.32.fa_scaffold_571_3	0	0	0	0	0	7.16808e-05	0	0	0	0	0	0	0	0	0
Bbetaine_bin.32.fa.renamed_Bbetaine_bin.32.fa_scaffold_580_5	rank: A; bcel:BcellWH2_02922 tyrS; Tyrosine--tRNA ligase; K01866 (db=kegg)	2	Bbetaine_bin.32.fa.renamed_Bbetaine_bin.32.fa_scaffold_580_5, P74_bin.126.fa.renamed_P74_bin.126.fa_scaffold_24_85	0	0	0.000268987	0.000206832	0.000287438	0.000140701	0.000132304	0.000235068	6.37131e-05	0.000224247	0	0.000318364	6.24613e-05	3.36316e-05	6.2403e-05
Bbetaine_bin.32.fa.renamed_Bbetaine_bin.32.fa_scaffold_580_7	rank: A; bzg:C4H11_08050 gluconate 5-dehydrogenase; K00046 (db=kegg)	13	Bbetaine_bin.32.fa.renamed_Bbetaine_bin.32.fa_scaffold_580_7, Choline_bin.21.fa.renamed_Choline_bin.21.fa_scaffold_1395_11, Choline_bin.27.fa.renamed_Choline_bin.27.fa_scaffold_474_13, Choline_bin.38.fa.renamed_Choline_bin.38.fa_scaffold_3346_5, EnrichGB_bin.32.fa.renamed_GB_bin.32.fa_scaffold_43_146, EnrichGB_bin.38.fa.renamed_GB_bin.38.fa_scaffold_87_16, EnrichGB_bin.8.fa.renamed_GB_bin.8.fa_sc…	7.77748e-05	0.000205112	0.000216293	0.000221753	0.00023113	0	0.000106386	0.000126013	0.000204928	0.000240424	0.000200976	0.000146284	0.000150676	0.00016226	0.000150536
Bbetaine_bin.32.fa.renamed_Bbetaine_bin.32.fa_scaffold_672_12	rank: A; buy:D8S85_05605 DUF4099 domain-containing protein (db=kegg)	1	Bbetaine_bin.32.fa.renamed_Bbetaine_bin.32.fa_scaffold_672_12	0	0	0	0	0	5.78645e-05	0	0	0	0	0	0	0	0	0
Bbetaine_bin.32.fa.renamed_Bbetaine_bin.32.fa_scaffold_672_3	rank: A; bfr:BF0135 hypothetical protein; K07133 (db=kegg)	1	Bbetaine_bin.32.fa.renamed_Bbetaine_bin.32.fa_scaffold_672_3	0	7.29044e-05	0	0	0	8.0427e-05	0	0	0	0	0	0	0	0	3.56707e-05
Bbetaine_bin.32.fa.renamed_Bbetaine_bin.32.fa_scaffold_672_9	rank: A; bcel:BcellWH2_03063 N-6 DNA Methylase (db=kegg)	1	Bbetaine_bin.32.fa.renamed_Bbetaine_bin.32.fa_scaffold_672_9	1.11702e-05	0	0	0	0	0	0	0	0	0	0	0	0	0	0
Bbetaine_bin.32.fa.renamed_Bbetaine_bin.32.fa_scaffold_680_11	rank: A; bcae:A4V03_07785 site-specific DNA-methyltransferase (db=kegg)	1	Bbetaine_bin.32.fa.renamed_Bbetaine_bin.32.fa_scaffold_680_11	0	0	0	0	0	0	0	0	0	0	0	7.48172e-05	0	0	0
Bbetaine_bin.32.fa.renamed_Bbetaine_bin.32.fa_scaffold_683_10	rank: A; bhf:C3V43_12865 kbl; glycine C-acetyltransferase; K00639 (db=kegg)	3	Bbetaine_bin.32.fa.renamed_Bbetaine_bin.32.fa_scaffold_683_10, P74_bin.105.fa.renamed_P74_bin.105.fa_scaffold_94_86, P74_bin.126.fa.renamed_P74_bin.126.fa_scaffold_363_16	5.26355e-05	0.000138813	0	0	0	0	3.59994e-05	0	6.93443e-05	8.13555e-05	0	0.000198001	3.39909e-05	0	0.000101878
Bbetaine_bin.32.fa.renamed_Bbetaine_bin.32.fa_scaffold_683_11	rank: C; bhf:C3V43_12840 ferritin; K02217 (db=kegg)	2	Bbetaine_bin.32.fa.renamed_Bbetaine_bin.32.fa_scaffold_683_11, P74_bin.124.fa.renamed_P74_bin.124.fa_scaffold_164_22	0.00181249	0.00273143	0.00270031	0.00276846	0.00480923	0.00244828	0.0027449	0.00335617	0.00375234	0.00420219	0.00234181	0.00316556	0.00551793	0.00144052	0.00425988
Bbetaine_bin.32.fa.renamed_Bbetaine_bin.32.fa_scaffold_683_13	rank: A; bcel:BcellWH2_05055 lysC_2; Lysine-sensitive aspartokinase 3; K00928 (db=kegg)	4	Bbetaine_bin.32.fa.renamed_Bbetaine_bin.32.fa_scaffold_683_13, P74_bin.124.fa.renamed_P74_bin.124.fa_scaffold_395_17, P74_bin.124.fa.renamed_P74_bin.124.fa_scaffold_47_11, P74_bin.57.fa.renamed_P74_bin.57.fa_scaffold_1888_6	9.47439e-05	0.000124932	0	0.000135067	7.03897e-05	0.000137823	0.000161997	0.00023026	0	7.32199e-05	0.000163217	0.000222751	9.17756e-05	6.58874e-05	6.11266e-05
Bbetaine_bin.32.fa.renamed_Bbetaine_bin.32.fa_scaffold_683_3	rank: A; bhl:Bache_1888 DNA polymerase III, beta subunit; K02338 (db=kegg)	1	Bbetaine_bin.32.fa.renamed_Bbetaine_bin.32.fa_scaffold_683_3	0	0	0	0	0	0	3.80154e-05	0	7.32275e-05	0	0	0	0	0	0
Bbetaine_bin.32.fa.renamed_Bbetaine_bin.32.fa_scaffold_683_9	rank: A; bzg:C4H11_13295 UDP-glucose 4-epimerase (db=kegg)	1	Bbetaine_bin.32.fa.renamed_Bbetaine_bin.32.fa_scaffold_683_9	0	0.00017232	9.08567e-05	0.0003726	0.000291268	0	0.000312823	0.000105867	0.000258248	0.000302979	0.000112563	0.000245795	0.000168783	9.08792e-05	0
Bbetaine_bin.32.fa.renamed_Bbetaine_bin.32.fa_scaffold_684_28	rank: C; bcel:BcellWH2_03803 hypothetical protein (db=kegg)	1	Bbetaine_bin.32.fa.renamed_Bbetaine_bin.32.fa_scaffold_684_28	0.000482865	0.000212239	0.000223809	0.000917833	0.000597904	0.00128776	0.000660499	0.000912742	0.000742171	0.000497556	0.0013864	0.00181641	0.00072759	0.000895458	0.00150574
Bbetaine_bin.32.fa.renamed_Bbetaine_bin.32.fa_scaffold_684_29	rank: A; afd:Alfi_0306 RagB/SusD family protein; K21572 (db=kegg)	1	Bbetaine_bin.32.fa.renamed_Bbetaine_bin.32.fa_scaffold_684_29	0.0024477	0.00282414	0.00292492	0.00381659	0.00414847	0.00333809	0.00287731	0.00384189	0.00398049	0.00419705	0.00342606	0.00582668	0.00298846	0.00279266	0.00419474
Bbetaine_bin.32.fa.renamed_Bbetaine_bin.32.fa_scaffold_684_30	rank: A; afd:Alfi_0307 TonB-linked outer membrane protein, SusC/RagA family (db=kegg)	2	Bbetaine_bin.32.fa.renamed_Bbetaine_bin.32.fa_scaffold_684_30, P74_bin.57.fa.renamed_P74_bin.57.fa_scaffold_58_112	0.000895246	0.00115483	0.00165078	0.00177568	0.00193752	0.00150048	0.00162391	0.00176583	0.00161531	0.00213575	0.00176018	0.00247086	0.00153331	0.00119102	0.00139375
Bbetaine_bin.32.fa.renamed_Bbetaine_bin.32.fa_scaffold_684_32	rank: A; bcel:BcellWH2_03805 TonB-dependent Receptor Plug Domain protein (db=kegg)	1	Bbetaine_bin.32.fa.renamed_Bbetaine_bin.32.fa_scaffold_684_32	0	0	0	0	0	0	0	0	0	0	0	1.98402e-05	0	0	0
Bbetaine_bin.32.fa.renamed_Bbetaine_bin.32.fa_scaffold_690_12	rank: A; bhf:C3V43_00815 30S ribosomal protein S1; K02945 (db=kegg)	4	Bbetaine_bin.32.fa.renamed_Bbetaine_bin.32.fa_scaffold_690_12, P74_bin.105.fa.renamed_P74_bin.105.fa_scaffold_48_109, P74_bin.124.fa.renamed_P74_bin.124.fa_scaffold_40_159, P74_bin.57.fa.renamed_P74_bin.57.fa_scaffold_392_40	0.000313177	0.000321193	0.000193545	0.000644896	0.000310232	0.000303716	0.000404588	0.000507418	0.00050428	0.000215137	0.000179838	0.000719944	0.000314601	0.000169393	0.000404109
Bbetaine_bin.32.fa.renamed_Bbetaine_bin.32.fa_scaffold_742_1	rank: A; dwd:DSCW_58600 hypothetical protein (db=kegg)	1	Bbetaine_bin.32.fa.renamed_Bbetaine_bin.32.fa_scaffold_742_1	0	0	0	0	0	0	0	0	0	7.49227e-05	0	0	0	0	0
Bbetaine_bin.32.fa.renamed_Bbetaine_bin.32.fa_scaffold_742_3	rank: A; bis:DXK01_011175 hypothetical protein (db=kegg)	1	Bbetaine_bin.32.fa.renamed_Bbetaine_bin.32.fa_scaffold_742_3	0	0	0	6.48796e-05	6.76233e-05	0	9.33784e-05	0	0	0	3.92006e-05	0.000213997	0.000117558	6.32979e-05	5.87242e-05
Bbetaine_bin.32.fa.renamed_Bbetaine_bin.32.fa_scaffold_742_4	rank: A; bcel:BcellWH2_04352 SusD family protein; K21572 (db=kegg)	1	Bbetaine_bin.32.fa.renamed_Bbetaine_bin.32.fa_scaffold_742_4	0.000353949	0.000466726	0.000546855	0.000728855	0.000642804	0.000286047	0.000780033	0.000382318	0.000466307	0.00066865	0.000440378	0.000924628	0.000355558	0.000300844	0.000811945
Bbetaine_bin.32.fa.renamed_Bbetaine_bin.32.fa_scaffold_742_5	rank: A; bcel:BcellWH2_04351 pfeA_7; Ferric enterobactin receptor precursor (db=kegg)	2	Bbetaine_bin.32.fa.renamed_Bbetaine_bin.32.fa_scaffold_742_5, P74_bin.105.fa.renamed_P74_bin.105.fa_scaffold_21_171	0.000292748	0.00046323	0.000434207	0.000612103	0.000724987	0.00065298	0.000720797	0.00050594	0.000591374	0.000633476	0.00067243	0.00100947	0.000718393	0.000298591	0.000478481
Bbetaine_bin.32.fa.renamed_Bbetaine_bin.32.fa_scaffold_742_6	rank: A; bhf:C3V43_03600 transcriptional regulator (db=kegg)	1	Bbetaine_bin.32.fa.renamed_Bbetaine_bin.32.fa_scaffold_742_6	0	0	0	0	0	0	0	0	2.79068e-05	0	0	0	0	0	0
Bbetaine_bin.32.fa.renamed_Bbetaine_bin.32.fa_scaffold_745_16	rank: A; bhf:C3V43_05480 NADP-specific glutamate dehydrogenase; K00262 (db=kegg)	14	Bbetaine_bin.29.fa.renamed_Bbetaine_bin.29.fa_scaffold_67_63, Bbetaine_bin.32.fa.renamed_Bbetaine_bin.32.fa_scaffold_745_16, Carnitine_bin.23.fa.renamed_Carnitine_bin.23.fa_scaffold_22_120, Choline_bin.34.fa.renamed_Choline_bin.34.fa_scaffold_587_25, EnrichGB_bin.10.fa.renamed_GB_bin.10.fa_scaffold_9137_3, EnrichGB_bin.23.fa.renamed_GB_bin.23.fa_scaffold_2666_2, P74_bin.105.fa.renamed_P74_bin.105…	0.000794489	0.00117088	0.00064985	0.00113263	0.000972198	0.00095178	0.00143836	0.00121153	0.00116983	0.00130023	0.00128817	0.00171409	0.000905409	0.000585009	0.000844259
Bbetaine_bin.32.fa.renamed_Bbetaine_bin.32.fa_scaffold_745_18	rank: A; bhf:C3V43_05470 NADP-dependent malic enzyme; K00029 (db=kegg)	1	Bbetaine_bin.32.fa.renamed_Bbetaine_bin.32.fa_scaffold_745_18	0	0	0	0	0	0	0	0	0	0	0	4.05841e-05	0	0	0
Bbetaine_bin.32.fa.renamed_Bbetaine_bin.32.fa_scaffold_745_2	rank: A; bhl:Bache_3222 diaminopimelate dehydrogenase; K03340 (db=kegg)	1	Bbetaine_bin.32.fa.renamed_Bbetaine_bin.32.fa_scaffold_745_2	0.000138958	0.00027485	0.000193222	0.000198099	0.000206476	0.00010107	0.000237596	0.000225143	9.15344e-05	0	0.000239385	0.000261362	0.000269208	0.000144952	0.000179305
Bbetaine_bin.32.fa.renamed_Bbetaine_bin.32.fa_scaffold_745_20	rank: A; bis:DXK01_021635 O-acetylhomoserine aminocarboxypropyltransferase/cysteine synthase; K01740 (db=kegg)	8	Bbetaine_bin.28.fa.renamed_Bbetaine_bin.28.fa_scaffold_22_27, Bbetaine_bin.32.fa.renamed_Bbetaine_bin.32.fa_scaffold_745_20, Bbetaine_bin.7.fa.renamed_Bbetaine_bin.7.fa_scaffold_4_234, Choline_bin.11.fa.renamed_Choline_bin.11.fa_scaffold_670_9, Choline_bin.16.fa.renamed_Choline_bin.16.fa_scaffold_89_52, Choline_bin.21.fa.renamed_Choline_bin.21.fa_scaffold_520_20, P74_bin.40.fa.renamed_P74_bin.40.…	0	0	0	0	0	0	6.67718e-05	0	0	0	0	0	9.45697e-05	0.000135787	9.44813e-05
Bbetaine_bin.32.fa.renamed_Bbetaine_bin.32.fa_scaffold_745_8	rank: A; bhf:C3V43_05530 DUF4290 domain-containing protein (db=kegg)	1	Bbetaine_bin.32.fa.renamed_Bbetaine_bin.32.fa_scaffold_745_8	0	0	0	0	0	0	0	0	0	0	0	9.46962e-05	0	0	0
Bbetaine_bin.32.fa.renamed_Bbetaine_bin.32.fa_scaffold_77_19	rank: A; bhf:C3V43_09305 phosphoribosylamine--glycine ligase; K01945 (db=kegg)	1	Bbetaine_bin.32.fa.renamed_Bbetaine_bin.32.fa_scaffold_77_19	0	0	0	6.99173e-05	0	0	0.000100629	0	6.46125e-05	0	4.22444e-05	4.61226e-05	0	3.41064e-05	3.1642e-05
Bbetaine_bin.32.fa.renamed_Bbetaine_bin.32.fa_scaffold_77_23	rank: A; bhf:C3V43_09280 cysK; cysteine synthase A; K01738 (db=kegg)	19	Bbetaine_bin.15.fa.renamed_Bbetaine_bin.15.fa_scaffold_101_18, Bbetaine_bin.28.fa.renamed_Bbetaine_bin.28.fa_scaffold_52_90, Bbetaine_bin.32.fa.renamed_Bbetaine_bin.32.fa_scaffold_77_23, Bbetaine_bin.7.fa.renamed_Bbetaine_bin.7.fa_scaffold_149_18, Choline_bin.11.fa.renamed_Choline_bin.11.fa_scaffold_427_27, Choline_bin.16.fa.renamed_Choline_bin.16.fa_scaffold_254_3, Choline_bin.34.fa.renamed_Chol…	0.000593649	0.0007828	0.000366877	0	0	0	0	0.000213743	0	0.000101952	0	0.000124064	4.25963e-05	0.00100916	0
Bbetaine_bin.32.fa.renamed_Bbetaine_bin.32.fa_scaffold_77_25	rank: A; bhl:Bache_0793 RNAse R; K12573 (db=kegg)	1	Bbetaine_bin.32.fa.renamed_Bbetaine_bin.32.fa_scaffold_77_25	2.9152e-05	0	4.05361e-05	0	0	0	0	0	0	0	0	2.74155e-05	0	0	0
Bbetaine_bin.32.fa.renamed_Bbetaine_bin.32.fa_scaffold_77_39	rank: A; bhl:Bache_0805 succinate dehydrogenase subunit B; K00240 (db=kegg)	1	Bbetaine_bin.32.fa.renamed_Bbetaine_bin.32.fa_scaffold_77_39	0.000496278	0.000109067	0.000230026	0.000353748	0.000368708	0	0.000509135	0.000134014	0.000762787	0.000511377	0.000284982	0.000700076	0.000640972	0.000172562	0.000213458
Bbetaine_bin.32.fa.renamed_Bbetaine_bin.32.fa_scaffold_77_40	rank: A; bhf:C3V43_08820 fumarate reductase/succinate dehydrogenase flavoprotein subunit; K00239 (db=kegg)	5	Bbetaine_bin.32.fa.renamed_Bbetaine_bin.32.fa_scaffold_77_40, P74_bin.105.fa.renamed_P74_bin.105.fa_scaffold_21_19, P74_bin.124.fa.renamed_P74_bin.124.fa_scaffold_191_49, P74_bin.126.fa.renamed_P74_bin.126.fa_scaffold_263_71, P74_bin.57.fa.renamed_P74_bin.57.fa_scaffold_120_46	0.000385399	0.000465847	0.000625218	0.000549427	0.00104988	0.000654074	0.000505212	0.000468325	0.000465429	0.00079425	0.000691598	0.00129875	0.000746649	0.000357355	0.000704509
Bbetaine_bin.32.fa.renamed_Bbetaine_bin.32.fa_scaffold_77_41	rank: A; bcel:BcellWH2_03007 Succinate dehydrogenase/Fumarate reductase transmembrane subunit; K00241 (db=kegg)	1	Bbetaine_bin.32.fa.renamed_Bbetaine_bin.32.fa_scaffold_77_41	0	0	0	0	0	0	0	0	0	0	7.70553e-05	0	0.00011554	0	0
Bbetaine_bin.32.fa.renamed_Bbetaine_bin.32.fa_scaffold_77_67	rank: C; bhl:Bache_0850 hypothetical protein (db=kegg)	2	Bbetaine_bin.32.fa.renamed_Bbetaine_bin.32.fa_scaffold_77_67, P74_bin.57.fa.renamed_P74_bin.57.fa_scaffold_1653_3	0	0	0	0	0	0	0.000137075	0	0	0	0	0.000376964	0	0	0.000129306
Bbetaine_bin.32.fa.renamed_Bbetaine_bin.32.fa_scaffold_77_68	rank: C; bhf:C3V43_09505 transcriptional regulator; K03718 (db=kegg)	1	Bbetaine_bin.32.fa.renamed_Bbetaine_bin.32.fa_scaffold_77_68	0	0	0	0.000191709	0	0	0	0	0	0	0.000115831	0	8.68414e-05	0	0.000173521
Bbetaine_bin.32.fa.renamed_Bbetaine_bin.32.fa_scaffold_77_69	rank: A; bzg:C4H11_07630 peptidylprolyl isomerase (db=kegg)	1	Bbetaine_bin.32.fa.renamed_Bbetaine_bin.32.fa_scaffold_77_69	0.00043274	0.000285311	0.000501441	0.000822556	0.000107168	0.000629502	0.000591935	0.000701138	0.000380074	0.000445907	0.000807614	0.00101741	0.000512334	0.000451408	0.000465323
Bbetaine_bin.32.fa.renamed_Bbetaine_bin.32.fa_scaffold_77_79	rank: A; bhl:Bache_0864 methionyl-tRNA synthetase; K01874 (db=kegg)	3	Bbetaine_bin.32.fa.renamed_Bbetaine_bin.32.fa_scaffold_77_79, P74_bin.124.fa.renamed_P74_bin.124.fa_scaffold_125_58, P74_bin.57.fa.renamed_P74_bin.57.fa_scaffold_64_105	0	0	0	4.36341e-05	0	0	0	0	0	0	0	0	1.97657e-05	0	1.97472e-05
Bbetaine_bin.32.fa.renamed_Bbetaine_bin.32.fa_scaffold_77_9	rank: A; dori:FH5T_03375 membrane protein (db=kegg)	1	Bbetaine_bin.32.fa.renamed_Bbetaine_bin.32.fa_scaffold_77_9	1.9701e-05	0	0	2.80859e-05	2.92736e-05	0	0	0	2.59549e-05	0	0	1.85275e-05	0	0	0
Bbetaine_bin.32.fa.renamed_Bbetaine_bin.32.fa_scaffold_78_10	rank: A; bhl:Bache_0235 Acetyl xylan esterase (db=kegg)	1	Bbetaine_bin.32.fa.renamed_Bbetaine_bin.32.fa_scaffold_78_10	4.87001e-05	0	0.000135436	6.94272e-05	7.23632e-05	7.08434e-05	6.66157e-05	0.000157811	6.41596e-05	7.52728e-05	0	0	0	0	3.14202e-05
Bbetaine_bin.32.fa.renamed_Bbetaine_bin.32.fa_scaffold_78_11	rank: A; bhf:C3V43_14535 beta-mannosidase; K19355 (db=kegg)	1	Bbetaine_bin.32.fa.renamed_Bbetaine_bin.32.fa_scaffold_78_11	4.83612e-05	0	0	0.000206832	7.18595e-05	0	9.92281e-05	0	0	0	0	0.000136442	3.12307e-05	3.36316e-05	3.12015e-05
Bbetaine_bin.32.fa.renamed_Bbetaine_bin.32.fa_scaffold_78_12	rank: A; bcel:BcellWH2_02030 eglS; Endoglucanase precursor; K01179 (db=kegg)	1	Bbetaine_bin.32.fa.renamed_Bbetaine_bin.32.fa_scaffold_78_12	0	0	0	0	0	0	0	0	0	0	5.49048e-05	0.000179836	8.23267e-05	0	4.11249e-05
Bbetaine_bin.32.fa.renamed_Bbetaine_bin.32.fa_scaffold_78_13	rank: A; bsa:Bacsa_1709 TonB-dependent receptor plug (db=kegg)	1	Bbetaine_bin.32.fa.renamed_Bbetaine_bin.32.fa_scaffold_78_13	0	0	5.32292e-05	0	0.000113761	0	2.61814e-05	6.20229e-05	5.04322e-05	5.91676e-05	4.94597e-05	5.40003e-05	2.47207e-05	0	4.93952e-05
Bbetaine_bin.32.fa.renamed_Bbetaine_bin.32.fa_scaffold_78_14	rank: A; bsa:Bacsa_1710 RagB/SusD domain-containing protein; K21572 (db=kegg)	2	Bbetaine_bin.32.fa.renamed_Bbetaine_bin.32.fa_scaffold_78_14, P74_Sub1_bin.76.fa.renamed_P74_Sub1_bin.76.fa_scaffold_9818_5	3.6313e-05	0.00014365	0.000100987	0.000155304	0.000431658	0.000105648	0.000149015	0	9.56806e-05	0.000224507	3.12785e-05	6.83001e-05	7.03506e-05	0	9.37132e-05
Bbetaine_bin.32.fa.renamed_Bbetaine_bin.32.fa_scaffold_78_18	rank: A; bhl:Bache_0233 TonB-dependent receptor (db=kegg)	1	Bbetaine_bin.32.fa.renamed_Bbetaine_bin.32.fa_scaffold_78_18	9.62311e-05	0.000228407	0.000214096	0.000301813	0.000600554	0.000167983	0.000302754	0.000530115	0.000253558	0.000416468	0.000182357	0.000343897	0.000310721	8.0306e-05	0.000248344
Bbetaine_bin.32.fa.renamed_Bbetaine_bin.32.fa_scaffold_78_19	rank: A; bhl:Bache_0232 RagB/SusD domain protein; K21572 (db=kegg)	3	Bbetaine_bin.32.fa.renamed_Bbetaine_bin.32.fa_scaffold_106_23, Bbetaine_bin.32.fa.renamed_Bbetaine_bin.32.fa_scaffold_78_19, P74_bin.124.fa.renamed_P74_bin.124.fa_scaffold_164_36	0.000423939	0.00079194	0.000933361	0.000554005	0.00146983	0.000359741	0.000652383	0.000572398	0.000837773	0.00131051	0.000669466	0.000963494	0.000387842	0.000491364	0.000866132
Bbetaine_bin.32.fa.renamed_Bbetaine_bin.32.fa_scaffold_78_20	rank: A; bhf:C3V43_14555 hypothetical protein (db=kegg)	1	Bbetaine_bin.32.fa.renamed_Bbetaine_bin.32.fa_scaffold_78_20	0.00014576	0.000288304	0.000304021	0.000311694	0.000324875	0.000106017	0.000249227	0.000236164	0.000384061	0.000337938	0.000376655	0.00061685	0.000376515	0.000354778	0.000329143
Bbetaine_bin.32.fa.renamed_Bbetaine_bin.32.fa_scaffold_78_30	rank: A; bhf:C3V43_14580 beta-mannosidase; K01218 (db=kegg)	1	Bbetaine_bin.32.fa.renamed_Bbetaine_bin.32.fa_scaffold_78_30	0.000112063	0.000147769	0.000155824	7.98786e-05	0.00024977	8.1508e-05	7.66439e-05	0.000181567	0.000221454	8.66042e-05	0	5.26939e-05	0.000289471	7.79313e-05	0.00010845
Bbetaine_bin.32.fa.renamed_Bbetaine_bin.32.fa_scaffold_78_31	rank: A; bzg:C4H11_10945 glycosidase; K16212 (db=kegg)	4	Bbetaine_bin.32.fa.renamed_Bbetaine_bin.32.fa_scaffold_78_31, P74_bin.102.fa.renamed_P74_bin.102.fa_scaffold_301_74, P74_bin.124.fa.renamed_P74_bin.124.fa_scaffold_164_63, P74_Sub1_bin.100.fa.renamed_P74_Sub1_bin.100.fa_scaffold_3172_8	0.000426469	0.000492058	0.000444757	0.000303988	0.000712898	0.000387736	0.000291678	8.6372e-05	0.000421386	0.000411979	4.59178e-05	0.0004512	0.000172128	0.000185361	0.000240754
Bbetaine_bin.32.fa.renamed_Bbetaine_bin.32.fa_scaffold_78_34	rank: A; bcel:BcellWH2_02020 GDSL-like Lipase/Acylhydrolase (db=kegg)	1	Bbetaine_bin.32.fa.renamed_Bbetaine_bin.32.fa_scaffold_78_34	0	0	0	0	0	0	5.39991e-05	0	0.000104016	0	0	0	0	0	0
Bbetaine_bin.32.fa.renamed_Bbetaine_bin.32.fa_scaffold_78_5	rank: A; bhl:Bache_0240 Glycoside hydrolase 97; K01187 (db=kegg)	1	Bbetaine_bin.32.fa.renamed_Bbetaine_bin.32.fa_scaffold_78_5	3.10173e-05	4.09003e-05	0	0	0	9.02411e-05	4.24279e-05	0	8.17272e-05	0	0	0	2.00304e-05	0	0
Bbetaine_bin.32.fa.renamed_Bbetaine_bin.32.fa_scaffold_78_50	rank: A; bcel:BcellWH2_01946 Aspartate aminotransferase; K00812 (db=kegg)	2	Bbetaine_bin.32.fa.renamed_Bbetaine_bin.32.fa_scaffold_78_50, P74_bin.124.fa.renamed_P74_bin.124.fa_scaffold_5_110	0	0	0	0	7.78177e-05	0	3.58185e-05	0	0	0	0	9.85031e-05	0	0	3.37886e-05
Bbetaine_bin.32.fa.renamed_Bbetaine_bin.32.fa_scaffold_78_59	rank: A; boa:Bovatus_03421 SusD family protein; K21572 (db=kegg)	1	Bbetaine_bin.32.fa.renamed_Bbetaine_bin.32.fa_scaffold_78_59	0	0	0	0	0	0	0	0	0	0	0	0	2.64448e-05	0	0
Bbetaine_bin.32.fa.renamed_Bbetaine_bin.32.fa_scaffold_78_60	rank: A; bth:BT_3310 hypothetical protein (db=kegg)	4	Bbetaine_bin.32.fa.renamed_Bbetaine_bin.32.fa_scaffold_78_60, P74_bin.124.fa.renamed_P74_bin.124.fa_scaffold_47_191, P74_bin.57.fa.renamed_P74_bin.57.fa_scaffold_539_30, P74_bin.57.fa.renamed_P74_bin.57.fa_scaffold_64_39	0	0	2.91876e-05	0	0	0	4.30688e-05	0	0	3.24439e-05	0	9.87015e-05	4.06659e-05	1.45974e-05	0
Bbetaine_bin.32.fa.renamed_Bbetaine_bin.32.fa_scaffold_78_61	rank: A; bis:DXK01_000825 DUF948 domain-containing protein (db=kegg)	1	Bbetaine_bin.32.fa.renamed_Bbetaine_bin.32.fa_scaffold_78_61	0	0	0	0	0	0	0	0	0	0	0	0	0	0	2.35102e-05
Bbetaine_bin.32.fa.renamed_Bbetaine_bin.32.fa_scaffold_792_4	rank: A; pek:FFJ24_000855 DUF5110 domain-containing protein (db=kegg)	1	Bbetaine_bin.32.fa.renamed_Bbetaine_bin.32.fa_scaffold_792_4	0	0	0	0	0	0	1.81834e-05	0	0	0	0	0	0	0	0
Bbetaine_bin.32.fa.renamed_Bbetaine_bin.32.fa_scaffold_792_8	rank: A; bis:DXK01_011080 DUF4836 family protein (db=kegg)	1	Bbetaine_bin.32.fa.renamed_Bbetaine_bin.32.fa_scaffold_792_8	0	0	0	0	0	5.85347e-05	2.75208e-05	0	0	0	3.466e-05	7.56838e-05	0	0	0
Bbetaine_bin.32.fa.renamed_Bbetaine_bin.32.fa_scaffold_859_4	rank: A; bdo:EL88_19405 membrane protein (db=kegg)	2	Bbetaine_bin.32.fa.renamed_Bbetaine_bin.32.fa_scaffold_1719_3, Bbetaine_bin.32.fa.renamed_Bbetaine_bin.32.fa_scaffold_859_4	0	0	0	0	0	0	0	0	0	0	0	1.78039e-05	0	0	0
Bbetaine_bin.32.fa.renamed_Bbetaine_bin.32.fa_scaffold_87_10	rank: A; bcel:BcellWH2_04101 SPFH domain / Band 7 family protein (db=kegg)	1	Bbetaine_bin.32.fa.renamed_Bbetaine_bin.32.fa_scaffold_87_10	0	0	9.08567e-05	0	0	0	0	0	0	0	0	0	0	0	0
Bbetaine_bin.32.fa.renamed_Bbetaine_bin.32.fa_scaffold_87_100	rank: A; bzg:C4H11_05685 alpha-amylase; K07405 (db=kegg)	1	Bbetaine_bin.32.fa.renamed_Bbetaine_bin.32.fa_scaffold_87_100	4.41603e-05	0.000116462	6.14053e-05	0	6.56175e-05	0.000128479	0.000120812	0	0.000116357	0	0.000152151	8.30598e-05	0.000114071	3.07102e-05	2.84912e-05
Bbetaine_bin.32.fa.renamed_Bbetaine_bin.32.fa_scaffold_87_106	rank: A; bis:DXK01_010615 bifunctional dihydroorotate dehydrogenase B NAD binding subunit/NADPH-dependent glutamate synthase; K00266 (db=kegg)	27	Bbetaine_bin.15.fa.renamed_Bbetaine_bin.15.fa_scaffold_7_4, Bbetaine_bin.28.fa.renamed_Bbetaine_bin.28.fa_scaffold_109_74, Bbetaine_bin.32.fa.renamed_Bbetaine_bin.32.fa_scaffold_87_106, Bbetaine_bin.7.fa.renamed_Bbetaine_bin.7.fa_scaffold_4_227, Carnitine_bin.23.fa.renamed_Carnitine_bin.23.fa_scaffold_78_28, Choline_bin.11.fa.renamed_Choline_bin.11.fa_scaffold_670_17, Choline_bin.21.fa.renamed_Ch…	5.42098e-05	3.57412e-05	0	7.72818e-05	8.05499e-05	3.94291e-05	5.56142e-05	4.39161e-05	0	0	9.33882e-05	0.000101962	0.000105023	3.76989e-05	5.24623e-05
Bbetaine_bin.32.fa.renamed_Bbetaine_bin.32.fa_scaffold_87_110	rank: A; bis:DXK01_010620 serS; serine--tRNA ligase; K01875 (db=kegg)	2	Bbetaine_bin.32.fa.renamed_Bbetaine_bin.32.fa_scaffold_87_110, P74_bin.57.fa.renamed_P74_bin.57.fa_scaffold_716_1	0.000147132	0	0.000477372	0.000419504	0.00036437	0.000570748	0.000234801	0.000635698	0.000193838	0.000303217	0.0003802	0.000322858	0.000221701	0.000170532	9.4926e-05
Bbetaine_bin.32.fa.renamed_Bbetaine_bin.32.fa_scaffold_87_117	rank: A; bis:DXK01_010675 glycoside hydrolase family 92 protein (db=kegg)	5	Bbetaine_bin.32.fa.renamed_Bbetaine_bin.32.fa_scaffold_129_28, Bbetaine_bin.32.fa.renamed_Bbetaine_bin.32.fa_scaffold_87_117, P74_bin.124.fa.renamed_P74_bin.124.fa_scaffold_395_143, P74_bin.57.fa.renamed_P74_bin.57.fa_scaffold_2809_6, P74_bin.57.fa.renamed_P74_bin.57.fa_scaffold_806_16	0	0	0	0	0	0	0	0	0	0	0	2.58262e-05	0	0	0
Bbetaine_bin.32.fa.renamed_Bbetaine_bin.32.fa_scaffold_87_14	rank: A; bxy:BXY_00770 hypothetical protein (db=kegg)	1	Bbetaine_bin.32.fa.renamed_Bbetaine_bin.32.fa_scaffold_87_14	0	0	0	0	0	0	0	0	5.95669e-05	0	0	0	0	0	0
Bbetaine_bin.32.fa.renamed_Bbetaine_bin.32.fa_scaffold_87_24	rank: A; bcel:BcellWH2_04108 resA_6; Thiol-disulfide oxidoreductase ResA (db=kegg)	1	Bbetaine_bin.32.fa.renamed_Bbetaine_bin.32.fa_scaffold_87_24	0	0	4.65969e-05	0	0	0	0	0	0	0	0	0	0	0	0
Bbetaine_bin.32.fa.renamed_Bbetaine_bin.32.fa_scaffold_87_31	rank: A; bhl:Bache_1385 beta-hydroxyacyl-(acyl-carrier-protein) dehydratase FabZ; K16363 (db=kegg)	1	Bbetaine_bin.32.fa.renamed_Bbetaine_bin.32.fa_scaffold_87_31	0	0	0	0	0	0	0	0	0	0	0	8.48576e-05	0	0	0
Bbetaine_bin.32.fa.renamed_Bbetaine_bin.32.fa_scaffold_87_35	rank: A; bhf:C3V43_14025 peptide chain release factor 1; K02835 (db=kegg)	1	Bbetaine_bin.32.fa.renamed_Bbetaine_bin.32.fa_scaffold_87_35	0	0	0	0	0	0	0	0	0	0	4.83932e-05	0	0	0	0
Bbetaine_bin.32.fa.renamed_Bbetaine_bin.32.fa_scaffold_87_43	rank: A; bhl:Bache_1416 phosphoribosylaminoimidazole-succinocarboxamide synthase; K01923 (db=kegg)	2	Bbetaine_bin.32.fa.renamed_Bbetaine_bin.32.fa_scaffold_87_43, P74_bin.57.fa.renamed_P74_bin.57.fa_scaffold_224_55	0	0	0	0	0	9.65637e-05	0	0	0	0	5.71779e-05	0.000187281	0.000128603	0	0
Bbetaine_bin.32.fa.renamed_Bbetaine_bin.32.fa_scaffold_87_49	rank: C; bis:DXK01_010205 adenylate kinase; K00939 (db=kegg)	3	Bbetaine_bin.32.fa.renamed_Bbetaine_bin.32.fa_scaffold_87_49, P74_bin.57.fa.renamed_P74_bin.57.fa_scaffold_58_131, P74_Sub1_bin.36.fa.renamed_P74_Sub1_bin.36.fa_scaffold_112_84	0	0	0	0	0	0	0	0	0	0	9.39993e-05	0.000513144	0	0.000151782	7.04076e-05
Bbetaine_bin.32.fa.renamed_Bbetaine_bin.32.fa_scaffold_87_80	rank: A; bhl:Bache_1440 hypothetical protein (db=kegg)	1	Bbetaine_bin.32.fa.renamed_Bbetaine_bin.32.fa_scaffold_87_80	0	0	0	0	0.00013584	0	0	0	0.00012044	0	0	0	0.000177111	0	0.000176945
Bbetaine_bin.32.fa.renamed_Bbetaine_bin.32.fa_scaffold_87_83	rank: A; bcel:BcellWH2_04201 histidinol-phosphatase; K04486 (db=kegg)	1	Bbetaine_bin.32.fa.renamed_Bbetaine_bin.32.fa_scaffold_87_83	7.95559e-05	0	0	0	0	0	0	0	0	0	0	0	0	0	0
Bbetaine_bin.32.fa.renamed_Bbetaine_bin.32.fa_scaffold_87_89	rank: A; bcae:A4V03_02730 type I glyceraldehyde-3-phosphate dehydrogenase; K00134 (db=kegg)	22	Bbetaine_bin.28.fa.renamed_Bbetaine_bin.28.fa_scaffold_22_119, Bbetaine_bin.28.fa.renamed_Bbetaine_bin.28.fa_scaffold_367_13, Bbetaine_bin.32.fa.renamed_Bbetaine_bin.32.fa_scaffold_87_89, Carnitine_bin.23.fa.renamed_Carnitine_bin.23.fa_scaffold_22_99, Choline_bin.11.fa.renamed_Choline_bin.11.fa_scaffold_808_15, Choline_bin.16.fa.renamed_Choline_bin.16.fa_scaffold_204_32, Choline_bin.27.fa.renamed…	0.00303068	0.00342543	0.00387017	0.00396786	0.00404375	0.00395882	0.00342646	0.00400848	0.00399275	0.00449314	0.0043686	0.00767798	0.00511256	0.0030969	0.00478855
Bbetaine_bin.32.fa.renamed_Bbetaine_bin.32.fa_scaffold_87_93	rank: A; bdo:EL88_10805 GMP synthase; K01951 (db=kegg)	21	Bbetaine_bin.15.fa.renamed_Bbetaine_bin.15.fa_scaffold_228_96, Bbetaine_bin.28.fa.renamed_Bbetaine_bin.28.fa_scaffold_331_37, Bbetaine_bin.29.fa.renamed_Bbetaine_bin.29.fa_scaffold_621_5, Bbetaine_bin.31.fa.renamed_Bbetaine_bin.31.fa_scaffold_6290_4, Bbetaine_bin.32.fa.renamed_Bbetaine_bin.32.fa_scaffold_87_93, Bbetaine_bin.7.fa.renamed_Bbetaine_bin.7.fa_scaffold_384_1, Carnitine_bin.23.fa.rename…	0.000191226	0.000315195	0.000132951	0.00020446	0.000213106	0.000139087	0.00029427	0.000232372	0.000125965	0.000295567	0.000247072	0.000584467	0.00024698	0.000199476	0.000277593
Bbetaine_bin.32.fa.renamed_Bbetaine_bin.32.fa_scaffold_87_98	rank: A; bhl:Bache_1453 Amylo-alpha-16-glucosidase (db=kegg)	3	Bbetaine_bin.32.fa.renamed_Bbetaine_bin.32.fa_scaffold_87_98, P74_bin.124.fa.renamed_P74_bin.124.fa_scaffold_61_161, P74_bin.57.fa.renamed_P74_bin.57.fa_scaffold_3703_4	3.22159e-05	0	0	4.59271e-05	0	0	0.000110168	0	0	0	8.32483e-05	0.000151485	8.32174e-05	4.48075e-05	8.31397e-05
Bbetaine_bin.32.fa.renamed_Bbetaine_bin.32.fa_scaffold_87_99	rank: A; bhl:Bache_1454 glycosyl transferase group 1 (db=kegg)	2	Bbetaine_bin.32.fa.renamed_Bbetaine_bin.32.fa_scaffold_87_99, P74_bin.57.fa.renamed_P74_bin.57.fa_scaffold_3703_3	0	0	0	0	0	0	0	7.9838e-05	0	0	0	4.63407e-05	0	0	0
Bbetaine_bin.32.fa.renamed_Bbetaine_bin.32.fa_scaffold_878_7	rank: A; bcae:A4V03_07960 DNA primase (db=kegg)	1	Bbetaine_bin.32.fa.renamed_Bbetaine_bin.32.fa_scaffold_878_7	0	0	0	0	0	0	0	0	0	0	0	0	2.39084e-05	0	0
Bbetaine_bin.32.fa.renamed_Bbetaine_bin.32.fa_scaffold_893_10	rank: A; bhl:Bache_0389 TonB-dependent receptor plug (db=kegg)	1	Bbetaine_bin.32.fa.renamed_Bbetaine_bin.32.fa_scaffold_893_10	0.000114631	0.000226732	0.000239092	0.000272363	0.000283881	0.000166752	0.000143734	0.000216682	0.000453058	0.000265766	0.000164563	0.00025154	0.000222078	6.64309e-05	0.000209545
Bbetaine_bin.32.fa.renamed_Bbetaine_bin.32.fa_scaffold_893_9	rank: A; bis:DXK01_002780 RagB/SusD family nutrient uptake outer membrane protein; K21572 (db=kegg)	1	Bbetaine_bin.32.fa.renamed_Bbetaine_bin.32.fa_scaffold_893_9	0.000482149	0.000586868	0.000876719	0.00132183	0.000881749	0.000809279	0.000431224	0.00114174	0.00127041	0.000859878	0.000511142	0.00160444	0.000431116	0.000541637	0.000717856
Bbetaine_bin.32.fa.renamed_Bbetaine_bin.32.fa_scaffold_91_20	rank: A; bhf:C3V43_13435 alpha-galactosidase; K07407 (db=kegg)	1	Bbetaine_bin.32.fa.renamed_Bbetaine_bin.32.fa_scaffold_91_20	0	0	0	4.04284e-05	0	0	1.93956e-05	0	0	8.76647e-05	0	0	0	0	3.65928e-05
Bbetaine_bin.32.fa.renamed_Bbetaine_bin.32.fa_scaffold_91_21	rank: A; bhf:C3V43_13445 energy-dependent translational throttle protein EttA (db=kegg)	1	Bbetaine_bin.32.fa.renamed_Bbetaine_bin.32.fa_scaffold_91_21	0	0	0	5.24997e-05	0	0	0	0	0	0	0	0	2.37817e-05	0	0
Bbetaine_bin.32.fa.renamed_Bbetaine_bin.32.fa_scaffold_91_22	rank: A; bis:DXK01_018430 TonB-dependent receptor (db=kegg)	1	Bbetaine_bin.32.fa.renamed_Bbetaine_bin.32.fa_scaffold_91_22	9.10203e-05	0.000120022	0.000126565	0.000291958	0.000270493	0.000231711	0.000155631	0.000331816	0.000239828	0.000351711	7.84012e-05	0.000192597	0.000132253	6.32979e-05	0.000176173
Bbetaine_bin.32.fa.renamed_Bbetaine_bin.32.fa_scaffold_91_23	rank: A; bis:DXK01_018425 hypothetical protein (db=kegg)	1	Bbetaine_bin.32.fa.renamed_Bbetaine_bin.32.fa_scaffold_91_23	2.50826e-05	3.30746e-05	0	3.57579e-05	3.72701e-05	0	5.14649e-05	4.06395e-05	3.30449e-05	7.75373e-05	4.32103e-05	2.35886e-05	1.61979e-05	5.23293e-05	4.85482e-05
Bbetaine_bin.32.fa.renamed_Bbetaine_bin.32.fa_scaffold_91_26	rank: A; bcel:BcellWH2_00611 serC; Phosphoserine aminotransferase; K00831 (db=kegg)	2	Bbetaine_bin.32.fa.renamed_Bbetaine_bin.32.fa_scaffold_91_26, P74_bin.57.fa.renamed_P74_bin.57.fa_scaffold_58_116	0.000409847	0.000231615	0.00065131	0.000500812	0.000608989	0.000766542	0.000400443	0.000474318	0.00053995	0.000633476	0.000302593	0.000991118	0.000604962	4.07169e-05	0.000226649
Bbetaine_bin.32.fa.renamed_Bbetaine_bin.32.fa_scaffold_91_27	rank: A; bhl:Bache_2615 D-3-phosphoglycerate dehydrogenase; K00058 (db=kegg)	2	Bbetaine_bin.32.fa.renamed_Bbetaine_bin.32.fa_scaffold_91_27, P74_bin.57.fa.renamed_P74_bin.57.fa_scaffold_58_117	0.000135789	0.00035811	0.000283224	0.000290373	0.000302653	0.000296296	0.000232179	0.000330014	0.000178895	0.000314822	0.000233927	0.000255402	0.000131535	0.000188863	0.000175216
Bbetaine_bin.32.fa.renamed_Bbetaine_bin.32.fa_scaffold_91_28	rank: A; bis:DXK01_018275 DUF1015 domain-containing protein (db=kegg)	9	Bbetaine_bin.32.fa.renamed_Bbetaine_bin.32.fa_scaffold_91_28, Choline_bin.21.fa.renamed_Choline_bin.21.fa_scaffold_211_15, Choline_bin.27.fa.renamed_Choline_bin.27.fa_scaffold_3253_4, Choline_bin.3.fa.renamed_Choline_bin.3.fa_scaffold_503_10, Choline_bin.42.fa.renamed_Choline_bin.42.fa_scaffold_917_5, EnrichGB_bin.38.fa.renamed_GB_bin.38.fa_scaffold_1201_5, P74_bin.102.fa.renamed_P74_bin.102.fa_s…	0	0	0	0	0	0	0	0	0	0	8.63167e-05	4.71205e-05	3.23568e-05	3.48443e-05	0
Bbetaine_bin.32.fa.renamed_Bbetaine_bin.32.fa_scaffold_91_35	rank: A; bhl:Bache_2612 Type II site-specific deoxyribonuclease (db=kegg)	1	Bbetaine_bin.32.fa.renamed_Bbetaine_bin.32.fa_scaffold_91_35	0	0	0	0	0	8.0856e-05	0	0	0	0	0	0	0	0	0
Bbetaine_bin.32.fa.renamed_Bbetaine_bin.32.fa_scaffold_91_43	rank: A; bis:DXK01_018170 gcvP; aminomethyl-transferring glycine dehydrogenase; K00281 (db=kegg)	1	Bbetaine_bin.32.fa.renamed_Bbetaine_bin.32.fa_scaffold_91_43	0	2.89315e-05	3.05087e-05	3.12788e-05	6.52031e-05	0	4.50182e-05	3.55489e-05	0	6.78248e-05	0	4.12676e-05	1.41689e-05	3.05163e-05	2.83112e-05
Bbetaine_bin.32.fa.renamed_Bbetaine_bin.32.fa_scaffold_91_83	rank: A; bhf:C3V43_04710 YebC/PmpR family DNA-binding transcriptional regulator (db=kegg)	1	Bbetaine_bin.32.fa.renamed_Bbetaine_bin.32.fa_scaffold_91_83	0	0	0	0	0	0	0	0	0	0	0	0.00023905	0	0	0.000109332
Bbetaine_bin.32.fa.renamed_Bbetaine_bin.32.fa_scaffold_91_9	rank: A; bhf:C3V43_13410 cytochrome ubiquinol oxidase subunit I; K00425 (db=kegg)	1	Bbetaine_bin.32.fa.renamed_Bbetaine_bin.32.fa_scaffold_91_9	0	0	0	0	8.04453e-05	0	0	0	0	0	0	0	0	0	3.49295e-05
Bbetaine_bin.32.fa.renamed_Bbetaine_bin.32.fa_scaffold_95_1	rank: A; bxy:BXY_10540 Cation/multidrug efflux pump; K18138 (db=kegg)	2	Bbetaine_bin.32.fa.renamed_Bbetaine_bin.32.fa_scaffold_95_1, P74_bin.105.fa.renamed_P74_bin.105.fa_scaffold_590_16	0	0	0	0	0	0	0	0	2.88146e-05	0	0	0	0	0	0
Bbetaine_bin.32.fa.renamed_Bbetaine_bin.32.fa_scaffold_95_125	rank: A; bis:DXK01_009695 bifunctional UDP-N-acetylmuramoyl-tripeptide:D-alanyl-D-alanine ligase/alanine racemase; K01775 (db=kegg)	1	Bbetaine_bin.32.fa.renamed_Bbetaine_bin.32.fa_scaffold_95_125	0	0	0	0	3.67832e-05	0	0	0	0	0	0	0	0	0	0
Bbetaine_bin.32.fa.renamed_Bbetaine_bin.32.fa_scaffold_95_13	rank: A; bsa:Bacsa_1506 TonB-dependent receptor (db=kegg)	4	Bbetaine_bin.32.fa.renamed_Bbetaine_bin.32.fa_scaffold_95_13, P74_bin.124.fa.renamed_P74_bin.124.fa_scaffold_61_138, P74_bin.126.fa.renamed_P74_bin.126.fa_scaffold_24_148, P74_bin.57.fa.renamed_P74_bin.57.fa_scaffold_221_4	0	0	0	0	0	0	0	0	2.70013e-05	0	0	1.92745e-05	0	0	1.32231e-05
Bbetaine_bin.32.fa.renamed_Bbetaine_bin.32.fa_scaffold_95_27	rank: C; bhf:C3V43_07095 trxA; thioredoxin; K03671 (db=kegg)	3	Bbetaine_bin.32.fa.renamed_Bbetaine_bin.32.fa_scaffold_95_27, P74_bin.124.fa.renamed_P74_bin.124.fa_scaffold_5_118, P74_bin.57.fa.renamed_P74_bin.57.fa_scaffold_683_22	0.000397022	0.000261762	0.000276031	0.000282998	0.000294966	0.000288771	0.000407308	0.000643266	0.000523054	0.000306826	0.000170989	0.000373374	0.000256389	0.0002761	0.000128075
Bbetaine_bin.32.fa.renamed_Bbetaine_bin.32.fa_scaffold_95_28	rank: C; bzg:C4H11_10150 hypothetical protein (db=kegg)	1	Bbetaine_bin.32.fa.renamed_Bbetaine_bin.32.fa_scaffold_95_28	0	0	0	0.000267701	0	0	0	0	0	0	0	0	0	0	0
Bbetaine_bin.32.fa.renamed_Bbetaine_bin.32.fa_scaffold_95_5	rank: A; bzg:C4H11_09955 UMP kinase; K09903 (db=kegg)	3	Bbetaine_bin.32.fa.renamed_Bbetaine_bin.32.fa_scaffold_95_5, P74_bin.124.fa.renamed_P74_bin.124.fa_scaffold_5_239, P74_bin.57.fa.renamed_P74_bin.57.fa_scaffold_120_14	0	0	0	0	0	0	0	0	0	0	0	8.27094e-05	0	0	0
Bbetaine_bin.32.fa.renamed_Bbetaine_bin.32.fa_scaffold_95_61	rank: A; bhl:Bache_1232 hypothetical protein (db=kegg)	1	Bbetaine_bin.32.fa.renamed_Bbetaine_bin.32.fa_scaffold_95_61	8.33746e-05	0	0	0	0	0.000121284	5.70231e-05	0	0.000109841	0.000128867	0.000287262	0.000392042	0.000215367	0	0.000107583
Bbetaine_bin.32.fa.renamed_Bbetaine_bin.32.fa_scaffold_95_70	rank: A; bzg:C4H11_04015 hypothetical protein (db=kegg)	1	Bbetaine_bin.32.fa.renamed_Bbetaine_bin.32.fa_scaffold_95_70	0	0	0	0	0	0	0.000124505	0	0.000119914	0	0	0	5.87791e-05	0	0
Bbetaine_bin.32.fa.renamed_Bbetaine_bin.32.fa_scaffold_95_73	rank: A; bcel:BcellWH2_03895 alaS_1; Alanine--tRNA ligase; K01872 (db=kegg)	4	Bbetaine_bin.32.fa.renamed_Bbetaine_bin.32.fa_scaffold_95_73, P74_bin.124.fa.renamed_P74_bin.124.fa_scaffold_40_86, P74_bin.126.fa.renamed_P74_bin.126.fa_scaffold_24_11, P74_bin.57.fa.renamed_P74_bin.57.fa_scaffold_392_45	0	0	0	0	0	0	0	0	0	0	0	0	1.54186e-05	0	0
Bbetaine_bin.32.fa.renamed_Bbetaine_bin.32.fa_scaffold_95_79	rank: A; bis:DXK01_009390 ParB/RepB/Spo0J family partition protein; K03497 (db=kegg)	1	Bbetaine_bin.32.fa.renamed_Bbetaine_bin.32.fa_scaffold_95_79	0	0	0	0	0	0	0	0	0	0	6.08606e-05	0	0	0	0
Bbetaine_bin.32.fa.renamed_Bbetaine_bin.32.fa_scaffold_95_83	rank: A; bhf:C3V43_00525 5'/3'-nucleotidase SurE; K03787 (db=kegg)	1	Bbetaine_bin.32.fa.renamed_Bbetaine_bin.32.fa_scaffold_95_83	0	0	0	0	0	0	0	0	0	0	0	0	0	5.6844e-05	0
Bbetaine_bin.32.fa.renamed_Bbetaine_bin.32.fa_scaffold_95_85	rank: A; bhf:C3V43_00535 integrin beta-7 (db=kegg)	1	Bbetaine_bin.32.fa.renamed_Bbetaine_bin.32.fa_scaffold_95_85	0	0	0.000115933	0.000356578	0	0	0	0	0.000109841	0	0	7.84085e-05	0.000215367	0	0.000161374
Bbetaine_bin.32.fa.renamed_Bbetaine_bin.32.fa_scaffold_95_87	rank: A; bhl:Bache_1257 ATP-dependent metalloprotease FtsH; K03798 (db=kegg)	63	Bbetaine_bin.15.fa.renamed_Bbetaine_bin.15.fa_scaffold_0_71, Bbetaine_bin.28.fa.renamed_Bbetaine_bin.28.fa_scaffold_160_50, Bbetaine_bin.28.fa.renamed_Bbetaine_bin.28.fa_scaffold_37_117, Bbetaine_bin.29.fa.renamed_Bbetaine_bin.29.fa_scaffold_38_61, Bbetaine_bin.32.fa.renamed_Bbetaine_bin.32.fa_scaffold_95_87, Bbetaine_bin.7.fa.renamed_Bbetaine_bin.7.fa_scaffold_46_83, Carnitine_bin.23.fa.renamed_…	6.33546e-05	4.17705e-05	0	0	4.70691e-05	9.21611e-05	0	0.000102649	8.3466e-05	0	8.18566e-05	2.97905e-05	0.000102283	6.60877e-05	8.17498e-05
Bbetaine_bin.32.fa.renamed_Bbetaine_bin.32.fa_scaffold_95_89	rank: A; bsa:Bacsa_2881 Phosphoribosylaminoimidazolecarboxamide formyltransferase; K00602 (db=kegg)	24	Bbetaine_bin.15.fa.renamed_Bbetaine_bin.15.fa_scaffold_29_131, Bbetaine_bin.17.fa.renamed_Bbetaine_bin.17.fa_scaffold_1147_3, Bbetaine_bin.29.fa.renamed_Bbetaine_bin.29.fa_scaffold_45_32, Bbetaine_bin.31.fa.renamed_Bbetaine_bin.31.fa_scaffold_3427_3, Bbetaine_bin.32.fa.renamed_Bbetaine_bin.32.fa_scaffold_95_89, Bbetaine_bin.7.fa.renamed_Bbetaine_bin.7.fa_scaffold_215_30, Choline_bin.11.fa.renamed…	5.30373e-05	0.000139873	0.000147498	0.000151221	0.000157616	0.000154305	0.000108823	0.000171865	0.000139747	0.000163953	0.000182737	0.000349147	3.42504e-05	0.000295068	0.000136874
Bbetaine_bin.32.fa.renamed_Bbetaine_bin.32.fa_scaffold_95_94	rank: A; bis:DXK01_009495 aminoacyl-histidine dipeptidase; K01270 (db=kegg)	2	Bbetaine_bin.32.fa.renamed_Bbetaine_bin.32.fa_scaffold_141_20, Bbetaine_bin.32.fa.renamed_Bbetaine_bin.32.fa_scaffold_95_94	0	0	0	0	0	0	0	0	0	0	0	8.06671e-05	2.76963e-05	0	0
Bbetaine_bin.32.fa.renamed_Bbetaine_bin.32.fa_scaffold_961_1	rank: A; bhf:C3V43_06530 hypothetical protein (db=kegg)	1	Bbetaine_bin.32.fa.renamed_Bbetaine_bin.32.fa_scaffold_961_1	0.000428962	0.000462796	0.000515138	0.000722718	0.00049253	0.000567278	0.000640109	0.000884566	0.000744948	0.000542471	0.000755776	0.000971854	0.000755496	0.000433908	0.000566093
Bbetaine_bin.32.fa.renamed_Bbetaine_bin.32.fa_scaffold_961_7	rank: A; bvu:BVU_1478 conserved hypothetical protein (db=kegg)	1	Bbetaine_bin.32.fa.renamed_Bbetaine_bin.32.fa_scaffold_961_7	0	0	0	0	0	0	0	0	0	0	0	0	1.33008e-05	0	0
Bbetaine_bin.32.fa.renamed_Bbetaine_bin.32.fa_scaffold_995_1	rank: A; bzg:C4H11_09685 2-oxoacid:acceptor oxidoreductase subunit alpha; K00174 (db=kegg)	1	Bbetaine_bin.32.fa.renamed_Bbetaine_bin.32.fa_scaffold_995_1	6.81165e-05	8.98202e-05	0	9.71073e-05	0.000151821	9.90882e-05	0.000116469	0.000110364	4.48698e-05	5.26418e-05	8.80092e-05	0.000192178	8.79766e-05	2.3685e-05	0.000153815
Bbetaine_bin.32.fa.renamed_Bbetaine_bin.32.fa_scaffold_995_2	rank: A; bhf:C3V43_08690 2-oxoacid:ferredoxin oxidoreductase subunit beta; K00175 (db=kegg)	1	Bbetaine_bin.32.fa.renamed_Bbetaine_bin.32.fa_scaffold_995_2	6.22199e-05	0	0	0	0	0	0	0	0	0	0	0	0	0	4.01428e-05
Bbetaine_bin.32.fa.renamed_Bbetaine_bin.32.fa_scaffold_995_8	rank: A; bhl:Bache_0918 hypothetical protein (db=kegg)	1	Bbetaine_bin.32.fa.renamed_Bbetaine_bin.32.fa_scaffold_995_8	0	0	0	0	0	0	0	0	0	0	0	0	0	0	3.70464e-05
Bbetaine_bin.7.fa.renamed_Bbetaine_bin.7.fa_scaffold_1_109	rank: A; eav:EH197_09485 ornithine cyclodeaminase family protein (db=kegg)	1	Bbetaine_bin.7.fa.renamed_Bbetaine_bin.7.fa_scaffold_1_109	0	0	0	0	0	0	0	0.000102649	0	0	0	0	0	0	0
Bbetaine_bin.7.fa.renamed_Bbetaine_bin.7.fa_scaffold_1_114	rank: A; bprl:CL2_15410 conserved hypothetical protein TIGR00266 (db=kegg)	1	Bbetaine_bin.7.fa.renamed_Bbetaine_bin.7.fa_scaffold_1_114	0.000275467	0.000484317	0.000510719	0.000654512	0.000272876	0	0.000251203	0.000297546	0.000362912	0.000567696	0	0	0	0	0
Bbetaine_bin.7.fa.renamed_Bbetaine_bin.7.fa_scaffold_1_117	rank: A; rum:CK1_16910 UTP-hexose-1-phosphate uridylyltransferase; K00965 (db=kegg)	1	Bbetaine_bin.7.fa.renamed_Bbetaine_bin.7.fa_scaffold_1_117	0	0	0	0	0	0	0	6.79506e-05	0	0	0	0	0	0	0
Bbetaine_bin.7.fa.renamed_Bbetaine_bin.7.fa_scaffold_1_161	rank: A; arf:AR1Y2_1667 hypothetical protein; K02004 (db=kegg)	1	Bbetaine_bin.7.fa.renamed_Bbetaine_bin.7.fa_scaffold_1_161	0	0	0	0	0	0	0	0	0	3.93848e-05	0	0	0	0	0
Bbetaine_bin.7.fa.renamed_Bbetaine_bin.7.fa_scaffold_1_23	rank: A; clj:CLJU_c27840 glycine reductase complex component B, subunit alpha; K21578 (db=kegg)	1	Bbetaine_bin.7.fa.renamed_Bbetaine_bin.7.fa_scaffold_1_23	0	0	0	0	0	0	6.45057e-05	0	0	0	0	0	0	6.55893e-05	0
Bbetaine_bin.7.fa.renamed_Bbetaine_bin.7.fa_scaffold_1_237	rank: A; rto:RTO_23820 Dihydrodipicolinate synthase/N-acetylneuraminate lyase; K01639 (db=kegg)	1	Bbetaine_bin.7.fa.renamed_Bbetaine_bin.7.fa_scaffold_1_237	0	0	0	0	0	0	0	0	0	0	0	0.000191552	0	0	0
Bbetaine_bin.7.fa.renamed_Bbetaine_bin.7.fa_scaffold_1_24	rank: A; clj:CLJU_c27350 glycine reductase complex component B gamma subunit; K21579 (db=kegg)	1	Bbetaine_bin.7.fa.renamed_Bbetaine_bin.7.fa_scaffold_1_24	0	0	0	0	0	0	3.90569e-05	0	0	0	0	0	0	0.000238278	0
Bbetaine_bin.7.fa.renamed_Bbetaine_bin.7.fa_scaffold_1_258	rank: A; rto:RTO_05400 Glycosidases (db=kegg)	1	Bbetaine_bin.7.fa.renamed_Bbetaine_bin.7.fa_scaffold_1_258	0	0	0	0	0	0	3.26219e-05	0	0	0	0	0	3.08019e-05	0	0
Bbetaine_bin.7.fa.renamed_Bbetaine_bin.7.fa_scaffold_1_68	rank: A; rho:RHOM_12610 flavodoxin/nitric oxide synthase (db=kegg)	1	Bbetaine_bin.7.fa.renamed_Bbetaine_bin.7.fa_scaffold_1_68	0	0	0	0	0	7.58025e-05	0	0	0	0	4.48847e-05	0	0	0	0
Bbetaine_bin.7.fa.renamed_Bbetaine_bin.7.fa_scaffold_1_72	rank: A; rix:RO1_05130 glutamine synthetase, type I; K01915 (db=kegg)	1	Bbetaine_bin.7.fa.renamed_Bbetaine_bin.7.fa_scaffold_1_72	4.69452e-05	0	0	0	0	0	0	0	0	0	0	0	0	0	0
Bbetaine_bin.7.fa.renamed_Bbetaine_bin.7.fa_scaffold_1_93	rank: A; cia:BEN51_07590 hypothetical protein; K06889 (db=kegg)	1	Bbetaine_bin.7.fa.renamed_Bbetaine_bin.7.fa_scaffold_1_93	0	0	0	0	0	0	4.45493e-05	0	0	0	0	0	0	0	0
Bbetaine_bin.7.fa.renamed_Bbetaine_bin.7.fa_scaffold_1021_9	rank: A; cpy:Cphy_3045 phosphoribosylaminoimidazole-succinocarboxamide synthase; K01923 (db=kegg)	1	Bbetaine_bin.7.fa.renamed_Bbetaine_bin.7.fa_scaffold_1021_9	0	0	0	0.00012591	0	0	0	0	0.000116357	0	0	0	0.000285178	0	0
Bbetaine_bin.7.fa.renamed_Bbetaine_bin.7.fa_scaffold_1023_17	rank: A; cew:EKH84_13720 IS4 family transposase (db=kegg)	1	Bbetaine_bin.7.fa.renamed_Bbetaine_bin.7.fa_scaffold_1023_17	5.01049e-05	0	0	0	0	0	0	0	0	0	0	0	0	0	0
Bbetaine_bin.7.fa.renamed_Bbetaine_bin.7.fa_scaffold_103_11	rank: A; bhan:CGC63_01415 type 2 lantipeptide synthetase LanM (db=kegg)	1	Bbetaine_bin.7.fa.renamed_Bbetaine_bin.7.fa_scaffold_103_11	0	0	0	2.95376e-05	0	0	0	0	0	0	0	0	0	0	0
Bbetaine_bin.7.fa.renamed_Bbetaine_bin.7.fa_scaffold_103_52	rank: C; awo:Awo_c05040 thioredoxin; K03671 (db=kegg)	1	Bbetaine_bin.7.fa.renamed_Bbetaine_bin.7.fa_scaffold_103_52	0.000202366	0	0	0	0	0	0	0	0	0	0	0	0	0	0.000130562
Bbetaine_bin.7.fa.renamed_Bbetaine_bin.7.fa_scaffold_103_59	rank: C; hsd:SD1D_0993 hypothetical protein (db=kegg)	1	Bbetaine_bin.7.fa.renamed_Bbetaine_bin.7.fa_scaffold_103_59	0	0	0.000142075	0	0	0	0	0	0	0	0	0	0	0	0
Bbetaine_bin.7.fa.renamed_Bbetaine_bin.7.fa_scaffold_103_60	rank: A; rto:RTO_06810 Glycosyltransferases involved in cell wall biogenesis (db=kegg)	1	Bbetaine_bin.7.fa.renamed_Bbetaine_bin.7.fa_scaffold_103_60	0	0	0	0	0	0	0	0	0	9.50347e-05	0	0	0	0	0
Bbetaine_bin.7.fa.renamed_Bbetaine_bin.7.fa_scaffold_104_38	rank: A; byl:A4V09_20130 hypothetical protein (db=kegg)	1	Bbetaine_bin.7.fa.renamed_Bbetaine_bin.7.fa_scaffold_104_38	0	0	0	0	0	0	0	0	0	0	0	0	3.62229e-06	0	0
Bbetaine_bin.7.fa.renamed_Bbetaine_bin.7.fa_scaffold_104_59	rank: A; rto:RTO_10380 3-oxoacyl-[acyl-carrier-protein] synthase 2; K09458 (db=kegg)	2	Bbetaine_bin.31.fa.renamed_Bbetaine_bin.31.fa_scaffold_1320_8, Bbetaine_bin.7.fa.renamed_Bbetaine_bin.7.fa_scaffold_104_59	5.04689e-05	0	0	0	0	0	0	0	0	0	0	0	0	0	0
Bbetaine_bin.7.fa.renamed_Bbetaine_bin.7.fa_scaffold_116_1	rank: A; cct:CC1_27580 Response regulator containing CheY-like receiver domain and AraC-type DNA-binding domain; K07720 (db=kegg)	1	Bbetaine_bin.7.fa.renamed_Bbetaine_bin.7.fa_scaffold_116_1	0	0	0	0	6.6893e-05	0	0	0	0	0	0	0	0	0	0
Bbetaine_bin.7.fa.renamed_Bbetaine_bin.7.fa_scaffold_116_18	rank: A; cct:CC1_27640 L-arabinose isomerase; K01804 (db=kegg)	1	Bbetaine_bin.7.fa.renamed_Bbetaine_bin.7.fa_scaffold_116_18	0	0	0	0	0.000185829	0	0	0	0	0	0	0	0	0	0
Bbetaine_bin.7.fa.renamed_Bbetaine_bin.7.fa_scaffold_116_3	rank: A; cct:CC1_27600 monosaccharide ABC transporter substrate-binding protein, CUT2 family (TC 3.A.1.2.-); K23508 (db=kegg)	2	Bbetaine_bin.7.fa.renamed_Bbetaine_bin.7.fa_scaffold_116_3, P74_bin.113.fa.renamed_P74_bin.113.fa_scaffold_603_5	0.000411002	0.000232267	0.000244929	0.0021763	0.000174487	0.000512467	0.000240943	0.000190262	0.00224324	0.000453757	0.000252871	5.52172e-05	0.00189583	0.00024499	0.000113644
Bbetaine_bin.7.fa.renamed_Bbetaine_bin.7.fa_scaffold_116_39	rank: D; Vacuolar (H+)-ATPase G subunit [PF16999.5] (db=pfam)	1	Bbetaine_bin.7.fa.renamed_Bbetaine_bin.7.fa_scaffold_116_39	0	0	0	0	0	0	0	0	0	0	0	0	0.000261367	0	0
Bbetaine_bin.7.fa.renamed_Bbetaine_bin.7.fa_scaffold_116_45	rank: A; byl:A4V09_21955 V-type ATP synthase subunit A; K02117 (db=kegg)	1	Bbetaine_bin.7.fa.renamed_Bbetaine_bin.7.fa_scaffold_116_45	0	0	0	0.000100899	0	0	0	0	0	0	0	0	2.2853e-05	0	0
Bbetaine_bin.7.fa.renamed_Bbetaine_bin.7.fa_scaffold_116_46	rank: A; blab:EYS05_08485 V-type ATP synthase subunit B; K02118 (db=kegg)	2	Bbetaine_bin.7.fa.renamed_Bbetaine_bin.7.fa_scaffold_116_46, Choline_bin.27.fa.renamed_Choline_bin.27.fa_scaffold_1167_9	0	0	0	0	0	6.6203e-05	0	0	0	0	0	0	0	0	0
Bbetaine_bin.7.fa.renamed_Bbetaine_bin.7.fa_scaffold_116_47	rank: A; blab:EYS05_08490 V-type ATP synthase subunit D; K02120 (db=kegg)	1	Bbetaine_bin.7.fa.renamed_Bbetaine_bin.7.fa_scaffold_116_47	0	0	0	0	0	0	0	0.000153507	0	0	8.16085e-05	0	0	6.58874e-05	0
Bbetaine_bin.7.fa.renamed_Bbetaine_bin.7.fa_scaffold_120_30	rank: A; bprs:CK3_13530 translation elongation factor 1A (EF-1A/EF-Tu); K02358 (db=kegg)	1	Bbetaine_bin.7.fa.renamed_Bbetaine_bin.7.fa_scaffold_120_30	0.00052371	0.000276231	0.00123798	0.00104525	0.000778177	0.000304734	0.000429822	0.00110309	0.0016559	0.00105231	0.000586433	0.000197006	0.000608762	0.000364202	0.000405463
Bbetaine_bin.7.fa.renamed_Bbetaine_bin.7.fa_scaffold_120_31	rank: A; bpro:PMF13cell1_00325 fusA_1; Elongation factor G; K02355 (db=kegg)	2	Bbetaine_bin.7.fa.renamed_Bbetaine_bin.7.fa_scaffold_120_31, P74_bin.38.fa.renamed_P74_bin.38.fa_scaffold_2920_2	0	0	0	8.4178e-05	0	0	4.03846e-05	0	3.88956e-05	0	0	0	3.81315e-05	0	3.80959e-05
Bbetaine_bin.7.fa.renamed_Bbetaine_bin.7.fa_scaffold_120_48	rank: C; csc:Csac_2533 integral membrane sensor signal transduction histidine kinase (db=kegg)	1	Bbetaine_bin.7.fa.renamed_Bbetaine_bin.7.fa_scaffold_120_48	0	0	0	0	0	5.31016e-05	0	0	0	0	0	0	0	0	0
Bbetaine_bin.7.fa.renamed_Bbetaine_bin.7.fa_scaffold_120_54	rank: A; hsc:HVS_07905 Extracellular exo-alpha-(1->5)-L-arabinofuranosidase precursor (db=kegg)	1	Bbetaine_bin.7.fa.renamed_Bbetaine_bin.7.fa_scaffold_120_54	0	0	0	6.81012e-05	0	0	0	0	0.00010489	0	0	0	1.0283e-05	0	0
Bbetaine_bin.7.fa.renamed_Bbetaine_bin.7.fa_scaffold_120_61	rank: A; capr:EQM14_06690 D-ribose ABC transporter substrate-binding protein; K17202 (db=kegg)	1	Bbetaine_bin.7.fa.renamed_Bbetaine_bin.7.fa_scaffold_120_61	0	0	0	0	0	0	0	0	8.02934e-05	0	0	0	0.00019679	0	0
Bbetaine_bin.7.fa.renamed_Bbetaine_bin.7.fa_scaffold_120_68	rank: C; bpro:PMF13cell1_00347 rplL; 50S ribosomal protein L7/L12; K02935 (db=kegg)	1	Bbetaine_bin.7.fa.renamed_Bbetaine_bin.7.fa_scaffold_120_68	0	0	0	0	0	0	0	0	0	0	0	0	0.000106829	0	0
Bbetaine_bin.7.fa.renamed_Bbetaine_bin.7.fa_scaffold_121_18	rank: A; cct:CC1_27690 L-fucose isomerase and related proteins (db=kegg)	1	Bbetaine_bin.7.fa.renamed_Bbetaine_bin.7.fa_scaffold_121_18	8.42168e-05	0.00011105	5.85521e-05	0.00012006	0	0.000122509	5.75991e-05	0.00013645	5.54754e-05	0.000130169	0.000108811	7.92005e-05	8.15783e-05	2.92833e-05	2.71674e-05
Bbetaine_bin.7.fa.renamed_Bbetaine_bin.7.fa_scaffold_121_19	rank: A; cct:CC1_27700 xylulokinase; K00854 (db=kegg)	1	Bbetaine_bin.7.fa.renamed_Bbetaine_bin.7.fa_scaffold_121_19	0	0.000113107	0	6.11416e-05	0.000254909	0	5.86657e-05	0.000138977	5.65027e-05	0.000265159	3.69421e-05	0	2.76963e-05	0	0.000166023
Bbetaine_bin.7.fa.renamed_Bbetaine_bin.7.fa_scaffold_128_27	rank: A; ehl:EHLA_1683 phosphogluconate dehydrogenase (NADP+-dependent, decarboxylating) (db=kegg)	1	Bbetaine_bin.7.fa.renamed_Bbetaine_bin.7.fa_scaffold_128_27	0	0	0	0.000200776	0	0	0	0	0.000185543	0	0	0	4.54744e-05	0	0
Bbetaine_bin.7.fa.renamed_Bbetaine_bin.7.fa_scaffold_128_36	rank: C; rto:RTO_24490 hypothetical protein (db=kegg)	1	Bbetaine_bin.7.fa.renamed_Bbetaine_bin.7.fa_scaffold_128_36	0	0	0	0	0	0	0	0	0	0	0.000188988	0	0	0	0
Bbetaine_bin.7.fa.renamed_Bbetaine_bin.7.fa_scaffold_145_16	rank: A; arf:AR1Y2_1940 NAD-reducing hydrogenase subunit HoxF; K00335 (db=kegg)	1	Bbetaine_bin.7.fa.renamed_Bbetaine_bin.7.fa_scaffold_145_16	0	0	0	0	0	0	0	0	0	0	2.86346e-05	0	0	0	0
Bbetaine_bin.7.fa.renamed_Bbetaine_bin.7.fa_scaffold_145_17	rank: A; arf:AR1Y2_1939 Periplasmic [Fe] hydrogenase large subunit; K00336 (db=kegg)	1	Bbetaine_bin.7.fa.renamed_Bbetaine_bin.7.fa_scaffold_145_17	0	0	0	0	0	0	0	0	0	0	0	0	0	0	4.79424e-05
Bbetaine_bin.7.fa.renamed_Bbetaine_bin.7.fa_scaffold_149_34	rank: A; bhan:CGC63_08980 pyridine nucleotide-disulfide oxidoreductase (db=kegg)	1	Bbetaine_bin.7.fa.renamed_Bbetaine_bin.7.fa_scaffold_149_34	2.31083e-05	0	6.42645e-05	0	0	0	0	0	0	0	1.99045e-05	0	0	0	0
Bbetaine_bin.7.fa.renamed_Bbetaine_bin.7.fa_scaffold_17_102	rank: A; rto:RTO_14670 ribose-phosphate pyrophosphokinase; K00948 (db=kegg)	1	Bbetaine_bin.7.fa.renamed_Bbetaine_bin.7.fa_scaffold_17_102	0	0	0	0	7.84087e-05	0	0	0	0	0	0	0	3.4077e-05	0	0
Bbetaine_bin.7.fa.renamed_Bbetaine_bin.7.fa_scaffold_17_108	rank: C; rto:RTO_14730 Uncharacterized protein, involved in the regulation of septum location; K06412 (db=kegg)	2	Bbetaine_bin.31.fa.renamed_Bbetaine_bin.31.fa_scaffold_844_7, Bbetaine_bin.7.fa.renamed_Bbetaine_bin.7.fa_scaffold_17_108	0	0	0	0	0	0	0.000158397	0	0.000610229	0	0	0	0	0	0
Bbetaine_bin.7.fa.renamed_Bbetaine_bin.7.fa_scaffold_17_111	rank: A; rto:RTO_14790 prolyl-tRNA synthetase, family I; K01881 (db=kegg)	1	Bbetaine_bin.7.fa.renamed_Bbetaine_bin.7.fa_scaffold_17_111	0	0	0	0	0	0	0	0	0.00011418	0	0	0	0	0	0
Bbetaine_bin.7.fa.renamed_Bbetaine_bin.7.fa_scaffold_17_112	rank: A; byl:A4V09_13355 polynucleotide adenylyltransferase; K00974 (db=kegg)	1	Bbetaine_bin.7.fa.renamed_Bbetaine_bin.7.fa_scaffold_17_112	0	0	0	0	0	0	0	0	0	0	0	0	3.03847e-05	0	0
Bbetaine_bin.7.fa.renamed_Bbetaine_bin.7.fa_scaffold_17_114	rank: A; blau:DQQ01_13650 phospho-sugar mutase; K01835 (db=kegg)	1	Bbetaine_bin.7.fa.renamed_Bbetaine_bin.7.fa_scaffold_17_114	0	0	0	0	0	0	0	0	0	0	0	0	2.32879e-05	0	0
Bbetaine_bin.7.fa.renamed_Bbetaine_bin.7.fa_scaffold_17_115	rank: C; rto:RTO_30150 Bacterial nucleoid DNA-binding protein; K03530 (db=kegg)	1	Bbetaine_bin.7.fa.renamed_Bbetaine_bin.7.fa_scaffold_17_115	0.000226562	0.000896249	0.000630072	0.000645975	0	0.000659152	0.000309908	0.000734162	0.000895445	0.00105055	0.00136606	0.000426133	0.00131678	0.000630227	0.000584689
Bbetaine_bin.7.fa.renamed_Bbetaine_bin.7.fa_scaffold_17_133	rank: A; rto:RTO_02170 transaldolase, putative, TalC family; K00616 (db=kegg)	2	Bbetaine_bin.31.fa.renamed_Bbetaine_bin.31.fa_scaffold_1660_8, Bbetaine_bin.7.fa.renamed_Bbetaine_bin.7.fa_scaffold_17_133	0	0	0	0.000136307	0	0.000139087	0	0	0	0	0	8.9918e-05	0.000432215	0	0.000246749
Bbetaine_bin.7.fa.renamed_Bbetaine_bin.7.fa_scaffold_17_134	rank: A; rto:RTO_02160 Transketolase, N-terminal subunit; K00615 (db=kegg)	1	Bbetaine_bin.7.fa.renamed_Bbetaine_bin.7.fa_scaffold_17_134	7.47085e-05	0	0.000207766	0.00021301	0.000222018	0	0.000102192	0.000121045	0.000196848	0.000230945	0	0	0	0	4.82002e-05
Bbetaine_bin.7.fa.renamed_Bbetaine_bin.7.fa_scaffold_17_46	rank: A; toc:Toce_1683 D-proline reductase (dithiol); K10793 (db=kegg)	1	Bbetaine_bin.7.fa.renamed_Bbetaine_bin.7.fa_scaffold_17_46	0	0	0	5.0025e-05	0	0	2.39996e-05	0	0	0	0	0	0	0	0
Bbetaine_bin.7.fa.renamed_Bbetaine_bin.7.fa_scaffold_17_52	rank: A; rto:RTO_23560 Uncharacterized protein conserved in bacteria (db=kegg)	1	Bbetaine_bin.7.fa.renamed_Bbetaine_bin.7.fa_scaffold_17_52	0	0	0	0	0	0	2.46214e-05	0	0	0	0	0	0	0	0
Bbetaine_bin.7.fa.renamed_Bbetaine_bin.7.fa_scaffold_17_89	rank: A; rto:RTO_13620 hypothetical protein (db=kegg)	1	Bbetaine_bin.7.fa.renamed_Bbetaine_bin.7.fa_scaffold_17_89	0	0	0	0	0	0	0	0	0	0	2.20564e-05	0	0	0	0
Bbetaine_bin.7.fa.renamed_Bbetaine_bin.7.fa_scaffold_215_12	rank: C; ccl:Clocl_3524 haloacid dehalogenase superfamily protein, subfamily IA, variant 3 with third motif having DD or ED (db=kegg)	1	Bbetaine_bin.7.fa.renamed_Bbetaine_bin.7.fa_scaffold_215_12	0	0	0	0	0	0	0	0.000153507	0	0	0	0	0	0	0
Bbetaine_bin.7.fa.renamed_Bbetaine_bin.7.fa_scaffold_215_29	rank: A; rob:CK5_03140 Archaeal IMP cyclohydrolase (db=kegg)	1	Bbetaine_bin.7.fa.renamed_Bbetaine_bin.7.fa_scaffold_215_29	0	0	0	0	0	0	0	0	0	0	0	0	5.65564e-05	0	0
Bbetaine_bin.7.fa.renamed_Bbetaine_bin.7.fa_scaffold_215_30	rank: A; rto:RTO_29270 AICAR transformylase/IMP cyclohydrolase PurH (only IMP cyclohydrolase domain in Aful); K00602 (db=kegg)	3	Bbetaine_bin.31.fa.renamed_Bbetaine_bin.31.fa_scaffold_3427_3, Bbetaine_bin.7.fa.renamed_Bbetaine_bin.7.fa_scaffold_215_30, P74_bin.38.fa.renamed_P74_bin.38.fa_scaffold_4885_7	0	6.99363e-05	0	0.000151221	0	0	7.25484e-05	0	0	0	0	0	6.85008e-05	0	0
Bbetaine_bin.7.fa.renamed_Bbetaine_bin.7.fa_scaffold_215_48	rank: C; elm:ELI_4153 hypothetical protein (db=kegg)	1	Bbetaine_bin.7.fa.renamed_Bbetaine_bin.7.fa_scaffold_215_48	0	0	0	0	0	0	0	0	0.000193383	0	0	0	0	0	0
Bbetaine_bin.7.fa.renamed_Bbetaine_bin.7.fa_scaffold_241_23	rank: A; rto:RTO_20130 Acetyl-CoA carboxylase, carboxyltransferase component (subunits alpha and beta); K01604 (db=kegg)	1	Bbetaine_bin.7.fa.renamed_Bbetaine_bin.7.fa_scaffold_241_23	0	0	0	0	0	0	0	7.03572e-05	5.7209e-05	0	3.74039e-05	0	0	3.01984e-05	2.80163e-05
Bbetaine_bin.7.fa.renamed_Bbetaine_bin.7.fa_scaffold_241_27	rank: A; rto:RTO_20170 Pyruvate/oxaloacetate carboxyltransferase; K01571 (db=kegg)	2	Bbetaine_bin.31.fa.renamed_Bbetaine_bin.31.fa_scaffold_2770_5, Bbetaine_bin.7.fa.renamed_Bbetaine_bin.7.fa_scaffold_241_27	4.41603e-05	0	6.14053e-05	0	0.000131235	0	0	0	0	0.000136512	0	4.15299e-05	2.85178e-05	0	0
Bbetaine_bin.7.fa.renamed_Bbetaine_bin.7.fa_scaffold_244_28	rank: C; arf:AR1Y2_0979 Integral membrane protein (db=kegg)	1	Bbetaine_bin.7.fa.renamed_Bbetaine_bin.7.fa_scaffold_244_28	8.43873e-05	0	0	0	0	0	0	0	0	0	0	0	0	0	0
Bbetaine_bin.7.fa.renamed_Bbetaine_bin.7.fa_scaffold_244_4	rank: C; rho:RHOM_10900 hypothetical protein (db=kegg)	1	Bbetaine_bin.7.fa.renamed_Bbetaine_bin.7.fa_scaffold_244_4	0	0	0	0	0	0	0	0	0	0	0	0	0.000166178	0	0
Bbetaine_bin.7.fa.renamed_Bbetaine_bin.7.fa_scaffold_247_11	rank: A; arf:AR1Y2_1762 Osmosensitive K+ channel histidine kinase KdpD (db=kegg)	1	Bbetaine_bin.7.fa.renamed_Bbetaine_bin.7.fa_scaffold_247_11	0	0	0	0	0	0	0	0	0	0	0	0	0	4.61631e-05	4.28275e-05
Bbetaine_bin.7.fa.renamed_Bbetaine_bin.7.fa_scaffold_247_4	rank: A; swo:Swol_0427 (R)-2-hydroxyglutaryl-CoA dehydratase, beta subunit, putative (db=kegg)	1	Bbetaine_bin.7.fa.renamed_Bbetaine_bin.7.fa_scaffold_247_4	0	0	0	0	0	0	0	0	0	0	4.66334e-05	0	0	0	0
Bbetaine_bin.7.fa.renamed_Bbetaine_bin.7.fa_scaffold_2722_1	rank: A; cso:CLS_30360 pyruvate, phosphate dikinase; K01006 (db=kegg)	1	Bbetaine_bin.7.fa.renamed_Bbetaine_bin.7.fa_scaffold_2722_1	9.5068e-05	0.000125359	0.000165241	0.000169412	0.000141261	6.91471e-05	0.000178807	0.000154032	0.000250493	0.000183676	6.14158e-05	0.000156459	0.000383706	0.00018181	0.000199341
Bbetaine_bin.7.fa.renamed_Bbetaine_bin.7.fa_scaffold_2722_3	rank: A; rto:RTO_08080 Aspartyl aminopeptidase (db=kegg)	2	Bbetaine_bin.31.fa.renamed_Bbetaine_bin.31.fa_scaffold_5116_2, Bbetaine_bin.7.fa.renamed_Bbetaine_bin.7.fa_scaffold_2722_3	0.000134187	0.000235922	0.000248784	0.000573892	0.000332312	0.0001952	0.000244734	0.000289884	0.000176783	0.000276539	0	0.000252388	0.00011554	6.22113e-05	0.000346296
Bbetaine_bin.7.fa.renamed_Bbetaine_bin.7.fa_scaffold_284_11	rank: C; byl:A4V09_05310 hypothetical protein (db=kegg)	1	Bbetaine_bin.7.fa.renamed_Bbetaine_bin.7.fa_scaffold_284_11	0.000100694	0.000265555	0.000280032	0.00071775	0	0	0.000137737	0	0.000132659	0	0.000433668	0.000378785	0.000455183	0	0
Bbetaine_bin.7.fa.renamed_Bbetaine_bin.7.fa_scaffold_284_23	rank: A; blab:EYS05_00810 hypothetical protein (db=kegg)	1	Bbetaine_bin.7.fa.renamed_Bbetaine_bin.7.fa_scaffold_284_23	0	0	0	0	0	0	0	0	0	0	0	0	0.00011654	0	0
Bbetaine_bin.7.fa.renamed_Bbetaine_bin.7.fa_scaffold_284_24	rank: A; lacy:A4V08_27165 GGGtGRT protein (db=kegg)	2	Bbetaine_bin.7.fa.renamed_Bbetaine_bin.7.fa_scaffold_284_24, P74_bin.75.fa.renamed_P74_bin.75.fa_scaffold_46_87	0	0	0	0	0	0	4.2302e-05	0	0	0	5.32756e-05	5.81665e-05	3.99419e-05	0.000129038	7.98092e-05
Bbetaine_bin.7.fa.renamed_Bbetaine_bin.7.fa_scaffold_294_36	rank: C; hhw:NCTC503_00366 membrane dipeptidase; K01273 (db=kegg)	1	Bbetaine_bin.7.fa.renamed_Bbetaine_bin.7.fa_scaffold_294_36	0	0	0	0	0	0	4.42726e-05	0	0	0	0	0	0	0	0
Bbetaine_bin.7.fa.renamed_Bbetaine_bin.7.fa_scaffold_294_5	rank: C; rto:RTO_03340 hypothetical protein (db=kegg)	1	Bbetaine_bin.7.fa.renamed_Bbetaine_bin.7.fa_scaffold_294_5	0	0	0	0	0	0	0	0	0	0	0	0	2.89471e-05	0	0
Bbetaine_bin.7.fa.renamed_Bbetaine_bin.7.fa_scaffold_295_11	rank: A; cthd:CDO33_11940 alcohol dehydrogenase (db=kegg)	1	Bbetaine_bin.7.fa.renamed_Bbetaine_bin.7.fa_scaffold_295_11	0	0	0	0.000436983	0	0	0	0	0.000403828	0	0	5.76533e-05	0.000197947	8.5266e-05	0
Bbetaine_bin.7.fa.renamed_Bbetaine_bin.7.fa_scaffold_295_24	rank: A; rto:RTO_09100 Ribulose-5-phosphate 4-epimerase and related epimerases and aldolases; K01628 (db=kegg)	3	Bbetaine_bin.31.fa.renamed_Bbetaine_bin.31.fa_scaffold_266_28, Bbetaine_bin.7.fa.renamed_Bbetaine_bin.7.fa_scaffold_295_24, P74_bin.38.fa.renamed_P74_bin.38.fa_scaffold_1860_16	0.000463192	0.000122155	0.000257629	0.000132066	0.000688254	0.00040428	0.000316795	0.000450286	0.000122046	0.000715928	0.00015959	0.000261362	0.000119648	0.000322116	0.000358609
Bbetaine_bin.7.fa.renamed_Bbetaine_bin.7.fa_scaffold_295_6	rank: C; abao:BEQ56_02020 hypothetical protein; K10439 (db=kegg)	1	Bbetaine_bin.7.fa.renamed_Bbetaine_bin.7.fa_scaffold_295_6	0	0	0	8.68855e-05	0	0	0	0	0.00112411	0	0	0	0.000275506	0	0
Bbetaine_bin.7.fa.renamed_Bbetaine_bin.7.fa_scaffold_322_1	rank: A; rob:CK5_02980 branched-chain amino acid aminotransferase, group II; K00826 (db=kegg)	1	Bbetaine_bin.7.fa.renamed_Bbetaine_bin.7.fa_scaffold_322_1	9.38904e-05	0	0	0	0	0	0	0	0	0	0	0	0	0	0
Bbetaine_bin.7.fa.renamed_Bbetaine_bin.7.fa_scaffold_33_108	rank: C; cpy:Cphy_3801 NADH dehydrogenase (ubiquinone) 24 kDa subunit; K18330 (db=kegg)	1	Bbetaine_bin.7.fa.renamed_Bbetaine_bin.7.fa_scaffold_33_108	0	0	0	0.00018009	0	0	0	0	0	0	0	0	8.15783e-05	0	0
Bbetaine_bin.7.fa.renamed_Bbetaine_bin.7.fa_scaffold_33_110	rank: C; csh:Closa_3392 conserved hypothetical protein; K17992 (db=kegg)	1	Bbetaine_bin.7.fa.renamed_Bbetaine_bin.7.fa_scaffold_33_110	0	0	0	0	0	0	0	0.000270172	0	0	0	0	0.000107683	0	0
Bbetaine_bin.7.fa.renamed_Bbetaine_bin.7.fa_scaffold_33_111	rank: A; cpy:Cphy_3804 NADH dehydrogenase (quinone); K18331 (db=kegg)	1	Bbetaine_bin.7.fa.renamed_Bbetaine_bin.7.fa_scaffold_33_111	0	0	0	0.000149571	5.19655e-05	0	0	0	9.21487e-05	0	0	0	9.03384e-05	0	0
Bbetaine_bin.7.fa.renamed_Bbetaine_bin.7.fa_scaffold_33_112	rank: A; cct:CC1_10640 hydrogenases, Fe-only; K18332 (db=kegg)	1	Bbetaine_bin.7.fa.renamed_Bbetaine_bin.7.fa_scaffold_33_112	7.1751e-05	9.46126e-05	0.000299311	0.000460299	0.000106614	0.000156563	7.36098e-05	5.81264e-05	0.000283583	0.000166352	9.2705e-05	0	9.26707e-05	2.49488e-05	0
Bbetaine_bin.7.fa.renamed_Bbetaine_bin.7.fa_scaffold_33_119	rank: A; rto:RTO_04740 translation elongation factor 2 (EF-2/EF-G); K02355 (db=kegg)	1	Bbetaine_bin.7.fa.renamed_Bbetaine_bin.7.fa_scaffold_33_119	0	0	0	0	4.47564e-05	0	0	9.76054e-05	0	0.000139668	2.59449e-05	0	3.89029e-05	0	0
Bbetaine_bin.7.fa.renamed_Bbetaine_bin.7.fa_scaffold_33_125	rank: C; rto:RTO_04780 hypothetical protein (db=kegg)	1	Bbetaine_bin.7.fa.renamed_Bbetaine_bin.7.fa_scaffold_33_125	0.000295655	0	0.000411111	0.000632231	0.000439311	0	0	0.000239514	0	0.000456975	0.00050933	0.000139022	0.000190928	0.000205606	0.000381499
Bbetaine_bin.7.fa.renamed_Bbetaine_bin.7.fa_scaffold_33_126	rank: A; rto:RTO_26330 leucyl-tRNA synthetase; K01869 (db=kegg)	1	Bbetaine_bin.7.fa.renamed_Bbetaine_bin.7.fa_scaffold_33_126	0	0	0	3.6685e-05	0	0	0	0	0	0	0	0	0	0	0
Bbetaine_bin.7.fa.renamed_Bbetaine_bin.7.fa_scaffold_33_25	rank: C; ceu:A7L45_10960 multidrug transporter (db=kegg)	1	Bbetaine_bin.7.fa.renamed_Bbetaine_bin.7.fa_scaffold_33_25	0	0	0	0	0	0	0	0	0	0	0	0	0	0	4.8028e-05
Bbetaine_bin.7.fa.renamed_Bbetaine_bin.7.fa_scaffold_33_32	rank: C; rto:RTO_07600 hypothetical protein (db=kegg)	1	Bbetaine_bin.7.fa.renamed_Bbetaine_bin.7.fa_scaffold_33_32	0	0	0	0	0	0	0	0	0.000265317	0	0	0	6.50262e-05	0	0
Bbetaine_bin.7.fa.renamed_Bbetaine_bin.7.fa_scaffold_33_50	rank: A; cct:CC1_05170 Phosphoenolpyruvate carboxykinase (ATP); K01610 (db=kegg)	1	Bbetaine_bin.7.fa.renamed_Bbetaine_bin.7.fa_scaffold_33_50	7.36525e-05	9.712e-05	0.000102414	0.000104999	5.47199e-05	5.35707e-05	2.51869e-05	0.000119334	0.000242582	5.69201e-05	6.34412e-05	0	4.75633e-05	5.12199e-05	4.75189e-05
Bbetaine_bin.7.fa.renamed_Bbetaine_bin.7.fa_scaffold_33_79	rank: A; rob:CK5_30800 nicotinate-nucleotide--dimethylbenzimidazole phosphoribosyltransferase; K00768 (db=kegg)	1	Bbetaine_bin.7.fa.renamed_Bbetaine_bin.7.fa_scaffold_33_79	0	0	0	0	0	0	0	0	0	0	0	0	0	0	3.80959e-05
Bbetaine_bin.7.fa.renamed_Bbetaine_bin.7.fa_scaffold_333_15	rank: A; cpor:BED41_04040 hypothetical protein (db=kegg)	1	Bbetaine_bin.7.fa.renamed_Bbetaine_bin.7.fa_scaffold_333_15	0	0	4.76699e-05	4.88731e-05	0	0	0	0	0.000135495	0	0	0	4.42777e-05	0	0
Bbetaine_bin.7.fa.renamed_Bbetaine_bin.7.fa_scaffold_370_11	rank: A; bhan:CGC63_11480 nifJ; pyruvate:ferredoxin (flavodoxin) oxidoreductase; K03737 (db=kegg)	3	Bbetaine_bin.7.fa.renamed_Bbetaine_bin.7.fa_scaffold_370_11, Choline_bin.11.fa.renamed_Choline_bin.11.fa_scaffold_884_4, Choline_bin.21.fa.renamed_Choline_bin.21.fa_scaffold_672_8	0.000106165	9.33276e-05	9.84153e-05	0.000227023	7.88747e-05	0	6.05084e-05	0.000229348	0.000349665	5.46974e-05	0.000121928	4.99205e-05	0.000331368	3.69148e-05	5.70791e-05
[truncated: 6,828 more rows]

## Sheet: Tab2
Tab 2: Microcosm metabolite concentration (uM) determined by NMR.
[truncated: 33 more rows]

[truncated: 1 more sheets: Tab3]
