# Supplementary material for: Targeted curation of the gut microbial gene content modulating human cardiovascular disease
Source: mBio. 2023 Sep 11;14(5):e01511-23. doi: 10.1128/mbio.01511-23 (PMC10653893; doi:10.1128/mbio.01511-23)
Supplement: Data S4 — MAGICdb entries, paired to Data S2. [file mbio.01511-23-s0004.txt]

>Bbetaine_scaffold_139_0134
ATGATTCGTAACAGTTTAACTGATGTGTTTTTTACAAAGGATGATGTTGAAAATCTGCATGAGGGTGTTTTACGCGTTTTAAGCGAAGTTGGGGTTAAAATTGAGAATGATGAAGCGCTTGAAATTTTTAAACAGTATGGCGCGAGGGTAGAGGACGGTACGGTTTATATTGGGGAGGCTCTTTTGAACAAAGCACTGGAAACCGTTCCAGCAAACTTTGAACTGCAGGGCTTTGACCGCACAGTACAGGTCGGCCTCGACCACGACCCGGTGGTTATCCCGACAAACGGCACACCGCTGGTACTCAATTTTGACGGTTCTTATTCGGATACCAACACCGATGATTTAGTCAATTTTTACAAGCTCATCGACACCTCGGATGTGATGCAGGTCACCAGCGAGATCGCTGTGGACGTACCGGGTCTTGATAAAACGAAGGATTCGCTGCTGGCGCAGACGGCGCTGCTGATGAAATACAGCCGCAAGCCCATCTACAATATTCTGGGCGCAACCATCCACAACTACAAAAAAGGCAGCGTAGCCCAGGGTGTGCGCGAGAATATTCAGTTTGCCAAAAAATATTATGGCTATGATGACAAATATGTTATTTACAGCGGCACCTGCGTCATCTCACCACTGGGTGTTGGCTGGGAGGCCATGGATCATTTTATGGGCTTCATTAAGGAGAACCAGCCCATCAGCATTACGGCCTGCTCCATGACGAACCTGACCGCTCCGGGCTCTCTGTATGGATCGGTTGTAGAGGATGCGGCGGCGATTTTATCCATTGTGGTTTTATCCCAGCTCATGAATCCGGGCCTTCCGGTATTATATACCAGTCTTTCCTCCATGTCGGATATGCGCTATGTGCAGCTGTGCATGGGCGCGCCGGAATTTGCTTTGATCACACTGGGACACATTGCCCTGGCAAATTTCTATAAAATTCCGGTACGTGTCGGCGGCGCTCTGGGGGATGCCTTTAAGGCCGATTACCAGGCGGGTGTCGAATCCTTTGTAGGGCTGATGGCGCCGATGCTGAGCCAGGCGGCGATGATACCTCACGGCTGCGGCACAATGGGCAGCTTTAATCTGACCAGCTATGAAAAATTCATCATGGATGAAGAAACCATCCGCTATCTCATGCGTCTGCGCAGGGGCTTTGAAGTGTCAGACAAGCGGAAGGAAAAAGCGCTGAAGGATATCACCAAGGTAGGTCCAAGAGGAAACTTTCTGGGAGGACGTACCCCTAAGGAATACCGGGAAGATAACTATCTGGCCTCCGAGGTGTTTAACCGCAAGGGCTGCAAGGAGAACACCCGCGAAGAGCAGGGCGATATCCGGGATCGCGCCAAAAAGGCCTATGATGCCCGCATGGAGGCTTATGAGCTGCCGGATACCACGCTGGAACAAAAGAAGCTGTTGAACACTGAGCTGCCGGAACAATATAAATTTGACCTTTAG
>Bbetaine_scaffold_139_0219
ATGTATAAACGGAATTTTACTAGAAGCTTTGTCACACAGGAATCCATTGAACTCATCCATGAAAAATCACTGTATTTATTAAAGAATAAGGGGATACGGTTTTGCTCGGAGGAGCTGCTTAAGATGTTTCGGGAAAAAGGGTTTAAGGTTGACGGCGAGCTTGTCTATATAACAGAGGAACAGGTCGACGACGCCCTGGCCTCCTGCCCGAGAAATTTTGATTATGTGTCCAGAGGACACAGGCACCGTGTTGGAACAACCCAGAAAAAAACCATTGGACAGTCCTCTCTCGGGCCGGTCAATGTGCTTAAGGAGGGTGAACACCGCCCGGCTGCCGCGGAAGATTTTGTCAATTTTGTGAAGCTGTTTCAGACAAGCGACGTGATCGACGTGATTGACTGTGAGCTGCTGCACCCAAATGATGTGCCGGCCCAGTACAAAACGGATTTTATGACACTGACGCCCATGATCTACAGTGACAAGCCGCTGGCAGGACTGAACGGAAGCCGTGAAACCTGCCGCAGAGCTATCCAGCTGGCTAAAGAATTCAATGATATTCACGACCAGGTGCTTATGTCAACCTTAATCACCAGTGCGCCGCCATTCACCTGGGACCGCCTGATGTGTGAAACCATCATCGAATACGCAAAAAACGGACAGTGCAGCTGCATCGCAGGCGTTGGCCTTGCGGGACTGACGGCGCCGCCGTCTCTGTCAGGCGCTATTATCCAGAATAATACTGAGCGCCTTGCGGGCATTGTGGCCACACAGGTGGTAAACCCCGGCGCGCCAGTGATCTATCAGTTCTGCGCTCTGGAAACAGACCTTCGCTACTCGCTCTGTGTCTGCGGCGGAGCGGAAACCAGCGTGGAATGGTTTGTCGAAAATGAGCTTGCCAATTTTTACGGCCTTCCCAAGAGATCCCACGGCTGTCTGTCAGACGCCAAGGAGGACGACTACCAGTCCGGCAGGGAATCCACCATGGTTGGCCTTTCAGCCTTAATGTGCGAGCCGGAGCTGGTCTACATGCTGGCCGGAATCATGGATTCCTTTAATACGCTGGGCTATGAAAAATTTATGATGGATGAGGACACCTATAAAATCTGCGGTCGTTTCCTGAGAGGCGTCGAGTTTAAGGAAGAAAACCTCTATATGGATAAAATGGAAAAAATCGAGCACTCTGCCAATTATCTGGCCAGAACCTCCAAGATTTACCGCAACGATTTTGTCTTCCCTGAAATCGCTAACCGGAAGGCTTACTCAAACTGGAAAAAGGAAGACGACGCCATCAGCGTGCAGGAGCGCGCGACCCTGGCCTGGAAAAAACGGCTGGAAGAATATGTGCCACTGGAACTGGACAAAAAACAGCAGAAAATGGTCGAAGAGCTGCTGCCAAAGGAATGGATTTTATAG
>Bbetaine_scaffold_139_0224
ATGAAAAATTACGAAAAATATATTTCTAAATCAGCAATTGAAAAAATTCATGAAAAATCTCTGTACATTCTTGAAAACATTGGTGTCCAGGTCGAACATGACAAAGCCTGCGCCCTTTTAAAACAGCATGGCGCCCAGGTGGAAGGCCATCTTGTCAGGCTCAGCGCTGAAATGGTTGATGCCGCACTGGCTCTGGCAAAACCAACCTTTGATCTATATTCCAGTACATTGGACAAACCTCTTACCGTTGGCGGCGGCAGCTCGCTGGTTGGCCCAGCCTCCAGCAACATCTATATCAATGATGACGGCTATATCCGGAAAATGGATGACCATGATGTTATCCGGCAGTTTAAGCTCTCTGACACCAGCCCAGTCACTGACTTTAACTCCATTAACTTTACCGTCGATCATACACATATGTCAGATGACCAGCTAAAATACGGCAATATGGTAACCGCGTTAAAATACAGCCATAAGCCCGCCTGTACTGCACGTCCAAACATGTTTAACGTGCCTGAGGAACAGATTTATTCAGAATATAAACGGGGCGTCGATCTTTTTAAAGCTTTTGAAGGGATTGAGGGAAATGAGAAAATTGTACATGTAGGTCTCATGAACACGCTTACGCCCCTCGCGCTGCACGGCGGACAGATCGACATGGCCTATGCTATCTGCGAGGCCGGCCAGGCCATCTGGCTGGCGCCCTGCGGTATGCCGCTGATGACTGCCCCTGCCTCCATTGCAGGGATGATGGCCATGACCAATGCTGAGGTGCTTATGGGCTATGTTCTCTGCAAGCTCATCAACCCTGACTGCGCATTTATTTACGGCAATACCTCAGGCTCCACCGACATGCGGGCCGTTCAGCTGACGATCGGTACACCCGAAACCGCACTCGTCTGCTATGTGACGGCTGGTCTGGCAGATTATTACCACCTTCCCTTCCGCACCGGCGGCGGTCTGAGTGATGCAAAGGACTGTGATATTCAGGCAGGGATGGAATCAATGATGATGATTGAAGCCTCTGTTGACTGCGGCGCTGATTTTATTCATCACGGCTGCGGCACCATCGGCGCCTTCAATGTGATCAGCTTTGAGAAATTCCTGATGGATGAAGAAGCCTACACTATGGCATGGCGGATGCAGCGCGGTGTCAACTGTGAGGACAAGCTCTTTTTAATGAAAGACATTGAAAAAACAGGGCCACGCGGCACCTTCCTTTCCGGCAGAACCCCTAAAACCTATCGTCAGGAATTCTTCATGTCAAAATATATGAATAAAGAAGACCCTAATCAGTGGCAGAATGCCGGCTCAAAATCTGTGCGTTCTGTCTTGAAGGAAGCCGTTGAAACGCGTATCGCAGCGTATACCGCACCGGATATCTCAGGCGATCGGCTGAAAATTATAGAAGCCTATCTGCCGGATTCCTACAAAGAATCAATTTAG
>Bbetaine_scaffold_181_0117
ATGCGACCGGAATTACGATATTTAAGCAATAAGGATCTGGAATACGTTCATAATCTGGCTCTGGAGCTTCTGGAGGACATGGGCATCGAGCTTTGCGCCGAGGAAGCCAGAGATTATTTCAGGCAGGCAGGCGCCACCGTTGAGGGTGAGATTGTCAAAATCCCAAGAAAGATTATTGAGGACGCCCTGAAAACAGTGCCCAAGCGGGACGCTTTTACCCTTTATGGCAGAGACCCGAAGAACGACGTCAAGGTTAATGAAGCACTGCCCTCACTGGCAGCCATGACCATGGCTACCTCGGTCATTGACCCCCACACCAGGGAAAAGCGCCCGGCAACTGACCAGGATTTGACCGACCTGACAAAGCTCCTCGAGATCATGGACAATGTGAGCATTGCCAGCGGCCTGATCACACCTCAGGACGTACCATTGGAGAGCTCAGACTGGTATACCTGGGCGGGTACCATTAAAAATACCACCAAGCACATTACCGGCGGGGCTGTCGGCAAGGAGGGCGTGCGCGACGCTGTGGAAATGGCGCAGCTGGCTCTGGGCGGCGACATCGCCTTTGAGGACCGCCCGTTTATTTCTTTCTGGGTGCTGACCTCGCCGCCGATGAAGCTGGATGAAAATCCTCTGAATGTTCTTATGGAGGCCAGCCGCCTGAACGCGCCGTCGGTCATCAGCTCTGGCGGTATCCTGGGGATTTCCTCGCCCATTACCATCGAGAGCGCCATCATCCACACCCACGCGGAAACCCTGGCAGGCATCGCCCTGACCCAGCTGGTGCGTCCGGGCGTATCGGTGCTCTACTCCAGCTATGTCCGCAGCATGGATATGCAGACCATGAGCGTGTCCATGTCCTCGCCAGAGACTGCCATCATGAAGAGCATCATGGCCGAGCTGGGCCGCTATCTGGACCTGCCGACCAAAATGCCCACCAACCTGCGTGACGCCAAGCTCCTCGACGCCCAGGCAGGCTTTGAAACTGGTATGGTGGGAACCGTCGGCGCTCTCACCACTGATTTTCTGGTGTCCATGCAGCTGGATATCGATCTGGTGGTCGACTACGCAGACCTGCCCTACTCCAATGAATGCATGTCTCAGCTCAGACGCCTGGTGCGCGGCCTGGAT
>Bbetaine_scaffold_1_0023
ATGAGACTGGAGATTGGAAATTTCTATGTACAGGATATCGCATTCGGAGAGACCCTGGCATATTGCGACGGAGTCCTGTCAATTAATAAGCAGGAGGCTTTGGACTATATCAAAGAAGATGACAGGATCACCGAGGCTGACCTTTACATAGCAAAGCCAGGAGACAAGATCCGCATGTGCCCGGTAAAAGAAGCAATCGAGCCACGCATAAGACCGGATGGGAGGAGCGTGTTTCCTGGGTATACAGGAGAACTTAAGCCTGCCGGGGATGGCGTGACATATGCACTTAAGAACGCAAGCGTCCTGGTTGTGGGTAAGCATTGGGGAGGCTTCCAGGATGGCGTGATCGACATGAGCGGAGAGGGACAGAAGTACACCCTGTTCGGAGAACTGAATAATATCGTACTGGTAGCGGATACGAATGAGACGTTTGAGCATAGAGAGCAACAGAAGAAGAACGACGCCTTAAGACGGGCCGGACACAGGCTGGCGGAGTATATTGCCTCCTGCGTCAAAGAACTGGAGCCAGATGAAATGGAAGTGTTTGAACTGGAGCCTATGATCAAGAGGGACGCGGAAACGGAGAAACTTCCTTCCGTCGTGTACGTGATGCAGCCCCAGTCCCAAATGGAAGAGATGGGATATAACGACCTGGCTTACGGGTGGGATATGAATCATGTTGTCCCTACGGTTATGCACCCCAACGAGATTCTGGATGGCGCAATGGTTTCCGGAAGTTTCATGCCAGTATCTTCCAAATGGTCGACCTATGATTTCCAAAATTGTCCGAATATCAAGGCGCTGTACAGAGAACATGGGAAAACCATCAACTTCCTGGGTGTCATTATGTCCAATCTGAATGTAGCGCTGGAGCAGAAGGAGCGCTCTGCCCTGTTCGTGGCCCAGATCGCGAAGAGCCTGGGAGCGGACGGCGCCGTAGTAGCAGAAGAAGGCTATGGCAATCCGGACGCAGACTTTATCGGCTGCTATGTGGCGTTGGAAGACGCAGGAATCAAGACGGTGGGTATCACCAATGAATGTACCGGACGTGACGGACAGTCCCAGCCACTGGTGACATTAGATGAGAAATGCGACGCGATCGTCTCCTGCGGCAATGTATCAGAACTGATTGAACTGCCTCCGATGGAGACGGTGCTGGGCGAACTGGAAGCCCTGGGAAGAGACGGCTTATCTGGCGGATGGGCCAATGACGAGATATTAGGGCCATCGGTGAGGCCGGACGGCTCGATTATTATGGAAAATAACTCGATGTTCTGCGGAGACCGGGTGTGCGGCTGGTCGCCAAAGACGATGAAAGAATTCTAG
>Bbetaine_scaffold_202_0067
ATGGAACTTGAAAAACTGTTTTTACAGGCTAAGGATGTTGAATTTATTCACGAACAGTCTGCAAAATTACTGAAGGAAACCGGCTGCGTGTTCGAGGATGACCGCGCGGTTGAAATTTTCAAAAAACACGGCGCCACTGTGGATGGCTATACCGTTCATTTTACCGATGAGCTCATTGCCAAAGGCCTGTCTACCGTCAGCCAGGAATTTGATATTCTGCGCCCGGACGGCACTAGCTATCACATGGGCGGGGGAAGCCTCACCATGGCCACAGCCGGCAGCCCGCCGTACGTGATGGAAAACGGTGAGTTCCGTTTTGCCGAAATGCACGACTATGTCGATATCTGCAAGCTGGTACAGACCAGTGACTGTATTGACATGACCCATCTTCTGCTCTGCGATACCTATGACGTCCCGAGAGAAGACCGCTCCTACAACATGGCCGCCGCGCTGCTGAACTATACAACCCTGCCGATTTCGCTGACGGCGCTGGCAACCAAGCTGCACGATTCCGGGACTGTTGCCACTAATGTGGTTAAAATGATACAGGATTTCGTAGATGTCCATGACAAATATGTGGCGGTTGGCTGTATTAGTCCGATCTCGCCGCTGGCATGGGTCAAGGATAGTCTGGACGCCATGTTTGCCTACTGCGAGCTGAACCAGCCCATGCAGCTGGCTACCTGCTCACTGCCGGTGCTCACAAGCCCGGCCTCCATTCTGGGCACCATTATCCAGAACAACGCAGAGCTGCTGGCCGTCACCGTGCTCATCCAGCTCATCAAACCGGGCCTGCCGATTTTCTACGGCAGCACCTCCACTTCCACGAACCTGAGAGCAGTATCCATGGCTCTGGGCAACACCGAAACAGCCCTGATCTCGCTGGCGAGCGCCGCCATGGCCAAATATTACAGAATGCCGTTCAGAACCTCCGGCGCCCTCAACGACGCCATTGATGTTGACTACCAGGCAGGGGTCGAATCCACCCTTAACCTGATGAGCGGCACCCTCAGCGGCACAGACCTGATTTTCTTCAGCTGTGGCATGCTCAGTGGCTTTAATGTCAGCTCGCTGGAAAAATATGTGGCGGACGAACAGCTCATCAAGATGCTGAAACGTATGACCCAGGGGATTGCCATTGACTACAATAAAGATTATACTAAAGAGATCAGCAAGGTCGGCCCGAGAGGCAACTTTATGTCTGGCCGTACCCCCAAAGAATACCGCAATGAGCACTATGTGCCCGATCTGTTTGTGAAGGTAGACTATAACACCTGGCAGACAGAGGATAAAAAATCCGTTAAAGAAAAGGCATCCGAAAAGGTAGCTGAACGCCTGGCTGCCTACCAGGAACCGGAAAAAACAACGGAACAGATGAAAGTTATTGAAAAATATTTAATTAAGTAA
>Bbetaine_scaffold_213_0028
ATGTCCTATTTCAATAGAGAATTCAAAGTATTGAGCCGTGAACAACTGGAACGGGTCCATGCTCTGACGCTGGACATCCTGCGGGTCAAGGGCGTGTTGTTCCATTCGGAAGTTGCCCGTGACATCCTCGCGGCACACGGTGCGAAAGTGGACGGAGCGTGTGTCACATTCCCGGCCTCCCTTGTGGAGCGTTGCCTTTCGCAATGCCCGGCCGGTTTTGTGTGGCGTGCCCGTGATCCACAAAAAAGCATTTATACGGGAGAAGGGCAGACGGATGTATTCGTCATGCAGGATCATGGCCCGGTCTATGTGCAGGAGCGCCACGGTGAACGCCGTCATGGGACCATGCAGGATGTAATCAATTTTTATAAGCTCGGGCAGACCAGCCGGGTCAATGCCATCGTCGGTCAATGTACCGTCGACCCCCATGAGGTGGATGGACCCAACAAGCATCTGCTCGTCACCCATCAGCTTCTCAGGCATACCGACAAGCCGATCATGTCGTGGCCGGTAGCGACCATTGGAGAGAACGAAAAGGTCTTCAAGATGATCGAAATGGTCATGGGTGAGGGCTACCTCGCTTCCCACTATTTCGTTACGGCTTCCGTGTGCGCCCTTTCGCCGCTTCAGTACGCACAGGAGTCAGCCGACACCATCATAGCCTACGCCCGTGCCAACCAGCCTGTTACCGTGCTCACCGCTCCGATGACAGGAGTGAGCACGCCCATCAGTGACATTGGCGCTCTTGTCGCCCAGAATGCCGAACTCCTTGCGGGCATTGTCCTTGCGCAACTTGTGCAGCCCGGTGTTCCCGTTATCTACGGGACTGCCACATATGCCGCCGACATGCGCTCCGGGGCATTCATCACCGGTTCCCCCCTTTCCAACCTTATTGATCGCGCCGCGCTGCAGCTTGCCCAGTCGCTTTACCATATGCCCACCCGTACCCTCGCGGGCAATACCGACGCCAAGGTGCCGGATATCCAAGCCGGATATGAGACAATGCAGAACTATATCCAGCTGCTCATGGGTGGCACCCATATGATTAATGAATGCCTTGGCATTCTTGATGGCATGATGACGGTATCTTATGAGAAATACATTATTGACGAGGAAATGCTGCGTCGTGTTGGCTGTATGATGCGGGGACTTGACACCAGTGAGGCTTCTTTTGACATGGGTGTGCTCCTCGAAACGCCGCATATGGAGCCTTTCCTGATGCACGAATCGACCCTCGCCGCCTGTTCCGGGCAATGGCAGCCTGATGTGGCTTGCTGGAGCAACTACGATACATGGTTTGCGGAAGGTTGCCCTTCCATTCTGGATAGGGCTGCGGAAAAATGCCGCGAGCGCCTGGAGTCCGCCCCTGACGATCTCCTGACCCCAAAGCTCAATCAGGAGCTTTCCGCATTTGCGGAGGCAACTGTTTAA
>Bbetaine_scaffold_238_0038
ATGTTAAAAGGCAATTTATTTACTACATTTTATTCAAAGGATGATATCGAACTGATTCACGAAAGTGTGCTGAGAGTATTCAATGAAGTAGGCGTTAAGTTTGAATATGAGGAAGCACTGGAACTTTTCAAAAAACACGGCGCACGGGTTGAAGGGGACCTGGTATTCATTCCGGAAGAATTACTCAATAAAGCACTGAGCACCATTCCAGAATCATTTGAAATCGTTGGACCAGAAAGCAAACTGGAAATCGGGATTGGCAAGGGTTTGGTGGTTGCACCGACCAACGGCTGCCCGAATTTGGAAGACTGGGACGGAAACTATCGCCAGACCAACGCAGACGACCTGGAAAACTTCTACAAAATCATTAACACCAGTGATGTTTACGGCATTTCCAGCCAGGTTGCCGCGGATATTCCAGGCTTTGAAAACTGCCCGACCGAATCTGCGCTGGCGCAGATGGCCATGATGGCGAAATACTCCAGAAAGCCCATGTACAATATCTTAGGGATCACCCCTCACAACTACAAACGCGGCAATGCCCGAGAAGGCGCCCGTGAATGTGTTCAGCTGATCAAGAAATACATGGATAACTTCGATGATTATGTCTGCTACTCCGGTATGTGCGTGCTGCCGCCGTTGACAGTAGGGACAGATGCGCTGGAACATTACTTCGCTTTCGCCGAAGAAAAACAGCCGATCACCATTACCACCTGCTCCATGACCAATATGACCGCGCCACCGTCACTGATGGGCTCCATCGTTGCCGACTTCGCCAACATGCTGGCCGTTGCGGTCATGATCCAGCTGATCGAACCGGGTTTACCGGTGATCTTAAGCCCGTTCTCATCCGTTTCCGATATGCGTGAAGTCCGTCTGATGACCGGCGCACCGGAATTCCTGATGATCATGTCCGGCCACATCGCCATGGGCGATTTCTACCGGATTCCGGTACGCTGCTCCGGCGCTCTGGCCGATGGCTTCACCTATGACTACCAGGCCGGCGTTGAAAGTACCCTGGGCGCATTGGCCGTCTCCCTGTCCAATGCCTGTATCCTACCCCATGCTTCCGGCGACTTATCAAATTTTAACCTGTTAAGCTTCCCGAAATTCATGATGGACGAAGAAATGCTGCGCTACATGAAGCGTCTCCACGATGGTGTTGCCATTTCCGAAAAGAAAGCCAATGTTGAGCTGATCAAGAAGGTTGGGCCACGCGGCGTTTACCTGAAGGGCAGAACACCAAAGGACTACCGCGAAGAAACCTACCTCACCAGCCCAGTTTTCAACAGAGGCACCTGCAACGAAGAAGGCCGCGCAGCAACACCACCGATCCAGGAACGCGCTTACAAGGTATACAAAGAAAGAATCGAAAGCTTCGAATTACCGGATATGACCCAGGCTCAGAAGGACCTGCTGAACGAACACCTTCCGGAAAAATTCAAGATCAAATAA
>Bbetaine_scaffold_2678_0003
ATGAGCAATCTGAGCCCTGACTTTGTACTACCCGAAAATTTTTGCGCTAACCCGCAAGAGGCGTGGACCATTCCTGCCCGTTTTTATACCGATCAGAACGCCTTTGAACACGAAAAAGAGAACGTCTTCGCCAAAAGCTGGATTTGCGTCGCTCATAGCAGCGAACTGGCGAATGCCAATGATTATGTGACGCGTGAGATCATTGGCGAAAGCATCGTGCTGGTACGTGGTCGTGATAAGGTTTTGCGCGCGTTCTATAACGTGTGTCCGCACCGTGGTCATCAGTTGTTGAGCGGTGAAGGAAAAGCAAAAAATGTGATTACATGCCCGTATCACGCATGGGCATTCAAACTCGATGGCAACCTGGCCCATGCGCGTAACTGCGAAAACGTCGCCAATTTCGATAGCGACAAAGCGCAACTGGTTCCGGTGCGTCTGGAAGAATATGCCGGATTCGTCTTCATCAACATGGACCCCAACGCCACCAGCGTAGAAGATCAGTTACCAGGTCTGGGCGCAAAAGTGCTGGAAGCCTGCCCGGAAGTCCACGATCTGAAACTGGCGGCCCGCTTTACCACCCTCACGCCTGCCAACTGGAAGAACATTGTCGATAACTATCTCGAGTGCTATCACTGTGGTCCGGCGCATCCAGGTTTCTCCGACTCCGTTCAGGTTGATCGTTACTGGCACACCATGCACGGTAACTGGACGCTGCAATACGGTTTCGCCAAACCGTCCGAACAGTCTTTCAAATTCGAAGAGGGCACGGATGCGGCATTCCACGGTTTCTGGCTGTGGCCGTGCACGATGCTGAACGTCACCCCGATCAAAGGGATGATGACGGTCATTTATGAATTCCCGGTGGATTCTGAAACTACCCTGCAAAACTACGATATTTACTTCACCAATGAAGAGTTAACCGACGAGCAAAAATCGCTGATTGAGTGGTATCGCGATGTGTTCCGTCCGGAAGATTTACGTCTGGTTGAAAGCGTACAGAAAGGGCTGAAATCGCGTGGCTATCGTGGTCAAGGGCGCATCATGGCCGACAGTAGCGGTAGCGGAATTTCCGAACATGGTATCGCCCACTTCCATAATCTGCTGGCGCAGGTGTTTAAGGACTAA
>Bbetaine_scaffold_274_0062
ATGAAATTAAATTATTCAATTGGAACAGACGAAGAGGTGCAGCGTATTCACGAGACAAGTCTGAAGATCTTATCTGAGGTGGGCGTGTCCTTTCGGTGTGAAGCGGCATTTGATATTTTCAGAAAACACGGGGCCAGGGTTGAGAACGGAATTGTCCATATGGATGAAAAGCTTGTTGAGAGGGCACTGTCCACTTTGCCAAAGACCTATGACTGGTATGACCGGCTGGGGAACAAGATTACCATCGGCAATAAGATTACGCATAATGCGCCGTCCTATGGACCGATGTATGTCTGCCAGAATGGGAAGTACGAGCTGTCGAACCATAAACATCTGGTCAATTTTCACAAGCTGCATGAGACAAGTAAGGTCATTGATATCTCAAACCCGAATGTCATTGACGTGTCCTATGTTCATGGAGAGGCAAGGGAAAAGTACCGTTTGGGCATTGCCCTGAAATACTGCCAGAAGCCTCTGATGGGTCTGGTGGAAGGCAAAGCTGTCGCGACAGAGAGCCTTGAGACAATGTGCCGTTTTTATGGACTGGAGGATGTCAGAAGACAGATCATCGCAACCGGGCTTATCGACACGATGGGGCCGATGCAGATGTCCACAGCAATGTCTGAGGCTCTGATCACATACGCCGAGCTGGGGCAGGCGGTAATTATCTGCGCGGGGCAGACCTTTGGCGTTACCACGCCGCAGTCCATGGCCGGTGTCTATGCTCTGGGCAATGCGATGATTCTGGCAGCTATGGTTTTAGCGCAGCTTGCTCATCCTGGCACGCCGGTTGTCTACTGCGGGAAGTTTGACTCGTCGGATATGCGGCTGCGTTCGGCAGCGGCCTATGGGGGAATAGAGGCCATGCTTGCTTGCGCCACCTCCAGAAGAATGGCTGACTTTTACGGTGTGCCGCTGCACAGCGGCACGAGCAATACGGATTCTAAGCTTATGGATTACCAGGCAGGGGCTGAGTCATTTATGAATCTTTTGACCGCTTATCTGCTGAAGGTTGAATGCCAGGTACATGCCTGCGGATTGCTGGACTCTATGAACTCCATCGGCTATGAGAAGTTTATTCTGGACGAAGAAAAAATAGAATCTTTGAAGCATCTGATAAAGGGGTATGAGATTGATGACTCGACGATTATGTTTGATTCGATTTTAAGGACAGGGCCGACGGGACAGCATTTTGAAAGAACTCAGAAGTCCTACCGGAGAGATTTTATTATGCCAAAGCTTTCGATCCGTGACAACCACAACAGCTGGATGCAGGCAGGTTGTCCATCTGCTGAGTCGCTGGCCACAAAGGAATGGCTGCGGCGGCTGGAGGAATACACAATGCCTGATATGTCCGGGGAGCAGGCAAAAATTCTTGACACGCTCATCCCCGAAGAATACCGTTAA
>Bbetaine_scaffold_274_0065
ATGAAGTTAAACTATTCAATAGGAACAGACCAGGAAATTGAGAGAATTCACGAGGAGAGCCTGAAAATTTTATCGGAGGTCGGCGTGGTTTTTCACTGCGAGGAGGCCATTGATATTTTCAGGAATTATGGCGCGAAGGTCGAGAATGATATTGTCTACATCGACAAAAAAATGGTCGATGAAGCCCTTGCGTCAGTACCGCGTACCTTTGACTGGTATGGGCGTGACGGTGATAAGATCACTGTGGGTGATGGAAAAACAAAAAATGTTCCAGCCTATGGGCCCATTTATGTCTTAAAGGAAGGCAGATATGAAAAGGCAAGCCATGAGCATCTGGTAAATTTTCACAAACTCCATGAAACCAGTAAAATAATGGATGTGTCAAATCCAAATGTCATTGACGTATCTTACATTCCGCCAGATATCAGGGAAAAATACCGTCTTGGAGTAGCTCTTGAGTACTGTACCAAACCGATGATGGGACTGGTTGAGGGAAAAGAGGTAGCAGAAGAAAGTCTTGAAATGATGCGCCGTTTTTATGGTGTGGAACACCTGAGTGATAAGATCATCGCTGCCGGTTTAATTGACACAATGGGACCGATGCGTCTCTCAACTTCGATGGCGGAGGCTCTGATCACCTACTCGCGCAGCGGGCAGGCGCTGATTATCTGCAGCGGACAGACCCTCGGTATTACTGCACCGCAGTCGATGGCGGGCACCTTCATCTTAGGTAATGCCATGATCCTGGCATCCATTGTGCTGTCACAGATTGTGCGGCCGGGGACACCGGTAGTCTATTGCGGAAAGTTTGATTCCGCCGACATGCGTCTGTCCTCCGGGGCGGCCTACGGAGGTATTGAAAGCCTTTGGAGCGCGGCGACCTCGGCTCGGATGGCCCGTTATTATCATGTACCTTTACACACCGGCGCAGGCAATACAGACTCCAAACTCATGGACTACCAGGCCGGTGCAGAGACCTTTATGAACCTGTTTTCAGCCTACGCACTGGATACGGATTGCCTTGTGCACGCCTGCGGTACGCTGGACTCCTTTAATTCCATTGGCTATGAAAAATATATCTTAGACGAAGAAAAGATTGAATCACTGGAGCATCTGAAGCAGGGGTACGAGGTTAATGAAAAAACTGTGATGTTTGACTCCATCAAAAAGACCGGCCCCTCCGGACAGCATTTTGAGCGGACACAAAAATCTTACCGTACGGACTTTATCATGCCGAAGCTTTCGATTCGGGATAATCATAACAGCTGGATACAGGCCGGCTGTCCGTCGTCGGAATCGCTGGCGACGGAGGTTTGGAAGAAACGTCTGGATGAGTATGTTAAGCCTGACTTTAACAAGGAGCAGAGAAGTATTCTGGAGGACCTGCTGCCTGAAAAATACCGTTAA
>Bbetaine_scaffold_274_0080
ATGTTACGCAAAAACGCTTATGACTTGTTTCTGAGTTTGGATGATGTCGAAAAAATCCACGAGAGTACCCTTCGCGTCTTAAAGGAAGTCGGTGTAGAATTCAAGCACGAAGAAGTGCTGGATGTCTTTAAAAAACACGGTGCACGTGTCGAGAACTCAATCGTCTATCTCGATGAGGATATAATTAATAATGCACTGCAAACCGTGCCAAAGAGCTTTGAACTCCATGGCCGCGCTGGTTTCTCCACCATTTCTGTGGATGGCGCCCCGGTCATCACCACCGCCGGCGGGCCTCCCCAGCTGGTACATGAGGACGACTCGATCCGCGATTCTACCCTTGAGGATGTCATCAAATTTTACAAGCTCATCGAGTCCAGTGATGTTATCGATGTTACCCGTATCGTATCCTCGGATACCGCGGATCTTGACCGCAACTCTGAAAATCTCTTTAATCCGCAGCAGGCATTGCTGCTAAAATACAATACCAAACCTGTTTACGGAACCATTGTCAACAGTAACCATACCCGGGGTAAGAGCATCCGCCAGGGCACCCGCGATTCTATCCAGCTCATTAAAAAATTCTATGATGTGTGGGACAAAAATATTATTCTGACTGACCACTGCTGTATTTCTCCTCTTTCTGTCGGCAGTGAGGTTCTGGAAAATATGCTGGCGATGCTGGATGAAGACCAGATTGTCCAGTTCACAGTCTGCTCCATGACCAATCTTACCTCCCCCCCAAGCATTATGGGAACCGTTGTGCAGGATAACGCAACGCTGCTGGCCGCCATGGTCTTCACGCAGCTTGTAAAACCCGGAACCCCGACCATTTACCGTACTTTAAGCGCCCCGACTGATATGCGTGAGGTCAAGCTGGCAATCGGCAGCCCTGAAAATACCCTTCTCGGCTTTGCCGGTATCGCCATGGCCCGCTACTACGGTGTGCCGGTAGGCTCTGGCGGCGGTCTTTCCGACTCCCTCACTGTTGATTATCAGGCAGGCGCAGAAACCATGATGACCCTTCTGCCAACCTACCTGGGCAATGCAGACTTTGTTTCTCACTCTGTCGGTACCCTCGGCTCCTTTAACCTCGGTAGTTTTGAAAAGCTGGTGCTGGATGAAGAGGTTGTCTCCATGCTGAAACGCCTCTACGAAGGCATCGCCATTTCCGACAAAAAGGACGGCGTTGACCTTATGCTTAAAGTCGGCCCGCGCGGCAACTACCTCAAAGGCAGAACACCAAAGGACTACCGTGAAGAACACTACCTGCCGAAGTACTTTAATAAACAGGGTGACAAGCTGGCGGATCGTGAAAAATTCGGAACAGCCCTAGACCGCGCTAAAAAGGAAGTACAACGCCGCGTAGACGAATACGAGCTTCCTGAAACGACCAAAAAACAAAAAGAAATACTAAACGAATACCTCCCTGATCCTTATAAATACGACCTTTAA
>Bbetaine_scaffold_300_0077
ATGAAACCATACGAACGATTTATTTCTAAGAAGAATATTCAGACGATTCACGAAGAAAGTGTAAAAATTTTAAGTGAAATCGGAGTTAAATTTGAACATGAAAGGGCTATTGAACTTTTTAAAAAGCATGGCGCAAAGGTTGATGGGGATATTGTTTTTATTGACGAAGCTCTGTTAAACAATTCTTTGGAAAAGGTGCCGGAAAGTTTTGAAGTGAATATAGGCGATGGCAAGACCATCAATCTTGGCGGAGGATCGAAGGTACGCATGCCGGCAATGGGAAATATTTATATTTCAGAAAAAGGTAAAATACGCAAGATGGATAATAAGGACACCATTAATCAATTCAAACTTGCGGATACCAGCCCGGTCGTCAATGTCGGTTATCTAAATTATCTTCCAGATTTAAAAGGATTCACAACAGAGCAAAAAATGTTTTATTTGATTGCTATGTCTCTGAAGTATTGTAACCAGCGCAATATTATGTTAAAGGTGGATACCTTCCACATGCCTGAGAACCGTTCGGTTCGCGAGGTTACTCAGGAAGGCTACCAGCTTGTCAAGCGATTTTATGGCATTGATGGGTACGTAGCCCTTGGCGATATTAACCCGATTTCGCCATTAACATATGACCATGATCCCATTGAAAAGCTATTAGGTATCTGTGCAGAAAACCAGCCAATCTGGATTTGTCCATGCGCTATGCCGATGATGACTGCACCGGCATCGGTTGCTTCAATGGTTGCTCAGACAAATGCCGAGATTCTAGCAGGATTGACGCTTATACAGCTCATTAATCCTGGAACGCCAGTTTTATATGGAAATACTTCAGGCTCGACAAACCTTCGTACCATTCAGCTAAGTATTGGTGCGCCAGAGACCGCGCTTGTCAGCTATGCCACAGCAGGGCTTGCTGAATATTATAACCTGCCATTCAGAACTGGTGGCGGTTTGAGTGACGCTAAGGATATGGATATGCAGGCCGGCTTAGAATCAATGCTGATGATTCAGACAACAGAAGAGTGCAATCCTGATTTGGTCATGCACAGCTGTGGTACGATTGGATCATTCAATGTCATTAGCTTTGAAAAATTTTTGGTAGATGAGGAAATTTGGGATTATGTCAGGCGCCTAATAAAAGGCGTGGATACCAATGAAAAGAAACTTTGTTTCAAAGATCTTCAAAAAGCCGGGCCGCGTGGAACCTTTGTAACTGGAAGAACACCGAAAATGTATCGGGAAGAGTTTGTTTTACCTAAATATCTGAATAAGGACGACCCCAATCAATGGCAGGCACAGGGAGGGACACCGCTGCGTGATACTCTTGAAGAAGCTGTTAGAAGCCGTATTGACAGCTATAGTCCGCCGGAGATGACCAAAGAACAAAATGAGCTTTTAATGCCATATCTGCCAGAAGCTTATAAGGAAAGAATTTAA
>Bbetaine_scaffold_300_0078
ATGTGCGCTGAAAAAAATTACTTTGAAAAAAATGGGAACCTTCATGAAGAGTCAAAAGCTCTTTTGAAGAAAAACGGTCTGCCATTAGAAGATACAAAATTGGCAGACTGGTTTAGAAAAAGAGGGTTTACAGTAGAGGAAGGAAGAATAAAGTTTAAGGATTACGAAATTGAGCATGCTCTCAAATTATGCCCGTCGGTGATCCAGCTGAAAACAGATGCCTCTGACTTAGCCATTGGAGGATTAAAAAAATATTATGGATTTACAGGTACACCAAAATTATTTTTAAACAACAACGCACATACTTTTCATAAAGAAGATGGTATTGATATTTTTAAGCTGGTCGATACCAGCCGTATCATTGATTTTTTAGCGTGTTATCCTTGGTTTTCAAGTCATTGGGACCAAGTCGAACAAATAGCTTTTTTACTTAAATACAGCAATAACCCCTTGGTTGTTTTTCCAGGAAGATGTGATAATAAAACGGGTTTGTATGAATCACTCAAATTCATTGGGGACTATTTTGAACAAAGAAATGAGTACCAGCTGGCTGTTCCATTGGAGGTCTATGACGACAGAGCTGTTACGTGGAGACAGATGGAGTGTTTGGACTGTATAACCGGGTTTCACCAGGCAGTTTTATTGAGAATTCACAGCACTGTAAAAAAGAATGAGTTGATAACAGAAGAAGCGCTTTGTGCCCGGATTAATACTGTAGCTCTGGGTTACTGCTGTATTATTCAAAGGCTTTTTGCAGGACATGCTGTGATCTTTACATTATCTAACCAGATATCCTGCAGTCATAGTAGTAAAGGAATTGTAAACATTGCGAGTAAAAATATTTTAAGGATGGCAGCGCAGGTGTGGAGGTATTACCAAGTGCCGTTTATGATGAATAATCTTCCTTTTAGGGCACAGAAGATGGATGCTGTTGCTGGTATTGAAGCCATGACGCATTACCGGGAGATGTTTGACGATCTTCAAAGCGATATGATGGGATTCTCATTGGGCAGTCTTGATCATGAGAAAATATTTAGTCTTGAAAAGTATCTGATAGATGAAGAAATTATTGAAATGTTGGCGCGATTGTACCGTGGAATAGATTGCTCAGAGGAAACAAGCTGTTATGATGCTATAAAGAATGCCGGCCCCAGAGGAAGCTACTTTAACACCCGTATGCTTAAAGTTATTAAAAAAGAATTTTATGACAGCCGTTATCTAAATAAAGAATCACTTGGAAATTGGCGTTCCGAGACTGAACAGGATTTGATCGGTTATGTGGGGAAAGCTGTTCAAAAAAGATTGAATACTTATGTCCCACCAGAGGTTACGAGAGAAAAAAGAATACTTTTGGACAAATACCTGAGAGATGAGGACAATTGTATGACTCAATTTCAGAATATAAAAATTTAG
>Bbetaine_scaffold_31_0109
ATGCAAATCGCAAACTATCAACCTGTATTATCAAAAACAGAAATGGAATTAATCCATGAAAAGTCTCTTTACCTGCTGGAAAACAACGGCGAGATCATCGAGAGTGATGAAATCCTGGAAATCTGTAAAAAAGCAGGGTTTCGTGTTGAGGGACAGCGTGTTTACTATCCCCGGCAAAAGGTTGAAGCTGCTTTAGAGCAGGCCCCCAAAGACTTTATGCTTCGCGGACGGGATGGACGTAAGGCTTTCAGTATCCGGGAGGACGGAACAAAGCTCGCTCCGGCTCTTGGGCCTATGAATGTCCTGGAGGACGGTCATTACCGGCCAACGACCATGAAGGACATGGTGGATTTCACAGTACTGCATGAAACCAGCAGCTTAATGCGAACAGTAGGGGCAAATATGCTGAGACCCCGTGATCTGCCGCTGTCACCCCTCGACAACGCGATGACCCGGCTGGCAATCACCCTTGCTTATTCTACCAAACCGCTTCAAACTTTTTGTGAAGGCGGCGAAATTTCTGACAAAAGCTTTGAAATGATCAAGCAATTTTACGGCGGCGTCCGTGACGAGGATGTCTACGCCATGATCTGTATCAGCACTGCGTCACCTTTTCGTTTGACCCAGGATACCTGCGAAACCTTACTGTCGTTTTGCAGATGCAACCAGCTTCTATGGGCCCAGGGCTCAGGAATGCCCGGTTTAACAACACCGCCGACCCTGGCAGGAACCCTGCTCCAGGGCAATGCTGAAAAGCTGGGAATCATCACTCTTTCTCAGACCATCAACCCTGGAAATCCAGTTATGTACAGCCTGATTTCCATGCTTTCCGACCTGCGCTACACCTCCTGTGTTGTAGCCACACCCGAATCTCCCTACCGCATGATGGCCGAAAAGGATATGGCCGACTTCTATGGTCTGCCAAGCCTTGGGACCACTGGCCTGGCAGACGCCAAGGAGCTCGACTACCAGTGCGGCGCAGAAGCCTTTATGATGTTTTATTTTGCCTACCATTCAAGTCCGGATCTGGTTGCCCAATCTCTTGGCGTACTGGATTCCTATAATACCATCAGCTACGAAAAATTCATTATGGACGAAGAAAACGTTCAGTCCATTCTAAAATTACTGTCACCTGTCGCCATTGATGAAAAACGCATGAAAATCGATAAAATTTTAAAAGCAGGCCCCGCCGGAAATTATCTGGCGAGAACGGACAAAGCTTACCGGGAAGATTTCTACCGCTCATCTTTATACTTTAAAGAAAGCTCAGCGGAGTGGATGGCCCAGGGCCGTCCCAGTCTTGAAGCCGAAGCCCGGAAAAAATACCTTGAGCGCATCGCTGAGTATGAGCCCGGCGATTTTGACCGGATACAGCAAAAGATCATTGATCAGTACATTCCCAAGAACCTTCAGCTTAAGAATAAATAG
>Bbetaine_scaffold_31_0122
ATGTACGTTAACAGAAGATTTTATGACAAATATGTTTCTACCAGAGATGTTGAATTATTACACGAATACTCATTAAGAGTTTTGAAGGAAGTAGGGGTTTCCTTCGATTGTGAAGAAGCGCTGGAAATATTTAAAAAGCACGGCGCTACCGTTGAAGGCAGTATTGTAAAAATTGATGAAGACCTGTTAAATCAGGCGCTGGAAACTGCACCCAAGACATTCACCATAACCACATCTGCCGGTGAAACAAAAATCGGCGAACGCTATAAGCCAAAAACAGTTGGCTGCTACGGACCACCGAAATTCTTATTTGAAGATGACGAATACCGCGTTGCAAAAAAAGACGACATGGTTAAATTCCTGAAATTAATGGATACCAGCGATGTCACTGACTTTGTCAACAACTCCGCTTACGATACACCGGATCTGGATAAGACCAAAGAAGATTTCTATCTGCCTCAGGTCGCCATGTGCCTGAAGTATTCGCAGAAACCGACCTACGGCAATGTTGCCAACAGCATGAACGTCCGGGGCAAAAGCTTAAAACAGGAAGCGAAGGACATCGCAAAGCTTTATAAAGAATTCTATGACATCTGGGACCGCCCGGTGCTCTTAACCAATACCTGCGCCCTGTCACCACTCGGCTACTCCTATGAAGTTCTTGACAATATCATGGGTCTTGTTGAAGAAGGACAGCCGGTTACCATCATTACCTGCTCCATGACCAACCTGACCGCTCCTGCGGCTCTGCTTGGTTCTGTCATCCAGAATAACGCCACCATCCTTGCCGGTATCGTTTTAACTCAGCTCATCAACCCTGGCAACCCTGTGATCTACGGAACCGTTTCTACCGCTACCGATATGCGCAACGTGGCTTGCTCCATCGGCGCACCGGAAGCCCAGCTGATCCAGATGGCTTCTCTGGCCCTTGGCCGTTACTACCAGCTGCCAGTAAGAACCGGTATCGCCGGCACAGACTCTTTAAAACCAGACTATCAGGCCGGTGTTGAAAGCTTCATGATCTTAATGACTACCTATCTTGGAAAATCTGACTTTGTCCTGAACCACGCTGGTATTCTCCAGGCCTACGCACTGGGCAGCTATGAAAAATTTGTTCTTGACGAAGAAGTCAACCGTATTTTACTGCGTCTCAACAGAGGCATCGACATCTCCGATGTCAAGGCTGAAAAAGTATTTGACGCCATCAAGAAAGCCGGTCCTCTGGGCAATTACCTGTCCGGAAGAACACCAAAGGAATACCGTCAGGAACATTGGCTGACCAAACTCTTTAACCGCCAGGCCGGCAACCCGCAGCCAATCTTCGATGAAATCGGCGATCTCCGCGAACGTGCCAGCAAAGAAGTTGAAGAACGTGTCGCAGGCTATACATTACCTGACTTAACCAAGACTCAGAAGGATATTTTAAACCGTTATCTGCCTGAAGACGAAAAGTTTTAA
>Bbetaine_scaffold_31_0123
ATGAAACTACGCTATTCATTTTCTGAAAAAGAAGAGTGCCAGCAAATTCATGAATATTCTCTGGATATTTTGGAAAACACAGGTATTGTTGTTCATTCTGAAAAAGCAAGAAACACCTTTAAAAAAAACGGCGCAAAGGTGGAAGGCAAAAAGGTCTTTCTCCCGCCCAAAATCGTAGAAGACCATCTTGTCCATGTGCCCCCCTCCTTTACCTTTAACACTCCCGGACACCGAGTAACCGTGGGTGACGGCACCACCTGTACCATGCCGCCCTACGGCGCCACCTACGCAAAGAAAAACAATGTCAGCCATCTGGCAGGGCGTGAAGACTTTATCAATTTTACAAAGCTCAACCAGGTGAGCAGCCAAATGAGCATGGCCTGCCCCTATGTCCTTGAGCCCATGGATGTTCCCATTGATTTCAGAGAAAAGTATAAAATGGCCATGTGCCTGAAATACTCCGACAAGCCCACATTTTCCATGACCCAGGACGGCCCGTTGGCACGGGAGAGCATTCGTTTTGCAAGAGAATACTGGGACTCCCAGGACAGCAATATACTCATCGGAAATATCAATATCTCCGCGCCGCTGATCATGGGAGAGGGTACTGCCGACGTTATTCTGGTACACGGCGAGGAAAGCCAGCCTCTGATGGTAGCCTGCGGCAGCGGACTGAGCGGGCTGACCGCACCGCCTTTGCCAGCAGCCAACTTCCTCATCAGCAACGCTGCGGTGCTGGCCGGCATTATTCTGGCCCAGATGGTACGGCCAGGCCTTCCCATTGTTTATGGCTTCCCGCTTTTTGGCGTGAACCCTTTAAGCGCAGACGCCTCCCCCGGCGAGCCGACCACCGCGCTCTTTACCATGGCCGCGGCGGAAATGGGGCGGTTTTATAAGATTCCCGTCCGGTCCGGCGGCGTTTTTACAGACTCCACATACCTGGATTACCAAAACGGTGCTGAGAGTTTCATGAATCTTTTTTCCTGCCTGTTTTCTGGTGTCGACTGCATGATGCACGCCTTTGGCATGGAGGATTCCCTGAACACTGTCAATTACAATAAATACATCCTGGACGAAGCCCTCTACAGCACCATCAAGCATTACCTGAACGGCTTTGAGGTGAACGCAGTTACGCTGATGCTCGACGCCATCAAAAAAAATGGCTGTACTGATAACTATATCAACATGAGTAATCTCCGGCTCATCCGAAAGCATTACGCGCCCTATCCCTTTAAAAACACCAACGGGGAACAGGACATCCTGGAAGAAACAAGCGCCATCATCGACGAGCGGCTTGAAAATTATGTAGCGCCGTCACTGACCCACGCGCAGCAAAAACGCATTGAAGGCTATCTGCCCAAAGCATTCATCGATTAA
>Bbetaine_scaffold_31_0147
ATGGAACAACCCTACAATTTTGCGCCAAAGGAAGAGCTGGAGCTCATCCACGCCCATTCCCTGAGGCTTCTGAAGGAAACTGGCGTTGTCTTCTACTGCGATGAAGCCCTGGAAGTTTTTAAAAAGCACGGCGCGCGTGTGGACGGCGAGACGGTTTTTATTGAGGAGCGCATGCTGAACGAGGCGTTAAAAACCATTCCCAAAACCTACGAATGGTACGGCCGCGAGGGCTCCATTACCCTGGGCGGCGGCAAGCCCATCTATGCCTCCAGCTATGGCCCCATGTACGTCTATGAGGATGACGACTACCACTTTCCTACGCCGCTGGATTTCGCCAACTTCGCAAAACTGGACCAGAGCAGCAGGGTGGTGACCATCGGAAATCCCAACAACATGGATATGCCCCAGATCAAGCCCGAGGAACGGAGTAATTACGCCATGGCGGCCACCCTCATGTACCTTGACAAGCCCCTCATGGGCATGGTAGACGGAAAGAAAAGCGCCACAGACTGCCTGAATATGGTCCGCCGTTTCTACGGCATGGACGATTCCGACAAGCGCTGTGTGGTGTCCGGGCTCATCAACGTGGCCTCGCCCTTCCACTATTCACAGGCCATGTGTGAAGGCCTGATGAAATACGCCTCAGAAGGACAGGCAACCTTTGTGACCTCGGCAGGCATGAGCGGACTGACGGTTCCGGATACCCTCGCCGGACATATTCTGGTGGCAAACACCGAAATTCTGGCCGGCGTTGTGCTGACACAGCTCATCAATCCAGGCGTTCCGGTGGTCTACGGACTCCAGGGGCTTGGCTCAGACCTGCGGTATACGGTCGGCACCATGGGCAGTCCAGAACAGTCGCTCATCTTCCAGACCGCCAAGGCCCTGGCAAACTTTTACGGCATGCCCGTGCGCACCGGCGGTCTCATGAATGACGCCAAGGATATGGACATCCAGGCCGGCGTCGAATCCTTTAACAGCGGTTACGCAGCCATCATGTCCGGCGTGGACGTCATGCTCCTGTCCTGCGGCATGCTGGACTCGGTCAATACCATCAGCTATGACAAGTACATCTATGATGAGGAAATGATCCAGTCCATCGAACGCTTTGTCCGCGGCTATGAGGTGACCGAGGAAACACTGCAGCTTGATAAAATACAGAAGGCCGGCCCGGGCGGCGATTTTCTGGGAAGAACCACAAGACTGTACCGCAGGGACTACTTTATGCCCGAGATCTGCAACCGGCTGTCCCACGGCAACTGGATCGCTGCCGGAAAACCGACTGTCAAAAGCCGGACAAAGGCAGCGTACCAGAAACGTCTGGAGGAATATGTGATGCCCGAAATGGATAAGGACCAGAAGGCCTTGATTGAAAAATACATTCCAAAGGAACACTGGTATTAA
>Bbetaine_scaffold_31_0150
ATGTACCCGAACCGTAATTTATTTGAGAAATACATCACCAGAGATGAAATTGAGCTGATCCATGAATATACCTTAAAAATTTTATCCGAGGTCGGTGTGGTCATTGAGAGCGACTACGCCGCGGAGGTGTTCGCGAAAAACGGCGCCCGCGTTGAGGGCCATAAAATTTTTATCGATGAAGCCCTTTTAAAACGGGGCCTCTCCACAGTGCCCAAGGAATTTGACATTTACAGCCCATCGGGGAAGCTTACCTTGGGTGAAACCGCCCCGACCATCTGCGCAGGCCCTGTGGCCCCGACCACCATACAGGATTTTGAAAACAACACCTACCGGCCGGCCAACCTGAAGGATGTGGCCGAATACTATATGCTCCAGGAAACCAGCGCAGTCATTGACATGCCCACCCATTCCTGCCAGAACACTGACGATCTGGACAAATCCGGCGATGATTTCCACACGCCGCAGGTGGCCATGGGACTTAAATACTGCCGTAAGCCCATCTATCAGGGCAACACCATCACCCCCATCAATTACAAAAAAGGCTCCCTGGTGGAGGCAAACCGCAGACTGGTCAAGCTGCACCGCGAATTTTACGACATCTGGGACAAGCCTGTGACCATGTCCAACTGCTGTGTGCTCTCGCCGCTGGCCATCGGCGCAGAGGTCGTGGACACCATTGTGGGCGCAGTGCTTGAAAACCAGCCGGTCATCATTATCTCCTGCTCCATGACGAACCTGACCTGTCCGCCGACGCTGGCAAGCGCCATTGTACAGGATAACGCCAACATCCTGGCCGGGATTGTCCTCACCCAGCTCATCAACCCGGGCGTGGGCGCGGTTTATGGCTCGGTAACCTCCCCCACCGACATGCGCAATGTCCAGCTGGCTACCGGCGCGCCCGAAGCTGTGCTCATGCAGATGGGCCTGGTGGCCATGGGGCGTTACTATAACCTGCCAGTGCGCTCCGGCGTATCTGCCACCACCGCCGTTGACCTGGACTTCCAGTGCGGCGCGGAATCCATGATGACCCTCATGACCGGCATGCTCGGCAAAACGGACTTTATCCTGAACGCTGCGGGTGCTTACGGCGGTTATAACCTGGGTTCTCTGGAAAACTTTGTGCTGGATGAAGAAAATATCGCTTACCTCAGACGTGTGAACCAGGGGCTGGACATCACCGAGGACAAGCTGTATTTTGACCTCATCAAAAAGACCGGCCCCCGCGGCAATTATCTGAAGGGCCGCACGCCAAAGGATTATAGAAAGGAAAACTATTTCCCGAACATCTTTGTCCGCGAGGGCGGCTCCCCGGCAGATGTCATTGAAAAGAACGGCAATCTGGTGGCCCGGGCCCGCAAGGTTATCAACGAACGGCTGGAAAGCTACGCGCTGCCAGATGTCACCACCACCCAGAAAAAACTGTTAAATGAATACCTGCCGGAAGGCCATAAATACGATTTATAA
>Bbetaine_scaffold_31_0155
ATGAAAAAATACGAACAGTTTATTGCAAAAGAGGACATTGAATTAATTCATGAGAATACCATTCGTATTCTTGAAAACGTCGGGGTAAAATTTGAGCATGAGGAAGCTCTGGAGATTTTCAGGAAGCACGGCATGCGGGTCGAGGGCGATGTCGTCTATATGGGTGAGAAGGATGTGCGCGCGGCTCTGTCAACGGTTCCGGAGACCTTTACGCTGTACTCGGGCAGAGGAACCGTAGAGGTTGGAGGCGGCAGTATGGTCAAGCTGCCGGTGGGCTGTCCGGCCTTTATTGAGGACCGTGGCAATATCCGTAAAATTTTAAATAAAGACATTATTGATCTGTTTAAGCTTATTGATACCAGTCCATTGCTTGACTGTAACCACGTTAACTTTTTTACCGAATCGGAAGGCTTTTCCGATGATGTGAAGCGCTATTCCTATCTGGCGCTGCTCATGAAATACTCCAATAAGCCTTTCCCCTTTGCCATTCCCGATACCTCGGCAGAAAAGGGCAGCCTGAGGGAAGCCATGGCAGGCGGTATCCGCCTGATGAAACGGTTTGAGGGCGTTGAGGATAAATGTCTGGCTTCGGTGGGGATCAACCCTCTTTCGCCGCTCTGCTATGACCATGCCCCCATCGAGCGGATCATCGGAACCTGCAGCGAAAACCAAGGTATCTGGCTGGCCTCCTGTGTGATGCCGGTTTTAACAGCTCCGCCTTCGGTCGCTTCAATCCTGACCATGGTGAATGCAGAGATTCTGGCAGGCTTTGTTTTTACGCAGCTCTTAAAACCCGGAACACCGATGATTTACGCCAATGTATCCGGATCGACAGATTTGAGGACCATTCAGCTGAGCATGGGGAATCCAGAGGCGGCGCTGATGATTTACGGAACAGCGGCTCTGGCCGATTATTACCGTGTTCCCTTCCGGGCCGGCGGCGCCATCAGCGACGCCAAGGATCTTGATTTCCAGGCAGGTATGGAATCCATGATGATGGCCGAAGCGACCGTAGAGGCAAAACCGGATATGATCCTCCACAGCACAGGCTGTCTGGGGACATACAATATCGTCAGCTTTGAAAAAATGCTGATGGATGAGGAAATCTTTGCCTATGCCGAACGGATTCACCGGGGCATTGATGTAACGGAGAAGAAAATCTGCTTTAAGGATATTGAAAAGACCGGACCAAGGGGAAATTTCCTGTCTGGCAGAACGCCGAAAATGTACCGTGAAGAATTTTATCTCACCCAGTACCTGAACAAGGCCGACGCCAACGACTGGCAGAATAAAGGCCGGGTCGGGCTCAAGGAAAATGCCGGCCAAAAGGTGCAGGAGAGAATTGAGGCTTACCAGGCGCCGGAAATTACAAAAGAGCAGGAAGAATTGTTAAAGCCATATTTGCCGGAAGATTACCGGGATCAGATTTAG
>Bbetaine_scaffold_31_0270
ATGACACGTAACTTTTATTCCAATTTATTCACTCGCAAAGAGGACATCGAACTCATTCACGACAAAAGCTTGTATCTGCTCGCAAATAAGGGGATTTTATTTGATAACGAAGAAGCACGCGATATTTTAGCAAAAGCAGGCTGTAAGGTAGACGGCAAGATCGTTTATATCGACAAAGACCTGGTCGAAAAATGTGTGGCTCTGGTTCCAAAGACCTTTGATATGTATTCAAGGGGTATGAAATTCACAACAGGTGTTGGTCAGGAAATGATGGTTCAGTCTTCACTGGGTCCAGTCAATGTTCTGGATAATGGCGAATACCGCAAGGCCAACGCTGAAGATTATATCAACTTTATTAAAATTCATCAGGACAGCGACATCATGCACCTGATCGACGCGGACATCGTCGTGCCAAACGATATTCCGACTAAGATCCATACCGAATGGACAACACTGGCAAACTTGAAATATTCTGATAAATTAATCGGTGGTCACAATGGTACCAAGGAACGCTGTGAAAAATTCATCAAGCTGGTTCAGGACTTCAATGACGACCACGAACACTGCCAGACCATTACTCTGGCCACCAACTCCGCTCCATTTGCATGGAACAAGGAAATGTGTGATACCATCATCACCTACGCCAGAATGGGCCAGGCCCTGGTTATCACAGGCGTTGGCTTAGCCGGCATGACTTCTCCGCCGACCCTGGCTTCCACCACTGTTCAGAACAATACCGAACTGCTGGCCGGTCTCGTATTGTCTCAGCTTGTTCAGCCAGGCGCACCGGTTATCTACCAGTTAAGCTCTCTTGAATGTGACTTGAGATACTCTCTGTGCGTATGTGGCGGACCTGAAACCTTCCAGTCCTTCTGTACCATGCGTGAACTGGCAGACTTCTACGGACTGCCTTGCCGTGCCAACGGCTGTCTCGCAGACGCCAAACAGGACGACTACCAGAGCGGCGCTGAATCCATGCTGATCTGCTTATCCGGCTATATGGTAGAACCTGAACAATTATACATGCTCGGCGGTATCTTAGATTCCTACGGTGCTTTAGGCTATGAAAAATATATGCTCGATGAACAAACTGCCCGCATTGTCAAACATCTCTTAAAGGGAACCACCATCAATGACCAGACACTCATGATGGACAAAATGGAAAAAGTTGAACACAAAACAAACTATATCGCCCGTACCAATAAGCTGTATAAGGCGGACTACTTCCTGCCACCACTGTACAACCGTCAATCCATCGGCAACTGGGAAGCTGCTGGCAGTCCAACTGTACAGGAACTTGCACGCAAAGCCTGGCAGGACCGCGTAGCCAACTACGAACTGCCAACCAAGCTCGAAGCATTCCAGGAAAAAATGATTGCAGATTTGATTCCTGAAGAATTCAGATTCTAA
>Bbetaine_scaffold_34_0139
ATGAAAAAGTATGAACAATACGTGTCAAAAGAAAAAATCGATAAAATACATGAATATACATTGAGAATTTTATCAGAAATTGGTATAAAATTTGAAAACAAAGAGGCGCTTGAACTTTTTCGAAAACATGGAGCTAAAGTTGACGGTGAAATTGTTTATATTCCCGAGATGTTACTCGAGCATGTTCTTCAATTTGCAAAGAAAAAATTTGTTTTAAAATCCTGTAAAGGGAATGTGGAGATTGGAAACGGCACACAGCAAGGGTTATCCATTACTATGAATATTTATCGGCATCAAAATGGACATATTGATAAAATGACAAATCAAGATGTTATTGACCAATTTAAACTTTCGGATACTAGTGATGTGACAACTTTATCGATTATGAATTATTTTTTATCATATGATGATACTTTTTCTTTAGACCAAAAGTTGTTCGGAAATATTGCGATGGTGTTAAAATATAGCAATAAACCAATGCTAATGACTGCTCCAAATACTTTCCTATTGAGTGATAAAAAGGAAGCATCGAGGGCATTTAAAAAAGGACTTGACCTTATTAATCAATTTGAAGGAAACGATGAAACACATAGTGCTTATGTTATCAATCCGTTATCACCCTTAGCTTATGATCACGATCCTATAGATAGAATTTTTACTTTAGCAGAAATGAAGCAAGGGATTGTATTTGCCCCTTGCGCAATGCCGTTGATGACTGCCCCGGCATCTATTGCGTCCATGGTAGCGATGACCAATGCAGAAATCCTCGCAGGGTATACCTTGGCGAAATTGGTGAACCCAGAGGTACCGGTTGTTTACGGCAATACGTCAGCTGCAACGGATATGAGGACAGTTCAATTAGCCATTGGCTCGCCAGAATGCTCACTTGTCAGCTATGCGGTAGCAGGACTTGCAGAGCGTTATGGACTACCTTTCCGAACTGGAGGCTCTTTGAGTGATGCAAAAGAACCAGATATTCAAGCTGGTGCTGAGTCTATGATGAATATTGCCACAACAAGAAACTGTGGTGCCGATATTGTATTACATACTTGCGGCTGTATGGGATCATTTAATGTTTCAGATTTTGGTAAATTCTTGATTGATGAGGAAATACATCACATGGTTTGTCGCCTTAATGAAGGACTAAATTGTAATGATGAGAACTTCTGTTTGGATACACTTAAAAAAGTAGGACCACGAGGTAGCTTTTTAAAAGGACGGACACCAAAGATGTATCGAGAAGAAGTTTATTTACCTAAATATTTTAATAAAGATGATCCAAATCAATGGCAAAATAAAGGCTCTGTCAGTGTTATGGATATAGCCGAGGAGATGGCTGAAAAACGTATCGAAAGCTTTAAAGCGGTTGAAAACACACCGGAACAGAATGAACTGCTAATGCCATACATACATGAGAAGTATCGGAGTAGCTTATAA
>Bbetaine_scaffold_34_0143
ATGAAAAGAAATATTTTAAGAAGGGTTCAGTTTAATGTATTATCTCAGCAACAAATTGAAAAAATTCACGAAGAAAGTTTAAAAATTTTATCAAATATTGGGATAAAAGTCACGGGCGCTGAAATGCTAAAAAAGTTAAAAGATAACGGTGCAGAACTCTGTGAAAATGATATTGTAAAAATTCCTCGCGCTCTTATTGAAAAAGCCATGAAAACAGTGCCTAAAGAGGTTAATCTTTACAATAGAGACGGTGAACTTGTTTGTTCAATGAATGATACAAATAATATCTACTTTGGCTCGATTGCTGAACAGTTGGAATATCTTGATTATAAAACCAATAAGGCAAGACGGTTTGAAAGAAAAGATATGAAGACCATGTGCGTGTTGCAAGACTATCTGCCGAATATTTCATTTACAACGTCTGTGGGGTTGATGGATGGTGTCCCAGCAGATGTTGCAGGCCAAATCGGTTTTATTGAAGTTATTCGTAATTTTACTAAAGCCGTTCATGTTGTAACGAGTGATGTTAATGCGTTAAAAGATATCGTAAAGATAGCAACAGATTTAGCAGGAAGCAAAGAAGCTTTGATTGAAAAACCAATGTTTTTATATTACGCAGAACCTATTCCGCCATTGATGCATCCTTATGAATCCAACGAACGATTAATTGTATGTGCAGAAAATGGGATTCCAGTTACCTATATGCCTTATAGTATGATGGGAGGAACAGCGCCAATTACACCGGCTGCAGCATTAGCTCAAAATAATGCCGATGTTCTGGCAGGCATGGTTATGACGCAGATTGTTCGGGAAGGCTCTCCGTATATTTATGGTTCAATGCCCACTGTTTTTGATATGAAGTCGACCATTGGGGCTTACGGAGCACCAGAATTTCATATGTGTGTCGCTGCATCGGCAGAAATGGCCAACTTTTATGGTATACCTTTTTATGGTACTGCGACAGTATCCGACGCCAAAACAATTGATCCACAGGCAATGTCAGAAATCGAAATGTCACTGTTCTCAAGTATGTTAAGCAAAGCCAATCAAGTACATGACCTTGGACTTCTTGATCATGCTAGAAATATTTCTCCAGCGGCAATTTACATGTCAAATGAAATCATCGATCAGTTGAAAAATTATATAAAAGGTGTTGATACATCTGATGAGATGTTTATGCTTGATGTCATCGAAAAAGTGGGGCCAGGAGGCCATTATCTGGAAGATATGAGCACTCTTATGCATTTTAAAGATAACTGGTATCCAGAGCTTTTTACTCGTGAAATGGTTAATCCTGAAGTTTCTGATGTAATGGACCGAGTTACATCAAAAATTGATCACATTCTTGAGACACATGTTCCTCAGTCATTAAGCGAAGAAAAGGAAGCCATTTTGCAAAAATATGAAAACGAATTATTAAGCAGATAA
>Bbetaine_scaffold_34_0068
ATGAAATCCTATGAAAAATACATCTCAAAACAGGGGATTGAAAAAATCCATGAACAGACATTGCGCATTCTCAGCGAGGTTGGGGTAAAGTTTGAAAACCAGGAAGCGCTGGAGGTATTTAAAGCTCACGGCGTCCGGGTGGAAAATGACACGGTATTTATAGATGAAAAAACATTGATGGAGGCCCTGCAGAATATCCCGTCTCAGTTCATTCTTTCTTCCTTTAAGGGCGATTTGGTAATAGGGGGAGATAATACTGTTTTCAGGCCGCTTGGGAGCAACATTTATATTCAGACAGGCAAAGAAATAAGAAAAATGGATAATGCGGATATATTTGATCAGTTTAAGCTGGCGGATACCAGCCCGGTGATCACAGGGTCGCATATTAACCTTTTGGCGGAAACCAAAAATTTTACACCCGAACAAAAAACTTTTGCCAATATGGCGCTTCAAATGAAATATGCCAATAAGCCGACCGTGACGCTTTATCCCAACACATTGGCTTCCGGAAAAGAGAGCCACTTAAGGGCATTGTTTAAAGAAACCATACAGATTGTCAACCGTTTTGAGGGCAATGACAAATACCATATTCTGCCAATGCTGAACTCCCTGTCCCCGCTTACCTTCGATAATGCGCCCATCGAGAAATTGTTTGCGACCTGTGAAGCGAACCAGCCCCTGTGGATTGTGCCCTGCGCTATGCCGCTGATGACAGCGCCGCCGTCTGTTGCCTCGATGATGGCCATGACAAACGCCGAGCAGCTGGCCGGGATTATGCTGGCCCAGCTTTTGAGACCAGGTATACCGGTAATCTATGGTAATACCTCGGCATCAACGAATATGCACACCATTCAGCTGAGCATTGGGTCGCCCGAGACGGCGCTGGTCTGCTATGTAACGGCAGGGCTTGCGGATTATTATCACTTACCCTTCAGGACAGGCGGCGGGCTCAGTGACGCAAAAGATTTTGATGCCCAGTCAGGCATTGAGAGCATGATGATGCTTTATGCAAGTCTGGACTGTGGGTCTAATTTTATCGAGCATGCCTGCGGGACACTGGGAACTTTCAATGTCATAAATTTTGAAAAGTTTCTGATGGATGAAGAGATCATACAAATGACCACACATCTGCTGAGGGGAGTAAACTGTTCAGAAGACCGCTTCTGTTTCGAGGAAATCAAGGCGACAGGTGCGAGAGGAACGTTCTTAAAGGGACGGACGCCCAAAATGTACCGGGAAGAATTCTACCAGTCGCAATACATGAACAAGGAAGACCCAAACCAATGGCAAAACAGCGGCTCAAAATCTTTAAAGGAATCGATGGAGCCAGCTGTAAAAAAACGGTTGGAGAGCTATCGGCCTCCGGAAATTTCAAAGGACCGTTTATCTGTCATTGAACCGTATATTCCGGAATGCTACAGGCTGGGGATATAA
>Bbetaine_scaffold_34_0069
ATGAAAAGCTATGAACGTTTTATATCCAGAGAAGAAATTGAAAAAATTCATGAATACTCATTAAAAATTTTATCAGAAATCGGTATGCGGTTTGAGCATGAGAAAGCCCTGGAGGTTTTCAGGAAGCATGGGGCCCGTGTGGAAGGGCAAACCGTTTTTATTGATGAAAAAATGGTGAATGAAGCTCTCTGCCACGCGCAGCGCTCCTTTACGGTAAAATCCTGTAAAGGGGATCTGGAAATCGGCAGCGGCAAACAATATAATGGCGCCATCGGCGGCAATGTGTATTGTCATTATCCGGATGGGGCCATTCGGAAAATGAGCAATGAGGATACGCTTAATCAGTTTAAGCTCGAAGATACCAGCGATATCCTTGATTTTGGAACCATCAATTATTTCCAGGATTACTCCAAGGGCTTTACCTTAGACCAAAAGATATTCAGCAACATTGCCCTGATCTTAAAGTACGGGCATAAGCCGCTGTTTCTGACAACCGCTAACACCTTTGCGCTGTCCGATAAAAAAGCCATCAAAGAAGCCTTTAAAAAAAGCGTACAGCTTTTAAATGATTTTGAAGGAAACGACGCGGTACATAATGTTTATATTTTAAATACTTTATCGCCGCTCACCATGGATCATGATCCGTTAGAGCGGGTATTTGTCCTCTGTGAGGCAAATCAGGGCATCATGTTCGCTCCCTGCGCCATGCCGCTCATGACAGCGCCGCCTTCCATTGCTTCGATGGTGGCAATGACAAACGCCGAGGTGCTGGGTGGTTATGTACTGGCGAAATTATTAAATCCGAATGTGCCGGTTGTTTACGGAAACACCTCGGGCGCGACAGATATGCGGACCGTTCAGCTTGCAATCGGAGCGCCCGAATGCGCATTGGTCGTTTACGCGACCGCCGGTTTGGCAGACTACTATGGACTGCCCTTCAGAACCGGCGGCTCGCTCAGCGATGCGAAAGATGCAGATATTCAGGCAGGGGCTGAATCCATGATGATGATTACAGCGACACAGGACGTCAACGCCGATATTGTTTTACATGCCTGCGGCTGCATGGGATCATTTAATGTAACCGACTTTCGTAAGTTCCTGATCGATGAAGAAATTCAGAGAATGAATCAGCGGTTATTTGCGGGAATTGATTGCAGTGATGAAAAATTCTGCATGGATACTCTTAAAAAGGTTGGCCCGAGGGGCGCCTTCCTGACAGGCCGTACCCCCAAGATGTACCGTGAAGAGGTTTATCTCGCCCGATATTTTAATAAGGATGACCCGAACCAATGGCAGAATAAGGGAAGTATCAGCGTGGCGGACGTCGCTCAGCAGGACGTTGAAAAGCGCCTGGCATCCTACACAGTGCCGGAAATTACAAAAGAGCAGAACGATCTGCTTCAGCCTTATCTGCCCGATGCGTATAAGGAAATAATTTAA
>Bbetaine_scaffold_34_0071
ATGAAAGCATATGAAAAGTACATAAAAAAAGAAGAAATTGAAAAGATACATGAAAAAAGCCTGTACATATTAAAAAATACAGGAATCCGGTTTGAGCATCCGGAAGCTCTCGATATTTTCAAAAGAAATGGCGCTGTGGTTGAGAATGATACGGTTTATCTGAATGAAAAAATGGTCCAAAACGCGCTAGCTACAGTGCCGGAGAGCTTTACGCGGTTTTCCTTAAAAGGAAGCTACGAGGTAGGGCGCGGAGCCAGAATCATGCGTCCGGCAGACGGGGCGATCTATTTATCGGAGAACGGCCGCATTCGCAAAATGCACAATGACGATATTATCAGGCAGTTTAAATTAGGTGAGACAAGCAGGGTTGTCAACAGTAACGACGTAAACGGTTTTCTGGAAACAGCGCATTTCAGCAAAGAACAAAAGATATTTTCAAATATTGCGATCGCTTTAAAATACAGCCATACAGCGCCTGTGGCGCTTATGCCAAGAACCTTTGCCTTATCTGAGAAGGAAAGCGTGCGGGAAATCTTCGCGGCGGGAATCCGGCTGGTCAAACGTTTTGAAGGCGTGGAGGAGGATGAAAAATATGTGATTTCTTACGGGGTGAACACGCTGTCGCCGCTATGCTATGATCATGACCCCGTTGAGCGCATTTTAGCGCATTGTGATGAAAACCAGCCGTTGTGGATCAGCCCCTGCGGGATGGCGCTTTTGACAGCGCCTCCGTCAATTGCGGGCATGATGGCCATGACAAATGCTGAGACCCTGGCAGGGATTGTCCTCACACAGCTTTGCCGGCCGGGTCTGCCGGTTGTTTACGGAAACACCTCGGCAGGTACAAATCTGAGGACTCTGCAGCTGAGCATCGGCGCTCCGGAGTCTGCGCTGATCTGTTACGCGACAGCAGGGCTGGCAGATTTGTATCATATGCCATTCAGAACAGGGGGAGCGCTGAGTGACGCCAAGGATTTTGACATTCAGGCAGGAATCGAGTCGGAGATGCTCACCTTTGCAACGCTGGACTGCGGCGCCGATCTGGTCGCGCACGCCTGTGGAATTATGGGCTCGTTTAATGTTATCAGCTTTGAGAAGTATCTTATTGATGAGGAAATAACAGCCATGTGTGACCGTCTTATTAGCGGTATTGACTGTGATGAAAGCCATTTCTGCCTTGATGAAATCGAAAAAACCGGCGCGCGGGGCACTTTTTTAAAAGGCAGAACGCCAAAGATGTATCGGCAGGAGTTCTATCTTCCTCAATTTTTGAATAAAGAAGATCCTAATCAATGGATGAACAGAGGGGCCCCAGGTGTTTATGAAATCTGCAGAGAGGAGGTTGAGCGGCGCATTGCCTCCTATCAGGCGCCCGATATTACAAAAGAACAAAATGACTTGCTTACACCCTATATTCCTGTTGAGTATAGAGAAAAAATATAG
>Bbetaine_scaffold_34_0072
ATGAAAGCCTATGAACAGTATATTTCTAAAGCGTCGGTTGAAAAAATACATGAAAATACGTTGAGGGTATTATCTGAAATCGGTGTTAATTTTGAAAATGAGCGCGCTCTGGAGGTATTTAGAAAGCACGGTGCAAGAGTAGAGGGCGAGACCGTTTTTATCGATGAGAAAATGCTGGATGCAGCCTTACAAGCAGCGCCTGAAAAATTTATGCTTTATTCCAGTTCTTATAAAAATATGGAAATTGGCGGCGGCAGCATGATGAAAATCGCCCTTGCTTCCAACATTTACATTCAGGATGGGGAAAGAATTCGAAAAACAACGAATGAAGACAATATTAATCAGTTTAAAATGGGAATCATGAGTCCTGTCATCGACTCCGCCGTACTGAACCAGTTTCCGGATACAAAGCAATTTACAGCTGAGGAAAAAATATTTGGCGTTTACGCCATGGACTTAAAATATTCGGGGAAAAGCCATATAAATGCCAATGAAATGACCCTGGGCCTGGACCCAGGAGCTGTTTATGATTTGACGCGGAAAGGTATCCAGCTGATTAAGGAATTTGAAGGGATCAGGGACCGGTATGTGTGCTACCGAAGCCTGAACGTGCTGTCGCCCTTGACCTATGACAGCGCGCCCATCGAAAAGATTTTTGCGGCCTGCGATGAGAAACAGCCATTGATTTTATCACCCTGCGCAATGCCAGTGCTGACAGGACCGCCCTCGGTAGCGGGCATCCTCTCAATGAACAATGCGGAAATACTGGCAGGGCTGGTGCTCATACAGCTGATACGGCCAGGAACGGGCTTTGTCTATGGGAATACATCTGGCTCTTCAGACTTAAAAACACTTCAGCTGACCATCGGCACACCCGAGACAGCGTTAATCGCCTACGGAACTGCTGCGCTGGCGGACCGCTATGGCCTGCCCTTCAGAACAGGCGGCTCCTTATCAGACGCCAAAGATTTAGACGGACAGGCTGGCGCTGAAACGATGATGCTCCTAAAGGCAACAATCGATGTTCAGCCGGATGTAATCTACCATACCATTGGGACATTGGGCACCTTTAATGTACTGAGCCTTGAAAAATTCATTATGGATGAGGAAATTATCGGCATGCTTGAGCGTGAGCGAAGCGGGATTGACTGTTCGGAAGAGAAATTATGCTTTGACGCCATCCGAAAGGTTGGGCCTCGGGGAACGTTTTTGAAGGGCAGAACACCGAAGATGTACCGAGAAGAGTTTTATAAAACGTCTTTGTTCAATAAAGAGGACCCAAATCAGTGGCAAAATGAAGGGGGCATCAGTATTAAGGAGAAAGCCGGGAACGAGGTTCAAAAGCGTCTGGAGGCCTATGAGGCGCCAGACCGGACAAAAGACCAATGCAGATTATTGGACGCATTTATCCCGAAAGCATACAGGGAAGGGATATAG
>Bbetaine_scaffold_462_0007
ATGGACATCAAAGAATTTTCAGCAAAATTAGCTGAAGCGACAAAAGAATTAAGCTCAGAAGAAAGACAGGCCTTGATGAAAATGTTTGCTTCTGTTTCAGACGAGGTCAAAAAGGACGACGTCGTAACAGAAATACTGGTCTCAGATGAGGGAACAGAGATTCCTAATGGAATTACGAAACGTTTGCAGGCATTGAAAGACAACTATTTAGAGCAAGTACCGTCAATTACTACTTATCGTGCCCGAGCGATTACAAAAATTGCCAAGGAAAATCCAGGCATGCCAAAGATTGTTTTGCGGGCAAAATGCTTCCGTTATTGCTGTGAAACAGCGCCGCTGGTGATACAAGATCACGAACTGATTGTTGGCGCACCCAACGGCAAGCCGCGTGCAGGCGCATTCTCTCCAGATATCGCATGGCGCTGGATGGAGGATGAGATCGATACAATCGGCAGCCGTCCACAGGACCCGTTCTACATTTCTGATGAAGACAAAAAAATCATGCGTGAAGAGCTTTTCCCATTCTGGAAAGGCAAATCTGTCGATGAATATTGTGAGGATCAATACCGTGAAGCAGGTGTTTGGGAATTATCTGGTGAATCTTTCGTTTCCGATTGTTCGTATCACGCACTAAATGGCGGCGGCGATTCCAATCCTGGGTATGATGTCATTTTGATGAAAAAAGGCATGATCGATATTCAGAATGAAGCCAAGGCGCATCTGGAAGAATTAGATTATGAAAATCCTGAGGATATTGAAAAAATCTATTTCTATAAATCAATCATTGATACAACTGAAGGCGTCATGATTTATGCTCGTCGGATGGCGGATTATGCTGCGGAGCTGGCGGCGAAGGAAACCAATCCAAAACGAAAGGCCGAGCTTTTGAAAATCTCTGAAGTGAACCGTAAAGTCCCTGCCCATAAACCGGATACCTTCTGGGAAGCGATTCAAGCCGTTTGGACAATTGAATCATTGTTAGTCGTTGAAGAAAACCAAACAGGGATGTCAATTGGACGTGTGGATCAATACATGTATCCATACTTTAAGGCTGACCTAGAAGAAGGTCGGATGAATGAATTCCAAGCCTTTGAATTAGCTGGCTGTATGTTGATTAAGATGTCTGAAATGATGTGGATCACTAGTGAAGGCGGTTCGAAATTCTTCGCTGGCTATCAGCCGTTTGTAAACATGTGTGTCGGCGGGGTGACTCGTCAAGGGCGCGATGCTACCAATGAATTGACCTATTTATTGATGGATGCTGTTCGTCATGTCAAGGTGTATCAACCTTCGCTTGCCTGCCGCATTCACAACCACTCACCAAGAGAATATCTGAAAAAAATCGTGGATGTTGTTAGAGCCGGTATGGGTTTTCCTGCTTGTCATTTTGATGATACACACATCAAGATGATGCTGGCAAAGGGTGTCTCAATTGAAGATGCGAGGGATTATTGTTTGATGGGTTGTGTGGAGCCGCAAAAATCAGGTCGTTTGTATCAATGGACCTCTACTGCCTATACGCAATGGCCGATTTGTATTGAACTAGTCTTGAATCATGGCGTTCCTCTGTGGTACGGCAAGCAGGTTTGCCCAGATATGGGTGATTTGTCTCGCTTCAAGACCTACGAAGAGTTTGAGGCAGCGGTTAAGGAAGAAATCAAATACATTACGAAATGGACAGATGTAGCTACCGTTATTTCCCAACGTGTTCATCGTGATCTAGCGCCAAAACCATTGATGTCAATCATGTACGAGGGCTGTATGGAGAACGGAAAAGACGTTTCTTCTGGTGGTGCAATGTACAATTTTGGACCGGGTGTTGTTTGGTCTGGCCTAGCAACTTATGCTGATTCAATGGCCGCAATTAAGAAACTGGTCTTTGATGAGAAAAAATACACATTGCAGGAATTGAATGAAGGATTAAAAGCTGATTTTGCGAATAATGATCGTATGAGAACGGATTGTTTGAACGCGCCGAAATATGGAAATGACGATGATTATGCCGATTTGATCGCGGCAGATCTGATCAACTTTACTGAAGCTGAGCACCGTAAGTATAAAACATTGTATTCAGTGTTGAGTCACGGAACCTTGTCAATTTCCAATAATACACCGTTTGGACAAATGACTGGAGCTTCTGCGAATGGACGTAAAGCTTGGACTCCGCTATCTGATGGAATCAGCCCAACGCAAGGCGCCGATTTCAAAGGACCGACTGCAATTATCAAATCAATCTCGAAAATGTCCAACGACAGCATGAACATCGGGATGGTGCATAACTTTAAGATCATGTCTGGTTTATTGGATACACCAGAGGGTGAAGAAAGTCTGATTACGTTGCTTAAAACGGCTTGTCATTTAGGTAATGGAGAAATGCAGTTTAACTATTTAGACAACAATACCTTAATTGAAGCACAAAAACATCCAGAGCAATACCGCGATTTGATTGTTCGGGTAGCTGGTTACAGTGCTTTCTTCGTAGAGCTATGTAAGGATGTTCAGGATGAGATTATCTCACGAACAATGCTGACAAAAATTTAA
>Bbetaine_scaffold_481_0014
ATGAAATCTTATGAAAAATATATTTCAAAAGAGGATGTTCAGAAAATACACGAGACTTCTTTAAAAGTACTGGCTGAAGTTGGCGTGATCTTTGAGCATCCGGAAATTATTGAACTGTTTAAAAGTCACGGCGCCCGCGTGGACGGCAACACCGTTTATATGGATGAAAAGCTGGTGATGGACGCCCTGTCCACCGCACCTGCATCCTTTACGGTCGAAAATTCCAAAGGCAATCATACCTTTGGCGGTGGCGCCCGCGTGCTTATGCCGGCTGTGGGCAGCATCTACCGTCTGGAATCCGGCAAAATCCATAAGATGACCAACGACGAAACTGTTGATCTTTTTAAAATTTCCGATACCAGTGATGTCATTGACTGTAACTACTTCAATGTTTTCCTGGAAGATAAACAGCTGTCCATGGAAGAACGGATCTACAGCCCCGTTGCCATGGTTTTAAAATATTCCCATAAAACAGGGCTTCACCTTATGCCAAATACCTTTCCAATCCAGGGCGATATCCGCGAACCTTTCAAAAAAGGACTTGAACTGATCAACCAGTTTGAAGGCCGCGCAGATGTTTACAATAATATCGTACATGTCAATTCTTTGTCCCCCCTTTGTTTTGACCACGATCCACTTGTAAAATTCCTGGTTGGGGCTGAAATGAACCAGCCGCTGTGGTTCTCACCATGTGCCATGCCGGTTCTCACAGGACCGCCGTCCGTTGCTGGTCTTCTGGCAATGTCCAACGCTGAAGTTGTTGCTGGTATGGTCATGGCACAGCTGGCCCGACCAGGCATTCCTGTCGTATATGGACAGACCTCTGCGTCTACCAATTTAAGGGAAATTCAGCTCTCCATCGGCGCGCCGGAAACCGCTCTGATTTCCTATGCGACTGCTGGCCTGGCTGATTTCTACAATGTACCTTTCCGTACTGGCGGCGGCCTGAGTGACGCCAAGGATTTCGACGCCCAGACTGGCTACGAATCCGACATGATGATCCGCTCTACCTTAGATGCTGGCCCTGACCTCGTACTGCATTCCTGCGGTATCCTGGGCAGCTTCAACATCACCAGCTTTGAAAAATTCTTAATGGACGAAGATGTCTACCGCATGAACAGACGCCTGCTGTCCGGCATTGAAGTCACTGAGGACACGCTCTGCTTCGATACCATCAAAAAGGTCGGTCCAAGAGGCAACTATCTCCAGGGCCGTACACCGAAGATGTTCCGCAAAGAATTTTTTGCACCCAAATACTTCAATAAAGAAGACCCGAACCAGTGGCAGCAGAATGGCAACAAGCCGGTTGTCGACACCCTTACACAGGCTGTTAATGAACGTCTTGAATCTTACTGCCCACCGGAAATTACCAAAGAACAGGAAGATATGCTCAACCCGTATATCCCTGAAAAATACAGAGACCACATCTAA
>Bbetaine_scaffold_481_0015
ATGGAAACCACAAAAAGAAATATTGATTTTGGCGTTTTAAATAAAGAAAAAATTGAGACCATTCATGAAAAGAGCTTAGAGCTTCTCGCAGATTTTGGCATGCGCGTCGCTGGTGACCGCACACTGGAAGCCTTAAAAGCATACGGCTGCGAAGTAGACGGCAACATGGTTAAATTCCCAAAAGCAGTTGTTGAAAAAGCACTGAATACCATTCCGAAAGAATTAACCTTATACAACCGTGACGGAAGCCCGAGCATGGTCATCAACAGCAAAAACAACGTTTATTTCGGCACGCACTCCGATCAGCTTGAATATCTGGACTACAAGACAAACAAGGCCCGCACTTTCATGAAGGCTGATACCAAAACCATGTGTACCCTTGCCAGCGCACTGGAAAACATCAGCTTTGTCTTATCCGTTGGTATGAGCGGCGACGTTGATCCCGCTGTTCAGTCTCAGGTAACCTTCATCGAGACTGTTAAAAACTTTGACAAAACCATCAACTTCTCAACCAATGATATCGAGTCCTTACAGGAAATCATTGACATCGCGGCTGTTGTAGCCGGCGGCCACAAGGAACTGGCTGAAAAACCATTCATTTTTAACTATTGCGAGCCCATCCCACCGATGACCCATCCCGTCGAAAGTACTGAAAAACTCTTTATCAGCGCGTCCAATAAGATTCCGGTTGTTTACATGCCTTACTGCATGATGGGCGGTACAGCCCCAATCACCATCGCCGGCGCCCTGACACAGAACAATGCTGAAATCCTCGCTGGTGTTGTCATCACGCAGGCTGTTAACGAGGGCGCTCCGCTGATTTACGGCTCTATGCCAACTGTCTTTGACATGAAAACAACGGTTGGCTCCTACGGCGCACCGGAATTTCACCTGTCTGTGGCTGCCGCCTCCGAACTGGCAGACTACTACCAGCTGCCATTCTTCGGTACAGCCGGCTGTTCTGACGCCAAAACCGTTGATCCGCAGTCTGTATCTGAAATCCAGATGGAACTCTTCTCTACCATCCTGAGTAAAGCCAATATTGTTCACGATATCGGTGTTCTGGATCACTGCAACAGCGTCGCCCCTGCCATGGTTGTTCTGGCCAATGAAATGATCAATCAGCTCAGCGCTTACTCTAAGGGGGTTGAAGTCAACGACGAAACACTGGCCATGGACGTTATCAAACAGGTCGGCCACGGCGGACATTACCTCAACGAAATGCACACCCTCTCGAACTTCAGAAGCGTATGGTATCCGGAATTCTATGACCGCAAGATGGTTAACCCGGATGAATCTGAAATCATGAGCCAGGTTACTGAAAAGATCGACAACATTCTGGCAACACACGAAGTACCCGCTCTGGAACCAGATGTCTTAAAACAAATCGAAGAAATCGAAAAGAAATACATCTAA
>Bbetaine_scaffold_481_0009
ATGAGATTAAGATTTAATTTTGCAGAAAAGGAAGAGCTTGACCAAATTCATGAAGCCACATTGGATGTTTTAAAAAATGTTGGCGTGAACTTTCATGAAAAAGAAGCTCTTGATATTTTTAAAGCACATGGTGCCAGAGTAGACGGCAATACTGTGTTTATTGAAGCGGATATGGTCACGAAAGCCCTGTCGACCGCTCCTTCAAAGTTTGAATGGAAGGGCCGTGAAAAAAGTGTCGTCATTGGTGATGGCGGCAGCATATCGGTTCCATGTTATGGCCCGATTTACCGTCTGAAAGATGGAGAGATTAAAGATATTGTTCCGCAGGATTATGTGGATGTCACAAAGCTGCACGAAAGCAGTAACGTGCTGGATGCCGGGAACCCCAATGTTATGGAGCCGGTGGCGATCCCAAGAGATATTCGCCGAAATTACCAGATGGCAACAGCCCTAAAATACCACACCAAGCCGGTCATGGGCATGGTTGATGGTAAGGAGGCGGCTGAAATGAGTATTCAGATGGCCCAGGATTTCTACGATGTACACGACCAGACACCAGTTGTCGCTGGACTCATCAATGTCATGTCACCTCTGGGCATCAGTACCGCCATGTGTGAAGCGCTGATTACCTATGCCAGAGCCGGACAGCCTGTTGTCGTAGCTGAGGGCGGCTTTCCGGGTGTTACCCTGCCGCCGAGCATCGCCGGAACACTGGTGTCCAACAATGCCGGTATACTGGCCGGTATCACGCTGGCGCAGCTGGTAAATCCTGGAACACCGGTTGTTTACGGCCTCCCTGCTGTGAGCGGTGATTTGAAGGTGATCTCCATGGCAATCGGCGGCGCCGAAACCCCTTTGTTTGTTTACTATGCCAAAGAAATTGCCAATTACTATCATCTGCCGGTGCGGGCCGGCGGCGGCCTCACAGACGCCAAAGCTGTCGATTACCAGGCCGGCAAGGAAACTGCACTAAACCTCTTTGCAACCTATGGTGCAGGCATTGACTTTATCATTCATGCCTGCGGCATCCTGGATACCTATAATACCATCAGCTTTGAAAAGCTGGTGCTGGACGAAGAGGCAGCCTTAAGTATCAAGCGTCAGTTTAAGGGCTTTGTGGTGGATGACAGGCATATGATGATTGAAGAAATTGCCAAGGCCGGCCCGGGCGGAAGCTATATTAACAAAAGGACACCAAAGATTTACCGGGAAGAGTTTATGCTTCCTAAGCTGGCGAACCGTGAAACGACACAAAACTGGCTGAAAGACGGCGCAAAAAGCGTTGAGGCTCTGGCCGCCGATATGGTAGAAGAACGAATCGGTAATTATAAACTCCCTGAATTAGCCGATTTCCAGGAAAAAATATTAGAAAAATACATTCCGCAGGAGTGGAATGCAGACTAA
>Bbetaine_scaffold_865_0010
ATGAAATTAGATATCGCAAATTTTCATGTCGTGGATATTCAATTCGGTGAAAAGACAGCATATGCCGATGGAATCTTGACGATCAATAAAAAAGAAGCGTTAGATGTCGTTTTTGAAGACGAACACATCACAAAAGCAGAACTACACATCGTTAAACCAGGGGATGAAGTTCGATTGGTCCCGGTAAAAGAAGCGATTGAGCCTCGTTATCGTGTTGGAGGCGGACCCGTTTTTCCTGGCGTTACTGGGAAATTGATGCAAACTGGTGACGGGGTGACTCATGCGTTAAAGGACATGAGTGTCTTAGTTGTCGGACAACACTGGGGAGGGTTCCAAGATGGACTGATTGACATGAGTGGAGAAGGGGCGAAATATACCTATTATTCTCAACTTAAAAATGTTGTATTAGTGGCTGACACGGATGAAGAATTCGAATGGCATGAACAGCAAAAGAAAAATCATGCACTACGCTGGGCAGGCATGCGTTTAGCTGAGTATATCGGAGCAGTCACCAAAGGCTTAAAATCAGATGAGGTGGAAACCTATGAACTAGAACCGATTACCAAACGCAGTGAAGCGGTCAACAAATTACCAAGTGTGGTCTTTGTCTTACAACCGCAATCACAAATGGAAGACTCAGGCTATAATGACTTAAATTACGGTTGGGACTGCAATTTGATGCTTCCGACTTTTATGCATCCGAATGAAGTGCTGGATGGTGCGATGATTTCGGGCTCCTTTATGCCGTGTTCATCAAAATGGTCGACCTATGATTTCCAAAACTTCCCAATGATAAAACGGTTATATGAAGAACATGGAAAAACAATTAATTTCCTAGGAATCATTATGTCAAATCTAAACGTCGCCTTGGAGCAAAAAGAACGTGCGGCCCTATTTGTTGCGCAAATGGCAAAAAGCTTAGGTGCTGATAGTGCTGTGGTAGCAGAAGAAGGGTATGGTAATCCGGATGCTGACTTTACCGCTTGTTATGTAGCTTTAGAGGATGTAGGGATTAAAACGGTTGGTTTGACTAATGAATGCACAGGGCGCGATGGCGCCAGCCAGCCACTTGTATCAATGGACGAAAAATGTGATGCGATCGTTTCAGCAGGAAACGTGTCAACGTTGATTGAACTTCCACCAATGAAGACTGTATTAGGAGAATTAGAAGCGTTAGCTAGAGATGGCCTTTCTGGCGGCTGGTCAAATGATGAAATTTTGGGTGCTTCGGTAAAACCAGATGGGTCGATTATTATGGAGAACAACGCAATGTTCTGCGGAGATCAGGTGGTTGGCTGGTCAACGAAGACTATGGTTGAATTCTAA
>Bbetaine_scaffold_880_0008
ATGGCAAACTACAATTTAACACCGCGCGTAAAAGTGCTGGCTGAACGTTTACTGGCTCACCCCAGTACCCTGTGCGTTGAACATGCCGGGATCCTGAGTGGGCTGGATGGTGATATCGCGGGCATTCCCGCCGCAGTAAAACCCGCTCGCCGTTTCTATGAACTGATGCGCCAGCTACCGCTCGCTGTTAGCCCCGATGAACTGATTGTTGGCAATCAGACTCATCGTCCGCATGGTGCGATTTTCCACGACGAAAGTACGGCCCACCGCCCGTCTGTTTTTCAGTTTCTTAATCTAAATAGCGACCTTGATGCCCCGGATTATAAACTGGTGATCGAAAAAGGCGTGCTGGCAATCAAACAGCAATTGGAAGAGAAAACCCGCTCACTGGGCAGCGCCGTTAGCCGCAGTGGTATGGATGAAGTCAACGCTTGCCGCGCCGCGATTTATGCCTGTGATGCCCTGATGCAGTTAGCGCAAAATCTGGCCACCAGCGCCGAAAAACTGGCTGCAACTGAGACAAATGCGTATCGCAAAGCTGAGTTATCTGAAAGTGCCGCCATTTTGCACCATATCCCAGCGCGTCCTGCTCGTAGTTTTAAAGAGGCTTGCCAGGCATTTTATCTGTTCCAGTTAGCACTCCAGTTAGATAATGGTAGCTATGCTGTTAACCCGGAAGGCGCAGATAAAGCGCTGCTGGCGTATTATCAGCATGATATTGCCAACGGTCTGCTGACCGAGGCGCAGGCTTACGAAATTGTCGAATGTTTGTGGTTTAAACTGGCAGAACTGAGTGAAGTCCGCGCAGCTTGTACTATCGATGGCTACCCGATGTTCGATGCTCTGTTGCACGGTGCAAGCCTTGAGAACGCAGTGATTAACCCTCTTTCAGAGATGTTCCTCAATGCACAACGTAACCTGAGCGCGCTAAATCTGCCCATACGTCTGTTCCATGGCGCCCACAAAACCGTTACCACACTATGTGCCGCCTGTAACGAAACGCCAGTGCTGGAAGGCCTGACACCACGTATCCAACGTCTGCGTAACCACTACCTGACTGTCCGCCCGAGTGTTTCTATTTACCGTGCACTGGCTTTTACCGAAGTAGTGAAAGCGAATCCAGGAATGCCAACCATCCTGCTGCGTGCTAAAGCGTTCCGTCACGCCTGTGAAACTGCGCCGATTTTGATTCAGGACGATGAGCTGATCGTCGGTCATCCTTGCGGTAAACCGCGTGCTGGCGCATTTTCACCTGATATTGCCTGGCGCTGGGTGCGTGACGAACTCGATACCATGAGTACTCGCCCGCAGGATCCGTTTGAAATCAGCGAAGAAGATAAAAAAACCATTCGCGAAGAGATTGTACCGTTCTGGGAGGGGCGCTCGCTGGATGAAATTTGTGAAGCACAATACCGCGAAGCTGGCGTTTGGTCGTTCAGTGGCGAAACATTCGTCAGCGACCTCTCCTATCATCAGGTTAACGGTGGGGGTGATACCTGTCCGGGCTACGATGTGCTGCTGTTTACCAAAGGGATGAATGGCATCAAAGCCGATGCCGAGGCGCATCTTGCCGAACTGAGCATGGAAAACCCGGAAGATATCGATCGCATTTACTACTACAAAGCAGCGATCGACACCTGTGAAGGGGTGATCAACTATGCGCATCGTATTGCCGCCCGTGCCCGTGAACTGGCTGCCGTTGAACAGAACGCCCAGCGTCGAGCAGAGCTACTGACTATCGCAGAAGTTAACCAGAACGTTCCGGCGAATCCGCCGAAAACCTTGCAGGAAGCGCTGCAAAGCATCTGGACGGTAGAGTCACTGTTTGAGATTGAAGAGAACCAGACAGGCCTGTCACTTGGGCGTGTTGACCAGTACTGCTACCCGATGTTTGAAGCAGATATCCGTGAAGGTCGCCTGACTCATGAAGGTGCACTGGAGCTGATGCAGGCATTTATCATCAAATGTGCCGAGCTGATGTGGATGTCCAGCGAACTGGGAGCGAAATATTTTGCGGGTTATCAGCCATTTATCAACCTGACTGTCGGTGGTCAAAAACGTAGCGGTGGCGATGCCTGCAACGATCTCACCTATCTGATTATGGATGCAGTCCGTTTTGTGAAAGTGTATCAGCCATCACTGGCTTGCCGTATCCATAACCAGTCGCCGCAAAAATATATGGAAAAAATTGTCGATGTGGTGAAAGCGGGGATGGGCTTCCCAGCCTGTCACTTCGATGACTCCCATATCAAAATGATGCTGCGCAAAGGCTTTGACTTTGAAGATGCCCGTGATTACTGCCTGATGGGCTGCGTGGAACCACAAAAATCAGGTCGTATTTACCAGTGGACTTCCACCGGCTACACCCAATGGCCAATTGCCATCGAGTTTGTCCTCAACCGTGGTCGTATGGTGCTGTTTGATAGCTATCAGGGGCTGGACACGGGCGATCTGAAAGATCTGCGCACATTCGAAGATTTTGATGCCGCGGTGAAAAAACAAGTTGCTCATATCATACGCTTGTCCGCCATCGGTACGGTCATCAGCCAGCGTGTGCACCGGGACGTGGCACCAAAACCGCTGATGTCGCTACTGGTTGAAGGCTGCATGGAAAAAGGCAAAGACGTCTCTGCCGGTGGCGCAATGGTAAACCACGGACCTGGGCTGATTTTCTCTGGTCTGGCTACCTACGTCGATTCAATGGCGGCCATCCGCAAACTGGTTTACGAAGATAAGAAATATACCCTTGAACAGATACGGGACGCTCTGCTGGCAAACTTTGAAGGTTATGAAGGCTTGCGTCGCGACTGTCTGAACGCACCGAAATACGGCAACGACGATAACTACGTTGACCAGTACGCTCTGGATATCACCGAGTGGACTGAACGTGAATGCCGCAAGTACAAGATGCTCTACTCCACCCTCAGCCACGGTACGTTGTCGATCTCCAACAATACGCCGATTGGTGAGCTGACCAATGCCACACCAAATGGTCGTCTGGCGTGGATGCCGCTTTCTGACGGGATCAGCCCGACTCAAGGGGCGGATAAGCATGGCCCAACGGCGATTATCAAGTCTGTGAGCAAAATGAACGTTGAAACCATGAATATCGGCATGGTGCATAACTTCAAATTCCTCAAAGGGTTACTTGATACACCTGAAGGACGCCACGGCCTGATAACTCTACTGCGTACAGCATCAATTCTCGGCAACGGTCAGATGCAGTTCAGCTACGTCGATAACGAAGTACTGAAAAAAGCACAACAGGAACCGGAAAAATACCGTGATTTGATCGTCCGTGTAGCCGGTTACAGCGCCTACTTCGTGGAATTGTGCAAGGAAGTTCAGGACGAAATCATCAGCCGTACGGTGATTGAGAAGTTCTGA
>Bbetaine_scaffold_8_0388
ATGATGAATTCAAAAATTGAAGTGCTGAGTCCAGAAGCAATGGACCGGGTACACGAAGCCAGTATGGAGATTCTGGCAAAAAAAGGGGTCATTTTTGAAAGCGAAAAGGCACGCGACCTTTTAAAAAAGGCCGGCTGCAAGGTAGAGGGCGAGATTGTTTTCTTTCCAAGGGCTCTGGTCGAGGCTTCTGTTAAACAGTGTCCCTCCACCTTTAAGCTTCAGGCCATGGACGATGCCAAAAGCGTCAATTGTGGCGCGCAGCTGTCGGTCCACCCGGCAGGGGGAGAGGTTTTCGTTTCAGATCTGAAACAGGGACGGCGGGCTCCTCTCTTGAAGGACTTTGCCAATATGCAGAAGGTTTACCATGCCTGTGAGAACATTCCCATTGCCGGCTACCAGCCCATGAGCCCGAGCGATGTTCCCCAGCGTTATAAAGGAATGTACATGACCTATGAATCCTTTAAACACTGTGACAAACCGCTTCTGGCGCCTATGGAACTGGACTCCATCGCCGAAAAGGAAGAAAACCTCCGGCTGTACGAGGTGGCCTTTGGGAAAGAGGGCTTTTGCCAAGATCACTATGTGACCTGGCATGCAGTCTGTCCAAATTCTCCGCTGTACTATTCCGAGTTTGCCTGCGAGGGCATCGAGGTTTACGCCGCCTGGAACCAGCCGGTTTCCATTGTATCTGCTCCTATGTCCGGCATCACCTCGCCGGTATTCCTGTATTCGACGGTGGCTCTCCAGAATGCTGAGCAATTGGCCGGTCTGGTATATGCCCAGCTGATCAAGCCCGGTGTTCCGGTTATCCTGTCCGCATCCCTGACCTACGGTAATCTCAAATACGCCTCATGGGAATGTGCAGCACCGGATACAGCCCTCATGCTCATCGCCGCCACACAGATGTACAAGGATTACTATCATCTGCCGGCAAGAGCCCAGACCGGTGTCACCAGTTCAAAGGCCATTGATTATCAGGCAGGGATGGAAACCATGCAGAGTTTTATCCTCACCGCATTGGCGGGCGTTACCTTAACCAGTCAGTCTGTGGGCACCCTGGAGAATCTGATGTGTACCTCTTTTGAAAAAACCGTTCTCGATGATGAACTCATCGGCCGTGTGCAGCATATATTAAAGGGAATGGAAACCACTGAGGAAACCCTGGCCCTTGATGAAATTTACGAAGCGGATTTCCGCGGCGATTTCATGACCAATGACAGTACGCTGGACTACTGCCATGATGATTGGCAGCCAACCGTCTCTGACTGGGAAAGTTATGAACAATGGGAAAAGAACGGAAGCCCAGACCTCATTGAGCAGGCCAGCAAACGCGTTCAGAAGATCTTAGATGAAGCGCCGGAGATGGTCGTTGACCCAGCGGTAGAGGCGGAAATGAAAAAATACATGAAGATGGTGGAAGCGCGCTAA
>Bbetaine_scaffold_8_0059
ATGAGCCATATTCTTAAAAAAAAGGATTTAGAAACAATATATGAGAAGGTTATCGAAATTTTAGAACAAATCGGCATTACCTTTGGAACCGAAAAAGCCCTGGAGCTTCTTGGGAAAAACGGTGCGAAAATCGAAGGCAGCAAGGCCTTTATTCCAAAGGCGCTCCTGGAAAGATGTCTGGAGAGTCTTCCCAAATATGATTATGAAAATCAGGGACCCAAAAGGATCACAGCGACCTCTCCCTTTGGTATGGTGCCCACCATTCTGGATGATGAGACCGGTACATACCGAAGCGGTACAGTTGACGATGTGGTGAAAATGTATCAGCTCACCCAAACCTCAGACCTTTATGAATGTGCAAGTCCCTGTGTCATTGATCCTGTGGACAGCGACGCAGAGGATCTGTATGTTGGCCAGATTGCCATGCTCCTTCGCTACAGCGATAAATGGCCTTCCGTTGGAATAAGGGCAACAGCGCAGAACTCAAAGGACGGAAATCTATATCAGAGCGCGCGTAAATCCATCCGGCTCATCCGTGAGTTTTACGATGTGTGGGATGAGCCTGTAATGGGGCAGTCCATCTGTCCTATGTCCCCCCTTGCCTATGACTGGGAATGCCTTGATAATTTAACCGCGGCCATCGAGGAAAAGCAGAATATTATCCTCTGTCCCTGCAGCCTGACTGGGCTGACCGGGCCTGCGAGCCTGCTGGGACTGGTGATTCACGATATTGCCATCTCTCTGGCCGGGATCGTTTATGCTCAGCTGCTTTCTCCGGGAATTGATGTTTCCATCTGTTCCTGCTCAGGCGCGACGGATATGCGCAGCATTCAGCCAGCCTATGGAACCGTGGAATGTGTCTATATTGAAGGAATGCTCTATGAGTTCGCGAAGTATATGCAGATCGGCTGTACAATCTGCGGCGCGCTGTCCGATTCCGCAAAAGTGGATTACCAGGCAGGGGCAGAAAGCATGCTGACAACACTGATGCCATACTACGCGTCTGAAATTAACGAGGTCTGGTGCTATCCTGGACTGATGTCGGCCTGGTACTGCGGCAGCTTTGAGAAGCTTATTCTCGACGAGGAAATGATGCGCAACGTCAACCGGGCTCTTAAGGGCGTAAACTTAAAACTGGACCCCAAGCTGATGAGGAGCTTGACAGAAGCCCAGGAAAAAAATACTTTTCTCCAGGGCAAAACGCCGTCCGCCTACAGAAAAGACCATTATTTAACTAAAATTTTCAGCAAATACGGCGTTTCCCAGGATATCAGTCCGGAGAAAACAGATATCCGTTTAAAGGTAAAAAGGGAGATCGAGAACCGAATTAATGAGTATCAGGCTCCGGAAATCACCAAAGAGCAGAAAGAAATTTTGAAGCCTCACCTTCCTTCAAGGTGTTCGTTTTAA
>Bbetaine_scaffold_8_0082
ATGTTAAGAGATATTCAGGATTGTTTCATTTCGGAAAAAGAGGTTGAACACATTCACGCCATGTCTTTGCGGGTGCTTAGTGAAATCGGCGTTGCCTTTGAGCACGAGGAGGTGCTGGAGGTTTTCCGCAAAAACGGCGCCCAGGTTGACGGCGACAAGGTCTTTCTGTCAGAGGCCATGGTAAACGATGCTCTGAAGACCGTGCCCCGCAACTTTGAGGTCTACGGCCGGAACGGCTCTGTCTTTATCGGGCCAGACCGTGAGGACCCCTTCCCGGTCATGGCCAACTCGGCGGGCCTGGTTACCTATATTGAGACAGACGATACAGTGCACAAGGCCAACGTATATGACGCCATCAAATATCACAAGCTGACCCAGACCAGCGAGGTGCTGCAGATGTCCAAGGCTTCCAGCATCGACTACCCAGGGCTTGGAAATGACAAGGAAAACAAGATTCTCAAGCAGTATGCCATCCAGCTGAAATATTCGGATAAGCCCATCGCCTCTGCCCTGCGGACCAACCCGCACAATGTGGGCACCGGACGGATCAAGGACGGGGTACTCGCCAGCTATGACCTTGTAAAACGCTATTATGACATCTGGGACAAATACGTGGTGCTGGAGGTAGTCTGTCCCCTCTCACCACTCTCCAACAACTACGAGTGTCTTGAAAATGTCCTCGGTGCGGCCGCAGGCAACCAGCCCATCACCATCTGCACCTGCTCCATGACCAATGTAACCTCCCCGCCGACCCTGCTCGGCACCATTATCCAGGACAACGCGTCCATTCTGGCCATGACCGTGCTCATTCAGCTGCTGAACCCGGGCAACCCCATTATCTACAATTCACTGAGCGCGCCTTCAGATATGCGCAGCGTCCAGCTCAGCATCGGGGCCAGCGAATCCTTCCTGCTGTCCATGGCAACCCTCGGCATGGCCCGCTTCTACAACATGCCGGCCCGCACCATCGGCGCCTACTCAGACGCCATCGACGTGGATTACCAGGCCGGGGCCGAATCCATGCTGACGGGCATGGCGCCCATTCTGGGCCGCTCGGACCAGCTGACCCACGCCATCGGGACCATGGGCTCCTTTAACTACGGCAGCTTTGAAAAATTCGTCCTGGACGAGGAGGTTCTGCTCTACCTGAAGCGTGTGCAGCAGGGCATCAACTTCTCCGAAGGTCGGGAATGCTTTGACCTCATGAAGGAAGTCGGGCCAAGAGGCTCCTACATCCAGCGCAGAACCCCCAAGGCTTACCGCGAGGAGCACTACCTTTCCAAGCTGTTCCACCGCAAGGGCTCCGGCATTACCATGCGCGAGCAGGTGGGCACTCTGAGGAGCCGCGCCGCCGCCGAGGTCGAACGCCGTCTGGAAGAATACAAGCTCCCCGAAACCACCAAGGCCCAGGACGCCATCCTGAACGAGGTGCTCGTAAACCTGGACTATGATATTTAA
>Bbetaine_scaffold_97_0068
ATGAATTTTACTTACGAACCCTTGACTAAAAAACAGATCGAAGACGTCCATCAGGCTACCCTGGATGTGCTGGAAAAATGCGGCGTTGAAATGTGCGACGAACGTGCCCATGAAATTTTTAAAAAACACGGCGCGACAGTTGAAGGCAATATCATCAAGATTCCACCAAAGGTTGTTGAAGATTGTATGAAGCTTGCTCCGAGATCCTTCATACTGGATGCGGCCAACCCAGACCGCTCCGTCAACATCGGCGCAACGGACCGTCCCCTCATCGCTCCGAACGCTACCTCTCCCTTTATCATTGACGAAGAGTTCAAACGCCGCAAGGTCAATTTTGATGACATGCGCAATTTCTTCAAGCTGTCTCAGAGCAGCAGCTGTGTCGATATCGGCGGGCAGCTGATCGTATTCCCGACAGACAACTGCACCTACAAGGAAGGCGTTATCACCGCCATCTATGAATACTTCCTGCACATGGACAAACCCATGAACCTGTGCTCTGTTGACCGCAACACCATTGACATGACCATGGAAATGATGCACCTGCTCACAGAAAAGGAAGGCGGCTATCCCCTGTTCGCGTCTCTGTCTCCTATTTCTCCGCTCCGCTTTGACGAAGAACTCCTGGACGGCTTGTTCTACGCGGCTGAAAAGAATCAGGTCATGGAGGTTACCCCTTGCTCTGCAGCCGGCCTGACCGGACCGATTACCGGCATCGACAACGTGGTTCTGACCAACGCAGAAAACGTGGCCATGTTCACATTGATCCAGCTCATCAATCCGGGCCTGCCAGTGGTTTATTCCACCTATACCTGCATTACTGACATGCGTACCCTTCAGCTCTGTACCGGCGCTTCTGAAAGCATTAAGATGTGCGCCATGGCCCGCCAGATGGCCGGATACTATGAAGTGCCCTTTGATATGCCGTCCGGCAGCACCGACGCCAAAAATTGCGACGTCCAGGCTGCCCTCGAATCGACAACTGCCATCATGAACGCCTTTGCTGCTAAGCTGGATATCGCCATGTTTATGCTGGGCAGTCTCGACAGCTTCAACAGCGCCAACTACCGCAAATTTATTCTGGATGAAGAAATCATCAAGCATGTTCAGGCTTATATTAAGCCGGCCAAGGATATGAATATTGATAAAACCGTTGACCTGATCACCGAGGTTGGGCAGCACGGTACCTATGTCAAACATAAAAACACGCTGCGTAACTACCGCAAGGAACACAGCTTTCCGGATTTCGGTGTCCGTAGCACCTACGAGGAATATGTCATCGAAAACAAGGATATCACACAGCGCATCGACGACCAGTTAAAGAAACGGATGGATTCTTACGTTGCGCCTGAAATTCCAGAAGACAAAAAAGTCAAAATGAAAGAAATCTTTGAAAAATATATAGACTAA
>Bbetaine_scaffold_98_0011
ATGGATAACTTATGCAACTACACAAGTAGACAACAATTAGGTATTGAAGTTTTTAACGATGATCAATGCGCAATGATTCATCAGGCAATTTTAGAGGTATTAAAAGAGGTCGGTGTTGATGTCTATAATGACAAGGCACTGGAAATTCTTAAAAAAGCAGGAGCCTTCGTCGATGGCAGACGCGTTCGTTTCCCTGCTGCGATGGTTGAAAGCGCTATTCAGTCCGCACCTTCCCAGGTAACACTCTACTCTCAGGATATGGAATCCAAGATGATCCTTGGCGGCAAGCGTTTTTATTACGGACCTGGCCCCACCGTTATCAATACACTGGATCCATACACCGGTGAGCGGAAAATTCCTCATTATGAAGATACCTGCAAGGCCGTGAAGGTAATGGATGCGCTTCCAAACATTGACTATCTGATGGACTTTGGGACCATTGATGGTGTCGAAACCAGCGTTTTAGATGTCTACTGCTTTAAGGCAATGTTTGAAAACTCTCCGAAGCCGATTTTACACTGGGCTTATAACCGTGACAATGTTCAGGCAATGATCGATATGGGTGCAAAAGTGCGCGGCAGCTATGAAGAACTTGAAAAATATCCATTTTTCGCAGTTTATTCTGAGCCGATCACCCCGCTGATCCACGAAAACGAAGGATTGGATGTTATGATGACCATGGCAGAGCATGGACTGCCGGCTGTCTACACCTCTGCTGCTCAGGCAGGTATGACTGCCCCGGTTACACTGGCAGGTACTATGGTTGTCGAACTGGCCGAATCCCTGTCCGGTCTGGTAATCAACCAGTTGATTAAAGAGGGTGCGCCTTATATTATGGGCGGCGTCTGTACCTGCGTGGACATGTCCTCAATGCAGATTACCTACAGTTCACCAGAATTCAATCTGCTGCAGGGCGGACTGAGCAAAATGTCTCAGTTTTATAACCTTCCTGTATTCACAACAGCTGGCTGCTCAGACTCCAAGTGTCTTGACCAGCAGCACGGCATTGATCAGGCAACAAGTATCCTGATGTCCGCACTCTATGGCGGTAATTTAATCCATGATGTCGGATACATGGAATCGGGTCTGCTAACCTCCATGGAAGCCCTTGTCATCGCAAACGAAATTATTGGACAGACCAAGCAGATTATCCGCGGTATTGAAGTAACAGACGAGTCTTTGGCTGTCAACATTATCAAAAATGTAGGACCTGGCGGAAACTTCTTGGCCGAACGCCAGACATTTGAAAAGTTCAAAACCGAATGGTGGCTTCCACAGTTATTTAACCGTAAAGTATACACCAACTGGGAAGCAGACGGAAAACCAGAGCTTAAAGACCTGGCCAATGCAAAAGTCAGAGATATTCTTGAAAACCATCAGCCTAAAACCATCCCGGCAGACGTCAGCAAGGACTGTGACGATATCTTGAAAGCTTTAATTGCTAAATACAATTAA
>Bbetaine_scaffold_98_0008
ATGTATATTAATCGAAAATTTTATGAAAATTATGTCTCTACCCGCGATGTTGAACTTCTGCATGAATACACCCTGAAAGTTTTAAAAGAAGTGGGTGTCTCCTTCAATTGCGAAGAAGCATTGGATATTTTCAAAAAACACGGAGCAACGGTTGAAGGAAGTATTGTTAAAATCGATGAATCCTTATTGAACGCAGCACTGGAGACGGTTCCCAAAACCTTCACTGTTCATACAAGCAGCGGTGAAACATCAATTGGTGAACCCTTCCGTCCAAAAACAGTTGGCTGCTACGGTCCTTCCAAGTTCCTGTTTGAGGATGATACCTACCGTGTGGCCCAAATGGCGGACATGATTAAATTCCTGAAACTTATGGATACCAGCGACGTGACTGATTTTGTCAACAACGCTGCTTTCGATACGCCTGACCTTGACAAAGATCAGGATGACTTTTACCTGCCTCAGGTGGCCATGTGCCTGAAATATTCTAAAAAGCCAACCTACGGCAATGTGGCCAACAGCCTGAACACCCGCGGCAAAAGTCTCAAGGAAGCCGCCCGCGGTATTGCAAATCTTTACAAAGAGTTCTACGATATCTGGGATAAACCAGTTCTCCTGACCAATGCGTGCGCTCTCTCACCCCTTGGTTACTCCTATGAGGTACTGGATAATATTATCGGCTTATGCGAAGAAGGACAGCCTGTAACCATTATCACCTGTTCCATGACAAACATGACTGCCCCGGCAGCGCTGCTTGGAACTGTAATCCAGAACAATGCGACTATTCTGGCCGGTATCGTGCTGACCCAACTCATCAACCCAGGTGTGCCTGTTATTTATGGCTCCGTCTCGAGCGCCACAGATATGCGTGAGGTAGCTCTCGCCATCGGCGCACCGGAGGCTCAGCTGATCCAGATGTCTTCACTGTCACTGGCCCGCTATTATCAGATCCCAGTGCGCACCGGCGTTGCTGGAACAGACTCCATGAAGCCCGATTACCAGGCCGGGGTGGAAACCTTTATGAACCTTATGACAACCTATCTGGGCAAAGCAGACTTTATCCTGCACCACGCGGGTATCCTCCAGTCCTATGCCCTCGGAAGCTATGAAAAATTCGTGATGGACGAAGAAGTTAACCGAATTCTTCTGAGACTGAACCGCGGTATTGATATCAGCGATACAAAAGCAGAAAAGGTTTTTGCTGAAATCAAAAAAGCCGGACCGCTTGGTAATTATCTGTCCGGCAGGACACCAAAAGACTACCGGCAGGAGCACTACCTGACCAAGCTCTTTAACCGCGCCGCCGGAGATCCCCAGCCTATCGCCGACAAAATCGGTGATATCCGCGAACGGGTGGCAAAGGAAATTGAAGAAAGAGTTGAAAATTACACTCTGCCTGATTTAACACAAACTCAAAAACAAATTTTAAACAAATTTTTACCTAAATCTGAAAAATTTTAA
>Carnitine_scaffold_0_0385
ATGATGAATTCAAAAATTGAAGTGCTGAGTCCAGAAGCAATGGACCGGGTACACGAAGCCAGTATGGAGATTCTGGCAAAAAAAGGGGTCATTTTTGAAAGCGAAAAGGCACGCGACCTTTTAAAAAAGGCCGGCTGCAAGGTAGAGGGCGAGATTGTTTTCTTTCCAAGGGCTCTGGTCGAGGCTTCTGTTAAACAGTGTCCCTCCACCTTTAAGCTTCAGGCCATGGACGATGCCAAAAGCGTCAATTGTGGCGCGCAGCTGTCGGTCCACCCGGCAGGGGGAGAGGTTTTCGTTTCAGATCTGAAACAGGGACGGCGGGCTCCTCTCTTGAAGGACTTTGCCAATATGCAGAAGGTTTACCATGCCTGTGAGAACATTCCCATTGCCGGCTACCAGCCCATGAGCCCGAGCGATGTTCCCCAGCGTTATAAAGGAATGTACATGACCTATGAATCCTTTAAACACTGTGACAAACCGCTTCTGGCGCCTATGGAACTGGACTCCATCGCCGAAAAGGAAGAAAACCTCCGGCTGTACGAGGTGGCCTTTGGGAAAGAGGGCTTTTGCCAAGATCACTATGTGACCTGGCATGCAGTCTGTCCAAATTCTCCGCTGTACTATTCCGAGTTTGCCTGCGAGGGCATCGAGGTTTACGCCGCCTGGAACCAGCCGGTTTCCATTGTATCTGCTCCTATGTCCGGCATCACCTCGCCGGTATTCCTGTATTCGACGGTGGCTCTCCAGAATGCTGAGCAATTGGCCGGTCTGGTATATGCCCAGCTGATCAAGCCCGGTGTTCCGGTTATCCTGTCCGCATCCCTGACCTACGGTAATCTCAAATACGCCTCATGGGAATGTGCAGCACCGGATACAGCCCTCATGCTCATCGCCGCCACACAGATGTACAAGGATTACTATCATCTGCCGGCAAGAGCCCAGACCGGTGTCACCAGTTCAAAGGCCATTGATTATCAGGCAGGGATGGAAACCATGCAGAGTTTTATCCTCACCGCATTGGCGGGCGTTACCTTAACCAGTCAGTCTGTGGGCACCCTGGAGAATCTGATGTGTACCTCTTTTGAAAAAACCGTTCTCGATGATGAACTCATCGGCCGTGTGCAGCATATATTAAAGGGAATGGAAACCACTGAGGAAACCCTGGCCCTTGATGAAATTTACGAAGCGGATTTCCGCGGCGATTTCATGACCAATGACAGTACGCTGGACTACTGCCATGATGATTGGCAGCCAACCGTCTCTGACTGGGAAAGTTATGAACAATGGGAAAAGAACGGAAGCCCAGACCTCATTGAGCAGGCCAGCAAACGCGTTCAGAAGATCTTAGATGAAGCGCCGGAGATGGTCGTTGACCCAGCGGTAGAGGCGGAAATGAAAAAATACATGAAGATGGTGGAAGCGCGCTAA
>Carnitine_scaffold_0_0058
ATGAGCCATATTCTTAAAAAAAAGGATTTAGAAACAATATATGAGAAGGTTATCGAAATTTTAGAACAAATCGGCATTACCTTTGGAACCGAAAAAGCCCTGGAGCTTCTTGGGAAAAACGGTGCGAAAATCGAAGGCAGCAAGGCCTTTATTCCAAAGGCGCTCCTGGAAAGATGTCTGGAGAGTCTTCCCAAATATGATTATGAAAATCAGGGACCCAAAAGGATCACAGCGACCTCTCCCTTTGGTATGGTGCCCACCATTCTGGATGATGAGACCGGTACATACCGAAGCGGTACAGTTGACGATGTGGTGAAAATGTATCAGCTCACCCAAACCTCAGACCTTTATGAATGTGCAAGTCCCTGTGTCATTGATCCTGTGGACAGCGACGCAGAGGATCTGTATGTTGGCCAGATTGCCATGCTCCTTCGCTACAGCGATAAATGGCCTTCCGTTGGAATAAGGGCAACAGCGCAGAACTCAAAGGACGGAAATCTATATCAGAGCGCGCGTAAATCCATCCGGCTCATCCGTGAGTTTTACGATGTGTGGGATGAGCCTGTAATGGGGCAGTCCATCTGTCCTATGTCCCCCCTTGCCTATGACTGGGAATGCCTTGATAATTTAACCGCGGCCATCGAGGAAAAGCAGAATATTATCCTCTGTCCCTGCAGCCTGACTGGGCTGACCGGGCCTGCGAGCCTGCTGGGACTGGTGATTCACGATATTGCCATCTCTCTGGCCGGGATCGTTTATGCTCAGCTGCTTTCTCCGGGAATTGATGTTTCCATCTGTTCCTGCTCAGGCGCGACGGATATGCGCAGCATTCAGCCAGCCTATGGAACCGTGGAATGTGTCTATATTGAAGGAATGCTCTATGAGTTCGCGAAGTATATGCAGATCGGCTGTACAATCTGCGGCGCGCTGTCCGATTCCGCAAAAGTGGATTACCAGGCAGGGGCAGAAAGCATGCTGACAACACTGATGCCATACTACGCGTCTGAAATTAACGAGGTCTGGTGCTATCCTGGACTGATGTCGGCCTGGTACTGCGGCAGCTTTGAGAAGCTTATTCTCGACGAGGAAATGATGCGCAACGTCAACCGGGCTCTTAAGGGCGTAAACTTAAAACTGGACCCCAAGCTGATGAGGAGCTTGACAGAAGCCCAGGAAAAAAATACTTTTCTCCAGGGCAAAACGCCGTCCGCCTACAGAAAAGACCATTATTTAACTAAAATTTTCAGCAAATACGGCGTTTCCCAGGATATCAGTCCGGAGAAAACAGATATCCGTTTAAAGGTAAAAAGGGAGATCGAGAACCGAATTAATGAGTATCAGGCTCCGGAAATCACCAAAGAGCAGAAAGAAATTTTGAAGCCTCACCTTCCTTCAAGGTGTTCGTTTTAA
>Carnitine_scaffold_0_0081
ATGTTAAGAGATATTCAGGATTGTTTCATTTCGGAAAAAGAGGTTGAACACATTCACGCCATGTCTTTGCGGGTGCTTAGTGAAATCGGCGTTGCCTTTGAGCACGAGGAGGTGCTGGAGGTTTTCCGCAAAAACGGCGCCCAGGTTGACGGCGACAAGGTCTTTCTGTCAGAGGCCATGGTAAACGATGCTCTGAAGACCGTGCCCCGCAACTTTGAGGTCTACGGCCGGAACGGCTCTGTCTTTATCGGGCCAGACCGTGAGGACCCCTTCCCGGTCATGGCCAACTCGGCGGGCCTGGTTACCTATATTGAGACAGACGATACAGTGCACAAGGCCAACGTATATGACGCCATCAAATATCACAAGCTGACCCAGACCAGCGAGGTGCTGCAGATGTCCAAGGCTTCCAGCATCGACTACCCAGGGCTTGGAAATGACAAGGAAAACAAGATTCTCAAGCAGTATGCCATCCAGCTGAAATATTCGGATAAGCCCATCGCCTCTGCCCTGCGGACCAACCCGCACAATGTGGGCACCGGACGGATCAAGGACGGGGTACTCGCCAGCTATGACCTTGTAAAACGCTATTATGACATCTGGGACAAATACGTGGTGCTGGAGGTAGTCTGTCCCCTCTCACCACTCTCCAACAACTACGAGTGTCTTGAAAATGTCCTCGGTGCGGCCGCAGGCAACCAGCCCATCACCATCTGCACCTGCTCCATGACCAATGTAACCTCCCCGCCGACCCTGCTCGGCACCATTATCCAGGACAACGCGTCCATTCTGGCCATGACCGTGCTCATTCAGCTGCTGAACCCGGGCAACCCCATTATCTACAATTCACTGAGCGCGCCTTCAGATATGCGCAGCGTCCAGCTCAGCATCGGGGCCAGCGAATCCTTCCTGCTGTCCATGGCAACCCTCGGCATGGCCCGCTTCTACAACATGCCGGCCCGCACCATCGGCGCCTACTCAGACGCCATCGACGTGGATTACCAGGCCGGGGCCGAATCCATGCTGACGGGCATGGCGCCCATTCTGGGCCGCTCGGACCAGCTGACCCACGCCATCGGGACCATGGGCTCCTTTAACTACGGCAGCTTTGAAAAATTCGTCCTGGACGAGGAGGTTCTGCTCTACCTGAAGCGTGTGCAGCAGGGCATCAACTTCTCCGAAGGTCGGGAATGCTTTGACCTCATGAAGGAAGTCGGGCCAAGAGGCTCCTACATCCAGCGCAGAACCCCCAAGGCTTACCGCGAGGAGCACTACCTTTCCAAGCTGTTCCACCGCAAGGGCTCCGGCATTACCATGCGCGAGCAGGTGGGCACTCTGAGGAGCCGCGCCGCCGCCGAGGTCGAACGCCGTCTGGAAGAATACAAGCTCCCCGAAACCACCAAGGCCCAGGACGCCATCCTGAACGAGGTGCTCGTAAACCTGGACTATGATATTTAA
>Carnitine_scaffold_19_0116
ATGCGACCGGAATTACGATATTTAAGCAATAAGGATCTGGAATACGTTCATAATCTGGCTCTGGAGCTTCTGGAGGACATGGGCATCGAGCTTTGCGCCGAGGAAGCCAGAGATTATTTCAGGCAGGCAGGCGCCACCGTTGAGGGTGAGATTGTCAAAATCCCAAGAAAGATTATTGAGGACGCCCTGAAAACAGTGCCCAAGCGGGACGCTTTTACCCTTTATGGCAGAGACCCGAAGAACGACGTCAAGGTTAATGAAGCACTGCCCTCACTGGCAGCCATGACCATGGCTACCTCGGTCATTGACCCCCACACCAGGGAAAAGCGCCCGGCAACTGACCAGGATTTGACCGACCTGACAAAGCTCCTCGAGATCATGGACAATGTGAGCATTGCCAGCGGCCTGATCACACCTCAGGACGTACCATTGGAGAGCTCAGACTGGTATACCTGGGCGGGTACCATTAAAAATACCACCAAGCACATTACCGGCGGGGCTGTCGGCAAGGAGGGCGTGCGCGACGCTGTGGAAATGGCGCAGCTGGCTCTGGGCGGCGACATCGCCTTTGAGGACCGCCCGTTTATTTCTTTCTGGGTGCTGACCTCGCCGCCGATGAAGCTGGATGAAAATCCTCTGAATGTTCTTATGGAGGCCAGCCGCCTGAACGCGCCGTCGGTCATCAGCTCTGGCGGTATCCTGGGGATTTCCTCGCCCATTACCATCGAGAGCGCCATCATCCACACCCACGCGGAAACCCTGGCAGGCATCGCCCTGACCCAGCTGGTGCGTCCGGGCGTATCGGTGCTCTACTCCAGCTATGTCCGCAGCATGGATATGCAGACCATGAGCGTGTCCATGTCCTCGCCAGAGACTGCCATCATGAAGAGCATCATGGCCGAGCTGGGCCGCTATCTGGACCTGCCGACCAAAATGCCCACCAACCTGCGTGACGCCAAGCTCCTCGACGCCCAGGCAGGCTTTGAAACTGGTATGGTGGGAACCGTCGGCGCTCTCACCACTGATTTTCTGGTGTCCATGCAGCTGGATATCGATCTGGTGGTCGACTACGCAGACCTGCCCTACTCCAATGAATGCATGTCTCAGCTCAGACGCCTGGTGCGCGGCCTGGATTTCAGCGACAAGCGCATCGCTCTGGACAATATCCGCAAAACCGGACACGGCGGCAGCTACTTGAACGCCAAGCACACTGCCAAAAATTTCAGAAAAGAGCTGTGGATCGGCGACCTGACTGAACGCGGCAACTGGAAATCCTGGCAGAAGGATGGCGGAAAAGACATGCTTGAAAAATGTGCCGAGCGGGCGGTTGAGCTCCTGGAACAGGTGAAAGACGTCACGCTGCTGGACGCAGCCGTATGTGACAAAATCGACGCCATTGCAGACAGCGCGTTTGAAAAAGCGAAAGCCATCAAACGATGA
>Carnitine_scaffold_19_0132
ATGGAAACCACAAAAAGAAATATTGATTTTGGCGTTTTAAATAAAGAAAAAATTGAGACCATTCATGAAAAGAGCTTAGAGCTTCTCGCAGATTTTGGCATGCGCGTCGCTGGTGACCGCACACTGGAAGCCTTAAAAGCATACGGCTGCGAAGTAGACGGCAACATGGTTAAATTCCCAAAAGCAGTTGTTGAAAAAGCACTGAATACCATTCCGAAAGAATTAACCTTATACAACCGTGACGGAAGCCCGAGCATGGTCATCAACAGCAAAAACAACGTTTATTTCGGCACGCACTCCGATCAGCTTGAATATCTGGACTACAAGACAAACAAGGCCCGCACTTTCATGAAGGCTGATACCAAAACCATGTGTACCCTTGCCAGCGCACTGGAAAACATCAGCTTTGTCTTATCCGTTGGTATGAGCGGCGACGTTGATCCCGCTGTTCAGTCTCAGGTAACCTTCATCGAGACTGTTAAAAACTTTGACAAAACCATCAACTTCTCAACCAATGATATCGAGTCCTTACAGGAAATCATTGACATCGCGGCTGTTGTAGCCGGCGGCCACAAGGAACTGGCTGAAAAACCATTCATTTTTAACTATTGCGAGCCCATCCCACCGATGACCCATCCCGTCGAAAGTACTGAAAAACTCTTTATCAGCGCGTCCAATAAGATTCCGGTTGTTTACATGCCTTACTGCATGATGGGCGGTACAGCCCCAATCACCATCGCCGGCGCCCTGACACAGAACAATGCTGAAATCCTCGCTGGTGTTGTCATCACGCAGGCTGTTAACGAGGGCGCTCCGCTGATTTACGGCTCTATGCCAACTGTCTTTGACATGAAAACAACGGTTGGCTCCTACGGCGCACCGGAATTTCACCTGTCTGTGGCTGCCGCCTCCGAACTGGCAGACTACTACCAGCTGCCATTCTTCGGTACAGCCGGCTGTTCTGACGCCAAAACCGTTGATCCGCAGTCTGTATCTGAAATCCAGATGGAACTCTTCTCTACCATCCTGAGTAAAGCCAATATTGTTCACGATATCGGTGTTCTGGATCACTGCAACAGCGTCGCCCCTGCCATGGTTGTTCTGGCCAATGAAATGATCAATCAGCTCAGCGCTTACTCTAAGGGGGTTGAAGTCAACGACGAAACACTGGCCATGGACGTTATCAAACAGGTCGGCCACGGCGGACATTACCTCAACGAAATGCACACCCTCTCGAACTTCAGAAGCGTATGGTATCCGGAATTCTATGACCGCAAGATGGTTAACCCGGATGAATCTGAAATCATGAGCCAGGTTACTGAAAAGATCGACAACATTCTGGCAACACACGAAGTACCCGCTCTGGAACCAGATGTCTTAAAACAAATCGAAGAAATCGAAAAGAAATACATCTAA
>Carnitine_scaffold_19_0133
ATGAAATCTTATGAAAAATATATTTCAAAAGAGGATGTTCAGAAAATACACGAGACTTCTTTAAAAGTACTGGCTGAAGTTGGCGTGATCTTTGAGCATCCGGAAATTATTGAACTGTTTAAAAGTCACGGCGCCCGCGTGGACGGCAACACCGTTTATATGGATGAAAAGCTGGTGATGGACGCCCTGTCCACCGCACCTGCATCCTTTACGGTCGAAAATTCCAAAGGCAATCATACCTTTGGCGGTGGCGCCCGCGTGCTTATGCCGGCTGTGGGCAGCATCTACCGTCTGGAATCCGGCAAAATCCATAAGATGACCAACGACGAAACTGTTGATCTTTTTAAAATTTCCGATACCAGTGATGTCATTGACTGTAACTACTTCAATGTTTTCCTGGAAGATAAACAGCTGTCCATGGAAGAACGGATCTACAGCCCCGTTGCCATGGTTTTAAAATATTCCCATAAAACAGGGCTTCACCTTATGCCAAATACCTTTCCAATCCAGGGCGATATCCGCGAACCTTTCAAAAAAGGACTTGAACTGATCAACCAGTTTGAAGGCCGCGCAGATGTTTACAATAATATCGTACATGTCAATTCTTTGTCCCCCCTTTGTTTTGACCACGATCCACTTGTAAAATTCCTGGTTGGGGCTGAAATGAACCAGCCGCTGTGGTTCTCACCATGTGCCATGCCGGTTCTCACAGGACCGCCGTCCGTTGCTGGTCTTCTGGCAATGTCCAACGCTGAAGTTGTTGCTGGTATGGTCATGGCACAGCTGGCCCGACCAGGCATTCCTGTCGTATATGGACAGACCTCTGCGTCTACCAATTTAAGGGAAATTCAGCTCTCCATCGGCGCGCCGGAAACCGCTCTGATTTCCTATGCGACTGCTGGCCTGGCTGATTTCTACAATGTACCTTTCCGTACTGGCGGCGGCCTGAGTGACGCCAAGGATTTCGACGCCCAGACTGGCTACGAATCCGACATGATGATCCGCTCTACCTTAGATGCTGGCCCTGACCTCGTACTGCATTCCTGCGGTATCCTGGGCAGCTTCAACATCACCAGCTTTGAAAAATTCTTAATGGACGAAGATGTCTACCGCATGAACAGACGCCTGCTGTCCGGCATTGAAGTCACTGAGGACACGCTCTGCTTCGATACCATCAAAAAGGTCGGTCCAAGAGGCAACTATCTCCAGGGCCGTACACCGAAGATGTTCCGCAAAGAATTTTTTGCACCCAAATACTTCAATAAAGAAGACCCGAACCAGTGGCAGCAGAATGGCAACAAGCCGGTTGTCGACACCCTTACACAGGCTGTTAATGAACGTCTTGAATCTTACTGCCCACCGGAAATTACCAAAGAACAGGAAGATATGCTCAACCCGTATATCCCTGAAAAATACAGAGACCACATCTAA
>Carnitine_scaffold_19_0138
ATGAGATTAAGATTTAATTTTGCAGAAAAGGAAGAGCTTGACCAAATTCATGAAGCCACATTGGATGTTTTAAAAAATGTTGGCGTGAACTTTCATGAAAAAGAAGCTCTTGATATTTTTAAAGCACATGGTGCCAGAGTAGACGGCAATACTGTGTTTATTGAAGCGGATATGGTCACGAAAGCCCTGTCGACCGCTCCTTCAAAGTTTGAATGGAAGGGCCGTGAAAAAAGTGTCGTCATTGGTGATGGCGGCAGCATATCGGTTCCATGTTATGGCCCGATTTACCGTCTGAAAGATGGAGAGATTAAAGATATTGTTCCGCAGGATTATGTGGATGTCACAAAGCTGCACGAAAGCAGTAACGTGCTGGATGCCGGGAACCCCAATGTTATGGAGCCGGTGGCGATCCCAAGAGATATTCGCCGAAATTACCAGATGGCAACAGCCCTAAAATACCACACCAAGCCGGTCATGGGCATGGTTGATGGTAAGGAGGCGGCTGAAATGAGTATTCAGATGGCCCAGGATTTCTACGATGTACACGACCAGACACCAGTTGTCGCTGGACTCATCAATGTCATGTCACCTCTGGGCATCAGTACCGCCATGTGTGAAGCGCTGATTACCTATGCCAGAGCCGGACAGCCTGTTGTCGTAGCTGAGGGCGGCTTTCCGGGTGTTACCCTGCCGCCGAGCATCGCCGGAACACTGGTGTCCAACAATGCCGGTATACTGGCCGGTATCACGCTGGCGCAGCTGGTAAATCCTGGAACACCGGTTGTTTACGGCCTCCCTGCTGTGAGCGGTGATTTGAAGGTGATCTCCATGGCAATCGGCGGCGCCGAAACCCCTTTGTTTGTTTACTATGCCAAAGAAATTGCCAATTACTATCATCTGCCGGTGCGGGCCGGCGGCGGCCTCACAGACGCCAAAGCTGTCGATTACCAGGCCGGCAAGGAAACTGCACTAAACCTCTTTGCAACCTATGGTGCAGGCATTGACTTTATCATTCATGCCTGCGGCATCCTGGATACCTATAATACCATCAGCTTTGAAAAGCTGGTGCTGGACGAAGAGGCAGCCTTAAGTATCAAGCGTCAGTTTAAGGGCTTTGTGGTGGATGACAGGCATATGATGATTGAAGAAATTGCCAAGGCCGGCCCGGGCGGAAGCTATATTAACAAAAGGACACCAAAGATTTACCGGGAAGAGTTTATGCTTCCTAAGCTGGCGAACCGTGAAACGACACAAAACTGGCTGAAAGACGGCGCAAAAAGCGTTGAGGCTCTGGCCGCCGATATGGTAGAAGAACGAATCGGTAATTATAAACTCCCTGAATTAGCCGATTTCCAGGAAAAAATATTAGAAAAATACATTCCGCAGGAGTGGAATGCAGACTAA
>Carnitine_scaffold_203_0015
ATGAGACTGGAGATTGGAAATTTCTATGTACAGGATATCGCATTCGGAGAGACCCTGGCATATTGCGACGGAGTCCTGTCAATTAATAAGCAGGAGGCTTTGGACTATATCAAAGAAGATGACAGGATCACCGAGGCTGACCTTTACATAGCAAAGCCAGGAGACAAGATCCGCATGTGCCCGGTAAAAGAAGCAATCGAGCCACGCATAAGACCGGATGGGAGGAGCGTGTTTCCTGGGTATACAGGAGAACTTAAGCCTGCCGGGGATGGCGTGACATATGCACTTAAGAACGCAAGCGTCCTGGTTGTGGGTAAGCATTGGGGAGGCTTCCAGGATGGCGTGATCGACATGAGCGGAGAGGGACAGAAGTACACCCTGTTCGGAGAACTGAATAATATCGTACTGGTAGCGGATACGAATGAGACGTTTGAGCATAGAGAGCAACAGAAGAAGAACGACGCCTTAAGACGGGCCGGACACAGGCTGGCGGAGTATATTGCCTCCTGCGTCAAAGAACTGGAGCCAGATGAAATGGAAGTGTTTGAACTGGAGCCTATGATCAAGAGGGACGCGGAAACGGAGAAACTTCCTTCCGTCGTGTACGTGATGCAGCCCCAGTCCCAAATGGAAGAGATGGGATATAACGACCTGGCTTACGGGTGGGATATGAATCATGTTGTCCCTACGGTTATGCACCCCAACGAGATTCTGGATGGCGCAATGGTTTCCGGAAGTTTCATGCCAGTATCTTCCAAATGGTCGACCTATGATTTCCAAAATTGTCCGAATATCAAGGCGCTGTACAGAGAACATGGGAAAACCATCAACTTCCTGGGTGTCATTATGTCCAATCTGAATGTAGCGCTGGAGCAGAAGGAGCGCTCTGCCCTGTTCGTGGCCCAGATCGCGAAGAGCCTGGGAGCGGACGGCGCCGTAGTAGCAGAAGAAGGCTATGGCAATCCGGACGCAGACTTTATCGGCTGCTATGTGGCGTTGGAAGACGCAGGAATCAAGACGGTGGGTATCACCAATGAATGTACCGGACGTGACGGACAGTCCCAGCCACTGGTGACATTAGATGAGAAATGCGACGCGATCGTCTCCTGCGGCAATGTATCAGAACTGATTGAACTGCCTCCGATGGAGACGGTGCTGGGCGAACTGGAAGCCCTGGGAAGAGACGGCTTATCTGGCGGATGGGCCAATGACGAGATATTAGGGCCATCGGTGAGGCCGGACGGCTCGATTATTATGGAAAATAACTCGATGTTCTGCGGAGACCGGGTGTGCGGCTGGTCGCCAAAGACGATGAAAGAATTCTAG
>Carnitine_scaffold_207_0022
ATGTCCTATTTCAATAGAGAATTCAAAGTATTGAGCCGTGAACAACTGGAACGGGTCCATGCTCTGACGCTGGACATCCTGCGGGTCAAGGGCGTGTTGTTCCATTCGGAAGTTGCCCGTGACATCCTCGCGGCACACGGTGCGAAAGTGGACGGAGCGTGTGTCACATTCCCGGCCTCCCTTGTGGAGCGTTGCCTTTCGCAATGCCCGGCCGGTTTTGTGTGGCGTGCCCGTGATCCACAAAAAAGCATTTATACGGGAGAAGGGCAGACGGATGTATTCGTCATGCAGGATCATGGCCCGGTCTATGTGCAGGAGCGCCACGGTGAACGCCGTCATGGGACCATGCAGGATGTAATCAATTTTTATAAGCTCGGGCAGACCAGCCGGGTCAATGCCATCGTCGGTCAATGTACCGTCGACCCCCATGAGGTGGATGGACCCAACAAGCATCTGCTCGTCACCCATCAGCTTCTCAGGCATACCGACAAGCCGATCATGTCGTGGCCGGTAGCGACCATTGGAGAGAACGAAAAGGTCTTCAAGATGATCGAAATGGTCATGGGTGAGGGCTACCTCGCTTCCCACTATTTCGTTACGGCTTCCGTGTGCGCCCTTTCGCCGCTTCAGTACGCACAGGAGTCAGCCGACACCATCATAGCCTACGCCCGTGCCAACCAGCCTGTTACCGTGCTCACCGCTCCGATGACAGGAGTGAGCACGCCCATCAGTGACATTGGCGCTCTTGTCGCCCAGAATGCCGAACTCCTTGCGGGCATTGTCCTTGCGCAACTTGTGCAGCCCGGTGTTCCCGTTATCTACGGGACTGCCACATATGCCGCCGACATGCGCTCCGGGGCATTCATCACCGGTTCCCCCCTTTCCAACCTTATTGATCGCGCCGCGCTGCAGCTTGCCCAGTCGCTTTACCATATGCCCACCCGTACCCTCGCGGGCAATACCGACGCCAAGGTGCCGGATATCCAAGCCGGATATGAGACAATGCAGAACTATATCCAGCTGCTCATGGGTGGCACCCATATGATTAATGAATGCCTTGGCATTCTTGATGGCATGATGACGGTATCTTATGAGAAATACATTATTGACGAGGAAATGCTGCGTCGTGTTGGCTGTATGATGCGGGGACTTGACACCAGTGAGGCTTCTTTTGACATGGGTGTGCTCCTCGAAACGCCGCATATGGAGCCTTTCCTGATGCACGAATCGACCCTCGCCGCCTGTTCCGGGCAATGGCAGCCTGATGTGGCTTGCTGGAGCAACTACGATACATGGTTTGCGGAAGGTTGCCCTTCCATTCTGGATAGGGCTGCGGAAAAATGCCGCGAGCGCCTGGAGTCCGCCCCTGACGATCTCCTGACCCCAAAGCTCAATCAGGAGCTTTCCGCATTTGCGGAGGCAACTGTTTAA
>Carnitine_scaffold_2165_0003
ATGAGCAATCTGAGCCCTGACTTTGTACTACCCGAAAATTTTTGCGCTAACCCGCAAGAGGCGTGGACCATTCCTGCCCGTTTTTATACCGATCAGAACGCCTTTGAACACGAAAAAGAGAACGTCTTCGCCAAAAGCTGGATTTGCGTCGCTCATAGCAGCGAACTGGCGAATGCCAATGATTATGTGACGCGTGAGATCATTGGCGAAAGCATCGTGCTGGTACGTGGTCGTGATAAGGTTTTGCGCGCGTTCTATAACGTGTGTCCGCACCGTGGTCATCAGTTGTTGAGCGGTGAAGGAAAAGCAAAAAATGTGATTACATGCCCGTATCACGCATGGGCATTCAAACTCGATGGCAACCTGGCCCATGCGCGTAACTGCGAAAACGTCGCCAATTTCGATAGCGACAAAGCGCAACTGGTTCCGGTGCGTCTGGAAGAATATGCCGGATTCGTCTTCATCAACATGGACCCCAACGCCACCAGCGTAGAAGATCAGTTACCAGGTCTGGGCGCAAAAGTGCTGGAAGCCTGCCCGGAAGTCCACGATCTGAAACTGGCGGCCCGCTTTACCACCCTCACGCCTGCCAACTGGAAGAACATTGTCGATAACTATCTCGAGTGCTATCACTGTGGTCCGGCGCATCCAGGTTTCTCCGACTCCGTTCAGGTTGATCGTTACTGGCACACCATGCACGGTAACTGGACGCTGCAATACGGTTTCGCCAAACCGTCCGAACAGTCTTTCAAATTCGAAGAGGGCACGGATGCGGCATTCCACGGTTTCTGGCTGTGGCCGTGCACGATGCTGAACGTCACCCCGATCAAAGGGATGATGACGGTCATTTATGAATTCCCGGTGGATTCTGAAACTACCCTGCAAAACTACGATATTTACTTCACCAATGAAGAGTTAACCGACGAGCAAAAATCGCTGATTGAGTGGTATCGCGATGTGTTCCGTCCGGAAGATTTACGTCTGGTTGAAAGCGTACAGAAAGGGCTGAAATCGCGTGGCTATCGTGGTCAAGGGCGCATCATGGCCGACAGTAGCGGTAGCGGAATTTCCGAACATGGTATCGCCCACTTCCATAATCTGCTGGCGCAGGTGTTTAAGGACTAA
>Carnitine_scaffold_29_0003
ATGTTAAAAGGCAATTTATTTACTACATTTTATTCAAAGGATGATATCGAACTGATTCACGAAAGTGTGCTGAGAGTATTCAATGAAGTAGGCGTTAAGTTTGAATATGAGGAAGCACTGGAACTTTTCAAAAAACACGGCGCACGGGTTGAAGGGGACCTGGTATTCATTCCGGAAGAATTACTCAATAAAGCACTGAGCACCATTCCAGAATCATTTGAAATCGTTGGACCAGAAAGCAAACTGGAAATCGGGATTGGCAAGGGTTTGGTGGTTGCACCGACCAACGGCTGCCCGAATTTGGAAGACTGGGACGGAAACTATCGCCAGACCAACGCAGACGACCTGGAAAACTTCTACAAAATCATTAACACCAGTGATGTTTACGGCATTTCCAGCCAGGTTGCCGCGGATATTCCAGGCTTTGAAAACTGCCCGACCGAATCTGCGCTGGCGCAGATGGCCATGATGGCGAAATACTCCAGAAAGCCCATGTACAATATCTTAGGGATCACCCCTCACAACTACAAACGCGGCAATGCCCGAGAAGGCGCCCGTGAATGTGTTCAGCTGATCAAGAAATACATGGATAACTTCGATGATTATGTCTGCTACTCCGGTATGTGCGTGCTGCCGCCGTTGACAGTAGGGACAGATGCGCTGGAACATTACTTCGCTTTCGCCGAAGAAAAACAGCCGATCACCATTACCACCTGCTCCATGACCAATATGACCGCGCCACCGTCACTGATGGGCTCCATCGTTGCCGACTTCGCCAACATGCTGGCCGTTGCGGTCATGATCCAGCTGATCGAACCGGGTTTACCGGTGATCTTAAGCCCGTTCTCATCCGTTTCCGATATGCGTGAAGTCCGTCTGATGACCGGCGCACCGGAATTCCTGATGATCATGTCCGGCCACATCGCCATGGGCGATTTCTACCGGATTCCGGTACGCTGCTCCGGCGCTCTGGCCGATGGCTTCACCTATGACTACCAGGCCGGCGTTGAAAGTACCCTGGGCGCATTGGCCGTCTCCCTGTCCAATGCCTGTATCCTACCCCATGCTTCCGGCGACTTATCAAATTTTAACCTGTTAAGCTTCCCGAAATTCATGATGGACGAAGAAATGCTGCGCTACATGAAGCGTCTCCACGATGGTGTTGCCATTTCCGAAAAGAAAGCCAATGTTGAGCTGATCAAGAAGGTTGGGCCACGCGGCGTTTACCTGAAGGGCAGAACACCAAAGGACTACCGCGAAGAAACCTACCTCACCAGCCCAGTTTTCAACAGAGGCACCTGCAACGAAGAAGGCCGCGCAGCAACACCACCGATCCAGGAACGCGCTTACAAGGTATACAAAGAAAGAATCGAAAGCTTCGAATTACCGGATATGACCCAGGCTCAGAAGGACCTGCTGAACGAACACCTTCCGGAAAAATTCAAGATCAAATAA
>Carnitine_scaffold_33_0067
ATGAATTTTACTTACGAACCCTTGACTAAAAAACAGATCGAAGACGTCCATCAGGCTACCCTGGATGTGCTGGAAAAATGCGGCGTTGAAATGTGCGACGAACGTGCCCATGAAATTTTTAAAAAACACGGCGCGACAGTTGAAGGCAATATCATCAAGATTCCACCAAAGGTTGTTGAAGATTGTATGAAGCTTGCTCCGAGATCCTTCATACTGGATGCGGCCAACCCAGACCGCTCCGTCAACATCGGCGCAACGGACCGTCCCCTCATCGCTCCGAACGCTACCTCTCCCTTTATCATTGACGAAGAGTTCAAACGCCGCAAGGTCAATTTTGATGACATGCGCAATTTCTTCAAGCTGTCTCAGAGCAGCAGCTGTGTCGATATCGGCGGGCAGCTGATCGTATTCCCGACAGACAACTGCACCTACAAGGAAGGCGTTATCACCGCCATCTATGAATACTTCCTGCACATGGACAAACCCATGAACCTGTGCTCTGTTGACCGCAACACCATTGACATGACCATGGAAATGATGCACCTGCTCACAGAAAAGGAAGGCGGCTATCCCCTGTTCGCGTCTCTGTCTCCTATTTCTCCGCTCCGCTTTGACGAAGAACTCCTGGACGGCTTGTTCTACGCGGCTGAAAAGAATCAGGTCATGGAGGTTACCCCTTGCTCTGCAGCCGGCCTGACCGGACCGATTACCGGCATCGACAACGTGGTTCTGACCAACGCAGAAAACGTGGCCATGTTCACATTGATCCAGCTCATCAATCCGGGCCTGCCAGTGGTTTATTCCACCTATACCTGCATTACTGACATGCGTACCCTTCAGCTCTGTACCGGCGCTTCTGAAAGCATTAAGATGTGCGCCATGGCCCGCCAGATGGCCGGATACTATGAAGTGCCCTTTGATATGCCGTCCGGCAGCACCGACGCCAAAAATTGCGACGTCCAGGCTGCCCTCGAATCGACAACTGCCATCATGAACGCCTTTGCTGCTAAGCTGGATATCGCCATGTTTATGCTGGGCAGTCTCGACAGCTTCAACAGCGCCAACTACCGCAAATTTATTCTGGATGAAGAAATCATCAAGCATGTTCAGGCTTATATTAAGCCGGCCAAGGATATGAATATTGATAAAACCGTTGACCTGATCACCGAGGTTGGGCAGCACGGTACCTATGTCAAACATAAAAACACGCTGCGTAACTACCGCAAGGAACACAGCTTTCCGGATTTCGGTGTCCGTAGCACCTACGAGGAATATGTCATCGAAAACAAGGATATCACACAGCGCATCGACGACCAGTTAAAGAAACGGATGGATTCTTACGTTGCGCCTGAAATTCCAGAAGACAAAAAAGTCAAAATGAAAGAAATCTTTGAAAAATATATAGACTAA
>Carnitine_scaffold_34_0104
ATGGAACTTGAAAAACTGTTTTTACAGGCTAAGGATGTTGAATTTATTCACGAACAGTCTGCAAAATTACTGAAGGAAACCGGCTGCGTGTTCGAGGATGACCGCGCGGTTGAAATTTTCAAAAAACACGGCGCCACTGTGGATGGCTATACCGTTCATTTTACCGATGAGCTCATTGCCAAAGGCCTGTCTACCGTCAGCCAGGAATTTGATATTCTGCGCCCGGACGGCACTAGCTATCACATGGGCGGGGGAAGCCTCACCATGGCCACAGCCGGCAGCCCGCCGTACGTGATGGAAAACGGTGAGTTCCGTTTTGCCGAAATGCACGACTATGTCGATATCTGCAAGCTGGTACAGACCAGTGACTGTATTGACATGACCCATCTTCTGCTCTGCGATACCTATGACGTCCCGAGAGAAGACCGCTCCTACAACATGGCCGCCGCGCTGCTGAACTATACAACCCTGCCGATTTCGCTGACGGCGCTGGCAACCAAGCTGCACGATTCCGGGACTGTTGCCACTAATGTGGTTAAAATGATACAGGATTTCGTAGATGTCCATGACAAATATGTGGCGGTTGGCTGTATTAGTCCGATCTCGCCGCTGGCATGGGTCAAGGATAGTCTGGACGCCATGTTTGCCTACTGCGAGCTGAACCAGCCCATGCAGCTGGCTACCTGCTCACTGCCGGTGCTCACAAGCCCGGCCTCCATTCTGGGCACCATTATCCAGAACAACGCAGAGCTGCTGGCCGTCACCGTGCTCATCCAGCTCATCAAACCGGGCCTGCCGATTTTCTACGGCAGCACCTCCACTTCCACGAACCTGAGAGCAGTATCCATGGCTCTGGGCAACACCGAAACAGCCCTGATCTCGCTGGCGAGCGCCGCCATGGCCAAATATTACAGAATGCCGTTCAGAACCTCCGGCGCCCTCAACGACGCCATTGATGTTGACTACCAGGCAGGGGTCGAATCCACCCTTAACCTGATGAGCGGCACCCTCAGCGGCACAGACCTGATTTTCTTCAGCTGTGGCATGCTCAGTGGCTTTAATGTCAGCTCGCTGGAAAAATATGTGGCGGACGAACAGCTCATCAAGATGCTGAAACGTATGACCCAGGGGATTGCCATTGACTACAATAAAGATTATACTAAAGAGATCAGCAAGGTCGGCCCGAGAGGCAACTTTATGTCTGGCCGTACCCCCAAAGAATACCGCAATGAGCACTATGTGCCCGATCTGTTTGTGAAGGTAGACTATAACACCTGGCAGACAGAGGATAAAAAATCCGTTAAAGAAAAGGCATCCGAAAAGGTAGCTGAACGCCTGGCTGCCTACCAGGAACCGGAAAAAACAACGGAACAGATGAAAGTTATTGAAAAATATTTAATTAAGTAA
>Carnitine_scaffold_3_0111
ATGCAAATCGCAAACTATCAACCTGTATTATCAAAAACAGAAATGGAATTAATCCATGAAAAGTCTCTTTACCTGCTGGAAAACAACGGCGAGATCATCGAGAGTGATGAAATCCTGGAAATCTGTAAAAAAGCAGGGTTTCGTGTTGAGGGACAGCGTGTTTACTATCCCCGGCAAAAGGTTGAAGCTGCTTTAGAGCAGGCCCCCAAAGACTTTATGCTTCGCGGACGGGATGGACGTAAGGCTTTCAGTATCCGGGAGGACGGAACAAAGCTCGCTCCGGCTCTTGGGCCTATGAATGTCCTGGAGGACGGTCATTACCGGCCAACGACCATGAAGGACATGGTGGATTTCACAGTACTGCATGAAACCAGCAGCTTAATGCGAACAGTAGGGGCAAATATGCTGAGACCCCGTGATCTGCCGCTGTCACCCCTCGACAACGCGATGACCCGGCTGGCAATCACCCTTGCTTATTCTACCAAACCGCTTCAAACTTTTTGTGAAGGCGGCGAAATTTCTGACAAAAGCTTTGAAATGATCAAGCAATTTTACGGCGGCGTCCGTGACGAGGATGTCTACGCCATGATCTGTATCAGCACTGCGTCACCTTTTCGTTTGACCCAGGATACCTGCGAAACCTTACTGTCGTTTTGCAGATGCAACCAGCTTCTATGGGCCCAGGGCTCAGGAATGCCCGGTTTAACAACACCGCCGACCCTGGCAGGAACCCTGCTCCAGGGCAATGCTGAAAAGCTGGGAATCATCACTCTTTCTCAGACCATCAACCCTGGAAATCCAGTTATGTACAGCCTGATTTCCATGCTTTCCGACCTGCGCTACACCTCCTGTGTTGTAGCCACACCCGAATCTCCCTACCGCATGATGGCCGAAAAGGATATGGCCGACTTCTATGGTCTGCCAAGCCTTGGGACCACTGGCCTGGCAGACGCCAAGGAGCTCGACTACCAGTGCGGCGCAGAAGCCTTTATGATGTTTTATTTTGCCTACCATTCAAGTCCGGATCTGGTTGCCCAATCTCTTGGCGTACTGGATTCCTATAATACCATCAGCTACGAAAAATTCATTATGGACGAAGAAAACGTTCAGTCCATTCTAAAATTACTGTCACCTGTCGCCATTGATGAAAAACGCATGAAAATCGATAAAATTTTAAAAGCAGGCCCCGCCGGAAATTATCTGGCGAGAACGGACAAAGCTTACCGGGAAGATTTCTACCGCTCATCTTTATACTTTAAAGAAAGCTCAGCGGAGTGGATGGCCCAGGGCCGTCCCAGTCTTGAAGCCGAAGCCCGGAAAAAATACCTTGAGCGCATCGCTGAGTATGAGCCCGGCGATTTTGACCGGATACAGCAAAAGATCATTGATCAGTACATTCCCAAGAACCTTCAGCTTAAGAATAAATAG
>Carnitine_scaffold_3_0124
ATGTACGTTAACAGAAGATTTTATGACAAATATGTTTCTACCAGAGATGTTGAATTATTACACGAATACTCATTAAGAGTTTTGAAGGAAGTAGGGGTTTCCTTCGATTGTGAAGAAGCGCTGGAAATATTTAAAAAGCACGGCGCTACCGTTGAAGGCAGTATTGTAAAAATTGATGAAGACCTGTTAAATCAGGCGCTGGAAACTGCACCCAAGACATTCACCATAACCACATCTGCCGGTGAAACAAAAATCGGCGAACGCTATAAGCCAAAAACAGTTGGCTGCTACGGACCACCGAAATTCTTATTTGAAGATGACGAATACCGCGTTGCAAAAAAAGACGACATGGTTAAATTCCTGAAATTAATGGATACCAGCGATGTCACTGACTTTGTCAACAACTCCGCTTACGATACACCGGATCTGGATAAGACCAAAGAAGATTTCTATCTGCCTCAGGTCGCCATGTGCCTGAAGTATTCGCAGAAACCGACCTACGGCAATGTTGCCAACAGCATGAACGTCCGGGGCAAAAGCTTAAAACAGGAAGCGAAGGACATCGCAAAGCTTTATAAAGAATTCTATGACATCTGGGACCGCCCGGTGCTCTTAACCAATACCTGCGCCCTGTCACCACTCGGCTACTCCTATGAAGTTCTTGACAATATCATGGGTCTTGTTGAAGAAGGACAGCCGGTTACCATCATTACCTGCTCCATGACCAACCTGACCGCTCCTGCGGCTCTGCTTGGTTCTGTCATCCAGAATAACGCCACCATCCTTGCCGGTATCGTTTTAACTCAGCTCATCAACCCTGGCAACCCTGTGATCTACGGAACCGTTTCTACCGCTACCGATATGCGCAACGTGGCTTGCTCCATCGGCGCACCGGAAGCCCAGCTGATCCAGATGGCTTCTCTGGCCCTTGGCCGTTACTACCAGCTGCCAGTAAGAACCGGTATCGCCGGCACAGACTCTTTAAAACCAGACTATCAGGCCGGTGTTGAAAGCTTCATGATCTTAATGACTACCTATCTTGGAAAATCTGACTTTGTCCTGAACCACGCTGGTATTCTCCAGGCCTACGCACTGGGCAGCTATGAAAAATTTGTTCTTGACGAAGAAGTCAACCGTATTTTACTGCGTCTCAACAGAGGCATCGACATCTCCGATGTCAAGGCTGAAAAAGTATTTGACGCCATCAAGAAAGCCGGTCCTCTGGGCAATTACCTGTCCGGAAGAACACCAAAGGAATACCGTCAGGAACATTGGCTGACCAAACTCTTTAACCGCCAGGCCGGCAACCCGCAGCCAATCTTCGATGAAATCGGCGATCTCCGCGAACGTGCCAGCAAAGAAGTTGAAGAACGTGTCGCAGGCTATACATTACCTGACTTAACCAAGACTCAGAAGGATATTTTAAACCGTTATCTGCCTGAAGACGAAAAGTTTTAA
>Carnitine_scaffold_3_0125
ATGAAACTACGCTATTCATTTTCTGAAAAAGAAGAGTGCCAGCAAATTCATGAATATTCTCTGGATATTTTGGAAAACACAGGTATTGTTGTTCATTCTGAAAAAGCAAGAAACACCTTTAAAAAAAACGGCGCAAAGGTGGAAGGCAAAAAGGTCTTTCTCCCGCCCAAAATCGTAGAAGACCATCTTGTCCATGTGCCCCCCTCCTTTACCTTTAACACTCCCGGACACCGAGTAACCGTGGGTGACGGCACCACCTGTACCATGCCGCCCTACGGCGCCACCTACGCAAAGAAAAACAATGTCAGCCATCTGGCAGGGCGTGAAGACTTTATCAATTTTACAAAGCTCAACCAGGTGAGCAGCCAAATGAGCATGGCCTGCCCCTATGTCCTTGAGCCCATGGATGTTCCCATTGATTTCAGAGAAAAGTATAAAATGGCCATGTGCCTGAAATACTCCGACAAGCCCACATTTTCCATGACCCAGGACGGCCCGTTGGCACGGGAGAGCATTCGTTTTGCAAGAGAATACTGGGACTCCCAGGACAGCAATATACTCATCGGAAATATCAATATCTCCGCGCCGCTGATCATGGGAGAGGGTACTGCCGACGTTATTCTGGTACACGGCGAGGAAAGCCAGCCTCTGATGGTAGCCTGCGGCAGCGGACTGAGCGGGCTGACCGCACCGCCTTTGCCAGCAGCCAACTTCCTCATCAGCAACGCTGCGGTGCTGGCCGGCATTATTCTGGCCCAGATGGTACGGCCAGGCCTTCCCATTGTTTATGGCTTCCCGCTTTTTGGCGTGAACCCTTTAAGCGCAGACGCCTCCCCCGGCGAGCCGACCACCGCGCTCTTTACCATGGCCGCGGCGGAAATGGGGCGGTTTTATAAGATTCCCGTCCGGTCCGGCGGCGTTTTTACAGACTCCACATACCTGGATTACCAAAACGGTGCTGAGAGTTTCATGAATCTTTTTTCCTGCCTGTTTTCTGGTGTCGACTGCATGATGCACGCCTTTGGCATGGAGGATTCCCTGAACACTGTCAATTACAATAAATACATCCTGGACGAAGCCCTCTACAGCACCATCAAGCATTACCTGAACGGCTTTGAGGTGAACGCAGTTACGCTGATGCTCGACGCCATCAAAAAAAATGGCTGTACTGATAACTATATCAACATGAGTAATCTCCGGCTCATCCGAAAGCATTACGCGCCCTATCCCTTTAAAAACACCAACGGGGAACAGGACATCCTGGAAGAAACAAGCGCCATCATCGACGAGCGGCTTGAAAATTATGTAGCGCCGTCACTGACCCACGCGCAGCAAAAACGCATTGAAGGCTATCTGCCCAAAGCATTCATCGATTAA
>Carnitine_scaffold_3_0149
ATGGAACAACCCTACAATTTTGCGCCAAAGGAAGAGCTGGAGCTCATCCACGCCCATTCCCTGAGGCTTCTGAAGGAAACTGGCGTTGTCTTCTACTGCGATGAAGCCCTGGAAGTTTTTAAAAAGCACGGCGCGCGTGTGGACGGCGAGACGGTTTTTATTGAGGAGCGCATGCTGAACGAGGCGTTAAAAACCATTCCCAAAACCTACGAATGGTACGGCCGCGAGGGCTCCATTACCCTGGGCGGCGGCAAGCCCATCTATGCCTCCAGCTATGGCCCCATGTACGTCTATGAGGATGACGACTACCACTTTCCTACGCCGCTGGATTTCGCCAACTTCGCAAAACTGGACCAGAGCAGCAGGGTGGTGACCATCGGAAATCCCAACAACATGGATATGCCCCAGATCAAGCCCGAGGAACGGAGTAATTACGCCATGGCGGCCACCCTCATGTACCTTGACAAGCCCCTCATGGGCATGGTAGACGGAAAGAAAAGCGCCACAGACTGCCTGAATATGGTCCGCCGTTTCTACGGCATGGACGATTCCGACAAGCGCTGTGTGGTGTCCGGGCTCATCAACGTGGCCTCGCCCTTCCACTATTCACAGGCCATGTGTGAAGGCCTGATGAAATACGCCTCAGAAGGACAGGCAACCTTTGTGACCTCGGCAGGCATGAGCGGACTGACGGTTCCGGATACCCTCGCCGGACATATTCTGGTGGCAAACACCGAAATTCTGGCCGGCGTTGTGCTGACACAGCTCATCAATCCAGGCGTTCCGGTGGTCTACGGACTCCAGGGGCTTGGCTCAGACCTGCGGTATACGGTCGGCACCATGGGCAGTCCAGAACAGTCGCTCATCTTCCAGACCGCCAAGGCCCTGGCAAACTTTTACGGCATGCCCGTGCGCACCGGCGGTCTCATGAATGACGCCAAGGATATGGACATCCAGGCCGGCGTCGAATCCTTTAACAGCGGTTACGCAGCCATCATGTCCGGCGTGGACGTCATGCTCCTGTCCTGCGGCATGCTGGACTCGGTCAATACCATCAGCTATGACAAGTACATCTATGATGAGGAAATGATCCAGTCCATCGAACGCTTTGTCCGCGGCTATGAGGTGACCGAGGAAACACTGCAGCTTGATAAAATACAGAAGGCCGGCCCGGGCGGCGATTTTCTGGGAAGAACCACAAGACTGTACCGCAGGGACTACTTTATGCCCGAGATCTGCAACCGGCTGTCCCACGGCAACTGGATCGCTGCCGGAAAACCGACTGTCAAAAGCCGGACAAAGGCAGCGTACCAGAAACGTCTGGAGGAATATGTGATGCCCGAAATGGATAAGGACCAGAAGGCCTTGATTGAAAAATACATTCCAAAGGAACACTGGTATTAA
>Carnitine_scaffold_3_0152
ATGTACCCGAACCGTAATTTATTTGAGAAATACATCACCAGAGATGAAATTGAGCTGATCCATGAATATACCTTAAAAATTTTATCCGAGGTCGGTGTGGTCATTGAGAGCGACTACGCCGCGGAGGTGTTCGCGAAAAACGGCGCCCGCGTTGAGGGCCATAAAATTTTTATCGATGAAGCCCTTTTAAAACGGGGCCTCTCCACAGTGCCCAAGGAATTTGACATTTACAGCCCATCGGGGAAGCTTACCTTGGGTGAAACCGCCCCGACCATCTGCGCAGGCCCTGTGGCCCCGACCACCATACAGGATTTTGAAAACAACACCTACCGGCCGGCCAACCTGAAGGATGTGGCCGAATACTATATGCTCCAGGAAACCAGCGCAGTCATTGACATGCCCACCCATTCCTGCCAGAACACTGACGATCTGGACAAATCCGGCGATGATTTCCACACGCCGCAGGTGGCCATGGGACTTAAATACTGCCGTAAGCCCATCTATCAGGGCAACACCATCACCCCCATCAATTACAAAAAAGGCTCCCTGGTGGAGGCAAACCGCAGACTGGTCAAGCTGCACCGCGAATTTTACGACATCTGGGACAAGCCTGTGACCATGTCCAACTGCTGTGTGCTCTCGCCGCTGGCCATCGGCGCAGAGGTCGTGGACACCATTGTGGGCGCAGTGCTTGAAAACCAGCCGGTCATCATTATCTCCTGCTCCATGACGAACCTGACCTGTCCGCCGACGCTGGCAAGCGCCATTGTACAGGATAACGCCAACATCCTGGCCGGGATTGTCCTCACCCAGCTCATCAACCCGGGCGTGGGCGCGGTTTATGGCTCGGTAACCTCCCCCACCGACATGCGCAATGTCCAGCTGGCTACCGGCGCGCCCGAAGCTGTGCTCATGCAGATGGGCCTGGTGGCCATGGGGCGTTACTATAACCTGCCAGTGCGCTCCGGCGTATCTGCCACCACCGCCGTTGACCTGGACTTCCAGTGCGGCGCGGAATCCATGATGACCCTCATGACCGGCATGCTCGGCAAAACGGACTTTATCCTGAACGCTGCGGGTGCTTACGGCGGTTATAACCTGGGTTCTCTGGAAAACTTTGTGCTGGATGAAGAAAATATCGCTTACCTCAGACGTGTGAACCAGGGGCTGGACATCACCGAGGACAAGCTGTATTTTGACCTCATCAAAAAGACCGGCCCCCGCGGCAATTATCTGAAGGGCCGCACGCCAAAGGATTATAGAAAGGAAAACTATTTCCCGAACATCTTTGTCCGCGAGGGCGGCTCCCCGGCAGATGTCATTGAAAAGAACGGCAATCTGGTGGCCCGGGCCCGCAAGGTTATCAACGAACGGCTGGAAAGCTACGCGCTGCCAGATGTCACCACCACCCAGAAAAAACTGTTAAATGAATACCTGCCGGAAGGCCATAAATACGATTTATAA
>Carnitine_scaffold_3_0157
ATGAAAAAATACGAACAGTTTATTGCAAAAGAGGACATTGAATTAATTCATGAGAATACCATTCGTATTCTTGAAAACGTCGGGGTAAAATTTGAGCATGAGGAAGCTCTGGAGATTTTCAGGAAGCACGGCATGCGGGTCGAGGGCGATGTCGTCTATATGGGTGAGAAGGATGTGCGCGCGGCTCTGTCAACGGTTCCGGAGACCTTTACGCTGTACTCGGGCAGAGGAACCGTAGAGGTTGGAGGCGGCAGTATGGTCAAGCTGCCGGTGGGCTGTCCGGCCTTTATTGAGGACCGTGGCAATATCCGTAAAATTTTAAATAAAGACATTATTGATCTGTTTAAGCTTATTGATACCAGTCCATTGCTTGACTGTAACCACGTTAACTTTTTTACCGAATCGGAAGGCTTTTCCGATGATGTGAAGCGCTATTCCTATCTGGCGCTGCTCATGAAATACTCCAATAAGCCTTTCCCCTTTGCCATTCCCGATACCTCGGCAGAAAAGGGCAGCCTGAGGGAAGCCATGGCAGGCGGTATCCGCCTGATGAAACGGTTTGAGGGCGTTGAGGATAAATGTCTGGCTTCGGTGGGGATCAACCCTCTTTCGCCGCTCTGCTATGACCATGCCCCCATCGAGCGGATCATCGGAACCTGCAGCGAAAACCAAGGTATCTGGCTGGCCTCCTGTGTGATGCCGGTTTTAACAGCTCCGCCTTCGGTCGCTTCAATCCTGACCATGGTGAATGCAGAGATTCTGGCAGGCTTTGTTTTTACGCAGCTCTTAAAACCCGGAACACCGATGATTTACGCCAATGTATCCGGATCGACAGATTTGAGGACCATTCAGCTGAGCATGGGGAATCCAGAGGCGGCGCTGATGATTTACGGAACAGCGGCTCTGGCCGATTATTACCGTGTTCCCTTCCGGGCCGGCGGCGCCATCAGCGACGCCAAGGATCTTGATTTCCAGGCAGGTATGGAATCCATGATGATGGCCGAAGCGACCGTAGAGGCAAAACCGGATATGATCCTCCACAGCACAGGCTGTCTGGGGACATACAATATCGTCAGCTTTGAAAAAATGCTGATGGATGAGGAAATCTTTGCCTATGCCGAACGGATTCACCGGGGCATTGATGTAACGGAGAAGAAAATCTGCTTTAAGGATATTGAAAAGACCGGACCAAGGGGAAATTTCCTGTCTGGCAGAACGCCGAAAATGTACCGTGAAGAATTTTATCTCACCCAGTACCTGAACAAGGCCGACGCCAACGACTGGCAGAATAAAGGCCGGGTCGGGCTCAAGGAAAATGCCGGCCAAAAGGTGCAGGAGAGAATTGAGGCTTACCAGGCGCCGGAAATTACAAAAGAGCAGGAAGAATTGTTAAAGCCATATTTGCCGGAAGATTACCGGGATCAGATTTAG
>Carnitine_scaffold_3_0271
ATGACACGTAACTTTTATTCCAATTTATTCACTCGCAAAGAGGACATCGAACTCATTCACGACAAAAGCTTGTATCTGCTCGCAAATAAGGGGATTTTATTTGATAACGAAGAAGCACGCGATATTTTAGCAAAAGCAGGCTGTAAGGTAGACGGCAAGATCGTTTATATCGACAAAGACCTGGTCGAAAAATGTGTGGCTCTGGTTCCAAAGACCTTTGATATGTATTCAAGGGGTATGAAATTCACAACAGGTGTTGGTCAGGAAATGATGGTTCAGTCTTCACTGGGTCCAGTCAATGTTCTGGATAATGGCGAATACCGCAAGGCCAACGCTGAAGATTATATCAACTTTATTAAAATTCATCAGGACAGCGACATCATGCACCTGATCGACGCGGACATCGTCGTGCCAAACGATATTCCGACTAAGATCCATACCGAATGGACAACACTGGCAAACTTGAAATATTCTGATAAATTAATCGGTGGTCACAATGGTACCAAGGAACGCTGTGAAAAATTCATCAAGCTGGTTCAGGACTTCAATGACGACCACGAACACTGCCAGACCATTACTCTGGCCACCAACTCCGCTCCATTTGCATGGAACAAGGAAATGTGTGATACCATCATCACCTACGCCAGAATGGGCCAGGCCCTGGTTATCACAGGCGTTGGCTTAGCCGGCATGACTTCTCCGCCGACCCTGGCTTCCACCACTGTTCAGAACAATACCGAACTGCTGGCCGGTCTCGTATTGTCTCAGCTTGTTCAGCCAGGCGCACCGGTTATCTACCAGTTAAGCTCTCTTGAATGTGACTTGAGATACTCTCTGTGCGTATGTGGCGGACCTGAAACCTTCCAGTCCTTCTGTACCATGCGTGAACTGGCAGACTTCTACGGACTGCCTTGCCGTGCCAACGGCTGTCTCGCAGACGCCAAACAGGACGACTACCAGAGCGGCGCTGAATCCATGCTGATCTGCTTATCCGGCTATATGGTAGAACCTGAACAATTATACATGCTCGGCGGTATCTTAGATTCCTACGGTGCTTTAGGCTATGAAAAATATATGCTCGATGAACAAACTGCCCGCATTGTCAAACATCTCTTAAAGGGAACCACCATCAATGACCAGACACTCATGATGGACAAAATGGAAAAAGTTGAACACAAAACAAACTATATCGCCCGTACCAATAAGCTGTATAAGGCGGACTACTTCCTGCCACCACTGTACAACCGTCAATCCATCGGCAACTGGGAAGCTGCTGGCAGTCCAACTGTACAGGAACTTGCACGCAAAGCCTGGCAGGACCGCGTAGCCAACTACGAACTGCCAACCAAGCTCGAAGCATTCCAGGAAAAAATGATTGCAGATTTGATTCCTGAAGAATTCAGATTCTAA
>Carnitine_scaffold_49_0076
ATGAAACCATACGAACGATTTATTTCTAAGAAGAATATTCAGACGATTCACGAAGAAAGTGTAAAAATTTTAAGTGAAATCGGAGTTAAATTTGAACATGAAAGGGCTATTGAACTTTTTAAAAAGCATGGCGCAAAGGTTGATGGGGATATTGTTTTTATTGACGAAGCTCTGTTAAACAATTCTTTGGAAAAGGTGCCGGAAAGTTTTGAAGTGAATATAGGCGATGGCAAGACCATCAATCTTGGCGGAGGATCGAAGGTACGCATGCCGGCAATGGGAAATATTTATATTTCAGAAAAAGGTAAAATACGCAAGATGGATAATAAGGACACCATTAATCAATTCAAACTTGCGGATACCAGCCCGGTCGTCAATGTCGGTTATCTAAATTATCTTCCAGATTTAAAAGGATTCACAACAGAGCAAAAAATGTTTTATTTGATTGCTATGTCTCTGAAGTATTGTAACCAGCGCAATATTATGTTAAAGGTGGATACCTTCCACATGCCTGAGAACCGTTCGGTTCGCGAGGTTACTCAGGAAGGCTACCAGCTTGTCAAGCGATTTTATGGCATTGATGGGTACGTAGCCCTTGGCGATATTAACCCGATTTCGCCATTAACATATGACCATGATCCCATTGAAAAGCTATTAGGTATCTGTGCAGAAAACCAGCCAATCTGGATTTGTCCATGCGCTATGCCGATGATGACTGCACCGGCATCGGTTGCTTCAATGGTTGCTCAGACAAATGCCGAGATTCTAGCAGGATTGACGCTTATACAGCTCATTAATCCTGGAACGCCAGTTTTATATGGAAATACTTCAGGCTCGACAAACCTTCGTACCATTCAGCTAAGTATTGGTGCGCCAGAGACCGCGCTTGTCAGCTATGCCACAGCAGGGCTTGCTGAATATTATAACCTGCCATTCAGAACTGGTGGCGGTTTGAGTGACGCTAAGGATATGGATATGCAGGCCGGCTTAGAATCAATGCTGATGATTCAGACAACAGAAGAGTGCAATCCTGATTTGGTCATGCACAGCTGTGGTACGATTGGATCATTCAATGTCATTAGCTTTGAAAAATTTTTGGTAGATGAGGAAATTTGGGATTATGTCAGGCGCCTAATAAAAGGCGTGGATACCAATGAAAAGAAACTTTGTTTCAAAGATCTTCAAAAAGCCGGGCCGCGTGGAACCTTTGTAACTGGAAGAACACCGAAAATGTATCGGGAAGAGTTTGTTTTACCTAAATATCTGAATAAGGACGACCCCAATCAATGGCAGGCACAGGGAGGGACACCGCTGCGTGATACTCTTGAAGAAGCTGTTAGAAGCCGTATTGACAGCTATAGTCCGCCGGAGATGACCAAAGAACAAAATGAGCTTTTAATGCCATATCTGCCAGAAGCTTATAAGGAAAGAATTTAA
>Carnitine_scaffold_49_0077
ATGTGCGCTGAAAAAAATTACTTTGAAAAAAATGGGAACCTTCATGAAGAGTCAAAAGCTCTTTTGAAGAAAAACGGTCTGCCATTAGAAGATACAAAATTGGCAGACTGGTTTAGAAAAAGAGGGTTTACAGTAGAGGAAGGAAGAATAAAGTTTAAGGATTACGAAATTGAGCATGCTCTCAAATTATGCCCGTCGGTGATCCAGCTGAAAACAGATGCCTCTGACTTAGCCATTGGAGGATTAAAAAAATATTATGGATTTACAGGTACACCAAAATTATTTTTAAACAACAACGCACATACTTTTCATAAAGAAGATGGTATTGATATTTTTAAGCTGGTCGATACCAGCCGTATCATTGATTTTTTAGCGTGTTATCCTTGGTTTTCAAGTCATTGGGACCAAGTCGAACAAATAGCTTTTTTACTTAAATACAGCAATAACCCCTTGGTTGTTTTTCCAGGAAGATGTGATAATAAAACGGGTTTGTATGAATCACTCAAATTCATTGGGGACTATTTTGAACAAAGAAATGAGTACCAGCTGGCTGTTCCATTGGAGGTCTATGACGACAGAGCTGTTACGTGGAGACAGATGGAGTGTTTGGACTGTATAACCGGGTTTCACCAGGCAGTTTTATTGAGAATTCACAGCACTGTAAAAAAGAATGAGTTGATAACAGAAGAAGCGCTTTGTGCCCGGATTAATACTGTAGCTCTGGGTTACTGCTGTATTATTCAAAGGCTTTTTGCAGGACATGCTGTGATCTTTACATTATCTAACCAGATATCCTGCAGTCATAGTAGTAAAGGAATTGTAAACATTGCGAGTAAAAATATTTTAAGGATGGCAGCGCAGGTGTGGAGGTATTACCAAGTGCCGTTTATGATGAATAATCTTCCTTTTAGGGCACAGAAGATGGATGCTGTTGCTGGTATTGAAGCCATGACGCATTACCGGGAGATGTTTGACGATCTTCAAAGCGATATGATGGGATTCTCATTGGGCAGTCTTGATCATGAGAAAATATTTAGTCTTGAAAAGTATCTGATAGATGAAGAAATTATTGAAATGTTGGCGCGATTGTACCGTGGAATAGATTGCTCAGAGGAAACAAGCTGTTATGATGCTATAAAGAATGCCGGCCCCAGAGGAAGCTACTTTAACACCCGTATGCTTAAAGTTATTAAAAAAGAATTTTATGACAGCCGTTATCTAAATAAAGAATCACTTGGAAATTGGCGTTCCGAGACTGAACAGGATTTGATCGGTTATGTGGGGAAAGCTGTTCAAAAAAGATTGAATACTTATGTCCCACCAGAGGTTACGAGAGAAAAAAGAATACTTTTGGACAAATACCTGAGAGATGAGGACAATTGTATGACTCAATTTCAGAATATAAAAATTTAG
>Carnitine_scaffold_518_0014
ATGTTACGCAAAAACGCTTATGACTTGTTTCTGAGTTTGGATGATGTCGAAAAAATCCACGAGAGTACCCTTCGCGTCTTAAAGGAAGTCGGTGTAGAATTCAAGCACGAAGAAGTGCTGGATGTCTTTAAAAAACACGGTGCACGTGTCGAGAACTCAATCGTCTATCTCGATGAGGATATAATTAATAATGCACTGCAAACCGTGCCAAAGAGCTTTGAACTCCATGGCCGCGCTGGTTTCTCCACCATTTCTGTGGATGGCGCCCCGGTCATCACCACCGCCGGCGGGCCTCCCCAGCTGGTACATGAGGACGACTCGATCCGCGATTCTACCCTTGAGGATGTCATCAAATTTTACAAGCTCATCGAGTCCAGTGATGTTATCGATGTTACCCGTATCGTATCCTCGGATACCGCGGATCTTGACCGCAACTCTGAAAATCTCTTTAATCCGCAGCAGGCATTGCTGCTAAAATACAATACCAAACCTGTTTACGGAACCATTGTCAACAGTAACCATACCCGGGGTAAGAGCATCCGCCAGGGCACCCGCGATTCTATCCAGCTCATTAAAAAATTCTATGATGTGTGGGACAAAAATATTATTCTGACTGACCACTGCTGTATTTCTCCTCTTTCTGTCGGCAGTGAGGTTCTGGAAAATATGCTGGCGATGCTGGATGAAGACCAGATTGTCCAGTTCACAGTCTGCTCCATGACCAATCTTACCTCCCCCCCAAGCATTATGGGAACCGTTGTGCAGGATAACGCAACGCTGCTGGCCGCCATGGTCTTCACGCAGCTTGTAAAACCCGGAACCCCGACCATTTACCGTACTTTAAGCGCCCCGACTGATATGCGTGAGGTCAAGCTGGCAATCGGCAGCCCTGAAAATACCCTTCTCGGCTTTGCCGGTATCGCCATGGCCCGCTACTACGGTGTGCCGGTAGGCTCTGGCGGCGGTCTTTCCGACTCCCTCACTGTTGATTATCAGGCAGGCGCAGAAACCATGATGACCCTTCTGCCAACCTACCTGGGCAATGCAGACTTTGTTTCTCACTCTGTCGGTACCCTCGGCTCCTTTAACCTCGGTAGTTTTGAAAAGCTGGTGCTGGATGAAGAGGTTGTCTCCATGCTGAAACGCCTCTACGAAGGCATCGCCATTTCCGACAAAAAGGACGGCGTTGACCTTATGCTTAAAGTCGGCCCGCGCGGCAACTACCTCAAAGGCAGAACACCAAAGGACTACCGTGAAGAACACTACCTGCCGAAGTACTTTAATAAACAGGGTGACAAGCTGGCGGATCGTGAAAAATTCGGAACAGCCCTAGACCGCGCTAAAAAGGAAGTACAACGCCGCGTAGACGAATACGAGCTTCCTGAAACGACCAAAAAACAAAAAGAAATACTAAACGAATACCTCCCTGATCCTTATAAATACGACCTTTAA
>Carnitine_scaffold_5_0135
ATGATTCGTAACAGTTTAACTGATGTGTTTTTTACAAAGGATGATGTTGAAAATCTGCATGAGGGTGTTTTACGCGTTTTAAGCGAAGTTGGGGTTAAAATTGAGAATGATGAAGCGCTTGAAATTTTTAAACAGTATGGCGCGAGGGTAGAGGACGGTACGGTTTATATTGGGGAGGCTCTTTTGAACAAAGCACTGGAAACCGTTCCAGCAAACTTTGAACTGCAGGGCTTTGACCGCACAGTACAGGTCGGCCTCGACCACGACCCGGTGGTTATCCCGACAAACGGCACACCGCTGGTACTCAATTTTGACGGTTCTTATTCGGATACCAACACCGATGATTTAGTCAATTTTTACAAGCTCATCGACACCTCGGATGTGATGCAGGTCACCAGCGAGATCGCTGTGGACGTACCGGGTCTTGATAAAACGAAGGATTCGCTGCTGGCGCAGACGGCGCTGCTGATGAAATACAGCCGCAAGCCCATCTACAATATTCTGGGCGCAACCATCCACAACTACAAAAAAGGCAGCGTAGCCCAGGGTGTGCGCGAGAATATTCAGTTTGCCAAAAAATATTATGGCTATGATGACAAATATGTTATTTACAGCGGCACCTGCGTCATCTCACCACTGGGTGTTGGCTGGGAGGCCATGGATCATTTTATGGGCTTCATTAAGGAGAACCAGCCCATCAGCATTACGGCCTGCTCCATGACGAACCTGACCGCTCCGGGCTCTCTGTATGGATCGGTTGTAGAGGATGCGGCGGCGATTTTATCCATTGTGGTTTTATCCCAGCTCATGAATCCGGGCCTTCCGGTATTATATACCAGTCTTTCCTCCATGTCGGATATGCGCTATGTGCAGCTGTGCATGGGCGCGCCGGAATTTGCTTTGATCACACTGGGACACATTGCCCTGGCAAATTTCTATAAAATTCCGGTACGTGTCGGCGGCGCTCTGGGGGATGCCTTTAAGGCCGATTACCAGGCGGGTGTCGAATCCTTTGTAGGGCTGATGGCGCCGATGCTGAGCCAGGCGGCGATGATACCTCACGGCTGCGGCACAATGGGCAGCTTTAATCTGACCAGCTATGAAAAATTCATCATGGATGAAGAAACCATCCGCTATCTCATGCGTCTGCGCAGGGGCTTTGAAGTGTCAGACAAGCGGAAGGAAAAAGCGCTGAAGGATATCACCAAGGTAGGTCCAAGAGGAAACTTTCTGGGAGGACGTACCCCTAAGGAATACCGGGAAGATAACTATCTGGCCTCCGAGGTGTTTAACCGCAAGGGCTGCAAGGAGAACACCCGCGAAGAGCAGGGCGATATCCGGGATCGCGCCAAAAAGGCCTATGATGCCCGCATGGAGGCTTATGAGCTGCCGGATACCACGCTGGAACAAAAGAAGCTGTTGAACACTGAGCTGCCGGAACAATATAAATTTGACCTTTAG
>Carnitine_scaffold_5_0048
ATGAAAAATTACGAAAAATATATTTCTAAATCAGCAATTGAAAAAATTCATGAAAAATCTCTGTACATTCTTGAAAACATTGGTGTCCAGGTCGAACATGACAAAGCCTGCGCCCTTTTAAAACAGCATGGCGCCCAGGTGGAAGGCCATCTTGTCAGGCTCAGCGCTGAAATGGTTGATGCCGCACTGGCTCTGGCAAAACCAACCTTTGATCTATATTCCAGTACATTGGACAAACCTCTTACCGTTGGCGGCGGCAGCTCGCTGGTTGGCCCAGCCTCCAGCAACATCTATATCAATGATGACGGCTATATCCGGAAAATGGATGACCATGATGTTATCCGGCAGTTTAAGCTCTCTGACACCAGCCCAGTCACTGACTTTAACTCCATTAACTTTACCGTCGATCATACACATATGTCAGATGACCAGCTAAAATACGGCAATATGGTAACCGCGTTAAAATACAGCCATAAGCCCGCCTGTACTGCACGTCCAAACATGTTTAACGTGCCTGAGGAACAGATTTATTCAGAATATAAACGGGGCGTCGATCTTTTTAAAGCTTTTGAAGGGATTGAGGGAAATGAGAAAATTGTACATGTAGGTCTCATGAACACGCTTACGCCCCTCGCGCTGCACGGCGGACAGATCGACATGGCCTATGCTATCTGCGAGGCCGGCCAGGCCATCTGGCTGGCGCCCTGCGGTATGCCGCTGATGACTGCCCCTGCCTCCATTGCAGGGATGATGGCCATGACCAATGCTGAGGTGCTTATGGGCTATGTTCTCTGCAAGCTCATCAACCCTGACTGCGCATTTATTTACGGCAATACCTCAGGCTCCACCGACATGCGGGCCGTTCAGCTGACGATCGGTACACCCGAAACCGCACTCGTCTGCTATGTGACGGCTGGTCTGGCAGATTATTACCACCTTCCCTTCCGCACCGGCGGCGGTCTGAGTGATGCAAAGGACTGTGATATTCAGGCAGGGATGGAATCAATGATGATGATTGAAGCCTCTGTTGACTGCGGCGCTGATTTTATTCATCACGGCTGCGGCACCATCGGCGCCTTCAATGTGATCAGCTTTGAGAAATTCCTGATGGATGAAGAAGCCTACACTATGGCATGGCGGATGCAGCGCGGTGTCAACTGTGAGGACAAGCTCTTTTTAATGAAAGACATTGAAAAAACAGGGCCACGCGGCACCTTCCTTTCCGGCAGAACCCCTAAAACCTATCGTCAGGAATTCTTCATGTCAAAATATATGAATAAAGAAGACCCTAATCAGTGGCAGAATGCCGGCTCAAAATCTGTGCGTTCTGTCTTGAAGGAAGCCGTTGAAACGCGTATCGCAGCGTATACCGCACCGGATATCTCAGGCGATCGGCTGAAAATTATAGAAGCCTATCTGCCGGATTCCTACAAAGAATCAATTTAG
>Carnitine_scaffold_5_0053
ATGTATAAACGGAATTTTACTAGAAGCTTTGTCACACAGGAATCCATTGAACTCATCCATGAAAAATCACTGTATTTATTAAAGAATAAGGGGATACGGTTTTGCTCGGAGGAGCTGCTTAAGATGTTTCGGGAAAAAGGGTTTAAGGTTGACGGCGAGCTTGTCTATATAACAGAGGAACAGGTCGACGACGCCCTGGCCTCCTGCCCGAGAAATTTTGATTATGTGTCCAGAGGACACAGGCACCGTGTTGGAACAACCCAGAAAAAAACCATTGGACAGTCCTCTCTCGGGCCGGTCAATGTGCTTAAGGAGGGTGAACACCGCCCGGCTGCCGCGGAAGATTTTGTCAATTTTGTGAAGCTGTTTCAGACAAGCGACGTGATCGACGTGATTGACTGTGAGCTGCTGCACCCAAATGATGTGCCGGCCCAGTACAAAACGGATTTTATGACACTGACGCCCATGATCTACAGTGACAAGCCGCTGGCAGGACTGAACGGAAGCCGTGAAACCTGCCGCAGAGCTATCCAGCTGGCTAAAGAATTCAATGATATTCACGACCAGGTGCTTATGTCAACCTTAATCACCAGTGCGCCGCCATTCACCTGGGACCGCCTGATGTGTGAAACCATCATCGAATACGCAAAAAACGGACAGTGCAGCTGCATCGCAGGCGTTGGCCTTGCGGGACTGACGGCGCCGCCGTCTCTGTCAGGCGCTATTATCCAGAATAATACTGAGCGCCTTGCGGGCATTGTGGCCACACAGGTGGTAAACCCCGGCGCGCCAGTGATCTATCAGTTCTGCGCTCTGGAAACAGACCTTCGCTACTCGCTCTGTGTCTGCGGCGGAGCGGAAACCAGCGTGGAATGGTTTGTCGAAAATGAGCTTGCCAATTTTTACGGCCTTCCCAAGAGATCCCACGGCTGTCTGTCAGACGCCAAGGAGGACGACTACCAGTCCGGCAGGGAATCCACCATGGTTGGCCTTTCAGCCTTAATGTGCGAGCCGGAGCTGGTCTACATGCTGGCCGGAATCATGGATTCCTTTAATACGCTGGGCTATGAAAAATTTATGATGGATGAGGACACCTATAAAATCTGCGGTCGTTTCCTGAGAGGCGTCGAGTTTAAGGAAGAAAACCTCTATATGGATAAAATGGAAAAAATCGAGCACTCTGCCAATTATCTGGCCAGAACCTCCAAGATTTACCGCAACGATTTTGTCTTCCCTGAAATCGCTAACCGGAAGGCTTACTCAAACTGGAAAAAGGAAGACGACGCCATCAGCGTGCAGGAGCGCGCGACCCTGGCCTGGAAAAAACGGCTGGAAGAATATGTGCCACTGGAACTGGACAAAAAACAGCAGAAAATGGTCGAAGAGCTGCTGCCAAAGGAATGGATTTTATAG
>Carnitine_scaffold_655_0008
ATGGCAAACTACAATTTAACACCGCGCGTAAAAGTGCTGGCTGAACGTTTACTGGCTCACCCCAGTACCCTGTGCGTTGAACATGCCGGGATCCTGAGTGGGCTGGATGGTGATATCGCGGGCATTCCCGCCGCAGTAAAACCCGCTCGCCGTTTCTATGAACTGATGCGCCAGCTACCGCTCGCTGTTAGCCCCGATGAACTGATTGTTGGCAATCAGACTCATCGTCCGCATGGTGCGATTTTCCACGACGAAAGTACGGCCCACCGCCCGTCTGTTTTTCAGTTTCTTAATCTAAATAGCGACCTTGATGCCCCGGATTATAAACTGGTGATCGAAAAAGGCGTGCTGGCAATCAAACAGCAATTGGAAGAGAAAACCCGCTCACTGGGCAGCGCCGTTAGCCGCAGTGGTATGGATGAAGTCAACGCTTGCCGCGCCGCGATTTATGCCTGTGATGCCCTGATGCAGTTAGCGCAAAATCTGGCCACCAGCGCCGAAAAACTGGCTGCAACTGAGACAAATGCGTATCGCAAAGCTGAGTTATCTGAAAGTGCCGCCATTTTGCACCATATCCCAGCGCGTCCTGCTCGTAGTTTTAAAGAGGCTTGCCAGGCATTTTATCTGTTCCAGTTAGCACTCCAGTTAGATAATGGTAGCTATGCTGTTAACCCGGAAGGCGCAGATAAAGCGCTGCTGGCGTATTATCAGCATGATATTGCCAACGGTCTGCTGACCGAGGCGCAGGCTTACGAAATTGTCGAATGTTTGTGGTTTAAACTGGCAGAACTGAGTGAAGTCCGCGCAGCTTGTACTATCGATGGCTACCCGATGTTCGATGCTCTGTTGCACGGTGCAAGCCTTGAGAACGCAGTGATTAACCCTCTTTCAGAGATGTTCCTCAATGCACAACGTAACCTGAGCGCGCTAAATCTGCCCATACGTCTGTTCCATGGCGCCCACAAAACCGTTACCACACTATGTGCCGCCTGTAACGAAACGCCAGTGCTGGAAGGCCTGACACCACGTATCCAACGTCTGCGTAACCACTACCTGACTGTCCGCCCGAGTGTTTCTATTTACCGTGCACTGGCTTTTACCGAAGTAGTGAAAGCGAATCCAGGAATGCCAACCATCCTGCTGCGTGCTAAAGCGTTCCGTCACGCCTGTGAAACTGCGCCGATTTTGATTCAGGACGATGAGCTGATCGTCGGTCATCCTTGCGGTAAACCGCGTGCTGGCGCATTTTCACCTGATATTGCCTGGCGCTGGGTGCGTGACGAACTCGATACCATGAGTACTCGCCCGCAGGATCCGTTTGAAATCAGCGAAGAAGATAAAAAAACCATTCGCGAAGAGATTGTACCGTTCTGGGAGGGGCGCTCGCTGGATGAAATTTGTGAAGCACAATACCGCGAAGCTGGCGTTTGGTCGTTCAGTGGCGAAACATTCGTCAGCGACCTCTCCTATCATCAGGTTAACGGTGGGGGTGATACCTGTCCGGGCTACGATGTGCTGCTGTTTACCAAAGGGATGAATGGCATCAAAGCCGATGCCGAGGCGCATCTTGCCGAACTGAGCATGGAAAACCCGGAAGATATCGATCGCATTTACTACTACAAAGCAGCGATCGACACCTGTGAAGGGGTGATCAACTATGCGCATCGTATTGCCGCCCGTGCCCGTGAACTGGCTGCCGTTGAACAGAACGCCCAGCGTCGAGCAGAGCTACTGACTATCGCAGAAGTTAACCAGAACGTTCCGGCGAATCCGCCGAAAACCTTGCAGGAAGCGCTGCAAAGCATCTGGACGGTAGAGTCACTGTTTGAGATTGAAGAGAACCAGACAGGCCTGTCACTTGGGCGTGTTGACCAGTACTGCTACCCGATGTTTGAAGCAGATATCCGTGAAGGTCGCCTGACTCATGAAGGTGCACTGGAGCTGATGCAGGCATTTATCATCAAATGTGCCGAGCTGATGTGGATGTCCAGCGAACTGGGAGCGAAATATTTTGCGGGTTATCAGCCATTTATCAACCTGACTGTCGGTGGTCAAAAACGTAGCGGTGGCGATGCCTGCAACGATCTCACCTATCTGATTATGGATGCAGTCCGTTTTGTGAAAGTGTATCAGCCATCACTGGCTTGCCGTATCCATAACCAGTCGCCGCAAAAATATATGGAAAAAATTGTCGATGTGGTGAAAGCGGGGATGGGCTTCCCAGCCTGTCACTTCGATGACTCCCATATCAAAATGATGCTGCGCAAAGGCTTTGACTTTGAAGATGCCCGTGATTACTGCCTGATGGGCTGCGTGGAACCACAAAAATCAGGTCGTATTTACCAGTGGACTTCCACCGGCTACACCCAATGGCCAATTGCCATCGAGTTTGTCCTCAACCGTGGTCGTATGGTGCTGTTTGATAGCTATCAGGGGCTGGACACGGGCGATCTGAAAGATCTGCGCACATTCGAAGATTTTGATGCCGCGGTGAAAAAACAAGTTGCTCATATCATACGCTTGTCCGCCATCGGTACGGTCATCAGCCAGCGTGTGCACCGGGACGTGGCACCAAAACCGCTGATGTCGCTACTGGTTGAAGGCTGCATGGAAAAAGGCAAAGACGTCTCTGCCGGTGGCGCAATGGTAAACCACGGACCTGGGCTGATTTTCTCTGGTCTGGCTACCTACGTCGATTCAATGGCGGCCATCCGCAAACTGGTTTACGAAGATAAGAAATATACCCTTGAACAGATACGGGACGCTCTGCTGGCAAACTTTGAAGGTTATGAAGGCTTGCGTCGCGACTGTCTGAACGCACCGAAATACGGCAACGACGATAACTACGTTGACCAGTACGCTCTGGATATCACCGAGTGGACTGAACGTGAATGCCGCAAGTACAAGATGCTCTACTCCACCCTCAGCCACGGTACGTTGTCGATCTCCAACAATACGCCGATTGGTGAGCTGACCAATGCCACACCAAATGGTCGTCTGGCGTGGATGCCGCTTTCTGACGGGATCAGCCCGACTCAAGGGGCGGATAAGCATGGCCCAACGGCGATTATCAAGTCTGTGAGCAAAATGAACGTTGAAACCATGAATATCGGCATGGTGCATAACTTCAAATTCCTCAAAGGGTTACTTGATACACCTGAAGGACGCCACGGCCTGATAACTCTACTGCGTACAGCATCAATTCTCGGCAACGGTCAGATGCAGTTCAGCTACGTCGATAACGAAGTACTGAAAAAAGCACAACAGGAACCGGAAAAATACCGTGATTTGATCGTCCGTGTAGCCGGTTACAGCGCCTACTTCGTGGAATTGTGCAAGGAAGTTCAGGACGAAATCATCAGCCGTACGGTGATTGAGAAGTTCTGA
>Carnitine_scaffold_65_0066
ATGAAAAAGTATGAACAATACGTGTCAAAAGAAAAAATCGATAAAATACATGAATATACATTGAGAATTTTATCAGAAATTGGTATAAAATTTGAAAACAAAGAGGCGCTTGAACTTTTTCGAAAACATGGAGCTAAAGTTGACGGTGAAATTGTTTATATTCCCGAGATGTTACTCGAGCATGTTCTTCAATTTGCAAAGAAAAAATTTGTTTTAAAATCCTGTAAAGGGAATGTGGAGATTGGAAACGGCACACAGCAAGGGTTATCCATTACTATGAATATTTATCGGCATCAAAATGGACATATTGATAAAATGACAAATCAAGATGTTATTGACCAATTTAAACTTTCGGATACTAGTGATGTGACAACTTTATCGATTATGAATTATTTTTTATCATATGATGATACTTTTTCTTTAGACCAAAAGTTGTTCGGAAATATTGCGATGGTGTTAAAATATAGCAATAAACCAATGCTAATGACTGCTCCAAATACTTTCCTATTGAGTGATAAAAAGGAAGCATCGAGGGCATTTAAAAAAGGACTTGACCTTATTAATCAATTTGAAGGAAACGATGAAACACATAGTGCTTATGTTATCAATCCGTTATCACCCTTAGCTTATGATCACGATCCTATAGATAGAATTTTTACTTTAGCAGAAATGAAGCAAGGGATTGTATTTGCCCCTTGCGCAATGCCGTTGATGACTGCCCCGGCATCTATTGCGTCCATGGTAGCGATGACCAATGCAGAAATCCTCGCAGGGTATACCTTGGCGAAATTGGTGAACCCAGAGGTACCGGTTGTTTACGGCAATACGTCAGCTGCAACGGATATGAGGACAGTTCAATTAGCCATTGGCTCGCCAGAATGCTCACTTGTCAGCTATGCGGTAGCAGGACTTGCAGAGCGTTATGGACTACCTTTCCGAACTGGAGGCTCTTTGAGTGATGCAAAAGAACCAGATATTCAAGCTGGTGCTGAGTCTATGATGAATATTGCCACAACAAGAAACTGTGGTGCCGATATTGTATTACATACTTGCGGCTGTATGGGATCATTTAATGTTTCAGATTTTGGTAAATTCTTGATTGATGAGGAAATACATCACATGGTTTGTCGCCTTAATGAAGGACTAAATTGTAATGATGAGAACTTCTGTTTGGATACACTTAAAAAAGTAGGACCACGAGGTAGCTTTTTAAAAGGACGGACACCAAAGATGTATCGAGAAGAAGTTTATTTACCTAAATATTTTAATAAAGATGATCCAAATCAATGGCAAAATAAAGGCTCTGTCAGTGTTATGGATATAGCCGAGGAGATGGCTGAAAAACGTATCGAAAGCTTTAAAGCGGTTGAAAACACACCGGAACAGAATGAACTGCTAATGCCATACATACATGAGAAGTATCGGAGTAGCTTATAA
>Carnitine_scaffold_65_0070
ATGAAAAGAAATATTTTAAGAAGGGTTCAGTTTAATGTATTATCTCAGCAACAAATTGAAAAAATTCACGAAGAAAGTTTAAAAATTTTATCAAATATTGGGATAAAAGTCACGGGCGCTGAAATGCTAAAAAAGTTAAAAGATAACGGTGCAGAACTCTGTGAAAATGATATTGTAAAAATTCCTCGCGCTCTTATTGAAAAAGCCATGAAAACAGTGCCTAAAGAGGTTAATCTTTACAATAGAGACGGTGAACTTGTTTGTTCAATGAATGATACAAATAATATCTACTTTGGCTCGATTGCTGAACAGTTGGAATATCTTGATTATAAAACCAATAAGGCAAGACGGTTTGAAAGAAAAGATATGAAGACCATGTGCGTGTTGCAAGACTATCTGCCGAATATTTCATTTACAACGTCTGTGGGGTTGATGGATGGTGTCCCAGCAGATGTTGCAGGCCAAATCGGTTTTATTGAAGTTATTCGTAATTTTACTAAAGCCGTTCATGTTGTAACGAGTGATGTTAATGCGTTAAAAGATATCGTAAAGATAGCAACAGATTTAGCAGGAAGCAAAGAAGCTTTGATTGAAAAACCAATGTTTTTATATTACGCAGAACCTATTCCGCCATTGATGCATCCTTATGAATCCAACGAACGATTAATTGTATGTGCAGAAAATGGGATTCCAGTTACCTATATGCCTTATAGTATGATGGGAGGAACAGCGCCAATTACACCGGCTGCAGCATTAGCTCAAAATAATGCCGATGTTCTGGCAGGCATGGTTATGACGCAGATTGTTCGGGAAGGCTCTCCGTATATTTATGGTTCAATGCCCACTGTTTTTGATATGAAGTCGACCATTGGGGCTTACGGAGCACCAGAATTTCATATGTGTGTCGCTGCATCGGCAGAAATGGCCAACTTTTATGGTATACCTTTTTATGGTACTGCGACAGTATCCGACGCCAAAACAATTGATCCACAGGCAATGTCAGAAATCGAAATGTCACTGTTCTCAAGTATGTTAAGCAAAGCCAATCAAGTACATGACCTTGGACTTCTTGATCATGCTAGAAATATTTCTCCAGCGGCAATTTACATGTCAAATGAAATCATCGATCAGTTGAAAAATTATATAAAAGGTGTTGATACATCTGATGAGATGTTTATGCTTGATGTCATCGAAAAAGTGGGGCCAGGAGGCCATTATCTGGAAGATATGAGCACTCTTATGCATTTTAAAGATAACTGGTATCCAGAGCTTTTTACTCGTGAAATGGTTAATCCTGAAGTTTCTGATGTAATGGACCGAGTTACATCAAAAATTGATCACATTCTTGAGACACATGTTCCTCAGTCATTAAGCGAAGAAAAGGAAGCCATTTTGCAAAAATATGAAAACGAATTATTAAGCAGATAA
>Carnitine_scaffold_6687_0001
TTTGAGGCACCCATTGACCTGTTATCATTTCTGTCCCTGTATCCAGAGAACTGGCAGGGGAACAGTTATATCACCTTAAACGGTGTGGCAGAGCATGCCATGCTGCAGGCATTGAAAGACAACTATTTAGAGCAAGTACCGTCAATTACTACTTATCGTGCCCGAGCGATTACAAAAATTGCCAAGGAAAATCCAGGCATGCCAAAGATTGTTTTGCGGGCAAAATGCTTCCGTTATTGCTGTGAAACAGCGCCGCTGGTGATACAAGATCACGAACTGATTGTTGGCGCACCCAACGGCAAGCCGCGTGCAGGCGCATTCTCTCCAGATATCGCATGGCGCTGGATGGAGGATGAGATCGATACAATCGGCAGCCGTCCACAGGACCCGTTCTACATTTCTGATGAAGACAAAAAAATCATGCGTGAAGAGCTTTTCCCATTCTGGAAAGGCAAATCTGTCGATGAATATTGTGAGGATCAATACCGTGAAGCAGGTGTTTGGGAATTATCTGGTGAATCTTTCGTTTCCGATTGTTCGTATCACGCACTAAATGGCGGCGGCGATTCCAATCCTGGGTATGATGTCATTTTGATGAAAAAAGGCATGATCGATATTCAGAATGAAGCCAAGGCGCATCTGGAAGAATTAGATTATGAAAATCCTGAGGATATTGAAAAAATCTATTTCTATAAATCAATCATTGATACAACTGAAGGCGTCATGATTTATGCTCGTCGGATGGCGGATTATGCTGCGGAGCTGGCGGCGAAGGAAACCAATCCAAAACGAAAGGCCGAGCTTTTGAAAATCTCTGAAGTGAACCGTAAAGTCCCTGCCCATAAACCGGATACCTTCTGGGAAGCGATTCAAGCCGTTTGGACAATTGAATCATTGTTAGTCGTTGAAGAAAACCAAACAGGGATGTCAATTGGACGTGTGGATCAATACATGTATCCATACTTTAAGGCTGACCTAGAAGAAGGTCGGATGAATGAATTCCAAGCCTTTGAATTAGCTGGCTGTATGTTGATTAAGATGTCTGAAATGATGTGGATCACTAGTGAAGGCGGTTCGAAATTCTTCGCTGGCTATCAGCCGTTTGTAAACATGTGTGTCGGCGGGGTGACTCGTCAAGGGCGCGATGCTACCAATGAATTGACCTATTTATTGATGGATGCTGTTCGTCATGTCAAGGTGTATCAACCTTCGCTTGCCTGCCGCATTCACAACCACTCACCAAGAGAATATCTGAAAAAAATCGTGGATGTTGTTAGAGCCGGTATGGGTTTTCCTGCTTGTCATTTTGATGATACACACATCAAGATGATGCTGGCAAAGGGTGTCTCAATTGAAGATGCGAGGGATTATTGTTTGATGGGTTGTGTGGAGCCGCAAAAATCAGGTCGTTTGTATCAATGGACCTCTACTGCCTATACGCAATGGCCGATTTGTATTGAACTAGTCTTGAATCATGGCGTTCCTCTGTGGTACGGCAAGCAGGTTTGCCCAGATATGGGTGATTTGTCTCGCTTCAAGACCTACGAAGAGTTTGAGGCAGCGGTTAAGGAAGAAATCAAATACATTACGAAATGGACAGATGTAGCTACCGTTATTTCCCAACGTGTTCATCGTGATCTAGCGCCAAAACCATTGATGTCAATCATGTACGAGGGCTGTATGGAGAACGGAAAAGACGTTTCTTCTGGTGGTGCAATGTACAATTTTGGACCGGGTGTTGTTTGGTCTGGCCTAGCAACTTATGCTGATTCAATGGCCGCAATTAAGAAACTGGTCTTTGATGAGAAAAAATACACATTGCAGGAATTGAATGAAGGATTAAAAGCTGATTTTGCGAATAATGATCGTATGAGAACGGATTGTTTGAACGCGCCGAAATATGGAAATGACGATGATTATGCCGATTTGATCGCGGCAGATCTGATCAACTTTACTGAAGCTGAGCACCGTAAGTATAAAACATTGTATTCAGTGTTGAGTCACGGAACCTTGTCAATTTCCAATAATACACCGTTTGGACAAATGACTGGAGCTTCTGCGAATGGACGTAAAGCTTGGACTCCGCTATCTGATGGAATCAGCCCAACGCAAGGCGCCGATTTCAAAGGACCGACTGCAATTATCAAATCAATCTCGAAAATGTCCAACGACAGCATGAACATCGGGATGGTGCATAACTTTAAGATCATGTCTGGTTTATTGGATACACCAGAGGGTGAAGAAAGTCTGATTACGTTGCTTAAAACGGCTTGTCATTTAGGTAATGGAGAAATGCAGTTTAACTATTTAGACAACAATACCTTAATTGAAGCACAAAAACATCCAGAGCAATACCGCGATTTGATTGTTCGGGTAGCTGGTTACAGTGCTTTCTTCGTAGAGCTATGTAAGGATGTTCAGGATGAGATTATCTCACGAACAATGCTGACAAAAATTTAA
>Carnitine_scaffold_67_0002
ATGAAAGCCTATGAACAGTATATTTCTAAAGCGTCGGTTGAAAAAATACATGAAAATACGTTGAGGGTATTATCTGAAATCGGTGTTAATTTTGAAAATGAGCGCGCTCTGGAGGTATTTAGAAAGCACGGTGCAAGAGTAGAGGGCGAGACCGTTTTTATCGATGAGAAAATGCTGGATGCAGCCTTACAAGCAGCGCCTGAAAAATTTATGCTTTATTCCAGTTCTTATAAAAATATGGAAATTGGCGGCGGCAGCATGATGAAAATCGCCCTTGCTTCCAACATTTACATTCAGGATGGGGAAAGAATTCGAAAAACAACGAATGAAGACAATATTAATCAGTTTAAAATGGGAATCATGAGTCCTGTCATCGACTCCGCCGTACTGAACCAGTTTCCGGATACAAAGCAATTTACAGCTGAGGAAAAAATATTTGGCGTTTACGCCATGGACTTAAAATATTCGGGGAAAAGCCATATAAATGCCAATGAAATGACCCTGGGCCTGGACCCAGGAGCTGTTTATGATTTGACGCGGAAAGGTATCCAGCTGATTAAGGAATTTGAAGGGATCAGGGACCGGTATGTGTGCTACCGAAGCCTGAACGTGCTGTCGCCCTTGACCTATGACAGCGCGCCCATCGAAAAGATTTTTGCGGCCTGCGATGAGAAACAGCCATTGATTTTATCACCCTGCGCAATGCCAGTGCTGACAGGACCGCCCTCGGTAGCGGGCATCCTCTCAATGAACAATGCGGAAATACTGGCAGGGCTGGTGCTCATACAGCTGATACGGCCAGGAACGGGCTTTGTCTATGGGAATACATCTGGCTCTTCAGACTTAAAAACACTTCAGCTGACCATCGGCACACCCGAGACAGCGTTAATCGCCTACGGAACTGCTGCGCTGGCGGACCGCTATGGCCTGCCCTTCAGAACAGGCGGCTCCTTATCAGACGCCAAAGATTTAGACGGACAGGCTGGCGCTGAAACGATGATGCTCCTAAAGGCAACAATCGATGTTCAGCCGGATGTAATCTACCATACCATTGGGACATTGGGCACCTTTAATGTACTGAGCCTTGAAAAATTCATTATGGATGAGGAAATTATCGGCATGCTTGAGCGTGAGCGAAGCGGGATTGACTGTTCGGAAGAGAAATTATGCTTTGACGCCATCCGAAAGGTTGGGCCTCGGGGAACGTTTTTGAAGGGCAGAACACCGAAGATGTACCGAGAAGAGTTTTATAAAACGTCTTTGTTCAATAAAGAGGACCCAAATCAGTGGCAAAATGAAGGGGGCATCAGTATTAAGGAGAAAGCCGGGAACGAGGTTCAAAAGCGTCTGGAGGCCTATGAGGCGCCAGACCGGACAAAAGACCAATGCAGATTATTGGACGCATTTATCCCGAAAGCATACAGGGAAGGGATATAG
>Carnitine_scaffold_67_0003
ATGAAAGCATATGAAAAGTACATAAAAAAAGAAGAAATTGAAAAGATACATGAAAAAAGCCTGTACATATTAAAAAATACAGGAATCCGGTTTGAGCATCCGGAAGCTCTCGATATTTTCAAAAGAAATGGCGCTGTGGTTGAGAATGATACGGTTTATCTGAATGAAAAAATGGTCCAAAACGCGCTAGCTACAGTGCCGGAGAGCTTTACGCGGTTTTCCTTAAAAGGAAGCTACGAGGTAGGGCGCGGAGCCAGAATCATGCGTCCGGCAGACGGGGCGATCTATTTATCGGAGAACGGCCGCATTCGCAAAATGCACAATGACGATATTATCAGGCAGTTTAAATTAGGTGAGACAAGCAGGGTTGTCAACAGTAACGACGTAAACGGTTTTCTGGAAACAGCGCATTTCAGCAAAGAACAAAAGATATTTTCAAATATTGCGATCGCTTTAAAATACAGCCATACAGCGCCTGTGGCGCTTATGCCAAGAACCTTTGCCTTATCTGAGAAGGAAAGCGTGCGGGAAATCTTCGCGGCGGGAATCCGGCTGGTCAAACGTTTTGAAGGCGTGGAGGAGGATGAAAAATATGTGATTTCTTACGGGGTGAACACGCTGTCGCCGCTATGCTATGATCATGACCCCGTTGAGCGCATTTTAGCGCATTGTGATGAAAACCAGCCGTTGTGGATCAGCCCCTGCGGGATGGCGCTTTTGACAGCGCCTCCGTCAATTGCGGGCATGATGGCCATGACAAATGCTGAGACCCTGGCAGGGATTGTCCTCACACAGCTTTGCCGGCCGGGTCTGCCGGTTGTTTACGGAAACACCTCGGCAGGTACAAATCTGAGGACTCTGCAGCTGAGCATCGGCGCTCCGGAGTCTGCGCTGATCTGTTACGCGACAGCAGGGCTGGCAGATTTGTATCATATGCCATTCAGAACAGGGGGAGCGCTGAGTGACGCCAAGGATTTTGACATTCAGGCAGGAATCGAGTCGGAGATGCTCACCTTTGCAACGCTGGACTGCGGCGCCGATCTGGTCGCGCACGCCTGTGGAATTATGGGCTCGTTTAATGTTATCAGCTTTGAGAAGTATCTTATTGATGAGGAAATAACAGCCATGTGTGACCGTCTTATTAGCGGTATTGACTGTGATGAAAGCCATTTCTGCCTTGATGAAATCGAAAAAACCGGCGCGCGGGGCACTTTTTTAAAAGGCAGAACGCCAAAGATGTATCGGCAGGAGTTCTATCTTCCTCAATTTTTGAATAAAGAAGATCCTAATCAATGGATGAACAGAGGGGCCCCAGGTGTTTATGAAATCTGCAGAGAGGAGGTTGAGCGGCGCATTGCCTCCTATCAGGCGCCCGATATTACAAAAGAACAAAATGACTTGCTTACACCCTATATTCCTGTTGAGTATAGAGAAAAAATATAG
>Carnitine_scaffold_67_0005
ATGAAAAGCTATGAACGTTTTATATCCAGAGAAGAAATTGAAAAAATTCATGAATACTCATTAAAAATTTTATCAGAAATCGGTATGCGGTTTGAGCATGAGAAAGCCCTGGAGGTTTTCAGGAAGCATGGGGCCCGTGTGGAAGGGCAAACCGTTTTTATTGATGAAAAAATGGTGAATGAAGCTCTCTGCCACGCGCAGCGCTCCTTTACGGTAAAATCCTGTAAAGGGGATCTGGAAATCGGCAGCGGCAAACAATATAATGGCGCCATCGGCGGCAATGTGTATTGTCATTATCCGGATGGGGCCATTCGGAAAATGAGCAATGAGGATACGCTTAATCAGTTTAAGCTCGAAGATACCAGCGATATCCTTGATTTTGGAACCATCAATTATTTCCAGGATTACTCCAAGGGCTTTACCTTAGACCAAAAGATATTCAGCAACATTGCCCTGATCTTAAAGTACGGGCATAAGCCGCTGTTTCTGACAACCGCTAACACCTTTGCGCTGTCCGATAAAAAAGCCATCAAAGAAGCCTTTAAAAAAAGCGTACAGCTTTTAAATGATTTTGAAGGAAACGACGCGGTACATAATGTTTATATTTTAAATACTTTATCGCCGCTCACCATGGATCATGATCCGTTAGAGCGGGTATTTGTCCTCTGTGAGGCAAATCAGGGCATCATGTTCGCTCCCTGCGCCATGCCGCTCATGACAGCGCCGCCTTCCATTGCTTCGATGGTGGCAATGACAAACGCCGAGGTGCTGGGTGGTTATGTACTGGCGAAATTATTAAATCCGAATGTGCCGGTTGTTTACGGAAACACCTCGGGCGCGACAGATATGCGGACCGTTCAGCTTGCAATCGGAGCGCCCGAATGCGCATTGGTCGTTTACGCGACCGCCGGTTTGGCAGACTACTATGGACTGCCCTTCAGAACCGGCGGCTCGCTCAGCGATGCGAAAGATGCAGATATTCAGGCAGGGGCTGAATCCATGATGATGATTACAGCGACACAGGACGTCAACGCCGATATTGTTTTACATGCCTGCGGCTGCATGGGATCATTTAATGTAACCGACTTTCGTAAGTTCCTGATCGATGAAGAAATTCAGAGAATGAATCAGCGGTTATTTGCGGGAATTGATTGCAGTGATGAAAAATTCTGCATGGATACTCTTAAAAAGGTTGGCCCGAGGGGCGCCTTCCTGACAGGCCGTACCCCCAAGATGTACCGTGAAGAGGTTTATCTCGCCCGATATTTTAATAAGGATGACCCGAACCAATGGCAGAATAAGGGAAGTATCAGCGTGGCGGACGTCGCTCAGCAGGACGTTGAAAAGCGCCTGGCATCCTACACAGTGCCGGAAATTACAAAAGAGCAGAACGATCTGCTTCAGCCTTATCTGCCCGATGCGTATAAGGAAATAATTTAA
>Carnitine_scaffold_67_0006
ATGAAATCCTATGAAAAATACATCTCAAAACAGGGGATTGAAAAAATCCATGAACAGACATTGCGCATTCTCAGCGAGGTTGGGGTAAAGTTTGAAAACCAGGAAGCGCTGGAGGTATTTAAAGCTCACGGCGTCCGGGTGGAAAATGACACGGTATTTATAGATGAAAAAACATTGATGGAGGCCCTGCAGAATATCCCGTCTCAGTTCATTCTTTCTTCCTTTAAGGGCGATTTGGTAATAGGGGGAGATAATACTGTTTTCAGGCCGCTTGGGAGCAACATTTATATTCAGACAGGCAAAGAAATAAGAAAAATGGATAATGCGGATATATTTGATCAGTTTAAGCTGGCGGATACCAGCCCGGTGATCACAGGGTCGCATATTAACCTTTTGGCGGAAACCAAAAATTTTACACCCGAACAAAAAACTTTTGCCAATATGGCGCTTCAAATGAAATATGCCAATAAGCCGACCGTGACGCTTTATCCCAACACATTGGCTTCCGGAAAAGAGAGCCACTTAAGGGCATTGTTTAAAGAAACCATACAGATTGTCAACCGTTTTGAGGGCAATGACAAATACCATATTCTGCCAATGCTGAACTCCCTGTCCCCGCTTACCTTCGATAATGCGCCCATCGAGAAATTGTTTGCGACCTGTGAAGCGAACCAGCCCCTGTGGATTGTGCCCTGCGCTATGCCGCTGATGACAGCGCCGCCGTCTGTTGCCTCGATGATGGCCATGACAAACGCCGAGCAGCTGGCCGGGATTATGCTGGCCCAGCTTTTGAGACCAGGTATACCGGTAATCTATGGTAATACCTCGGCATCAACGAATATGCACACCATTCAGCTGAGCATTGGGTCGCCCGAGACGGCGCTGGTCTGCTATGTAACGGCAGGGCTTGCGGATTATTATCACTTACCCTTCAGGACAGGCGGCGGGCTCAGTGACGCAAAAGATTTTGATGCCCAGTCAGGCATTGAGAGCATGATGATGCTTTATGCAAGTCTGGACTGTGGGTCTAATTTTATCGAGCATGCCTGCGGGACACTGGGAACTTTCAATGTCATAAATTTTGAAAAGTTTCTGATGGATGAAGAGATCATACAAATGACCACACATCTGCTGAGGGGAGTAAACTGTTCAGAAGACCGCTTCTGTTTCGAGGAAATCAAGGCGACAGGTGCGAGAGGAACGTTCTTAAAGGGACGGACGCCCAAAATGTACCGGGAAGAATTCTACCAGTCGCAATACATGAACAAGGAAGACCCAAACCAATGGCAAAACAGCGGCTCAAAATCTTTAAAGGAATCGATGGAGCCAGCTGTAAAAAAACGGTTGGAGAGCTATCGGCCTCCGGAAATTTCAAAGGACCGTTTATCTGTCATTGAACCGTATATTCCGGAATGCTACAGGCTGGGGATATAA
>Carnitine_scaffold_76_0012
ATGAAGTTAAACTATTCAATAGGAACAGACCAGGAAATTGAGAGAATTCACGAGGAGAGCCTGAAAATTTTATCGGAGGTCGGCGTGGTTTTTCACTGCGAGGAGGCCATTGATATTTTCAGGAATTATGGCGCGAAGGTCGAGAATGATATTGTCTACATCGACAAAAAAATGGTCGATGAAGCCCTTGCGTCAGTACCGCGTACCTTTGACTGGTATGGGCGTGACGGTGATAAGATCACTGTGGGTGATGGAAAAACAAAAAATGTTCCAGCCTATGGGCCCATTTATGTCTTAAAGGAAGGCAGATATGAAAAGGCAAGCCATGAGCATCTGGTAAATTTTCACAAACTCCATGAAACCAGTAAAATAATGGATGTGTCAAATCCAAATGTCATTGACGTATCTTACATTCCGCCAGATATCAGGGAAAAATACCGTCTTGGAGTAGCTCTTGAGTACTGTACCAAACCGATGATGGGACTGGTTGAGGGAAAAGAGGTAGCAGAAGAAAGTCTTGAAATGATGCGCCGTTTTTATGGTGTGGAACACCTGAGTGATAAGATCATCGCTGCCGGTTTAATTGACACAATGGGACCGATGCGTCTCTCAACTTCGATGGCGGAGGCTCTGATCACCTACTCGCGCAGCGGGCAGGCGCTGATTATCTGCAGCGGACAGACCCTCGGTATTACTGCACCGCAGTCGATGGCGGGCACCTTCATCTTAGGTAATGCCATGATCCTGGCATCCATTGTGCTGTCACAGATTGTGCGGCCGGGGACACCGGTAGTCTATTGCGGAAAGTTTGATTCCGCCGACATGCGTCTGTCCTCCGGGGCGGCCTACGGAGGTATTGAAAGCCTTTGGAGCGCGGCGACCTCGGCTCGGATGGCCCGTTATTATCATGTACCTTTACACACCGGCGCAGGCAATACAGACTCCAAACTCATGGACTACCAGGCCGGTGCAGAGACCTTTATGAACCTGTTTTCAGCCTACGCACTGGATACGGATTGCCTTGTGCACGCCTGCGGTACGCTGGACTCCTTTAATTCCATTGGCTATGAAAAATATATCTTAGACGAAGAAAAGATTGAATCACTGGAGCATCTGAAGCAGGGGTACGAGGTTAATGAAAAAACTGTGATGTTTGACTCCATCAAAAAGACCGGCCCCTCCGGACAGCATTTTGAGCGGACACAAAAATCTTACCGTACGGACTTTATCATGCCGAAGCTTTCGATTCGGGATAATCATAACAGCTGGATACAGGCCGGCTGTCCGTCGTCGGAATCGCTGGCGACGGAGGTTTGGAAGAAACGTCTGGATGAGTATGTTAAGCCTGACTTTAACAAGGAGCAGAGAAGTATTCTGGAGGACCTGCTGCCTGAAAAATACCGTTAA
>Carnitine_scaffold_76_0015
ATGAAATTAAATTATTCAATTGGAACAGACGAAGAGGTGCAGCGTATTCACGAGACAAGTCTGAAGATCTTATCTGAGGTGGGCGTGTCCTTTCGGTGTGAAGCGGCATTTGATATTTTCAGAAAACACGGGGCCAGGGTTGAGAACGGAATTGTCCATATGGATGAAAAGCTTGTTGAGAGGGCACTGTCCACTTTGCCAAAGACCTATGACTGGTATGACCGGCTGGGGAACAAGATTACCATCGGCAATAAGATTACGCATAATGCGCCGTCCTATGGACCGATGTATGTCTGCCAGAATGGGAAGTACGAGCTGTCGAACCATAAACATCTGGTCAATTTTCACAAGCTGCATGAGACAAGTAAGGTCATTGATATCTCAAACCCGAATGTCATTGACGTGTCCTATGTTCATGGAGAGGCAAGGGAAAAGTACCGTTTGGGCATTGCCCTGAAATACTGCCAGAAGCCTCTGATGGGTCTGGTGGAAGGCAAAGCTGTCGCGACAGAGAGCCTTGAGACAATGTGCCGTTTTTATGGACTGGAGGATGTCAGAAGACAGATCATCGCAACCGGGCTTATCGACACGATGGGGCCGATGCAGATGTCCACAGCAATGTCTGAGGCTCTGATCACATACGCCGAGCTGGGGCAGGCGGTAATTATCTGCGCGGGGCAGACCTTTGGCGTTACCACGCCGCAGTCCATGGCCGGTGTCTATGCTCTGGGCAATGCGATGATTCTGGCAGCTATGGTTTTAGCGCAGCTTGCTCATCCTGGCACGCCGGTTGTCTACTGCGGGAAGTTTGACTCGTCGGATATGCGGCTGCGTTCGGCAGCGGCCTATGGGGGAATAGAGGCCATGCTTGCTTGCGCCACCTCCAGAAGAATGGCTGACTTTTACGGTGTGCCGCTGCACAGCGGCACGAGCAATACGGATTCTAAGCTTATGGATTACCAGGCAGGGGCTGAGTCATTTATGAATCTTTTGACCGCTTATCTGCTGAAGGTTGAATGCCAGGTACATGCCTGCGGATTGCTGGACTCTATGAACTCCATCGGCTATGAGAAGTTTATTCTGGACGAAGAAAAAATAGAATCTTTGAAGCATCTGATAAAGGGGTATGAGATTGATGACTCGACGATTATGTTTGATTCGATTTTAAGGACAGGGCCGACGGGACAGCATTTTGAAAGAACTCAGAAGTCCTACCGGAGAGATTTTATTATGCCAAAGCTTTCGATCCGTGACAACCACAACAGCTGGATGCAGGCAGGTTGTCCATCTGCTGAGTCGCTGGCCACAAAGGAATGGCTGCGGCGGCTGGAGGAATACACAATGCCTGATATGTCCGGGGAGCAGGCAAAAATTCTTGACACGCTCATCCCCGAAGAATACCGTTAA
>Carnitine_scaffold_7770_0001
ATGAAATTAGATATCGCAAATTTTCATGTCGTGGATATTCAATTCGGTGAAAAGACAGCATATGCCGATGGAATCTTGACGATCAATAAAAAAGAAGCGTTAGATGTCGTTTTTGAAGACGAACACATCACAAAAGCAGAACTACACATCGTTAAACCAGGGGATGAAGTTCGATTGGTCCCGGTAAAAGAAGCGATTGAGCCTCGTTATCGTGTTGGAGGCGGACCCGTTTTTCCTGGCGTTACTGGGAAATTGATGCAAACTGGTGACGGGGTGACTCATGCGTTAAAGGACATGAGTGTCTTAGTTGTCGGACAACACTGGGGAGGGTTCCAAGATGGACTGATTGACATGAGTGGAGAAGGGGCGAAATATACCTATTATTCTCAACTTAAAAATGTTGTATTAGTGGCTGACACGGATGAAGAATTCGAATGGCATGAACAGCAAAAGAAAAATCATGCACTACGCTGGGCAGGCATGCGTTTAGCTGAGTATATCGGAGCAGTCACCAAAGGCTTAAAATCAGATGAGGTGGAAACCTATGAACTAGAACCGATTACCAAACGCAGTGAAGCGGTCAACAAATTACCAAGTGTGGTCTTTGTCTTACAACCGCAATCACAAATGGAAGACTCAGGCTATAATGACTTAAATTACGGTTGGGACTGCAATTTGATGCTTCCGACTTTTATGCATCCGAATGAAGTGCTGGATGGTGCGATGATTTCGGGCTCCTTTATGCCGTGTTCATCAAAATGGTCGACCTATGATTTCCAAAACTTCCCAATGATAAAACGGTTATATGAAGACTGTCTCTTATACACATCTGACGCTGCCGACGAATAG
>Carnitine_scaffold_9_0005
ATGTATATTAATCGAAAATTTTATGAAAATTATGTCTCTACCCGCGATGTTGAACTTCTGCATGAATACACCCTGAAAGTTTTAAAAGAAGTGGGTGTCTCCTTCAATTGCGAAGAAGCATTGGATATTTTCAAAAAACACGGAGCAACGGTTGAAGGAAGTATTGTTAAAATCGATGAATCCTTATTGAACGCAGCACTGGAGACGGTTCCCAAAACCTTCACTGTTCATACAAGCAGCGGTGAAACATCAATTGGTGAACCCTTCCGTCCAAAAACAGTTGGCTGCTACGGTCCTTCCAAGTTCCTGTTTGAGGATGATACCTACCGTGTGGCCCAAATGGCGGACATGATTAAATTCCTGAAACTTATGGATACCAGCGACGTGACTGATTTTGTCAACAACGCTGCTTTCGATACGCCTGACCTTGACAAAGATCAGGATGACTTTTACCTGCCTCAGGTGGCCATGTGCCTGAAATATTCTAAAAAGCCAACCTACGGCAATGTGGCCAACAGCCTGAACACCCGCGGCAAAAGTCTCAAGGAAGCCGCCCGCGGTATTGCAAATCTTTACAAAGAGTTCTACGATATCTGGGATAAACCAGTTCTCCTGACCAATGCGTGCGCTCTCTCACCCCTTGGTTACTCCTATGAGGTACTGGATAATATTATCGGCTTATGCGAAGAAGGACAGCCTGTAACCATTATCACCTGTTCCATGACAAACATGACTGCCCCGGCAGCGCTGCTTGGAACTGTAATCCAGAACAATGCGACTATTCTGGCCGGTATCGTGCTGACCCAACTCATCAACCCAGGTGTGCCTGTTATTTATGGCTCCGTCTCGAGCGCCACAGATATGCGTGAGGTAGCTCTCGCCATCGGCGCACCGGAGGCTCAGCTGATCCAGATGTCTTCACTGTCACTGGCCCGCTATTATCAGATCCCAGTGCGCACCGGCGTTGCTGGAACAGACTCCATGAAGCCCGATTACCAGGCCGGGGTGGAAACCTTTATGAACCTTATGACAACCTATCTGGGCAAAGCAGACTTTATCCTGCACCACGCGGGTATCCTCCAGTCCTATGCCCTCGGAAGCTATGAAAAATTCGTGATGGACGAAGAAGTTAACCGAATTCTTCTGAGACTGAACCGCGGTATTGATATCAGCGATACAAAAGCAGAAAAGGTTTTTGCTGAAATCAAAAAAGCCGGACCGCTTGGTAATTATCTGTCCGGCAGGACACCAAAAGACTACCGGCAGGAGCACTACCTGACCAAGCTCTTTAACCGCGCCGCCGGAGATCCCCAGCCTATCGCCGACAAAATCGGTGATATCCGCGAACGGGTGGCAAAGGAAATTGAAGAAAGAGTTGAAAATTACACTCTGCCTGATTTAACACAAACTCAAAAACAAATTTTAAACAAATTTTTACCTAAATCTGAAAAATTTTAA
>Carnitine_scaffold_9_0008
ATGGATAACTTATGCAACTACACAAGTAGACAACAATTAGGTATTGAAGTTTTTAACGATGATCAATGCGCAATGATTCATCAGGCAATTTTAGAGGTATTAAAAGAGGTCGGTGTTGATGTCTATAATGACAAGGCACTGGAAATTCTTAAAAAAGCAGGAGCCTTCGTCGATGGCAGACGCGTTCGTTTCCCTGCTGCGATGGTTGAAAGCGCTATTCAGTCCGCACCTTCCCAGGTAACACTCTACTCTCAGGATATGGAATCCAAGATGATCCTTGGCGGCAAGCGTTTTTATTACGGACCTGGCCCCACCGTTATCAATACACTGGATCCATACACCGGTGAGCGGAAAATTCCTCATTATGAAGATACCTGCAAGGCCGTGAAGGTAATGGATGCGCTTCCAAACATTGACTATCTGATGGACTTTGGGACCATTGATGGTGTCGAAACCAGCGTTTTAGATGTCTACTGCTTTAAGGCAATGTTTGAAAACTCTCCGAAGCCGATTTTACACTGGGCTTATAACCGTGACAATGTTCAGGCAATGATCGATATGGGTGCAAAAGTGCGCGGCAGCTATGAAGAACTTGAAAAATATCCATTTTTCGCAGTTTATTCTGAGCCGATCACCCCGCTGATCCACGAAAACGAAGGATTGGATGTTATGATGACCATGGCAGAGCATGGACTGCCGGCTGTCTACACCTCTGCTGCTCAGGCAGGTATGACTGCCCCGGTTACACTGGCAGGTACTATGGTTGTCGAACTGGCCGAATCCCTGTCCGGTCTGGTAATCAACCAGTTGATTAAAGAGGGTGCGCCTTATATTATGGGCGGCGTCTGTACCTGCGTGGACATGTCCTCAATGCAGATTACCTACAGTTCACCAGAATTCAATCTGCTGCAGGGCGGACTGAGCAAAATGTCTCAGTTTTATAACCTTCCTGTATTCACAACAGCTGGCTGCTCAGACTCCAAGTGTCTTGACCAGCAGCACGGCATTGATCAGGCAACAAGTATCCTGATGTCCGCACTCTATGGCGGTAATTTAATCCATGATGTCGGATACATGGAATCGGGTCTGCTAACCTCCATGGAAGCCCTTGTCATCGCAAACGAAATTATTGGACAGACCAAGCAGATTATCCGCGGTATTGAAGTAACAGACGAGTCTTTGGCTGTCAACATTATCAAAAATGTAGGACCTGGCGGAAACTTCTTGGCCGAACGCCAGACATTTGAAAAGTTCAAAACCGAATGGTGGCTTCCACAGTTATTTAACCGTAAAGTATACACCAACTGGGAAGCAGACGGAAAACCAGAGCTTAAAGACCTGGCCAATGCAAAAGTCAGAGATATTCTTGAAAACCATCAGCCTAAAACCATCCCGGCAGACGTCAGCAAGGACTGTGACGATATCTTGAAAGCTTTAATTGCTAAATACAATTAA
>Choline_scaffold_1042_0015
ATGGAAACCACAAAAAGAAATATTGATTTTGGCGTTTTAAATAAAGAAAAAATTGAGACCATTCATGAAAAGAGCTTAGAGCTTCTCGCAGATTTTGGCATGCGCGTCGCTGGTGACCGCACACTGGAAGCCTTAAAAGCATACGGCTGCGAAGTAGACGGCAACATGGTTAAATTCCCAAAAGCAGTTGTTGAAAAAGCACTGAATACCATTCCGAAAGAATTAACCTTATACAACCGTGACGGAAGCCCGAGCATGGTCATCAACAGCAAAAACAACGTTTATTTCGGCACGCACTCCGATCAGCTTGAATATCTGGACTACAAGACAAACAAGGCCCGCACTTTCATGAAGGCTGATACCAAAACCATGTGTACCCTTGCCAGCGCACTGGAAAACATCAGCTTTGTCTTATCCGTTGGTATGAGCGGCGACGTTGATCCCGCTGTTCAGTCTCAGGTAACCTTCATCGAGACTGTTAAAAACTTTGACAAAACCATCAACTTCTCAACCAATGATATCGAGTCCTTACAGGAAATCATTGACATCGCGGCTGTTGTAGCCGGCGGCCACAAGGAACTGGCTGAAAAACCATTCATTTTTAACTATTGCGAGCCCATCCCACCGATGACCCATCCCGTCGAAAGTACTGAAAAACTCTTTATCAGCGCGTCCAATAAGATTCCGGTTGTTTACATGCCTTACTGCATGATGGGCGGTACAGCCCCAATCACCATCGCCGGCGCCCTGACACAGAACAATGCTGAAATCCTCGCTGGTGTTGTCATCACGCAGGCTGTTAACGAGGGCGCTCCGCTGATTTACGGCTCTATGCCAACTGTCTTTGACATGAAAACAACGGTTGGCTCCTACGGCGCACCGGAATTTCACCTGTCTGTGGCTGCCGCCTCCGAACTGGCAGACTACTACCAGCTGCCATTCTTCGGTACAGCCGGCTGTTCTGACGCCAAAACCGTTGATCCGCAGTCTGTATCTGAAATCCAGATGGAACTCTTCTCTACCATCCTGAGTAAAGCCAATATTGTTCACGATATCGGTGTTCTGGATCACTGCAACAGCGTCGCCCCTGCCATGGTTGTTCTGGCCAATGAAATGATCAATCAGCTCAGCGCTTACTCTAAGGGGGTTGAAGTCAACGACGAAACACTGGCCATGGACGTTATCAAACAGGTCGGCCACGGCGGACATTACCTCAACGAAATGCACACCCTCTCGAACTTCAGAAGCGTATGGTATCCGGAATTCTATGACCGCAAGATGGTTAACCCGGATGAATCTGAAATCATGAGCCAGGTTACTGAAAAGATCGACAACATTCTGGCAACACACGAAGTACCCGCTCTGGAACCAGATGTCTTAAAACAAATCGAAGAAATCGAAAAGAAATACATCTAA
>Choline_scaffold_1042_0016
ATGAAAAGAGGAAAACATATGAAATCTTATGAAAAATATATTTCAAAAGAGGATGTTCAGAAAATACACGAGACTTCTTTAAAAGTACTGGCTGAAGTTGGCGTGATCTTTGAGCATCCGGAAATTATTGAACTGTTTAAAAGTCACGGCGCCCGCGTGGACGGCAACACCGTTTATATGGATGAAAAGCTGGTGATGGACGCCCTGTCCACCGCACCTGCATCCTTTACGGTCGAAAATTCCAAAGGCAATCATACCTTTGGCGGTGGCGCCCGCGTGCTTATGCCGGCTGTGGGCAGCATCTACCGTCTGGAATCCGGCAAAATCCATAAGATGACCAACGACGAAACTGTTGATCTTTTTAAAATTTCCGATACCAGTGATGTCATTGACTGTAACTACTTCAATGTTTTCCTGGAAGATAAACAGCTGTCCATGGAAGAACGGATCTACAGCCCCGTTGCCATGGTTTTAAAATATTCCCATAAAACAGGGCTTCACCTTATGCCAAATACCTTTCCAATCCAGGGCGATATCCGCGAACCTTTCAAAAAAGGACTTGAACTGATCAACCAGTTTGAAGGCCGCGCAGATGTTTACAATAATATCGTACATGTCAATTCTTTGTCCCCCCTTTGTTTTGACCACGATCCACTTGTAAAATTCCTGGTTGGGGCTGAAATGAACCAGCCGCTGTGGTTCTCACCATGTGCCATGCCGGTTCTCACAGGACCGCCGTCCGTTGCTGGTCTTCTGGCAATGTCCAACGCTGAAGTTGTTGCTGGTATGGTCATGGCACAGCTGGCCCGACCAGGCATTCCTGTCGTATATGGACAGACCTCTGCGTCTACCAATTTAAGGGAAATTCAGCTCTCCATCGGCGCGCCGGAAACCGCTCTGATTTCCTATGCGACTGCTGGCCTGGCTGATTTCTACAATGTACCTTTCCGTACTGGCGGCGGCCTGAGTGACGCCAAGGATTTCGACGCCCAGACTGGCTACGAATCCGACATGATGATCCGCTCTACCTTAGATGCTGGCCCTGACCTCGTACTGCATTCCTGCGGTATCCTGGGCAGCTTCAACATCACCAGCTTTGAAAAATTCTTAATGGACGAAGATGTCTACCGCATGAACAGACGCCTGCTGTCCGGCATTGAAGTCACTGAGGACACGCTCTGCTTCGATACCATCAAAAAGGTCGGTCCAAGAGGCAACTATCTCCAGGGCCGTACACCGAAGATGTTCCGCAAAGAATTTTTTGCACCCAAATACTTCAATAAAGAAGACCCGAACCAGTGGCAGCAGAATGGCAACAAGCCGGTTGTCGACACCCTTACACAGGCTGTTAATGAACGTCTTGAATCTTACTGCCCACCGGAAATTACCAAAGAACAGGAAGATATGCTCAACCCGTATATCCCTGAAAAATACAGAGACCACATCTAA
>Choline_scaffold_10638_0001
ATGAGCCATATTCTTAAAAAAAAGGATTTAGAAACAATATATGAGAAGGTTATCGAAATTTTAGAACAAATCGGCATTACCTTTGGAACCGAAAAAGCCCTGGAGCTTCTTGGGAAAAACGGTGCGAAAATCGAAGGCAGCAAGGCCTTTATTCCAAAGGCGCTCCTGGAAAGATGTCTGGAGAGTCTTCCCAAATATGATTATGAAAATCAGGGACCCAAAAGGATCACAGCGACCTCTCCCTTTGGTATGGTGCCCACCATTCTGGATGATGAGACCGGTACATACCGAAGCGGTACAGTTGACGATGTGGTGAAAATGTATCAGCTCACCCAAACCTCAGACCTTTATGAATGTGCAAGTCCCTGTGTCATTGATCCTGTGGACAGCGACGCAGAGGATCTGTATGTTGGCCAGATTGCCATGCTCCTTCGCTACAGCGATAAATGGCCTTCCGTTGGAATAAGGGCAACAGCGCAGAACTCAAAGGACGGAAATCTATATCAGAGCGCGCGTAAATCCATCCGGCTCATCCGTGAGTTTTACGATGTGTGGGATGAGCCTGTAATGGGGCAGTCCATCTGTCCTATGTCCCCCCTTGCCTATGACTGGGAATGCCTTGATAATTTAACCGCGGCCATCGAGGAAAAGCAGAATATTATCCTCTGTCCCTGCAGCCTGACTGGGCTGACCGGGCCTGCGAGCCTGCTGGGACTGGTGATTCACGATATTGCCATCTCTCTGGCCGGGATCGTTTATGCTCAGCTGCTTTCTCCGGGAATTGATGTTTCCATCTGTTCCTGCTCAGGCGCGACGGATATGCGCAGCATTCAGCCAGCCTATGGAACCGTGGAATGTGTCTATATTGAAGGAATGCTCTATGAGTTCGCGAAGTATATGCAGATCGGCTGTACAATCTGCGGCGCGCTGTCCGATTCCGCAAAAGTGGATTACCAGGCAGGGGCAGAAAGCATGCTGACAACACTGATGCCATACTACGCGTCTGAAATTAACGAGGTCTGGTGCTATCCTGGACTGATGTCGGCCTGGTACTGCGGCAGCTTTGAGAAGCTTATTCTCGACGAGGAAATGATGCGCAACGTCAACCGGGCTCTTAAG
>Choline_scaffold_106_0034
ATGTCCTATTTCAATAGAGAATTCAAAGTATTGAGCCGTGAACAACTGGAACGGGTCCATGCTCTGACGCTGGACATCCTGCGGGTCAAGGGCGTGTTGTTCCATTCGGAAGTTGCCCGTGACATCCTCGCGGCACACGGTGCGAAAGTGGACGGAGCGTGTGTCACATTCCCGGCCTCCCTTGTGGAGCGTTGCCTTTCGCAATGCCCGGCCGGTTTTGTGTGGCGTGCCCGTGATCCACAAAAAAGCATTTATACGGGAGAAGGGCAGACGGATGTATTCGTCATGCAGGATCATGGCCCGGTCTATGTGCAGGAGCGCCACGGTGAACGCCGTCATGGGACCATGCAGGATGTAATCAATTTTTATAAGCTCGGGCAGACCAGCCGGGTCAATGCCATCGTCGGTCAATGTACCGTCGACCCCCATGAGGTGGATGGACCCAACAAGCATCTGCTCGTCACCCATCAGCTTCTCAGGCATACCGACAAGCCGATCATGTCGTGGCCGGTAGCGACCATTGGAGAGAACGAAAAGGTCTTCAAGATGATCGAAATGGTCATGGGTGAGGGCTACCTCGCTTCCCACTATTTCGTTACGGCTTCCGTGTGCGCCCTTTCGCCGCTTCAGTACGCACAGGAGTCAGCCGACACCATCATAGCCTACGCCCGTGCCAACCAGCCTGTTACCGTGCTCACCGCTCCGATGACAGGAGTGAGCACGCCCATCAGTGACATTGGCGCTCTTGTCGCCCAGAATGCCGAACTCCTTGCGGGCATTGTCCTTGCGCAACTTGTGCAGCCCGGTGTTCCCGTTATCTACGGGACTGCCACATATGCCGCCGACATGCGCTCCGGGGCATTCATCACCGGTTCCCCCCTTTCCAACCTTATTGATCGCGCCGCGCTGCAGCTTGCCCAGTCGCTTTACCATATGCCCACCCGTACCCTCGCGGGCAATACCGACGCCAAGGTGCCGGATATCCAAGCCGGATATGAGACAATGCAGAACTATATCCAGCTGCTCATGGGTGGCACCCATATGATTAATGAATGCCTTGGCATTCTTGATGGCATGATGACGGTATCTTATGAGAAATACATTATTGACGAGGAAATGCTGCGTCGTGTTGGCTGTATGATGCGGGGACTTGACACCAGTGAGGCTTCTTTTGACATGGGTGTGCTCCTCGAAACGCCGCATATGGAGCCTTTCCTGATGCACGAATCGACCCTCGCCGCCTGTTCCGGGCAATGGCAGCCTGATGTGGCTTGCTGGAGCAACTACGATACATGGTTTGCGGAAGGTTGCCCTTCCATTCTGGATAGGGCTGCGGAAAAATGCCGCGAGCGCCTGGAGTCCGCCCCTGACGATCTCCTGACCCCAAAGCTCAATCAGGAGCTTTCCGCATTTGCGGAGGCAACTGTTTAA
>Choline_scaffold_1210_0011
ATGGCAAACTACAATTTAACACCGCGCGTAAAAGTGCTGGCTGAACGTTTACTGGCTCACCCCAGTACCCTGTGCGTTGAACATGCCGGGATCCTGAGTGGGCTGGATGGTGATATCGCGGGCATTCCCGCCGCAGTAAAACCCGCTCGCCGTTTCTATGAACTGATGCGCCAGCTACCGCTCGCTGTTAGCCCCGATGAACTGATTGTTGGCAATCAGACTCATCGTCCGCATGGTGCGATTTTCCACGACGAAAGTACGGCCCACCGCCCGTCTGTTTTTCAGTTTCTTAATCTAAATAGCGACCTTGATGCCCCGGATTATAAACTGGTGATCGAAAAAGGCGTGCTGGCAATCAAACAGCAATTGGAAGAGAAAACCCGCTCACTGGGCAGCGCCGTTAGCCGCAGTGGTATGGATGAAGTCAACGCTTGCCGCGCCGCGATTTATGCCTGTGATGCCCTGATGCAGTTAGCGCAAAATCTGGCCACCAGCGCCGAAAAACTGGCTGCAACTGAGACAAATGCGTATCGCAAAGCTGAGTTATCTGAAAGTGCCGCCATTTTGCACCATATCCCAGCGCGTCCTGCTCGTAGTTTTAAAGAGGCTTGCCAGGCATTTTATCTGTTCCAGTTAGCACTCCAGTTAGATAATGGTAGCTATGCTGTTAACCCGGAAGGCGCAGATAAAGCGCTGCTGGCGTATTATCAGCATGATATTGCCAACGGTCTGCTGACCGAGGCGCAGGCTTACGAAATTGTCGAATGTTTGTGGTTTAAACTGGCAGAACTGAGTGAAGTCCGCGCAGCTTGTACTATCGATGGCTACCCGATGTTCGATGCTCTGTTGCACGGTGCAAGCCTTGAGAACGCAGTGATTAACCCTCTTTCAGAGATGTTCCTCAATGCACAACGTAACCTGAGCGCGCTAAATCTGCCCATACGTCTGTTCCATGGCGCCCACAAAACCGTTACCACACTATGTGCCGCCTGTAACGAAACGCCAGTGCTGGAAGGCCTGACACCACGTATCCAACGTCTGCGTAACCACTACCTGACTGTCCGCCCGAGTGTTTCTATTTACCGTGCACTGGCTTTTACCGAAGTAGTGAAAGCGAATCCAGGAATGCCAACCATCCTGCTGCGTGCTAAAGCGTTCCGTCACGCCTGTGAAACTGCGCCGATTTTGATTCAGGACGATGAGCTGATCGTCGGTCATCCTTGCGGTAAACCGCGTGCTGGCGCATTTTCACCTGATATTGCCTGGCGCTGGGTGCGTGACGAACTCGATACCATGAGTACTCGCCCGCAGGATCCGTTTGAAATCAGCGAAGAAGATAAAAAAACCATTCGCGAAGAGATTGTACCGTTCTGGGAGGGGCGCTCGCTGGATGAAATTTGTGAAGCACAATACCGCGAAGCTGGCGTTTGGTCGTTCAGTGGCGAAACATTCGTCAGCGACCTCTCCTATCATCAGGTTAACGGTGGGGGTGATACCTGTCCGGGCTACGATGTGCTGCTGTTTACCAAAGGGATGAATGGCATCAAAGCCGATGCCGAGGCGCATCTTGCCGAACTGAGCATGGAAAACCCGGAAGATATCGATCGCATTTACTACTACAAAGCAGCGATCGACACCTGTGAAGGGGTGATCAACTATGCGCATCGTATTGCCGCCCGTGCCCGTGAACTGGCTGCCGTTGAACAGAACGCCCAGCGTCGAGCAGAGCTACTGACTATCGCAGAAGTTAACCAGAACGTTCCGGCGAATCCGCCGAAAACCTTGCAGGAAGCGCTGCAAAGCATCTGGACGGTAGAGTCACTGTTTGAGATTGAAGAGAACCAGACAGGCCTGTCACTTGGGCGTGTTGACCAGTACTGCTACCCGATGTTTGAAGCAGATATCCGTGAAGGTCGCCTGACTCATGAAGGTGCACTGGAGCTGATGCAGGCATTTATCATCAAATGTGCCGAGCTGATGTGGATGTCCAGCGAACTGGGAGCGAAATATTTTGCGGGTTATCAGCCATTTATCAACCTGACTGTCGGTGGTCAAAAACGTAGCGGTGGCGATGCCTGCAACGATCTCACCTATCTGATTATGGATGCAGTCCGTTTTGTGAAAGTGTATCAGCCATCACTGGCTTGCCGTATCCATAACCAGTCGCCGCAAAAATATATGGAAAAAATTGTCGATGTGGTGAAAGCGGGGATGGGCTTCCCAGCCTGTCACTTCGATGACTCCCATATCAAAATGATGCTGCGCAAAGGCTTTGACTTTGAAGATGCCCGTGATTACTGCCTGATGGGCTGCGTGGAACCACAAAAATCAGGTCGTATTTACCAGTGGACTTCCACCGGCTACACCCAATGGCCAATTGCCATCGAGTTTGTCCTCAACCGTGGTCGTATGGTGCTGTTTGATAGCTATCAGGGGCTGGACACGGGCGATCTGAAAGATCTGCGCACATTCGAAGATTTTGATGCCGCGGTGAAAAAACAAGTTGCTCATATCATACGCTTGTCCGCCATCGGTACGGTCATCAGCCAGCGTGTGCACCGGGACGTGGCACCAAAACCGCTGATGTCGCTACTGGTTGAAGGCTGCATGGAAAAAGGCAAAGACGTCTCTGCCGGTGGCGCAATGGTAAACCACGGACCTGGGCTGATTTTCTCTGGTCTGGCTACCTACGTCGATTCAATGGCGGCCATCCGCAAACTGGTTTACGAAGATAAGAAATATACCCTTGAACAGATACGGGACGCTCTGCTGGCAAACTTTGAAGGTTATGAAGGCTTGCGTCGCGACTGTCTGAACGCACCGAAATACGGCAACGACGATAACTACGTTGACCAGTACGCTCTGGATATCACCGAGTGGACTGAACGTGAATGCCGCAAGTACAAGATGCTCTACTCCACCCTCAGCCACGGTACGTTGTCGATCTCCAACAATACGCCGATTGGTGAGCTGACCAATGCCACACCAAATGGTCGTCTGGCGTGGATGCCGCTTTCTGACGGGATCAGCCCGACTCAAGGGGCGGATAAGCATGGCCCAACGGCGATTATCAAGTCTGTGAGCAAAATGAACGTTGAAACCATGAATATCGGCATGGTGCATAACTTCAAATTCCTCAAAGGGTTACTTGATACACCTGAAGGACGCCACGGCCTGATAACTCTACTGCGTACAGCATCAATTCTCGGCAACGGTCAGATGCAGTTCAGCTACGTCGATAACGAAGTACTGAAAAAAGCACAACAGGAACCGGAAAAATACCGTGATTTGATCGTCCGTGTAGCCGGTTACAGCGCCTACTTCGTGGAATTGTGCAAGGAAGTTCAGGACGAAATCATCAGCCGTACGGTGATTGAGAAGTTCTGA
>Choline_scaffold_1231_0001
ATGAAAAAATACGAACAGTTTATTGCAAAAGAGGACATTGAATTAATTCATGAGAATACCATTCGTATTCTTGAAAACGTCGGGGTAAAATTTGAGCATGAGGAAGCTCTGGAGATTTTCAGGAAGCACGGCATGCGGGTCGAGGGCGATGTCGTCTATATGGGTGAGAAGGATGTGCGCGCGGCTCTGTCAACGGTTCCGGAGACCTTTACGCTGTACTCGGGCAGAGGAACCGTAGAGGTTGGAGGCGGCAGTATGGTCAAGCTGCCGGTGGGCTGTCCGGCCTTTATTGAGGACCGTGGCAATATCCGTAAAATTTTAAATAAAGACATTATTGATCTGTTTAAGCTTATTGATACCAGTCCATTGCTTGACTGTAACCACGTTAACTTTTTTACCGAATCGGAAGGCTTTTCCGATGATGTGAAGCGCTATTCCTATCTGGCGCTGCTCATGAAATACTCCAATAAGCCTTTCCCCTTTGCCATTCCCGATACCTCGGCAGAAAAGGGCAGCCTGAGGGAAGCCATGGCAGGCGGTATCCGCCTGATGAAACGGTTTGAGGGCGTTGAGGATAAATGTCTGGCTTCGGTGGGGATCAACCCTCTTTCGCCGCTCTGCTATGACCATGCCCCCATCGAGCGGATCATCGGAACCTGCAGCGAAAACCAAGGTATCTGGCTGGCCTCCTGTGTGATGCCGGTTTTAACAGCTCCGCCTTCGGTCGCTTCAATCCTGACCATGGTGAATGCAGAGATTCTGGCAGGCTTTGTTTTTACGCAGCTCTTAAAACCCGGAACACCGATGATTTACGCCAATGTATCCGGATCGACAGATTTGAGGACCATTCAGCTGAGCATGGGGAATCCAGAGGCGGCGCTGATGATTTACGGAACAGCGGCTCTGGCCGATTATTACCGTGTTCCCTTCCGGGCCGGCGGCGCCATCAGCGACGCCAAGGATCTTGATTTCCAGGCAGGTATGGAATCCATGATGATGGCCGAAGCGACCGTAGAGGCAAAACCGGATATGATCCTCCACAGCACAGGCTGTCTGGGGACATACAATATCGTCAGCTTTGAAAAAATGCTGATGGATGAGGAAATCTTTGCCTATGCCGAACGGATTCACCGGGGCATTGATGTAACGGAGAAGAAAATCTGCTTTAAGGATATTGAAAAGACCGGACCAAGGGGAAATTTCCTGTCTGGCAGAACGCCGAAAATGTACCGTGAAGAATTTTATCTCACCCAGTACCTGAACAAGGCCGACGCCAACGACTGGCAGAATAAAGGCCGGGTCGGGCTCAAGGAAAATGCCGGCCAAAAGGTGCAGGAGAGAATTGAGGCTTACCAGGCGCCGGAAATTACAAAAGAGCAGGAAGAATTGTTAAAGCCATATTTGCCGGAAGATTACCGGGATCAGATTTAG
>Choline_scaffold_1231_0006
ATGTACCCGAACCGTAATTTATTTGAGAAATACATCACCAGAGATGAAATTGAGCTGATCCATGAATATACCTTAAAAATTTTATCCGAGGTCGGTGTGGTCATTGAGAGCGACTACGCCGCGGAGGTGTTCGCGAAAAACGGCGCCCGCGTTGAGGGCCATAAAATTTTTATCGATGAAGCCCTTTTAAAACGGGGCCTCTCCACAGTGCCCAAGGAATTTGACATTTACAGCCCATCGGGGAAGCTTACCTTGGGTGAAACCGCCCCGACCATCTGCGCAGGCCCTGTGGCCCCGACCACCATACAGGATTTTGAAAACAACACCTACCGGCCGGCCAACCTGAAGGATGTGGCCGAATACTATATGCTCCAGGAAACCAGCGCAGTCATTGACATGCCCACCCATTCCTGCCAGAACACTGACGATCTGGACAAATCCGGCGATGATTTCCACACGCCGCAGGTGGCCATGGGACTTAAATACTGCCGTAAGCCCATCTATCAGGGCAACACCATCACCCCCATCAATTACAAAAAAGGCTCCCTGGTGGAGGCAAACCGCAGACTGGTCAAGCTGCACCGCGAATTTTACGACATCTGGGACAAGCCTGTGACCATGTCCAACTGCTGTGTGCTCTCGCCGCTGGCCATCGGCGCAGAGGTCGTGGACACCATTGTGGGCGCAGTGCTTGAAAACCAGCCGGTCATCATTATCTCCTGCTCCATGACGAACCTGACCTGTCCGCCGACGCTGGCAAGCGCCATTGTACAGGATAACGCCAACATCCTGGCCGGGATTGTCCTCACCCAGCTCATCAACCCGGGCGTGGGCGCGGTTTATGGCTCGGTAACCTCCCCCACCGACATGCGCAATGTCCAGCTGGCTACCGGCGCGCCCGAAGCTGTGCTCATGCAGATGGGCCTGGTGGCCATGGGGCGTTACTATAACCTGCCAGTGCGCTCCGGCGTATCTGCCACCACCGCCGTTGACCTGGACTTCCAGTGCGGCGCGGAATCCATGATGACCCTCATGACCGGCATGCTCGGCAAAACGGACTTTATCCTGAACGCTGCGGGTGCTTACGGCGGTTATAACCTGGGTTCTCTGGAAAACTTTGTGCTGGATGAAGAAAATATCGCTTACCTCAGACGTGTGAACCAGGGGCTGGACATCACCGAGGACAAGCTGTATTTTGACCTCATCAAAAAGACCGGCCCCCGCGGCAATTATCTGAAGGGCCGCACGCCAAAGGATTATAGAAAGGAAAACTATTTCCCGAACATCTTTGTCCGCGAGGGCGGCTCCCCGGCAGATGTCATTGAAAAGAACGGCAATCTGGTGGCCCGGGCCCGCAAGGTTATCAACGAACGGCTGGAAAGCTACGCGCTGCCAGATGTCACCACCACCCAGAAAAAACTGTTAAATGAATACCTGCCGGAAGGCCATAAATACGATTTATAA
>Choline_scaffold_1231_0009
ATGGAACAACCCTACAATTTTGCGCCAAAGGAAGAGCTGGAGCTCATCCACGCCCATTCCCTGAGGCTTCTGAAGGAAACTGGCGTTGTCTTCTACTGCGATGAAGCCCTGGAAGTTTTTAAAAAGCACGGCGCGCGTGTGGACGGCGAGACGGTTTTTATTGAGGAGCGCATGCTGAACGAGGCGTTAAAAACCATTCCCAAAACCTACGAATGGTACGGCCGCGAGGGCTCCATTACCCTGGGCGGCGGCAAGCCCATCTATGCCTCCAGCTATGGCCCCATGTACGTCTATGAGGATGACGACTACCACTTTCCTACGCCGCTGGATTTCGCCAACTTCGCAAAACTGGACCAGAGCAGCAGGGTGGTGACCATCGGAAATCCCAACAACATGGATATGCCCCAGATCAAGCCCGAGGAACGGAGTAATTACGCCATGGCGGCCACCCTCATGTACCTTGACAAGCCCCTCATGGGCATGGTAGACGGAAAGAAAAGCGCCACAGACTGCCTGAATATGGTCCGCCGTTTCTACGGCATGGACGATTCCGACAAGCGCTGTGTGGTGTCCGGGCTCATCAACGTGGCCTCGCCCTTCCACTATTCACAGGCCATGTGTGAAGGCCTGATGAAATACGCCTCAGAAGGACAGGCAACCTTTGTGACCTCGGCAGGCATGAGCGGACTGACGGTTCCGGATACCCTCGCCGGACATATTCTGGTGGCAAACACCGAAATTCTGGCCGGCGTTGTGCTGACACAGCTCATCAATCCAGGCGTTCCGGTGGTCTACGGACTCCAGGGGCTTGGCTCAGACCTGCGGTATACGGTCGGCACCATGGGCAGTCCAGAACAGTCGCTCATCTTCCAGACCGCCAAGGCCCTGGCAAACTTTTACGGCATGCCCGTGCGCACCGGCGGTCTCATGAATGACGCCAAGGATATGGACATCCAGGCCGGCGTCGAATCCTTTAACAGCGGTTACGCAGCCATCATGTCCGGCGTGGACGTCATGCTCCTGTCCTGCGGCATGCTGGACTCGGTCAATACCATCAGCTATGACAAGTACATCTATGATGAGGAAATGATCCAGTCCATCGAACGCTTTGTCCGCGGCTATGAGGTGACCGAGGAAACACTGCAGCTTGATAAAATACAGAAGGCCGGCCCGGGCGGCGATTTTCTGGGAAGAACCACAAGACTGTACCGCAGGGACTACTTTATGCCCGAGATCTGCAACCGGCTGTCCCACGGCAACTGGATCGCTGCCGGAAAACCGACTGTCAAAAGCCGGACAAAGGCAGCGTACCAGAAACGTCTGGAGGAATATGTGATGCCCGAAATGGATAAGGACCAGAAGGCCTTGATTGAAAAATACATTCCAAAGGAACACTGGTATTAA
>Choline_scaffold_1303_0004
ATGGAACTTGAAAAACTGTTTTTACAGGCTAAGGATGTTGAATTTATTCACGAACAGTCTGCAAAATTACTGAAGGAAACCGGCTGCGTGTTCGAGGATGACCGCGCGGTTGAAATTTTCAAAAAACACGGCGCCACTGTGGATGGCTATACCGTTCATTTTACCGATGAGCTCATTGCCAAAGGCCTGTCTACCGTCAGCCAGGAATTTGATATTCTGCGCCCGGACGGCACTAGCTATCACATGGGCGGGGGAAGCCTCACCATGGCCACAGCCGGCAGCCCGCCGTACGTGATGGAAAACGGTGAGTTCCGTTTTGCCGAAATGCACGACTATGTCGATATCTGCAAGCTGGTACAGACCAGTGACTGTATTGACATGACCCATCTTCTGCTCTGCGATACCTATGACGTCCCGAGAGAAGACCGCTCCTACAACATGGCCGCCGCGCTGCTGAACTATACAACCCTGCCGATTTCGCTGACGGCGCTGGCAACCAAGCTGCACGATTCCGGGACTGTTGCCACTAATGTGGTTAAAATGATACAGGATTTCGTAGATGTCCATGACAAATATGTGGCGGTTGGCTGTATTAGTCCGATCTCGCCGCTGGCATGGGTCAAGGATAGTCTGGACGCCATGTTTGCCTACTGCGAGCTGAACCAGCCCATGCAGCTGGCTACCTGCTCACTGCCGGTGCTCACAAGCCCGGCCTCCATTCTGGGCACCATTATCCAGAACAACGCAGAGCTGCTGGCCGTCACCGTGCTCATCCAGCTCATCAAACCGGGCCTGCCGATTTTCTACGGCAGCACCTCCACTTCCACGAACCTGAGAGCAGTATCCATGGCTCTGGGCAACACCGAAACAGCCCTGATCTCGCTGGCGAGCGCCGCCATGGCCAAATATTACAGAATGCCGTTCAGAACCTCCGGCGCCCTCAACGACGCCATTGATGTTGACTACCAGGCAGGGGTCGAATCCACCCTTAACCTGATGAGCGGCACCCTCAGCGGCACAGACCTGATTTTCTTCAGCTGTGGCATGCTCAGTGGCTTTAATGTCAGCTCGCTGGAAAAATATGTGGCGGACGAACAGCTCATCAAGATGCTGAAACGTATGACCCAGGGGATTGCCATTGACTACAATAAAGATTATACTAAAGAGATCAGCAAGGTCGGCCCGAGAGGCAACTTTATGTCTGGCCGTACCCCCAAAGAATACCGCAATGAGCACTATGTGCCCGATCTGTTTGTGAAGGTAGACTATAACACCTGGCAGACAGAGGATAAAAAATCCGTTAAAGAAAAGGCATCCGAAAAGGTAGCTGAACGCCTGGCTGCCTACCAGGAACCGGAAAAAACAACGGAACAGATGAAAGTTATTGAAAAATATTTAATTAAGTAA
>Choline_scaffold_1322_0004
ATGGAGGAAAAAATGCAAATCGCAAACTATCAACCTGTATTATCAAAAACAGAAATGGAATTAATCCATGAAAAGTCTCTTTACCTGCTGGAAAACAACGGCGAGATCATCGAGAGTGATGAAATCCTGGAAATCTGTAAAAAAGCAGGGTTTCGTGTTGAGGGACAGCGTGTTTACTATCCCCGGCAAAAGGTTGAAGCTGCTTTAGAGCAGGCCCCCAAAGACTTTATGCTTCGCGGACGGGATGGACGTAAGGCTTTCAGTATCCGGGAGGACGGAACAAAGCTCGCTCCGGCTCTTGGGCCTATGAATGTCCTGGAGGACGGTCATTACCGGCCAACGACCATGAAGGACATGGTGGATTTCACAGTACTGCATGAAACCAGCAGCTTAATGCGAACAGTAGGGGCAAATATGCTGAGACCCCGTGATCTGCCGCTGTCACCCCTCGACAACGCGATGACCCGGCTGGCAATCACCCTTGCTTATTCTACCAAACCGCTTCAAACTTTTTGTGAAGGCGGCGAAATTTCTGACAAAAGCTTTGAAATGATCAAGCAATTTTACGGCGGCGTCCGTGACGAGGATGTCTACGCCATGATCTGTATCAGCACTGCGTCACCTTTTCGTTTGACCCAGGATACCTGCGAAACCTTACTGTCGTTTTGCAGATGCAACCAGCTTCTATGGGCCCAGGGCTCAGGAATGCCCGGTTTAACAACACCGCCGACCCTGGCAGGAACCCTGCTCCAGGGCAATGCTGAAAAGCTGGGAATCATCACTCTTTCTCAGACCATCAACCCTGGAAATCCAGTTATGTACAGCCTGATTTCCATGCTTTCCGACCTGCGCTACACCTCCTGTGTTGTAGCCACACCCGAATCTCCCTACCGCATGATGGCCGAAAAGGATATGGCCGACTTCTATGGTCTGCCAAGCCTTGGGACCACTGGCCTGGCAGACGCCAAGGAGCTCGACTACCAGTGCGGCGCAGAAGCCTTTATGATGTTTTATTTTGCCTACCATTCAAGTCCGGATCTGGTTGCCCAATCTCTTGGCGTACTGGATTCCTATAATACCATCAGCTACGAAAAATTCATTATGGACGAAGAAAACGTTCAGTCCATTCTAAAATTACTGTCACCTGTCGCCATTGATGAAAAACGCATGAAAATCGATAAAATTTTAAAAGCAGGCCCCGCCGGAAATTATCTGGCGAGAACGGACAAAGCTTACCGGGAAGATTTCTACCGCTCATCTTTATACTTTAAAGAAAGCTCAGCGGAGTGGATGGCCCAGGGCCGTCCCAGTCTTGAAGCCGAAGCCCGGAAAAAATACCTTGAGCGCATCGCTGAGTATGAGCCCGGCGATTTTGACCGGATACAGCAAAAGATCATTGATCAGTACATCCCCAAGAACCTTCAGCTTAAGAATAAATAG
>Choline_scaffold_1328_0012
TTGGATATTCGTGAATTTTCAAATAAATTGGCGGAAGCCGCAAAGACCATGTCTCCGGAAGAAAAAGCTTCACTGATGAAGATGTTTGAAGCTGTTTCTGACGAGATTACAAAAGTAGGGGCTGACCAGACAGGCAAGGACTCACAGAGGACTGCGGCTGACCGGATCGTTACAGAGGGAACCTCCATACCGGACGGTATGACGGCCCGCCTTCAGGCACTGAAGGATAATTACCTTACCCATAAACCAACCATCACAACACACCGGGCAAGAGCCATTACAAAGATTGCCGGTGAAAACCCGGGAATGCCTAAAATCATGCTTCGGGCCAAATGTTTCCGCTATTGCTGCGAGACGGCTCCCCTGGTTATCCAGGACCATGAGCTGATTGTAGGCGCACCCTGCGGCGCGCCCAGGGCAGGAGCATTTTCACCGGATATTGCCTGGAGATGGATGGAGGACGAGATCGACACGATTGGTTCCAGACCACAGGATCCATTCTACATATCAGAGGAAGACAAGAAGATCATGAGGGAGGAACTGTTTCCGTTCTGGAAAGGGAAATCCGTGGATGAGTACTGCGAGGACCAGTACCGCGAAGCCGGTGTTTGGGAACTTTCCGGTGAGTCCTTTGTTTCCGACTGTTCCTACCACGCATTAAACGGAGGCGGTGACTCCAATCCCGGCTATGATGTGATCCTGATGAAAAAGGGAATGCTGGATATCCAGAAGGAGGCCATGGATCATCTGGCAGAGCTGGATTACCAGAACCCTGATGATATTGAAAAGATCTATTTTTATAAATCCATTATGGACACCACAGAGGGCGTGATGATCTATGCCAGAAGGATGTCCGAATACGCAAAGGAACTGGCCCAAAAGGAGTCAGATCCCAAGAGAAAAGCTGAACTGCTGGAAATATCCAGGGTCAATGCCCGTGTTCCCGCCCATAAGCCGGAGACCTTCTGGGAGGCGATACAGGCAGTATGGACCATTGAGTCCCTTTTGGTGGTGGAGGAGAATCAGACCGGTATGTCCATCGGCCGTGTGGACCAGTATATGTATCCCTATTATAAGGGGGATATTGACAGCGGACGCCTGAACGATTTCCAGGCCTTTGAACTGGCGGGCTGTATGCTGATCAAGATGTCTGAGATGATGTGGATCACCAGCGAAGGCGGCTCCAAGTTCTTTGCGGGTTACCAGCCCTTTGTCAACATGTGTGTGGGCGGAGTGACCAGGGAAGGAAGGGATGCCACCAATGAACTGACCTACCTGCTCATGGACGCGGTGCGCCATGTGAAGATCTATCAGCCGTCTCTGGCCTGCCGTATCCACAATAAGTCCCCGAAAAAGTATCTGAAAAAGATCGTGGACGTGGTACGTTCCGGCATGGGCTTTCCAGCCTGCCATTTTGACGATGCCCATATTAAAATGATGCTGGCCAAGGGCGTATCCATTGAGGATGCAAGGGATTACTGCCTTATGGGCTGCGTGGAGCCGCAGAAATCGGGACGTCTGTACCAGTGGACCTCCACTGCTTATACCCAGTGGCCGATCTGTATTGAGCTGGTGTTAAACCACGGCACGCCTCTGTGGTACGGCAAGCAGGTCTGCCCGGACATGGGGGATCTAAGCGGCTTTAAGACCTATGAAGAATTTGAGGCAGCGGTTAAGGAAGAGATCAGGTACATCACCAAGTGGACGGATGTGGCCACGGTGATCTCCCAGCGCGTCCACAGGGAGCTTGCGCCAAAGCCTCTCATGTCCATCATGTACGAGGGGTGTATGGAAAAAGCAAAGGATGTCTCAGCAGGAGGAGCCATGTACAACTTTGGACCGGGCGTGGTTTGGTCCGGCCTGGCCACCTATGCGGATTCCATGGCAGCCATTAAAAAGCTGGTATTTGATGATAAGAAATACACGCTGGAACAGATGAATGAAGCATTAAAGGCGGATTTTAAAGGCTATGAGCAGATCCGCACAGACTGCCTGAACGCTCCCAAGTACGGCAATGATGATGATTACGCCGACCTGATCGCAGCTGATCTGGTGACCTTTACCGAGCACGAGCACCGGAAATACAAGACTCTTTATTCTGTTCTGAGCCACGGAACCCTGTCCATTTCCAATAATACCCCCTTTGGCCAGATGACAGGAGCCTCCGCCAACGGCCGCCATGCCTGGCTGCCGCTCAGCGATGGGATCAGCCCCAGCCAGGGCGCCGACTACAAGGGACCGACAGCCATTATCAAGTCCGTGTCCAAAATGTCCAATGACAGTATGAATATTGGAATGGTACATAACTTTAAGATCATGGCAGGACTTTTAGACACCCCGGAGGGTGAGGAGAGCCTGGTTACCCTGCTGCGCACGGCCTGCATGTTGGGCAACGGCGAGATGCAGTTTAACTACCTGGACAACAACACCCTGATCGAGGCACAGAAGCATCCGGAACAGTACCGTGACCTGATCGTCCGGGTGGCCGGCTACAGCGCTTTTTTTGTGGAGCTGTGCAAGGATGTACAGGATGAGATCATAAGCAGAACCATGCTTACACATTTTTAA
>Choline_scaffold_1335_0002
ATGAAATTAAATTATTCAATTGGAACAGACGAAGAGGTGCAGCGTATTCACGAGACAAGTCTGAAGATCTTATCTGAGGTGGGCGTGTCCTTTCGGTGTGAAGCGGCATTTGATATTTTCAGAAAACACGGGGCCAGGGTTGAGAACGGAATTGTCCATATGGATGAAAAGCTTGTTGAGAGGGCACTGTCCACTTTGCCAAAGACCTATGACTGGTATGACCGGCTGGGGAACAAGATTACCATCGGCAATAAGATTACGCATAATGCGCCGTCCTATGGACCGATGTATGTCTGCCAGAATGGGAAGTACGAGCTGTCGAACCATAAACATCTGGTCAATTTTCACAAGCTGCATGAGACAAGTAAGGTCATTGATATCTCAAACCCGAATGTCATTGACGTGTCCTATGTTCATGGAGAGGCAAGGGAAAAGTACCGTTTGGGCATTGCCCTGAAATACTGCCAGAAGCCTCTGATGGGTCTGGTGGAAGGCAAAGCTGTCGCGACAGAGAGCCTTGAGACAATGTGCCGTTTTTATGGACTGGAGGATGTCAGAAGACAGATCATCGCAACCGGGCTTATCGACACGATGGGGCCGATGCAGATGTCCACAGCAATGTCTGAGGCTCTGATCACATACGCCGAGCTGGGGCAGGCGGTAATTATCTGCGCGGGGCAGACCTTTGGCGTTACCACGCCGCAGTCCATGGCCGGTGTCTATGCTCTGGGCAATGCGATGATTCTGGCAGCTATGGTTTTAGCGCAGCTTGCTCATCCTGGCACGCCGGTTGTCTACTGCGGGAAGTTTGACTCGTCGGATATGCGGCTGCGTTCGGCAGCGGCCTATGGGGGAATAGAGGCCATGCTTGCTTGCGCCACCTCCAGAAGAATGGCTGACTTTTACGGTGTGCCGCTGCACAGCGGCACGAGCAATACGGATTCTAAGCTTATGGATTACCAGGCAGGGGCTGAGTCATTTATGAATCTTTTGACCGCTTATCTGCTGAAGGTTGAATGCCAGGTACATGCCTGCGGATTGCTGGACTCTATGAACTCCATCGGCTATGAGAAGTTTATTCTGGACGAAGAAAAAATAGAATCTTTGAAGCATCTGATAAAGGGGTATGAGATTGATGACTCGACGATTATGTTTGATTCGATTTTAAGGACAGGGCCGACGGGACAGCATTTTGAAAGAACTCAGAAGTCCTACCGGAGAGATTTTATTATGCCAAAGCTTTCGATCCGTGACAACCACAACAGCTGGATGCAGGCAGGTTGTCCATCTGCTGAGTCGCTGGCCACAAAGGAATGGCTGCGGCGGCTGGAGGAATACACAATGCCTGATATGTCCGGGGAGCAGGCAAAAATTCTTGACACGCTCATCCCCGAAGAATACCGTTAA
>Choline_scaffold_1336_0002
ATGAAAAATTACGAAAAATATATTTCTAAATCAGCAATTGAAAAAATTCATGAAAAATCTCTGTACATTCTTGAAAACATTGGTGTCCAGGTCGAACATGACAAAGCCTGCGCCCTTTTAAAACAGCATGGCGCCCAGGTGGAAGGCCATCTTGTCAGGCTCAGCGCTGAAATGGTTGATGCCGCACTGGCTCTGGCAAAACCAACCTTTGATCTATATTCCAGTACATTGGACAAACCTCTTACCGTTGGCGGCGGCAGCTCGCTGGTTGGCCCAGCCTCCAGCAACATCTATATCAATGATGACGGCTATATCCGGAAAATGGATGACCATGATGTTATCCGGCAGTTTAAGCTCTCTGACACCAGCCCAGTCACTGACTTTAACTCCATTAACTTTACCGTCGATCATACACATATGTCAGATGACCAGCTAAAATACGGCAATATGGTAACCGCGTTAAAATACAGCCATAAGCCCGCCTGTACTGCACGTCCAAACATGTTTAACGTGCCTGAGGAACAGATTTATTCAGAATATAAACGGGGCGTCGATCTTTTTAAAGCTTTTGAAGGGATTGAGGGAAATGAGAAAATTGTACATGTAGGTCTCATGAACACGCTTACGCCCCTCGCGCTGCACGGCGGACAGATCGACATGGCCTATGCTATCTGCGAGGCCGGCCAGGCCATCTGGCTGGCGCCCTGCGGTATGCCGCTGATGACTGCCCCTGCCTCCATTGCAGGGATGATGGCCATGACCAATGCTGAGGTGCTTATGGGCTATGTTCTCTGCAAGCTCATCAACCCTGACTGCGCATTTATTTACGGCAATACCTCAGGCTCCACCGACATGCGGGCCGTTCAGCTGACGATCGGTACACCCGAAACCGCACTCGTCTGCTATGTGACGGCTGGTCTGGCAGATTATTACCACCTTCCCTTCCGCACCGGCGGCGGTCTGAGTGATGCAAAGGACTGTGATATTCAGGCAGGGATGGAATCAATGATGATGATTGAAGCCTCTGTTGACTGCGGCGCTGATTTTATTCATCACGGCTGCGGCACCATCGGCGCCTTCAATGTGATCAGCTTTGAGAAATTCCTGATGGATGAAGAAGCCTACACTATGGCATGGCGGATGCAGCGCGGTGTCAACTGTGAGGACAAGCTCTTTTTAATGAAAGACATTGAAAAAACAGGGCCACGCGGCACCTTCCTTTCCGGCAGAACCCCTAAAACCTATCGTCAGGAATTCTTCATGTCAAAATATATGAATAAAGAAGACCCTAATCAGTGGCAGAATGCCGGCTCAAAATCTGTGCGTTCTGTCTTGAAGGAAGCCGTTGAAACGCGTATCGCAGCGTATACCGCACCGGATATCTCAGGCGATCGGCTGAAAATTATAGAAGCCTATCTGCCGGATTCCTACAAAGAATCAATTTAG
>Choline_scaffold_1336_0007
ATGTATAAACGGAATTTTACTAGAAGCTTTGTCACACAGGAATCCATTGAACTCATCCATGAAAAATCACTGTATTTATTAAAGAATAAGGGGATACGGTTTTGCTCGGAGGAGCTGCTTAAGATGTTTCGGGAAAAAGGGTTTAAGGTTGACGGCGAGCTTGTCTATATAACAGAGGAACAGGTCGACGACGCCCTGGCCTCCTGCCCGAGAAATTTTGATTATGTGTCCAGAGGACACAGGCACCGTGTTGGAACAACCCAGAAAAAAACCATTGGACAGTCCTCTCTCGGGCCGGTCAATGTGCTTAAGGAGGGTGAACACCGCCCGGCTGCCGCGGAAGATTTTGTCAATTTTGTGAAGCTGTTTCAGACAAGCGACGTGATCGACGTGATTGACTGTGAGCTGCTGCACCCAAATGATGTGCCGGCCCAGTACAAAACGGATTTTATGACACTGACGCCCATGATCTACAGTGACAAGCCGCTGGCAGGACTGAACGGAAGCCGTGAAACCTGCCGCAGAGCTATCCAGCTGGCTAAAGAATTCAATGATATTCACGACCAGGTGCTTATGTCAACCTTAATCACCAGTGCGCCGCCATTCACCTGGGACCGCCTGATGTGTGAAACCATCATCGAATACGCAAAAAACGGACAGTGCAGCTGCATCGCAGGCGTTGGCCTTGCGGGACTGACGGCGCCGCCGTCTCTGTCAGGCGCTATTATCCAGAATAATACTGAGCGCCTTGCGGGCATTGTGGCCACACAGGTGGTAAACCCCGGCGCGCCAGTGATCTATCAGTTCTGCGCTCTGGAAACAGACCTTCGCTACTCGCTCTGTGTCTGCGGCGGAGCGGAAACCAGCGTGGAATGGTTTGTCGAAAATGAGCTTGCCAATTTTTACGGCCTTCCCAAGAGATCCCACGGCTGTCTGTCAGACGCCAAGGAGGACGACTACCAGTCCGGCAGGGAATCCACCATGGTTGGCCTTTCAGCCTTAATGTGCGAGCCGGAGCTGGTCTACATGCTGGCCGGAATCATGGATTCCTTTAATACGCTGGGCTATGAAAAATTTATGATGGATGAGGACACCTATAAAATCTGCGGTCGTTTCCTGAGAGGCGTCGAGTTTAAGGAAGAAAACCTCTATATGGATAAAATGGAAAAAATCGAGCACTCTGCCAATTATCTGGCCAGAACCTCCAAGATTTACCGCAACGATTTTGTCTTCCCTGAAATCGCTAACCGGAAGGCTTACTCAAACTGGAAAAAGGAAGACGACGCCATCAGCGTGCAGGAGCGCGCGACCCTGGCCTGGAAAAAACGGCTGGAAGAATATGTGCCACTGGAACTGGACAAAAAACAGCAGAAAATGGTCGAAGAGCTGCTGCCAAAGGAATGGATTTTATAG
>Choline_scaffold_1507_0007
ATGAATTTTACTTACGAACCCTTGACTAAAAAACAGATCGAAGACGTCCATCAGGCTACCCTGGATGTGCTGGAAAAATGCGGCGTTGAAATGTGCGACGAACGTGCCCATGAAATTTTTAAAAAACACGGCGCGACAGTTGAAGGCAATATCATCAAGATTCCACCAAAGGTTGTTGAAGATTGTATGAAGCTTGCTCCGAGATCCTTCATACTGGATGCGGCCAACCCAGACCGCTCCGTCAACATCGGCGCAACGGACCGTCCCCTCATCGCTCCGAACGCTACCTCTCCCTTTATCATTGACGAAGAGTTCAAACGCCGCAAGGTCAATTTTGATGACATGCGCAATTTCTTCAAGCTGTCTCAGAGCAGCAGCTGTGTCGATATCGGCGGGCAGCTGATCGTATTCCCGACAGACAACTGCACCTACAAGGAAGGCGTTATCACCGCCATCTATGAATACTTCCTGCACATGGACAAACCCATGAACCTGTGCTCTGTTGACCGCAACACCATTGACATGACCATGGAAATGATGCACCTGCTCACAGAAAAGGAAGGCGGCTATCCCCTGTTCGCGTCTCTGTCTCCTATTTCTCCGCTCCGCTTTGACGAAGAACTCCTGGACGGCTTGTTCTACGCGGCTGAAAAGAATCAGGTCATGGAGGTTACCCCTTGCTCTGCAGCCGGCCTGACCGGACCGATTACCGGCATCGACAACGTGGTTCTGACCAACGCAGAAAACGTGGCCATGTTCACATTGATCCAGCTCATCAATCCGGGCCTGCCAGTGGTTTATTCCACCTATACCTGCATTACTGACATGCGTACCCTTCAGCTCTGTACCGGCGCTTCTGAAAGCATTAAGATGTGCGCCATGGCCCGCCAGATGGCCGGATACTATGAAGTGCCCTTTGATATGCCGTCCGGCAGCACCGACGCCAAAAATTGCGACGTCCAGGCTGCCCTCGAATCGACAACTGCCATCATGAACGCCTTTGCTGCTAAGCTGGATATCGCCATGTTTATGCTGGGCAGTCTCGACAGCTTCAACAGCGCCAACTACCGCAAATTTATTCTGGATGAAGAAATCATCAAGCATGTTCAGGCTTATATTAAGCCGGCCAAGGATATGAATATTGATAAAACCGTTGACCTGATCACCGAGGTTGGGCAGCACGGTACCTATGTCAAACATAAAAACACGCTGCGTAACTACCGCAAGGAACACAGCTTTCCGGATTTCGGTGTCCGTAGCACCTACGAGGAATATGTCATCGAAAACAAGGATATCACACAGCGCATCGACGACCAGTTAAAGAAACGGATGGATTCTTACGTTGCGCCTGAAATTCCAGAAGACAAAAAAGTCAAAATGAAAGAAATCTTTGAAAAATATATAGACTAA
>Choline_scaffold_15697_0003
ATGGAAGAAATGAGACGCGTATCGCTGTCCATGTTCAGCGATCAGGACATGCAGAGAGTACATGATTATTCTATGAAACTGTTGAAAGAGAATGGTGTTAATATTCCAAGTGACAGAGCAATTGATCTTTTCAAAAAACATGGTTTTCGTGTAGACGGCACACAGGTCTATATGACAGAGTCACAAGTAAGAGATGCGCTGGAGAAAGCACCCGCCCAGTTCGTGATGAATGGCCTGGATTCTAAAAAGCGTATTCATCTGGGCGGTGGTGATTATGGTGTTCCAGGTCCTATTGGGCCTGTAAATGTAACAGACTTGGATAAAGGCCTGCGTCAGGGAACCTTACAGGATGTAATCAATCTGGTTAAGATCTACCAGGGCAGTAAGGTTATGACCATGAACTCTAATAATGGGGTTGAGGCCAATGATGTGGATCCTGTGAACCGTCATCTGGAGATCATGCGTGCTGTGTTGAATCACACAGATAAACCTTTCTACACAAAATTGTTTTCTTATAAAGAGATGCATCAGGCAATAGATATGGTGGAGATCGCTGCCGGTGAGAAACTCCGGCCGGGCGGAAAAGTATATCTGGCGCCGGGTTCTGCACCTTCCATGAGTCCCATGTCTTACAGCCGTGAAGTGGCGGACAATATTATTGCACTGGCAGAACGGGGACAGGCTGTTACCATGGGGACTGCCACAAGTACGGGGGTCACCGGGCCTATCCGTATCTTCGGCACCATCACCATGCAGAATGCGGAGGTCCTTGCGGGCATTGTTCTGGCACAGCTGGTCAATCCGGGAAATCCTGTGGGTTATGGTGTCGGAGCCTGCCCAGGTAATATGAAGGGAGCTACTTACTGCTGTGGTTCACCGGGACGTGTTATGCTTCAGATCGGTTCCATGGAGATGGGAAAGAAATTTTATAATCTGCCCTCCAGGACCATTCCTTACAGTACAGATGCCCTTAATTGCGATATCCAATGCGGTATTGAGTCTTATGAGGGCACTATGGCAAATATCCTTTCCAATGCAGATTACCAGTTGTCTGAGATAGGTACTTTGGGCGGTCTGATGACTACATCCTATGAGAAGACCATCATTGACGAGGAGATCACCAGCCGTCTGCTTTATATCAGGAATGGAATTGATGTTTCAATGGATGCAGCCTCTCTGGAATCTATTATGGAGGAAGGGAGCGGCGGTCAGTTTATTACCAGTGATGATACACTTGACTATATGTATGATTCCTGGTATCCGGACTATACAGATTGGAACAGCACCTATAAGACCAGGCCTATGGGGGATTATACTTATGTTCTCCGCCGTGCAAATCAGGAGTGGAAACGCCGTATAGAGGAGGCGCCGGAAACGCTGCTGGATAAGAGTGTGGCAAAAGAAATTGATGCTTATGTGGAAAAACACAGAAAATAA
>Choline_scaffold_15_0096
ATGCCCAGAGGTAGGATCAAAAGAGACACGTATCTCAACGTTCTGTCTGAGAAAAAAGAGAACAGGATTCACGAGGCATCCCTGGAGATTCTGGAAAAGACAGGGGTAAGGGTACAGGATGAAGAAACTCTGTCCAGGCTGGAAGGGGAAGGCTGCAGAGTAGATTATAAGACACAGACGGCTAAAATGGATGAAAGCTTTATCATGAAGGGGCTAAAGAAGCACCCGAAGGAATTCCTGCTGAGGGCTGTGGAACCGGAGCAGGACTGCTGCCTCACCAGCGGGAATTCCCTGTTGGTGACAACATCTCCAGGGATGTCGTCTGTGGATCTGGATACCTGGGAACCCCGCCTGCCTCTCCCGGGAGAATACTACGAATATATGAGAGTAATCCACGGGCTGGAGGAGATTGACCTTGCGGGCAGCTTTCCCTGGTCGGGATTTCAGGGCGTTCCGGAATGTATGAGGCTGATAGAGGGATTTGCTGCAAAAATAAGATGCAGCGGCAAGGCTTTGTGGGAGGGCAGTACCATGGACAATTATAAGTTTATGGTGACTATGGCCCGGAAGCTGGGAGCAGATGTATGGATGAATACGAATCCCACGTCTCCGCTGACGTTCTCTAAAGCCACAATGGAACAGATGAAGTATTTCTGTGAAAAAGATGTCGTTTTCACGCTTACCAGCGGCCCTATCCCGGGGGTGAGCAGTCCGGTAACTCTGGCAGGAACCCTGGCTCTTAACAATGCGGATATCTTGGCCGGAAATGCCATTGCCCAGATGTATGCTCCAGGGTGCAGATGTATGGCGGGGGGAATGATACTGACATTGAATATGAATACAGGAGCTCCTCTTTTTGCCAATGCGGCAAGTTATCTGTCGGAGGCGGCCTTTGCCCAGATGTGGAGAAGATATCAAATCCCCTGCGTCACCAACGCTCCGGGCTGGTCCAATGCCAAGAGCATCGACTATCAGGCAGCCTATGAAACAAGTACAGGTTTCCTAATGCTTGCACTGGCAGGGGCATCTGTAATTCCCTATGCCGGAGGACTTACGGCGGAGCTTACAGCCCATCCGGTAAAAGCAATCATAGATGCTGATGTGGCGAAGATGGTGAGGAGAATATTGGAGGGGATAGCGGTGGAGAAAGATACGCTGGCGGTATCCCTGATTGATGAAATCGGCTTTGCACCCGCCTCCTATCTGGCCGAGGAGCATACCGTTGACTGGTATAAAAAGGAGCGGTGCGATCTGGAGCTGGCGGATACAGACACTATTTTGGACTGGCTGGAGAGGGGAAGGAGCACCCTGATAGAAAGAGGAAAAGAAAAGATGGATAAGCTGCTCTTTGACGCACCGGCATACAGACTGAATCAGGGGCAGGAGAATGCAGTAAAAGAAATCCTGGAAGAGGCGAGAGAGTATTACAGGGGAAAGGGAGCGATACAGCCTGAAGAATGGAAGGTGTATAAAGGAGCTCTGGATCCCCTGGAACGATAA
>Choline_scaffold_1620_0004
ATGATGAATTCAAAAATTGAAGTGCTGAGTCCAGAAGCAATGGACCGGGTACACGAAGCCAGTATGGAGATTCTGGCAAAAAAAGGGGTCATTTTTGAAAGCGAAAAGGCACGCGACCTTTTAAAAAAGGCCGGCTGCAAGGTAGAGGGCGAGATTGTTTTCTTTCCAAGGGCTCTGGTCGAGGCTTCTGTTAAACAGTGTCCCTCCACCTTTAAGCTTCAGGCCATGGACGATGCCAAAAGCGTCAATTGTGGCGCGCAGCTGTCGGTCCACCCGGCAGGGGGAGAGGTTTTCGTTTCAGATCTGAAACAGGGACGGCGGGCTCCTCTCTTGAAGGACTTTGCCAATATGCAGAAGGTTTACCATGCCTGTGAGAACATTCCCATTGCCGGCTACCAGCCCATGAGCCCGAGCGATGTTCCCCAGCGTTATAAAGGAATGTACATGACCTATGAATCCTTTAAACACTGTGACAAACCGCTTCTGGCGCCTATGGAACTGGACTCCATCGCCGAAAAGGAAGAAAACCTCCGGCTGTACGAGGTGGCCTTTGGGAAAGAGGGCTTTTGCCAAGATCACTATGTGACCTGGCATGCAGTCTGTCCAAATTCTCCGCTGTACTATTCCGAGTTTGCCTGCGAGGGCATCGAGGTTTACGCCGCCTGGAACCAGCCGGTTTCCATTGTATCTGCTCCTATGTCCGGCATCACCTCGCCGGTATTCCTGTATTCGACGGTGGCTCTCCAGAATGCTGAGCAATTGGCCGGTCTGGTATATGCCCAGCTGATCAAGCCCGGTGTTCCGGTTATCCTGTCCGCATCCCTGACCTACGGTAATCTCAAATACGCCTCATGGGAATGTGCAGCACCGGATACAGCCCTCATGCTCATCGCCGCCACACAGATGTACAAGGATTACTATCATCTGCCGGCAAGAGCCCAGACCGGTGTCACCAGTTCAAAGGCCATTGATTATCAGGCAGGGATGGAAACCATGCAGAGTTTTATCCTCACCGCATTGGCGGGCGTTACCTTAACCAGTCAGTCTGTGGGCACCCTGGAGAATCTGATGTGTACCTCTTTTGAAAAAACCGTTCTCGATGATGAACTCATCGGCCGTGTGCAGCATATATTAAAGGGAATGGAAACCACTGAGGAAACCCTGGCCCTTGATGAAATTTACGAAGCGGATTTCCGCGGCGATTTCATGACCAATGACAGTACGCTGGACTACTGCCATGATGATTGGCAGCCAACCGTCTCTGACTGGGAAAGTTATGAACAATGGGAAAAGAACGGAAGCCCAGACCTCATTGAGCAGGCCAGCAAACGCGTTCAGAAGATCTTAGATGAAGCGCCGGAGATGGTCGTTGACCCAGCGGTAGAGGCGGAAATGAAAAAATACATGAAGATGGTGGAAGCGCGCTAA
>Choline_scaffold_180_0047
ATGAAATTAGATATCGCAAATTTTCATGTCGTGGATATTCAATTCGGTGAAAAGACAGCATATGCCGATGGAATCTTGACGATCAATAAAAAAGAAGCGTTAGATGTCGTTTTTGAAGACGAACACATCACAAAAGCAGAACTACACATCGTTAAACCAGGGGATGAAGTTCGATTGGTCCCGGTAAAAGAAGCGATTGAGCCTCGTTATCGTGTTGGAGGCGGACCCGTTTTTCCTGGCGTTACTGGGAAATTGATGCAAACTGGTGACGGGGTGACTCATGCGTTAAAGGACATGAGTGTCTTAGTTGTCGGACAACACTGGGGAGGGTTCCAAGATGGACTGATTGACATGAGTGGAGAAGGGGCGAAATATACCTATTATTCTCAACTTAAAAATGTTGTATTAGTGGCTGACACGGATGAAGAATTCGAATGGCATGAACAGCAAAAGAAAAATCATGCACTACGCTGGGCAGGCATGCGTTTAGCTGAGTATATCGGAGCAGTCACCAAAGGCTTAAAATCAGATGAGGTGGAAACCTATGAACTAGAACCGATTACCAAACGCAGTGAAGCGGTCAACAAATTACCAAGTGTGGTCTTTGTCTTACAACCGCAATCACAAATGGAAGACTCAGGCTATAATGACTTAAATTACGGTTGGGACTGCAATTTGATGCTTCCGACTTTTATGCATCCGAATGAAGTGCTGGATGGTGCGATGATTTCGGGCTCCTTTATGCCGTGTTCATCAAAATGGTCGACCTATGATTTCCAAAACTTCCCAATGATAAAACGGTTATATGAAGAACATGGAAAAACAATTAATTTCCTAGGAATCATTATGTCAAATCTAAACGTCGCCTTGGAGCAAAAAGAACGTGCGGCCCTATTTGTTGCGCAAATGGCAAAAAGCTTAGGTGCTGATAGTGCTGTGGTAGCAGAAGAAGGGTATGGTAATCCGGATGCTGACTTTACCGCTTGTTATGTAGCTTTAGAGGATGTAGGGATTAAAACGGTTGGTTTGACTAATGAATGCACAGGGCGCGATGGCGCCAGCCAGCCACTTGTATCAATGGACGAAAAATGTGATGCGATCGTTTCAGCAGGAAACGTGTCAACGTTGATTGAACTTCCACCAATGAAGACTGTATTAGGAGAATTAGAAGCGTTAGCTAGAGATGGCCTTTCTGGCGGCTGGTCAAATGATGAAATTTTGGGTGCTTCGGTAAAACCAGATGGGTCGATTATTATGGAGAACAACGCAATGTTCTGCGGAGATCAGGTGGTTGGCTGGTCAACGAAGACTATGGTTGAATTCTAA
>Choline_scaffold_2414_0010
ATGTTAAGAGATATTCAGGATTGTTTCATTTCGGAAAAAGAGGTTGAACACATTCACGCCATGTCTTTGCGGGTGCTTAGTGAAATCGGCGTTGCCTTTGAGCACGAGGAGGTGCTGGAGGTTTTCCGCAAAAACGGCGCCCAGGTTGACGGCGACAAGGTCTTTCTGTCAGAGGCCATGGTAAACGATGCTCTGAAGACCGTGCCCCGCAACTTTGAGGTCTACGGCCGGAACGGCTCTGTCTTTATCGGGCCAGACCGTGAGGACCCCTTCCCGGTCATGGCCAACTCGGCGGGCCTGGTTACCTATATTGAGACAGACGATACAGTGCACAAGGCCAACGTATATGACGCCATCAAATATCACAAGCTGACCCAGACCAGCGAGGTGCTGCAGATGTCCAAGGCTTCCAGCATCGACTACCCAGGGCTTGGAAATGACAAGGAAAACAAGATTCTCAAGCAGTATGCCATCCAGCTGAAATATTCGGATAAGCCCATCGCCTCTGCCCTGCGGACCAACCCGCACAATGTGGGCACCGGACGGATCAAGGACGGGGTACTCGCCAGCTATGACCTTGTAAAACGCTATTATGACATCTGGGACAAATACGTGGTGCTGGAGGTAGTCTGTCCCCTCTCACCACTCTCCAACAACTACGAGTGTCTTGAAAATGTCCTCGGTGCGGCCGCAGGCAACCAGCCCATCACCATCTGCACCTGCTCCATGACCAATGTAACCTCCCCGCCGACCCTGCTCGGCACCATTATCCAGGACAACGCGTCCATTCTGGCCATGACCGTGCTCATTCAGCTGCTGAACCCGGGCAACCCCATTATCTACAATTCACTGAGCGCGCCTTCAGATATGCGCAGCGTCCAGCTCAGCATCGGGGCCAGCGAATCCTTCCTGCTGTCCATGGCAACCCTCGGCATGGCCCGCTTCTACAACATGCCGGCCCGCACCATCGGCGCCTACTCAGACGCCATCGACGTGGATTACCAGGCCGGGGCCGAATCCATGCTGACGGGCATGGCGCCCATTCTGGGCCGCTCGGACCAGCTGACCCACGCCATCGGGACCATGGGCTCCTTTAACTACGGCAGCTTTGAAAAATTCGTCCTGGACGAGGAGGTTCTGCTCTACCTGAAGCGTGTGCAGCAGGGCATCAACTTCTCCGAAGGTCGGGAATGCTTTGACCTCATGAAGGAAGTCGGGCCAAGAGGCTCCTACATCCAGCGCAGAACCCCCAAGGCTTACCGCGAGGAGCACTACCTTTCCAAGCTGTTCCACCGCAAGGGCTCCGGCATTACCATGCGCGAGCAGGTGGGCACTCTGAGGAGCCGCGCCGCCGCCGAGGTCGAACGCCGTCTGGAAGAATACAAGCTCCCCGAAACCACCAAGGCCCAGGACGCCATCCTGAACGAGGTGCTCGTAAACCTGGACTATGATATTTAA
>Choline_scaffold_24929_0001
CAAAAGTTGTTCGGAAATATTGCGATGGTGTTAAAATATAGCAATAAACCAATGCTAATGACTGCTCCAAATACTTTCCTATTGAGTGATAAAAAGGAAGCATCGAGGGCATTTAAAAAAGGACTTGACCTTATTAATCAATTTGAAGGAAACGATGAAACACATAGTGCTTATGTTATCAATCCGTTATCACCCTTAGCTTATGATCACGATCCTATAGATAGAATTTTTACTTTAGCAGAAATGAAGCAAGGGATTGTATTTGCCCCTTGCGCAATGCCGTTGATGACTGCCCCGGCATCTATTGCGTCCATGGTAGCGATGACCAATGCAGAAATCCTCGCAGGGTATACCTTGGCGAAATTGGTGAACCCAGAGGTACCGGTTGTTTACGGCAATACGTCAGCTGCAACGGATATGAGGACAGTTCAATTAGCCATTGGCTCGCCAGAATGCTCACTTGTCAGCTATGCGGTAGCAGGACTTGCAGAGCGTTATGGACTACCTTTCCGAACTGGAGGCTCTTTGAGTGATGCAAAAGAACCAGATATTCAAGCTGGTGCTGAGTCTATGATGAATATTGCCACAACAAGAAACTGTGGTGCCGATATTGTATTACATACTTGCGGCTGTATGGGATCATTTAATGTTTCAGATTTTGGTAAATTCTTGATTGATGAGGAAATACATCACATGGTTTGTCGCCTTAATGAAGGACTAAATTGTAATGATGAGAACTTCTGTTTGGATACACTTAAAAAAGTAGGACCACGAGGTAGCTTTTTAAAAGGACGGACACCAAAGATGTATCGAGAAGAAGTTTATTTACCTAAATATTTTAATAAAGATGATCCAAATCAATGGCAAAATAAAGGCTCTGTCAGTGTTATGGATATAGCCGAGGAGATGGCTGAAAAACGTATCGAAAGCTTTAAAGCGGTTGAAAACACACCGGAACAGAATGAACTGCTAATGCCATACATACATGAGAAGTATCGGAGTAGCTTATAA
>Choline_scaffold_2673_0007
ATGAAATCCTATGAAAAATACATCTCAAAACAGGGGATTGAAAAAATCCATGAACAGACATTGCGCATTCTCAGCGAGGTTGGGGTAAAGTTTGAAAACCAGGAAGCGCTGGAGGTATTTAAAGCTCACGGCGTCCGGGTGGAAAATGACACGGTATTTATAGATGAAAAAACATTGATGGAGGCCCTGCAGAATATCCCGTCTCAGTTCATTCTTTCTTCCTTTAAGGGCGATTTGGTAATAGGGGGAGATAATACTGTTTTCAGGCCGCTTGGGAGCAACATTTATATTCAGACAGGCAAAGAAATAAGAAAAATGGATAATGCGGATATATTTGATCAGTTTAAGCTGGCGGATACCAGCCCGGTGATCACAGGGTCGCATATTAACCTTTTGGCGGAAACCAAAAATTTTACACCCGAACAAAAAACTTTTGCCAATATGGCGCTTCAAATGAAATATGCCAATAAGCCGACCGTGACGCTTTATCCCAACACATTGGCTTCCGGAAAAGAGAGCCACTTAAGGGCATTGTTTAAAGAAACCATACAGATTGTCAACCGTTTTGAGGGCAATGACAAATACCATATTCTGCCAATGCTGAACTCCCTGTCCCCGCTTACCTTCGATAATGCGCCCATCGAGAAATTGTTTGCGACCTGTGAAGCGAACCAGCCCCTGTGGATTGTGCCCTGCGCTATGCCGCTGATGACAGCGCCGCCGTCTGTTGCCTCGATGATGGCCATGACAAACGCCGAGCAGCTGGCCGGGATTATGCTGGCCCAGCTTTTGAGACCAGGTATACCGGTAATCTATGGTAATACCTCGGCATCAACGAATATGCACACCATTCAGCTGAGCATTGGGTCGCCCGAGACGGCGCTGGTCTGCTATGTAACGGCAGGGCTTGCGGATTATTATCACTTACCCTTCAGGACAGGCGGCGGGCTCAGTGACGCAAAAGATTTTGATGCCCAGTCAGGCATTGAGAGCATGATGATGCTTTATGCAAGTCTGGACTGTGGGTCTAATTTTATCGAGCATGCCTGCGGGACACTGGGAACTTTCAATGTCATAAATTTTGAAAAGTTTCTGATGGATGAAGAGATCATACAAATGACCACACATCTGCTGAGGGGAGTAAACTGTTCAGAAGACCGCTTCTGTTTCGAGGAAATCAAGGCGACAGGTGCGAGAGGAACGTTCTTAAAGGGACGGACGCCCAAAATGTACCGGGAAGAATTCTACCAGTCGCAATACATGAACAAGGAAGACCCAAACCAATGGCAAAACAGCGGCTCAAAATCTTTAAAGGAATCGATGGAGCCAGCTGTAAAAAAACGGTTGGAGAGCTATCGGCCTCCGGAAATTTCAAAGGACCGTTTATCTGTCATTGAACCGTATATTCCGGAATGCTACAGGCTGGGGATATAA
>Choline_scaffold_2673_0008
ATGAAAAGCTATGAACGTTTTATATCCAGAGAAGAAATTGAAAAAATTCATGAATACTCATTAAAAATTTTATCAGAAATCGGTATGCGGTTTGAGCATGAGAAAGCCCTGGAGGTTTTCAGGAAGCATGGGGCCCGTGTGGAAGGGCAAACCGTTTTTATTGATGAAAAAATGGTGAATGAAGCTCTCTGCCACGCGCAGCGCTCCTTTACGGTAAAATCCTGTAAAGGGGATCTGGAAATCGGCAGCGGCAAACAATATAATGGCGCCATCGGCGGCAATGTGTATTGTCATTATCCGGATGGGGCCATTCGGAAAATGAGCAATGAGGATACGCTTAATCAGTTTAAGCTCGAAGATACCAGCGATATCCTTGATTTTGGAACCATCAATTATTTCCAGGATTACTCCAAGGGCTTTACCTTAGACCAAAAGATATTCAGCAACATTGCCCTGATCTTAAAGTACGGGCATAAGCCGCTGTTTCTGACAACCGCTAACACCTTTGCGCTGTCCGATAAAAAAGCCATCAAAGAAGCCTTTAAAAAAAGCGTACAGCTTTTAAATGATTTTGAAGGAAACGACGCGGTACATAATGTTTATATTTTAAATACTTTATCGCCGCTCACCATGGATCATGATCCGTTAGAGCGGGTATTTGTCCTCTGTGAGGCAAATCAGGGCATCATGTTCGCTCCCTGCGCCATGCCGCTCATGACAGCGCCGCCTTCCATTGCTTCGATGGTGGCAATGACAAACGCCGAGGTGCTGGGTGGTTATGTACTGGCGAAATTATTAAATCCGAATGTGCCGGTTGTTTACGGAAACACCTCGGGCGCGACAGATATGCGGACCGTTCAGCTTGCAATCGGAGCGCCCGAATGCGCATTGGTCGTTTACGCGACCGCCGGTTTGGCAGACTACTATGGACTGCCCTTCAGAACCGGCGGCTCGCTCAGCGATGCGAAAGATGCAGATATTCAGGCAGGGGCTGAATCCATGATGATGATTACAGCGACACAGGACGTCAACGCCGATATTGTTTTACATGCCTGCGGCTGCATGGGATCATTTAATGTAACCGACTTTCGTAAGTTCCTGATCGATGAAGAAATTCAGAGAATGAATCAGCGGTTATTTGCGGGAATTGATTGCAGTGATGAAAAATTCTGCATGGATACTCTTAAAAAGGTTGGCCCGAGGGGCGCCTTCCTGACAGGCCGTACCCCCAAGATGTACCGTGAAGAGGTTTATCTCGCCCGATATTTTAATAAGGATGACCCGAACCAATGGCAGAATAAGGGAAGTATCAGCGTGGCGGACGTCGCTCAGCAGGACGTTGAAAAGCGCCTGGCATCCTACACAGTGCCGGAAATTACAAAAGAGCAGAACGATCTGCTTCAGCCTTATCTGCCCGATGCGTATAAGGAAATAATTTAA
>Choline_scaffold_2693_0002
ATGTTACGCAAAAACGCTTATGACTTGTTTCTGAGTTTGGATGATGTCGAAAAAATCCACGAGAGTACCCTTCGCGTCTTAAAGGAAGTCGGTGTAGAATTCAAGCACGAAGAAGTGCTGGATGTCTTTAAAAAACACGGTGCACGTGTCGAGAACTCAATCGTCTATCTCGATGAGGATATAATTAATAATGCACTGCAAACCGTGCCAAAGAGCTTTGAACTCCATGGCCGCGCTGGTTTCTCCACCATTTCTGTGGATGGCGCCCCGGTCATCACCACCGCCGGCGGGCCTCCCCAGCTGGTACATGAGGACGACTCGATCCGCGATTCTACCCTTGAGGATGTCATCAAATTTTACAAGCTCATCGAGTCCAGTGATGTTATCGATGTTACCCGTATCGTATCCTCGGATACCGCGGATCTTGACCGCAACTCTGAAAATCTCTTTAATCCGCAGCAGGCATTGCTGCTAAAATACAATACCAAACCTGTTTACGGAACCATTGTCAACAGTAACCATACCCGGGGTAAGAGCATCCGCCAGGGCACCCGCGATTCTATCCAGCTCATTAAAAAATTCTATGATGTGTGGGACAAAAATATTATTCTGACTGACCACTGCTGTATTTCTCCTCTTTCTGTCGGCAGTGAGGTTCTGGAAAATATGCTGGCGATGCTGGATGAAGACCAGATTGTCCAGTTCACAGTCTGCTCCATGACCAATCTTACCTCCCCCCCAAGCATTATGGGAACCGTTGTGCAGGATAACGCAACGCTGCTGGCCGCCATGGTCTTCACGCAGCTTGTAAAACCCGGAACCCCGACCATTTACCGTACTTTAAGCGCCCCGACTGATATGCGTGAGGTCAAGCTGGCAATCGGCAGCCCTGAAAATACCCTTCTCGGCTTTGCCGGTATCGCCATGGCCCGCTACTACGGTGTGCCGGTAGGCTCTGGCGGCGGTCTTTCCGACTCCCTCACTGTTGATTATCAGGCAGGCGCAGAAACCATGATGACCCTTCTGCCAACCTACCTGGGCAATGCAGACTTTGTTTCTCACTCTGTCGGTACCCTCGGCTCCTTTAACCTCGGTAGTTTTGAAAAGCTGGTGCTGGATGAAGAGGTTGTCTCCATGCTGAAACGCCTCTACGAAGGCATCGCCATTTCCGACAAAAAGGACGGCGTTGACCTTATGCTTAAAGTCGGCCCGCGCGGCAACTACCTCAAAGGCAGAACACCAAAGGACTACCGTGAAGAACACTACCTGCCGAAGTACTTTAATAAACAGGGTGACAAGCTGGCGGATCGTGAAAAATTCGGAACAGCCCTAGACCGCGCTAAAAAGGAAGTACAACGCCGCGTAGACGAATACGAGCTTCCTGAAACGACCAAAAAACAAAAAGAAATACTAAACGAATACCTCCCTGATCCTTATAAATACGACCTTTAA
>Choline_scaffold_3001_0001
GAGAAAATGAGATTAAGATTTAATTTTGCAGAAAAGGAAGAGCTTGACCAAATTCATGAAGCCACATTGGATGTTTTAAAAAATGTTGGCGTGAACTTTCATGAAAAAGAAGCTCTTGATATTTTTAAAGCACATGGTGCCAGAGTAGACGGCAATACTGTGTTTATTGAAGCGGATATGGTCACGAAAGCCCTGTCGACCGCTCCTTCAAAGTTTGAATGGAAGGGCCGTGAAAAAAGTGTCGTCATTGGTGATGGCGGCAGCATATCGGTTCCATGTTATGGCCCGATTTACCGTCTGAAAGATGGAGAGATTAAAGATATTGTTCCGCAGGATTATGTGGATGTCACAAAGCTGCACGAAAGCAGTAACGTGCTGGATGCCGGGAACCCCAATGTTATGGAGCCGGTGGCGATCCCAAGAGATATTCGCCGAAATTACCAGATGGCAACAGCCCTAAAATACCACACCAAGCCGGTCATGGGCATGGTTGATGGTAAGGAGGCGGCTGAAATGAGTATTCAGATGGCCCAGGATTTCTACGATGTACACGACCAGACACCAGTTGTCGCTGGACTCATCAATGTCATGTCACCTCTGGGCATCAGTACCGCCATGTGTGAAGCGCTGATTACCTATGCCAGAGCCGGACAGCCTGTTGTCGTAGCTGAGGGCGGCTTTCCGGGTGTTACCCTGCCGCCGAGCATCGCCGGAACACTGGTGTCCAACAATGCCGGTATACTGGCCGGTATCACGCTGGCGCAGCTGGTAAATCCTGGAACACCGGTTGTTTACGGCCTCCCTGCTGTGAGCGGTGATTTGAAGGTGATCTCCATGGCAATCGGCGGCGCCGAAACCCCTTTGTTTGTTTACTATGCCAAAGAAATTGCCAATTACTATCATCTGCCGGTGCGGGCCGGCGGCGGCCTCACAGACGCCAAAGCTGTCGATTACCAGGCCGGCAAGGAAACTGCACTAAACCTCTTTGCAACCTATGGTGCAGGCATTGACTTTATCATTCATGCCTGCGGCATCCTGGATACCTATAATACCATCAGCTTTGAAAAGCTGGTGCTGGACGAAGAGGCAGCCTTAAGTATCAAGCGTCAGTTTAAGGGCTTTGTGGTGGATGACAGGCATATGATGATTGAAGAAATTGCCAAGGCCGGCCCGGGCGGAAGCTATATTAACAAAAGGACACCAAAGATTTACCGGGAAGAGTTTATGCTTCCTAAGCTGGCGAACCGTGAAACGACACAAAACTGGCTGAAAGACGGCGCAAAAAGCGTTGAGGCTCTGGCCGCCGATATGGTAGAAGAACGAATCGGTAATTATAAACTCCCTGAATTAGCCGATTTCCAGGAAAAAATATTAGAAAAATACATTCCGCAGGAGTGGAATGCAGACTAA
>Choline_scaffold_313_0039
ATGGACATCAAAGAATTTTCAGCAAAATTAGCTGAAGCGACAAAAGAATTAAGCTCAGAAGAAAGACAGGCCTTGATGAAAATGTTTGCTTCTGTTTCAGACGAGGTCAAAAAGGACGACGTCGTAACAGAAATACTGGTCTCAGATGAGGGAACAGAGATTCCTAATGGAATTACGAAACGTTTGCAGGCATTGAAAGACAACTATTTAGAGCAAGTACCGTCAATTACTACTTATCGTGCCCGAGCGATTACAAAAATTGCCAAGGAAAATCCAGGCATGCCAAAGATTGTTTTGCGGGCAAAATGCTTCCGTTATTGCTGTGAAACAGCGCCGCTGGTGATACAAGATCACGAACTGATTGTTGGCGCACCCAACGGCAAGCCGCGTGCAGGCGCATTCTCTCCAGATATCGCATGGCGCTGGATGGAGGATGAGATCGATACAATCGGCAGCCGTCCACAGGACCCGTTCTACATTTCTGATGAAGACAAAAAAATCATGCGTGAAGAGCTTTTCCCATTCTGGAAAGGCAAATCTGTCGATGAATATTGTGAGGATCAATACCGTGAAGCAGGTGTTTGGGAATTATCTGGTGAATCTTTCGTTTCCGATTGTTCGTATCACGCACTAAATGGCGGCGGCGATTCCAATCCTGGGTATGATGTCATTTTGATGAAAAAAGGCATGATCGATATTCAGAATGAAGCCAAGGCGCATCTGGAAGAATTAGATTATGAAAATCCTGAGGATATTGAAAAAATCTATTTCTATAAATCAATCATTGATACAACTGAAGGCGTCATGATTTATGCTCGTCGGATGGCGGATTATGCTGCGGAGCTGGCGGCGAAGGAAACCAATCCAAAACGAAAGGCCGAGCTTTTGAAAATCTCTGAAGTGAACCGTAAAGTCCCTGCCCATAAACCGGATACCTTCTGGGAAGCGATTCAAGCCGTTTGGACAATTGAATCATTGTTAGTCGTTGAAGAAAACCAAACAGGGATGTCAATTGGACGTGTGGATCAATACATGTATCCATACTTTAAGGCTGACCTAGAAGAAGGTCGGATGAATGAATTCCAAGCCTTTGAATTAGCTGGCTGTATGTTGATTAAGATGTCTGAAATGATGTGGATCACTAGTGAAGGCGGTTCGAAATTCTTCGCTGGCTATCAGCCGTTTGTAAACATGTGTGTCGGCGGGGTGACTCGTCAAGGGCGCGATGCTACCAATGAATTGACCTATTTATTGATGGATGCTGTTCGTCATGTCAAGGTGTATCAACCTTCGCTTGCCTGCCGCATTCACAACCACTCACCAAGAGAATATCTGAAAAAAATCGTGGATGTTGTTAGAGCCGGTATGGGTTTTCCTGCTTGTCATTTTGATGATACACACATCAAGATGATGCTGGCAAAGGGTGTCTCAATTGAAGATGCGAGGGATTATTGTTTGATGGGTTGTGTGGAGCCGCAAAAATCAGGTCGTTTGTATCAATGGACCTCTACTGCCTATACGCAATGGCCGATTTGTATTGAACTAGTCTTGAATCATGGCGTTCCTCTGTGGTACGGCAAGCAGGTTTGCCCAGATATGGGTGATTTGTCTCGCTTCAAGACCTACGAAGAGTTTGAGGCAGCGGTTAAGGAAGAAATCAAATACATTACGAAATGGACAGATGTAGCTACCGTTATTTCCCAACGTGTTCATCGTGATCTAGCGCCAAAACCATTGATGTCAATCATGTACGAGGGCTGTATGGAGAACGGAAAAGACGTTTCTTCTGGTGGTGCAATGTACAATTTTGGACCGGGTGTTGTTTGGTCTGGCCTAGCAACTTATGCTGATTCAATGGCCGCAATTAAGAAACTGGTCTTTGATGAGAAAAAATACACATTGCAGGAATTGAATGAAGGATTAAAAGCTGATTTTGCGAATAATGATCGTATGAGAACGGATTGTTTGAACGCGCCGAAATATGGAAATGACGATGATTATGCCGATTTGATCGCGGCAGATCTGATCAACTTTACTGAAGCTGAGCACCGTAAGTATAAAACATTGTATTCAGTGTTGAGTCACGGAACCTTGTCAATTTCCAATAATACACCGTTTGGACAAATGACTGGAGCTTCTGCGAATGGACGTAAAGCTTGGACTCCGCTATCTGATGGAATCAGCCCAACGCAAGGCGCCGATTTCAAAGGACCGACTGCAATTATCAAATCAATCTCGAAAATGTCCAACGACAGCATGAACATCGGGATGGTGCATAACTTTAAGATCATGTCTGGTTTATTGGATACACCAGAGGGTGAAGAAAGTCTGATTACGTTGCTTAAAACGGCTTGTCATTTAGGTAATGGAGAAATGCAGTTTAACTATTTAGACAACAATACCTTAATTGAAGCACAAAAACATCCAGAGCAATACCGCGATTTGATTGTTCGGGTAGCTGGTTACAGTGCTTTCTTCGTAGAGCTATGTAAGGATGTTCAGGATGAGATTATCTCACGAACAATGCTGACAAAAATTTAA
>Choline_scaffold_321_0017
TTGGATATTCGTGAATTTTCAAATAAGCTCGCAGAAGCGACTAAAAACATGTCCGAAGAAGAACGTGCATCTCTGATGAAGATGTTTGAAACCGTGGCGGAGGATGTTGCGAAAGTGACACCGCAGCAGGCGGAGGCGGCTCCACAGGCTCAGCCTTCCGGAGAACACCCGAAATATTATTCCTCCATCGCGGCGGCAACCACTCAGGTAGATGAAGATGGAGTTCCGGTAGGACCTACCGAAAGACTTGTAAAACTGAAAGAAAATTTCCTCAAGCAGGTACCGTCAATTACGACTTACCGCGCCAGAGCTGTAACGAAGATCACCAGGGAAAATCCGGGTATGCCGAAGATCCTGCTTCGCGCAAAGTGCTTCCGTTACTGCTGTGAAACAGCTCCCCTGGTTATCCAGGACAACGAGCTGATCGTCGGCGCGCCCAACGGAGCGCCTCGCGCGGGAGCGTTCTCCCCGGATATCGCGTGGAGATGGATGGTGGATGAAATTGACACCATCGGCGATCGTCCGCAGGACCCGTTCTATATTTCAGAGGAAGACAAGAAGGTAATGAGAGAAGAGCTGTTCCCGTTCTGGGAAGGCAAATCCGTTGACGAATACTGTGAGAGCCAGTACCGTGAAGCAGGCGTATGGGAGCTGTCCGGCGAATCCTTTGTTTCCGATTGTTCCTACCATGCCATCAACGGCGGCGGAGACTCTAACCCGGGTTATGATGTAATCCTCATGAAGAAGGGTATGATGGATATTCAGCAGGAAGCGAGAGATCATCTGGCTCAGCTGGATTATGAAAATCCGGAAGATCTGGATAAGATCTATTTCTATAAGTCCGTTATTGAGACGACAGAAGGAGTAATGGCTTATGCCAGAAGAATGTCTCAGTACGCGGCGGAGCTGGCAGCGAAGGAAAGCGATCCGAAGAGAAAGGCAGAGCTGCAGAAGATCTCCGAGATCAACGCCAAGGTACCGGCACACAAACCGGATACATTCTGGGAAGCCATTCAGGCGGTATTTACCGTAGAATCCCTGCTGCCGGTAGAAGAAAACCAGACCGGTATGTCCATCGGACGTGTAGACCAGTATATGTATCCGTACTACAAGGCAGACATTGATTCCGGACGTATGGACAACTTCCTGGCCTTTGAACTGGCAGGCTGCATGCTGATCAAGATGTCTGAAATGATGTGGATTACCAGCGAAGGCGGATCCAAGTTCTTCGCCGGATATCAGCCTTTCGTAAACATGTGCGTCGGCGGTGTGACAAGATCCGGACAGGACGCGACAAACGAACTGACTTATCTGCTGATGGACGCGGTAAGGCACGTAAAGATTTATCAGCCGTCTCTGGCATGCCGTATCCATAACAAGTCGCCGCAGAAATACATGAAGAAGATCGTGGATGTTGTACGTTCCGGAATGGGATTCCCGGCATGCCACTTCGATGATACCCATATCAAGATGATGCTGGCCAAGGGCGTGTCCATTGAAGACGCCAGAGACTACTGCCTGATGGGCTGCGTAGAACCGCAGAAATCCGGAAGACTGTACCAGTGGACTTCCACTTCTTATACGCAGTGGCCGATCTGTATTGAGCTGGTTCTGAACCATGGCGTTCCCCTCTGGTACGGCAAACAGGTAACGCCGGATCTGGGTGACCTGGATCAGTATAAGACTTACGAACAGTTCGACGCGGCGGTAAAAGAGCAGATTAAATATATTACAAAGTGGACCGATGTGGCGACTGTAATTTCCCAGCGCGTTCACAGAGATCTGGCTCCAAAGCCTCTGATGTCCATCATGTTCGAGGGTTGTATGGAAAACGGAAAAGACGTTTCCGCAGGCGGAGCAATGTATAACTTCGGACCTGGAGTTGTATGGTCCGGACTGGCGACTTACGCGGACTCCATGGCGGCGATTAAAAAGCTGGTATTTGATGACAAAAAATATACATTAAAGCAGCTGAACGAAGCGCTGAAAGCAGACTTCGTAGGATATGAACAGGTGAAGGCGGACTGCCTTGCGGCGCCGAAGTATGGTAATGATGACGATTACGCAGACCTGATTGCGGCAGACCTGATCAACTTTACGGAAATGGAACACAGAAAGTACAAGACACTCTATTCCACACTGAGCCACGGAACTCTGTCCATCTCCAACAACACTCCGTTTGGTCAGATGACAGGCGCGTCCGCTAACGGACGTGCGGCATGGAGCCCGCTGTCCGATGGTATCAGCCCGACTCAGGGTGCGGACTTCAAGGGCCCGACTGCGATTATCAAATCCGTTTCCAAGCTGTCCAACGACAACATGAACATCGGACTGGTACACAACTTCAAGCTGATGGCAGGACTGCTGGATACTCCGGAAGGAGAAAACGGCCTGATTACGCTGCTGCGTACCGCATGCGCCTTCGGAAACGGCGAAATGCAGTTCAACTACATGGACAACAAGACGCTTATCGATGCGCAGAAGCATCCGGAACAGTACAAGGATCTGGTTGTCCGCGTAGCTGGGTACAGCGCGTTCTTCAATGAACTGTGCAAGGATGTACAGGATGAAATCATCAGCAGAACCATGCTGACGAAATTCTAA
>Choline_scaffold_3540_0003
ATGAGCAATCTGAGCCCTGACTTTGTACTACCCGAAAATTTTTGCGCTAACCCGCAAGAGGCGTGGACCATTCCTGCCCGTTTTTATACCGATCAGAACGCCTTTGAACACGAAAAAGAGAACGTCTTCGCCAAAAGCTGGATTTGCGTCGCTCATAGCAGCGAACTGGCGAATGCCAATGATTATGTGACGCGTGAGATCATTGGCGAAAGCATCGTGCTGGTACGTGGTCGTGATAAGGTTTTGCGCGCGTTCTATAACGTGTGTCCGCACCGTGGTCATCAGTTGTTGAGCGGTGAAGGAAAAGCAAAAAATGTGATTACATGCCCGTATCACGCATGGGCATTCAAACTCGATGGCAACCTGGCCCATGCGCGTAACTGCGAAAACGTCGCCAATTTCGATAGCGACAAAGCGCAACTGGTTCCGGTGCGTCTGGAAGAATATGCCGGATTCGTCTTCATCAACATGGACCCCAACGCCACCAGCGTAGAAGATCAGTTACCAGGTCTGGGCGCAAAAGTGCTGGAAGCCTGCCCGGAAGTCCACGATCTGAAACTGGCGGCCCGCTTTACCACCCTCACGCCTGCCAACTGGAAGAACATTGTCGATAACTATCTCGAGTGCTATCACTGTGGTCCGGCGCATCCAGGTTTCTCCGACTCCGTTCAGGTTGATCGTTACTGGCACACCATGCACGGTAACTGGACGCTGCAATACGGTTTCGCCAAACCGTCCGAACAGTCTTTCAAATTCGAAGAGGGCACGGATGCGGCATTCCACGGTTTCTGGCTGTGGCCGTGCACGATGCTGAACGTCACCCCGATCAAAGGGATGATGACGGTCATTTATGAATTCCCGGTGGATTCTGAAACTACCCTGCAAAACTACGATATTTACTTCACCAATGAAGAGTTAACCGACGAGCAAAAATCGCTGATTGAGTGGTATCGCGATGTGTTCCGTCCGGAAGATTTACGTCTGGTTGAAAGCGTACAGAAAGGGCTGAAATCGCGTGGCTATCGTGGTCAAGGGCGCATCATGGCCGACAGTAGCGGTAGCGGAATTTCCGAACATGGTATCGCCCACTTCCATAATCTGCTGGCGCAGGTGTTTAAGGACTAA
>Choline_scaffold_370_0001
ATGAACTACGTACCACAATTAAAGTATGCAAGTCAGGAACAAATTGAGCAGCTGCACGGATACGGTGTAGAAATTCTAAAACGTTTTGGAATGCGCGTAGAAGATCCGGAAATCCGCAAAATGTTATGCGAAAACGGCTGTACCGAAAAAGGCGACCGTGTTTATTTCTGCGATGACCTGATCGAGAAAACAATTAAAAATCAGAAAAAGCAGGTAGTGATGACATCTACCACAGGCTCTAAATTAGAGATGGAAATCGGAAAAACCTTCTCTCACAGCACCGGAGGCGCTCCCTGGATTGCAGACTTAAAGTCAGGCAAACGCCGCAACGGACAGTTGACAGACTTAATTGACACCATCCGCGTAATGAACCAGTGTCCGGAATTAGATCTTCCCTGTGCTCTTGTATATCCAAGCGAAGTTCCTTCCGCCATCAGCCAGCTGAAACAAACTGCTACTATGTTTGAGTATTCCAAGAAGCCAATCTATGGCCCTGGTATCTCCTTAGCAAGCAATGCAAAATATATTGTTGAATTATTTAAATTATACGGCGGTTCTGATTTAGAGAAGAATCCAATCGGTATGGTCGGAATCTCCCCTGAATCACCTTTATTCCTGCCAAAAGAGATTACTAATACAATGGCACATATCATCAAGGCCGGCATCCCAACCAGCGTCCTGGCAGCACCTATGGGAGGTCTTACATCTCCTCTTACCATAGCCGGAACAGTTGCTCAGTCTCACGCTGAGATCCTGGCATTTGCTGCTGTTGCCTACTTGATGAACCCGAACTGTGTACTGTTCTACGGTTCCAGAACCTTCTTTGCCAACATGAAGAACGGACAGAGTATCTTAGGTCTGCCTGAGACAGGTATCTCCAGTGCACTGGCTGTACAGTTAGCTACATACTGCGGCTTTATGACAGATGTCTACGGACTGTCCTGTACAAGCTGTTCTATGGATGAGCAGGCTGGCTATGAAAAGATGATCAATGCATTCCTTCCGGCAATTGCAGGAGCTACTTTGGTTACCGGCTTCGGAAGCACAGCCAGTGTTATGTGCTGTTCCTTAAGTCAGTTAGTGCTTGACAATGAAATTCTTGCTATGATCCGCAAGGCAAAACGCGGCTTTGAATTTGATGAAGACATTCTGGGCTTCGAGGCTCTTGACTATGTGGTAAACGATCACGAAACCTTCTTAGAGCAGGAGCACACCATTGAATATCTCCAGAAAAACGAGATCTTCGTACCATCCATCGGTTTCGACAGTGTATGGGCTGACTGGATTAAGTGCGGAGAGACCCCACTGAATGAGAGAGCTGCTGACCGTGCATTAGATTTAATTGAGAAAGATGAATTAGTTCCTCAGGATGCAGCCATTACAGCAGAAGTTGAAAAGATTCTGGCAGCCGCCGAAAAAGAACTTCTGTAA
>Choline_scaffold_370_0016
ATGGCAATTGAAGGATTAAAATCATACTACCAGATAAACGGAGGGCTGTTTCATGCAGTCTCGGAGGTTGAATGTGAACGTATTATCAATGCCGCCCTCACGATTATGGAAACAACAGGTCTGGAGGTGCAGCATGAGAGGGCGGTTGCACTTCTCGATAAAGCGGGCTGCAAAAAAGAGGGGAAAACTGTGATATTCCCCCGGAACCTGGTCATCCGCTGTATCAACTCGGCGGCCCCGGAATTAGTCCTCTACGATCGCTTCGGGAATGTTGCCCTTCGGGCGGGCGGTTCTAATACTTATTACGGGCTGGGACCTACGAATCCATTTTTTAATGACTTTGAAACCGGCCGAAGAAGGGAAGCGGTACGCAGAGACGTGACATACAGCGCCAGGGTCGCAGATGCCTGTCCCAATATCGACTTTGTGATGGGATTAGCACAGATATCAGACTGCCCAGTACCCATCTCTGATGTGGTTGAAATGTATGAAATGCTGACAAATACCGTAAAGCCAGTCATCGGCTGGGGCGTAGGCGTAGAAGGTTTAAGAGAGCAGGTAGAAATGTGCTCTGCCATCGCAGGCAGCCGTAAGGATTTGATTGATAAGCCTTTTGCCGCCCTGTTTCCCGGCTGTCCGGTTACCCCATTAATCATTCCCCATTTAATTTATGAAAAACTGGAGTACTGCGTCCAGTCAGGTCTTCCCGTTATCTGGATGAGCGGAGCGCAGCTTGGTTCCGTAGCACCGGTCACCATGGCTGGCGCACTGGCATCGGGCCTGGCGGAGATGCTGGCCGGAGTTGTCCTCTCTCAGCTAATCCGTGAGGGATGTTCAATCGCCTGTGGAATGGTAGTGCTGACTGTAGATATGTCCACCACCCATTCAGCTTACGGAAGTCCGGAACATTGCCTGGGGGAGAGTATTGTCGCGGATCTCTTTCACTACCTGAATCTTCCCTCCATGCAGACCGGAGGTGTTACGGACTCTAAACTCGTGGATGAGCAGGCGGCAATTGAAACTTCTATGCAGATCATAATGAATAGCCTCAGCGGAGGCCATCTGGTTCACGATGTAGGTTTTCTGGACGGGGCTATGTCCGGGGCGCTGGAACAGATTGTAATGTCAGATGAAATCATAGGATTCGCGCGAAGAATTACCAAAGGGATGAAAATTAACAGAGACACACTTGCCTTGGACGTAATTCATGAAGTGGGACCCGGAGGGGAATTTCTGACCCATGAACACACCTTTGAACATTTCCGGGAGGAATTTTGGTTTCCTACCTTAATAGACCGTCAGCTTTACAGCAGCTGGTCCAAAACATCCCTTGATATGCGCAGCAGAATCCATAATAAAACAGCTGGCATTCTGGCAGAACACAGAGCGCCTGCACTGCCGGAAGAAGTTATGGAGCAATTAAACTATATCCTGGAACAGGCACAGACCCGGATCCAATAG
>Choline_scaffold_498_0019
ATGCAGAGATATCAGGTTTTATCACAAAATGAAATCGAACAGATCCATGAAAATACACTTCGCATTATGGAAAATATCGGAGTGGTTATGACGTATCAGCCTGCAAGAGACATTTTGGAAAAGGGCGGTGCCATACTAGACGGCGAACGAGTGCGGTTTCCGCAAAAACTGGTTGAGAAGGAATTGAAAAATGTTCCATCATCCTTTACTATGTATGCCCGTAATCCGAAATACAATGTGACTCTTAACACGGAAGATTCTGTGTATGCCGGTCCGAACTGTCCTCCGTTTGTTACAGATAGGGACAGAGGCAGACGCCCGGGAACTCTGGCTGATTTTATTGAAATTATTAAGATCTGCGATCGGCTGAAAAATGTTGATATCCAGAGCCAGATTCCCTGTGAACCAGGGGATGTTGAGGTGGCAAGGCGTCCCGATGTTATGCTTTATAATACATTAAAGTACAGTGAGAAGCCTTTTATGGGGAGCTCTCTGGGGTATGAAAATGCGAAGAGGGGGATTGAAATGGCCTCTCTTGCATTTGGCGGTATGGAAGCAATAAAGGAAAAGCCAATTATGGCCTCTATTCCCTGCACACTGACACCTCTTGCCTATGATGACAGCATGCTGGGTGCCCTGATGGCTTATGCAGAGGCGCGTCAGCCCCAATTGATTAATTCTCTTGCTATCGCAGGAATGACAGCTCCAACTACTCTGGCCGGCTTGGTTTCGGTTCAGAATGCAGAGGTTCTGGCGGGGATTGTTCTGGCTCAGCTTATTAGCCCGGGGACTCCTATTGTATACTCGGGTGCCGGAGCAAATGCGGAGATGTCCAGCGGGGTATTATCCATTGGTTCCCCGGAGCATGCCCTGGTTTCCCTGGTTGTGGGTCAGCTGGCAAAATATTATCAGATTCCATGCAGAATCAGCGGTGCACTTTCTGATTCTAAATTGGTGGATGCACAGGCAGGTTATGAATCAGCGGTGACTCTCACGATGGGACAGATGGCAGGTGGGAATTTTATTCTTCATGGTGTAGGGATTATAGAAGGCTATAACTGTACCTCTTTGGAAAAATTGATTATTGATAATGAGATTATTGGCTATATGAAACGAATCAATAAAGGGGTAGCTGTCAACGAAGAAACACTTGCATATGATGTGATAGAAGAAATAGGGCCTAAGGGAACCTTTCTTATACATGATCATACACTGGAGAATTTTCGGGATGAATTCTACATGCCGACAATCGGTGACCGGTGGGTGTATGAACAGTGGAAGAGCAGAGGCGGTCTTTCTGTCGAAGATCGGGCCAATAAGAAATGGAAAGAAATATTGGAAAATTACGGAGAACCTACATTGCCTAACGATATCGATGCAGAACTGCAGAAGTTTATGGAAATATATTAG
>Choline_scaffold_51_0088
ATGCAGAGATATCAATTATTAACACAGAATGAAATCGAACAGATTCATGAGAACTCTCTCAGAATAATGGAAAATGTAGGTATCATTTTTACCTATGAACCTGCAAAAGAAATCCTGAAAAAAGCAGGTGCGAAGGTTGACGGCGATCTGATTCGTTTCCCCAAAGAGATGGTGGAGAGAGAGCTGAAGAACGTACCTTCTTCATTTACAATGTATGCTAGAAACCCTAAAAAGAATGTTGAAATTACATGCGAAAAGACTGCGTATGTGGGACCTTACGGATCACCGTTTGTTACGGATATGGACAAAGGACGCCGCAGCGGTACCCTGGATGATTTTATTAACATAGTAAAAATCTGTGATAAATTGGATAATATTGATATTCAGAGCCATATCTCCTGTGAACCCAATGATGTTGATGTAAAGATCCGCGCTCAGGTGATGGTGTACAATACCTTAAAATACAGCGATAAACCGCTGATGGGCAGCGTATACGGATATGAGAAGTCAAAACAGTGTATTGAGATGGCCTCTATGCTGTTCGGCGGCATGGATGCAATTAAAGACAAACCGGTAATGGCATCCATCCCCTGTACCCTGACGCCTCTGAGTTACGACAACAATATGGCAGGCGCTATCATTGCCTATGCAGAAGCAGGACAGCCGCAGCTTGTTAACTCCCTGTCTATGGCAGGAATGACGACACCGGCTACACTTGCAGGTCTGGTATCGCTTCAGAATGCAGAAGTTCTGGCTGGTATTGTATTGGCCCAGTGCGTGAATCCGGGAACACCCATTGTATATTCTGCTTCAGGTTCCAATGCGGATATGGCTACGGGCTCTCTGGCTATCGGATCACCGGAGGATGCGGTAGTATCTCTGGTTAACGGACAGCTGTGTAAGTATTATCAGATTCCATGCCGTATCAGCGGTGCGCTTTCTGATTCTAAGATGATGGATTCTCAGGCGGCCTATGAGTCAGCCATAACCTTGATGATGGCTCAGATGGCAGGCGGAAACTTTATCCTCCATGCAGCCGGAATTATTGATACCTACAGTACTACATCTTTCGAAAAACTCATTGTTGACGACGAGATCATTGGCTACCTCAAGAGAATCAATCAGGGTGTTACTGTAAATGAAGAAACCCTCGCTTATGATGTTATTGAAGAAGTAGGCCCAAGGGGCATCTTCCTCACCCACGATCATACACTGGATAACTTCAGAGATGAGTTCTACAGACCAAGACTCAGCAACCGGCAGACTTACGACCAGTGGCACAGAGAAGGCTGCACGCCGATTGAAAAGGTTGCCAATGCCAAATGGAAACAGATTGTTGCCGATTACGGCGAGCCTACTTTACCGGCTGATGTTGACGCAGATCTCAGAAAATATATTGAGGCACTCTAA
>Choline_scaffold_5419_0003
ATGAAAGCCTATGAACAGTATATTTCTAAAGCGTCGGTTGAAAAAATACATGAAAATACGTTGAGGGTATTATCTGAAATCGGTGTTAATTTTGAAAATGAGCGCGCTCTGGAGGTATTTAGAAAGCACGGTGCAAGAGTAGAGGGCGAGACCGTTTTTATCGATGAGAAAATGCTGGATGCAGCCTTACAAGCAGCGCCTGAAAAATTTATGCTTTATTCCAGTTCTTATAAAAATATGGAAATTGGCGGCGGCAGCATGATGAAAATCGCCCTTGCTTCCAACATTTACATTCAGGATGGGGAAAGAATTCGAAAAACAACGAATGAAGACAATATTAATCAGTTTAAAATGGGAATCATGAGTCCTGTCATCGACTCCGCCGTACTGAACCAGTTTCCGGATACAAAGCAATTTACAGCTGAGGAAAAAATATTTGGCGTTTACGCCATGGACTTAAAATATTCGGGGAAAAGCCATATAAATGCCAATGAAATGACCCTGGGCCTGGACCCAGGAGCTGTTTATGATTTGACGCGGAAAGGTATCCAGCTGATTAAGGAATTTGAAGGGATCAGGGACCGGTATGTGTGCTACCGAAGCCTGAACGTGCTGTCGCCCTTGACCTATGACAGCGCGCCCATCGAAAAGATTTTTGCGGCCTGCGATGAGAAACAGCCATTGATTTTATCACCCTGCGCAATGCCAGTGCTGACAGGACCGCCCTCGGTAGCGGGCATCCTCTCAATGAACAATGCGGAAATACTGGCAGGGCTGGTGCTCATACAGCTGATACGGCCAGGAACGGGCTTTGTCTATGGGAATACATCTGGCTCTTCAGACTTAAAAACACTTCAGCTGACCATCGGCACACCCGAGACAGCGTTAATCGCCTACGGAACTGCTGCGCTGGCGGACCGCTATGGCCTGCCCTTCAGAACAGGCGGCTCCTTATCAGACGCCAAAGATTTAGACGGACAGGCTGGCGCTGAAACGATGATGCTCCTAAAGGCAACAATCGATGTTCAGCCGGATGTAATCTACCATACCATTGGGACATTGGGCACCTTTAATGTACTGAGCCTTGAAAAATTCATTATGGATGAGGAAATTATCGGCATGCTTGAGCGTGAGCGAAGCGGGATTGACTGTTCGGAAGAGAAATTATGCTTTGACGCCATCCGAAAGGTTGGGCCTCGGGGAACGTTTTTGAAGGGCAGAACACCGAAGATGTACCGAGAAGAGTTTTATAAAACGTCTTTGTTCAATAAAGAGGACCCAAATCAGTGGCAAAATGAAGGGGGCATCAGTATTAAGGAGAAAGCCGGGAACGAGGTTCAAAAGCGTCTGGAGGCCTATGAGGCGCCAGACCGGACAAAAGACCAATGCAGATTATTGGACGCATTTATCCCGAAAGCATACAGGGAAGGGATATAG
>Choline_scaffold_5419_0004
ATGAAAGCATATGAAAAGTACATAAAAAAAGAAGAAATTGAAAAGATACATGAAAAAAGCCTGTACATATTAAAAAATACAGGAATCCGGTTTGAGCATCCGGAAGCTCTCGATATTTTCAAAAGAAATGGCGCTGTGGTTGAGAATGATACGGTTTATCTGAATGAAAAAATGGTCCAAAACGCGCTAGCTACAGTGCCGGAGAGCTTTACGCGGTTTTCCTTAAAAGGAAGCTACGAGGTAGGGCGCGGAGCCAGAATCATGCGTCCGGCAGACGGGGCGATCTATTTATCGGAGAACGGCCGCATTCGCAAAATGCACAATGACGATATTATCAGGCAGTTTAAATTAGGTGAGACAAGCAGGGTTGTCAACAGTAACGACGTAAACGGTTTTCTGGAAACAGCGCATTTCAGCAAAGAACAAAAGATATTTTCAAATATTGCGATCGCTTTAAAATACAGCCATACAGCGCCTGTGGCGCTTATGCCAAGAACCTTTGCCTTATCTGAGAAGGAAAGCGTGCGGGAAATCTTCGCGGCGGGAATCCGGCTGGTCAAACGTTTTGAAGGCGTGGAGGAGGATGAAAAATATGTGATTTCTTACGGGGTGAACACGCTGTCGCCGCTATGCTATGATCATGACCCCGTTGAGCGCATTTTAGCGCATTGTGATGAAAACCAGCCGTTGTGGATCAGCCCCTGCGGGATGGCGCTTTTGACAGCGCCTCCGTCAATTGCGGGCATGATGGCCATGACAAATGCTGAGACCCTGGCAGGGATTGTCCTCACACAGCTTTGCCGGCCGGGTCTGCCGGTTGTTTACGGAAACACCTCGGCAGGTACAAATCTGAGGACTCTGCAGCTGAGCATCGGCGCTCCGGAGTCTGCGCTGATCTGTTACGCGACAGCAGGGCTGGCAGATTTGTATCATATGCCATTCAGAACAGGGGGAGCGCTGAGTGACGCCAAGGATTTTGACATTCAGGCAGGAATCGAGTCGGAGATGCTCACCTTTGCAACGCTGGACTGCGGCGCCGATCTGGTCGCGCACGCCTGTGGAATTATGGGCTCGTTTAATGTTATCAGCTTTGAGAAGTATCTTATTGATGAGGAAATAACAGCCATGTGTGACCGTCTTATTAGCGGTATTGACTGTGATGAAAGCCATTTCTGCCTTGATGAAATCGAAAAAACCGGCGCGCGGGGCACTTTTTTAAAAGGCAGAACGCCAAAGATGTATCGGCAGGAGTTCTATCTTCCTCAATTTTTGAATAAAGAAGATCCTAATCAATGGATGAACAGAGGGGCCCCAGGTGTTTATGAAATCTGCAGAGAGGAGGTTGAGCGGCGCATTGCCTCCTATCAGGCGCCCGATATTACAAAAGAACAAAATGACTTGCTTACACCCTATATTCCTGTCTCTTAT
>Choline_scaffold_5465_0003
ATGAAAAGAAATATTTTAAGAAGGGTTCAGTTTAATGTATTATCTCAGCAACAAATTGAAAAAATTCACGAAGAAAGTTTAAAAATTTTATCAAATATTGGGATAAAAGTCACGGGCGCTGAAATGCTAAAAAAGTTAAAAGATAACGGTGCAGAACTCTGTGAAAATGATATTGTAAAAATTCCTCGCGCTCTTATTGAAAAAGCCATGAAAACAGTGCCTAAAGAGGTTAATCTTTACAATAGAGACGGTGAACTTGTTTGTTCAATGAATGATACAAATAATATCTACTTTGGCTCGATTGCTGAACAGTTGGAATATCTTGATTATAAAACCAATAAGGCAAGACGGTTTGAAAGAAAAGATATGAAGACCATGTGCGTGTTGCAAGACTATCTGCCGAATATTTCATTTACAACGTCTGTGGGGTTGATGGATGGTGTCCCAGCAGATGTTGCAGGCCAAATCGGTTTTATTGAAGTTATTCGTAATTTTACTAAAGCCGTTCATGTTGTAACGAGTGATGTTAATGCGTTAAAAGATATCGTAAAGATAGCAACAGATTTAGCAGGAAGCAAAGAAGCTTTGATTGAAAAACCAATGTTTTTATATTACGCAGAACCTATTCCGCCATTGATGCATCCTTATGAATCCAACGAACGATTAATTGTATGTGCAGAAAATGGGATTCCAGTTACCTATATGCCTTATAGTATGATGGGAGGAACAGCGCCAATTACACCGGCTGCAGCATTAGCTCAAAATAATGCCGATGTTCTGGCAGGCATGGTTATGACGCAGATTGTTCGGGAAGGCTCTCCGTATATTTATGGTTCAATGCCCACTGTTTTTGATATGAAGTCGACCATTGGGGCTTACGGAGCACCAGAATTTCATATGTGTGTCGCTGCATCGGCAGAAATGGCCAACTTTTATGGTATACCTTTTTATGGTACTGCGACAGTATCCGACGCCAAAACAATTGATCCACAGGCAATGTCAGAAATCGAAATGTCACTGTTCTCAAGTATGTTAAGCAAAGCCAATCAAGTACATGACCTTGGACTTCTTGATCATGCTAGAAATATTTCTCCAGCGGCAATTTACATGTCAAATGAAATCATCGATCAGTTGAAAAATTATATAAAAGGTGTTGATACATCTGATGAGATGTTTATGCTTGATGTCATCGAAAAAGTGGGGCCAGGAGGCCATTATCTGGAAGATATGAGCACTCTTATGCATTTTAAAGATAACTGGTATCCAGAGCTTTTTACTCGTGAAATGGTTAATCCTGAAGTTTCTGATGTAATGGACCGAGTTACATCAAAAATTGATCACATTCTTGAGACACATGTTCCTCAGTCATTAAGCGAAGAAAAGGAAGCCATTTTGCAAAAATATGAAAACGAATTATTAAGCAGATAA
>Choline_scaffold_54_0074
ATGGCAAAATTCAGTTTTAAGCGTATGCCTGCATATCAGGTGCTTACGCAGCAGGAAATCTTACAAATCCACGAAAAAGCTTTAGAACTTCTGGAAACCACAGGTGTCAAATTTGAGCACCCTGCCGTTCTGGAGGAATTGGGCCGCAGAGGGTGTGAGGCGGACCTGAAAAATATGGTTCTGCGCATTCCCCGGAAGGTGGCAGAGGATGCCGTTTTGTCTGCACCGGAGCATTTTGTAATGTATAACAGAGACGGTGAAGCCACCCTCCGGCTTGGAGAGGGGCACTCCTATTACGCCCCCGGCCCGGGGGCACCCAATATTGCAGGCTCTGCCTTTCCGCGGCGCTTTGGGACCTCTGAGGACTTAAAAGAGGCTCTGAGAATCACAGAATCCTCCCCGGGCTATCAGATCTCTTCAGGCTCTGTGGTACCGGGAGATACCCCCAGTATTATTACTGATGTCTATATCCTGTATCAAATGATCCTGCATTCAAGAAAAACACTTTTAGCCGAGGCATGGGAAGAATCCTCTGTCAAACGCGTGGGAAAACTTTTGGAAGCCGTCTGCGGAACCAAAGAGCTGGTCAGGGAAAAACCCTTTGTTCTTCTGGCCGCCTGCCCGTCACCTCCCATGCGCTGGGAAAAACGTGTCATTGATAACGCCCTTGACTCCATGGAGTACGGGATTCCCCTGTTTCTCTCCCCATCCCCCGTGATGGGTGTATCCTGTCCCGTTACCATCGCCGGCTCTGTGTTAACACATACAGTAGAATCTCTGTCTTTTCTCACCTTTATTCAGCTGATGCACCCCGGACATAAAGTATTATACGGAGGCATTCCCGGGGTTATGGATATGAGAAGCACGTACTGCTCTTCCTCCTCCATAGAACCCTGTCTGTCTACTGCGGCATACGCCTGCATGGGCCGTTATTACGGACTTCCCACTCTGGCCTTCCTTGCCCAGACCGATGCAAAGGAAAGTGATTATCAGGCTGGATTTGAGACTGCCATGGATCTTATGACCGGCACCCTGGCAGGCATTGATGTGGTCTTCGGGGGAGGCACCCTGGACAGCTATCTCTGTACCAGCAATGAAAAACTTGCCATGGACGGACAATTTTTCCGGTACTGCCGCCGCCTGCAGGAGGGAATTCTGGTAAATGAGGAAACCCTTGCCCAGGACGAGATCCGGGAAATCAACTGGGGGGAAGACGGTGTGTTTCTGGAACTGGAGCACACGGCAGACTGGTACCAAAAGGAGCAGTGTATGCTGGACAGCATTGCAGATAAAGTGAATTACGAGCAGTCCCATTCCGAATGTGCGTCCATCACACAGCGCGCCTGCACTTCAATGCAGTCAGCCCTCTCCCATCCCCTGGAAGCAGAACGGGCCAAATGCGTCCAAAAGGCGTTCTGTGAAATTGCAGAGTCACTGGAGGTAGACCCATCGGGACTCCTCTGA
>Choline_scaffold_5_0280
TTGGATATTCGTGAATTTTCGAACAAGTTTGCTGAAGCAACGAAGAACATGTCTCCTGCAGAGCGTGCTGCCCTGCTGAAAATGTTTGAGGGTGTCTCAAGTGAGATCACCAAGTCCGATGCCCCCTCTACCTGCCGCGTGTGCCCGCCCACCAGTGACGGCAGCATCCCCAACGGTATGACAGAGCGTCTGCGCAAGCTGAAGGATAACTACATGAAGCAGCGTCCTGCGATCTCCATTCAGGCGGCCCTGACCAAGACCAAGGTCATGAAGGAAAATCCCGGCCTGCCCAGAATTGAGCTGCGCGCCAAGGCGTTCCGTGAATGCTGCGAAACCGCGCCTCTGGTGATTCAGGACAACGAGCTGATCGTTGGTAACCCCACTGGCGGTCCCCGTGTCGGCTGCTTCTCTCCCGACATTGCATGGCGCTGGCTGCGTGAGGAGCTGGATACTGTGGCAACTCGCCCGCAGGATCCTTTCTATATCTCCGAGGAAGATAAAAAGACCTGCCGTGAAGTGCTGTTCCCCTTCTGGGAAGGCAAGTCTGTTGATGAATACTGCGAGACCCAGTATCGTGAGTGCGGCGGTTGGGAGCTGTCCGGCGAGTCTTTCGTTTCCGACTGCTCTTACCATGCCACCTCCGGCGGCGGCGACTCCAACCCCGGCTACGATGTGATCCTGATGAAGAAGGGCATGCTGGACATCCAGCAGGAAGCCAAGGATCATCTGGCACAGCTGGATTATTCTCATCCTGAAGATCTGGATAAGATCTACTACTACAAGTCCGTGATCGACACCACCGAGGGTATCATGAACTATGCCAAGCGCCTGAGCAACTACGCTCTGGAACTGGCTGCCAAGTGCCCCGATCCTCAGCGTAAAGCCGAACTGGAAAAGATCGCTGAGGTCAACGCATGGGTTCCGGCTCACAAGCCCCGTACTTTCTGGGAAGCGGTTCAGTCCGTGTGGACCATTGAGTCCCTCATCCCCGTGGAAGAGAACCAGACCGGTATGTCTATCGGCCGTGTGGATCAGTATATGTATCCCTTCTATAAGGCGGATATCGAGTCCGGCCGCATGACCGACTATGAGGCTTTCGAGCTGGCCGGCTGCATGCTGATCAAGATGTCCGAGATGATGTGGCTGACATCCGAGGGCCAGTCCAAGTTTTTCGCCGGCTATCAGCCCTTTGTCAACATGTGCGTCGGTGGCGTGAACCGTCAGGGCCAGCCTGCTGAAAACGATCTGACCTATCTGCTAATGGATGCGGTCCGCCATGTGAAGATTTATCAGCCTTCTCTGGCTTGCCGTATCCACAAGAAGAGCCCCGATAAGTTCATGAAGAAGATCGTGCAGGTCATTCGCTCCGGCATGGGCTTCCCCGCCTGCCACTTCGATGACACGCACATCAAGATGATGCTGGCCAAGGGTATCTCCATCGAGGATTCCCGCGATTACTGCCTGATGGGCTGCGTGGAGCCTCAGAAAGCCGGTCGTCTGTATCAGTGGACTTCCACTTCCTACACCCAGTGGCCCATCTGCATTGAGTTGGTACTGAACCACGGCGTGCCACTGTGGTATGGCAAGCAGGTTACCCCCGATGAGGGTCCCCTGAATCAGTACAAGACCTATGAGGATTTCGATCGTGCGGTCAAGAACCAGATTGATTATATCACGTACTGGACAGATGTCCTGACCGTGATTTCCCAGCGCGTCCATCGCGATATCGTTCCCAAGCCCCTGATGTCCATCATGTTCGAGGGCACCATGGAGAGTGGTAAGGATGTCACCGCCGGCGGCGCTATGTACAACTTCGGTCCCGGTGTTGTGTGGTCCGGTCTGGCTACTTATGCCGATGCGATGGCAGCGATCAAGAAGCTGGTCTTCGATGACAAGAAGTACACGCTGGAGCAGCTGAATGAGGCTCTGAAGGCGGACTTCGTTGGCTACGATCAGATCCATACTGACTGCCTGAACGCACCCAAGTACGGCAACGATGACGACTATGCCGACCTGATCGCTGCCGACCTGATCAACTATACCGAGATGGAACACCGCAAGTACAAGACGTTGTATTCTATTATGAGCCATGGTACGCTGTCCATCTCCAACAATACCCCCTTCGGCCAGATGACCGGCGCTTCCGCCGGTGGCCGGAGAGCTTGGACGCCGCTGTCCGATGGTATTTCTCCCACGCAGGGCGCTGACTTCAAGGGCCCCACGGCCATCATCAAGACGATCTCCAAGCTGAGCAACGACAACATGAACATCGGCATGGTGCACAACTTCAAGATCATGGCTGGCCTGCTGGATACGCCGGAAGGCGAGATGGGCATCATCGCTCTGCTGCGTGCTGCTTGCGCGTTCGGCAACGGCGAAATGCAGTTTAACTACCTCGACAACCAGACCCTGGTCGAGGCTCAGAAGCATCCCGACCAGCACCGCGATCTGATCGTCCGCGTCGCCGGCTACAGTGCGTTCTTTACTGAGCTGTGCAAGGATGTTCAGGATGAGATCATCAGCAGAACGATGCTGACCAAGTTCTGA
>Choline_scaffold_639_0022
ATGACAAAAGAAAGAATTAACATTCAAAGAATTCATGAGGCAACTATGGAACTGGTAGAAAAAGCGGGCATGAAATTTCATCATCCTGAAGCTGTAGAAATTTTGAAAGCACACGGTATTCGTATGGAGGGGAATGTAGCTCATTTTACCGAAGAGCAGCTGATGTACTGGGTGAGGAAAGCTCCTGCCACCTTTAAGATTTATGCCCGTAACCCCAAGTACGATATGGTAATCGGAGGTGATCGCGTGAACTGTGCTCCTGCATATGGTTCACCTTTTATCTCTGATCAGGACGGCAAAACCCGCGACGCTACCATTGAAGATTACGTCAAGTTTACAAAACTGTTTCATATGAATCAGAACTTTGATATGAATGGGGGCATTATCTGTATGCCGGACGATGTCCCTGTTGACAATGCTACCTTGCTGATGTTCTATGCCGCCTTCACCCATTCCGATAAGTGTATGTTTGCCGGTTCCGGCAAGCGGGAGCAGCTGGAGGCAATGTTTGAGATGGCGAAGGCAGCATATGGTTCTGAGGAAGACCTGATTGCCTACCCAAGGTTTACTACCATAGTAAATGTCAACACCCCTCTGCAGTTTGCAGAAGGTATGACAGAAACCTTGATGACGTTTGTAAAATACGGGCAGCCCATTATTGTCGCTGCCTGTGATATGGCCGGAACAACGGCACCGATTACTCTGGCGGGTATGATGACGCTGACAAACGCAGAAGTTTTATGTACCATTGCCCTGGCTGAAATGATTCGTCCGGGCACTCCGGTTATCTACGGTTCCCAGTCAACAGGCTCCAACCTCAGAAACGGCGCGATTACAAGCGGCTCCCCCGAAGGCGCCATTGCCTATAAATATGCCGCCAAGCTGGCCAAATACTACGGTCTGCCCTGCAGAGGCGGCGGCAGTGTCAGCGATGCAAAGGTTGTGGACGCCCAGGCCGGTTACGAATCCATGCTGACCTTTATGGTGTGCAGCCAGAGCGAGATGAATCTTATCGTACACGCGGCAGGTATTCTGGACGGATACAACTGCATCTCCTTTGAGAAACTGATGCTTGATTTCCAGGTTATTGACTATGTCAAAAGGTATTTGAAAGACATTGAATCCGACGGAGACAGAATCCCTCTTGAACTTATGATCTCTCAGGGGCAGAGCGGGCAGTATCTGACCGAAGAGCACACTCTGGATTACTGCAGGGAAGAACCCCTGGATCCATTCCTCAGCGTCAGCGGTCCCTGTTCGGATCCCAAGAATCAGTTTGGTATAAACATTGATAAAGCAATTGCCGCATCTCTTGAAAAATATAAAATGCCGGATAACGATCCTGCAGTACTGGAAAAAATGAGAGCAGTCCTCCTTGCAAGAGGCGTGGACCCTGCGCTGCTGGATAAAATCGAAGCATTATAA
>Choline_scaffold_7010_0001
ATGTATATTAATCGAAAATTTTATGAAAATTATGTCTCTACCCGCGATGTTGAACTTCTGCATGAATACACCCTGAAAGTTTTAAAAGAAGTGGGTGTCTCCTTCAATTGCGAAGAAGCATTGGATATTTTCAAAAAACACGGAGCAACGGTTGAAGGAAGTATTGTTAAAATCGATGAATCCTTATTGAACGCAGCACTGGAGACGGTTCCCAAAACCTTCACTGTTCATACAAGCAGCGGTGAAACATCAATTGGTGAACCCTTCCGTCCAAAAACAGTTGGCTGCTACGGTCCTTCCAAGTTCCTGTTTGAGGATGATACCTACCGTGTGGCCCAAATGGCGGACATGATTAAATTCCTGAAACTTATGGATACCAGCGACGTGACTGATTTTGTCAACAACGCTGCTTTCGATACGCCTGACCTTGACAAAGATCAGGATGACTTTTACCTGCCTCAGGTGGCCATGTGCCTGAAATATTCTAAAAAGCCAACCTACGGCAATGTGGCCAACAGCCTGAACACCCGCGGCAAAAGTCTCAAGGAAGCCGCCCGCGGTATTGCAAATCTTTACAAAGAGTTCTACGATATCTGGGATAAACCAGTTCTCCTGACCAATGCGTGCGCTCTCTCACCCCTTGGTTACTCCTATGAGGTACTGGATAATATTATCGGCTTATGCGAAGAAGGACAGCCTGTAACCATTATCACCTGTTCCATGACAAACATGACTGCCCCGGCAGCGCTGCTTGGAACTGTAATCCAGAACAATGCGACTATTCTGGCCGGTATCGTGCTGACCCAACTCATCAACCCAGGTGTGCCTGTTATTTATGGCTCCGTCTCGAGCGCCACAGATATGCGTGAGGTAGCTCTCGCCATCGGCGCACCGGAGGCTCAGCTGATCCAGATGTCTTCACTGTCACTGGCCCGCTATTATCAGATCCCAGTGCGCACCGGCGTTGCTGGAACAGACTCCATGAAGCCCGATTACCAGGCCGGGGTGGAAACCTTTATGAACCTTATGACAACCTATCTGGGCAAAGCAGACTTTATCCTGCACCACGCGGGTATCCTCCAGTCCTATGCCCTCGGAAGCTATGAAAAATTCGTGATGGACGAAGAAGTTAACCGAATTCTTCTGAGACTGAACCGCGGTATTGATATCAGCGATACAAAAGCAGAAAAGGTTTTTGCTGAAATCAAAAAAGCCGGACCGCTTGGTAATTATCTGTCCGGCAGGACACCAAAAGACTACCGGCAGGAGCACTACCTGACCAAGCTCTTTAACCGCGCCGCCGGAGATCCCCAGCCTATCGCCGACAAAATCGGTGATATCCGCGAACGGGTGGCAAAGGAAATTGAAGAAAGAGTTGAAAATTACACTCTGCCTGATTTAACACAAACTCAAAAACAAATTTTAAACAAATTTTTACCTAAATCTGAAAAATTTTAA
>Choline_scaffold_749_0002
ATGATTATGACACGTAACTTTTATTCCAATTTATTCACTCGCAAAGAGGACATCGAACTCATTCACGACAAAAGCTTGTATCTGCTCGCAAATAAGGGGATTTTATTTGATAACGAAGAAGCACGCGATATTTTAGCAAAAGCAGGCTGTAAGGTAGACGGCAAGATCGTTTATATCGACAAAGACCTGGTCGAAAAATGTGTGGCTCTGGTTCCAAAGACCTTTGATATGTATTCAAGGGGTATGAAATTCACAACAGGTGTTGGTCAGGAAATGATGGTTCAGTCTTCACTGGGTCCAGTCAATGTTCTGGATAATGGCGAATACCGCAAGGCCAACGCTGAAGATTATATCAACTTTATTAAAATTCATCAGGACAGCGACATCATGCACCTGATCGACGCGGACATCGTCGTGCCAAACGATATTCCGACTAAGATCCATACCGAATGGACAACACTGGCAAACTTGAAATATTCTGATAAATTAATCGGTGGTCACAATGGTACCAAGGAACGCTGTGAAAAATTCATCAAGCTGGTTCAGGACTTCAATGACGACCACGAACACTGCCAGACCATTACTCTGGCCACCAACTCCGCTCCATTTGCATGGAACAAGGAAATGTGTGATACCATCATCACCTACGCCAGAATGGGCCAGGCCCTGGTTATCACAGGCGTTGGCTTAGCCGGCATGACTTCTCCGCCGACCCTGGCTTCCACCACTGTTCAGAACAATACCGAACTGCTGGCCGGTCTCGTATTGTCTCAGCTTGTTCAGCCAGGCGCACCGGTTATCTACCAGTTAAGCTCTCTTGAATGTGACTTGAGATACTCTCTGTGCGTATGTGGCGGACCTGAAACCTTCCAGTCCTTCTGTACCATGCGTGAACTGGCAGACTTCTACGGACTGCCTTGCCGTGCCAACGGCTGTCTCGCAGACGCCAAACAGGACGACTACCAGAGCGGCGCTGAATCCATGCTGATCTGCTTATCCGGCTATATGGTAGAACCTGAACAATTATACATGCTCGGCGGTATCTTAGATTCCTACGGTGCTTTAGGCTATGAAAAATATATGCTCGATGAACAAACTGCCCGCATTGTCAAACATCTCTTAAAGGGAACCACCATCAATGACCAGACACTCATGATGGACAAAATGGAAAAAGTTGAACACAAAACAAACTATATCGCCCGTACCAATAAGCTGTATAAGGCGGACTACTTCCTGCCACCACTGTACAACCGTCAATCCATCGGCAACTGGGAAGCTGCTGGCAGTCCAACTGTACAGGAACTTGCACGCAAAGCCTGGCAGGACCGCGTAGCCAACTACGAACTGCCAACCAAGCTCGAAGCATTCCAGGAAAAAATGATTGCAGATTTGATTCCTGAAGAATTCAGATTCTAA
>Choline_scaffold_77_0008
ATGACTGCAAAACCTATTTTTGAACTGTTAACCCAAGATTCCCGGGAAAAAATCATTCAACAGTCCTTTTCGCTCCTGGAGGAACAAGGGGTTGATGTAAACTCACCAAAAGCCCTGGAATGCTTGGTTCAGGCCGGCTGCACCGCTGACGGTGTTCGTGTGAAAATCCCCCGCAAACTGGTCAAGACATCCATTGAATCAGCTCCCAGTGTTATCAAAATCTATGACCGAAACGGAAAAGAAGCCATGGACCTCGGGAAACAGAATACATACTTTGGACCTGGCCCTACCTGCCCCAATTTCTTTGACGCATATACTGGGGAACGGCGGAAAGCTGTGAAAAATGATGCCGCCCTGGCGGCAGTCCTGACAGATGCCCTGCCAAATATTGATTTTGCTATGTCACTCTGTATGATAGGTGATAAAACAAAAGAATTGGCAGACATTCATGAGATTGATGCCATGATACGTAATACCACAAAACCACTGGTGGGATGGGCATTTAACGCCAGAAACCTGCAGATAATCATTGATATGTGCGCCGTGACAGCAGGCAGCCTTGAAGCACTTCAGGAAAAGCCCTTTATCATTATATACAGTGAACCTACCACTCCCTTTGTGCACTCCAGGGATGCACTGGAGAAACTGATGCTTCTCGCTGAAAACAATATCCCCTGTGTTTATACGCCTGGTATGATTATGGGGGCAACTGCACCTGTCACCGTAGCCGGCGCCCTGTCTGTGGGACTGTGCGAATGCCTTACCGGTCTGGTACTCAGCCAGGCAGTGCGAAAAGGCGCCCCCTTTATTGGTGGTGCTCCCGGAGGCCCCATGGATATGAAAACCATGCAGCATTCCTACGGTGCCCCGGAGTGGGTATTGCTCCACAGCGCTTCCGTGGAAGTCTTCCACGCTCTGGACCTCCCGGTATTTACAGCCGCCGGTGCCAGTGACTCCAAAACTGTGGATGCCCAGTCTGCCGCCGAAGCCATGCTTCAGATTATAGGGGCCCTGGGAACCGGAGGGAATCTAATCCATGATGTGGGCTTTATGGATTTGGGAATGACAGGTTCCCCTCTTCATCTGGTTATGTGCGACGAGCTAATCGGTATGGCAAGAAGAATGATGGAAGGTGTCCCTGTGGATGAAGAGCATCTTGCCCGGGAGGTCATTGAGGATGTTGGTCCCGGAGGAAACTTCCTCTCCGAAGAGCATACCTTTGAATTCTTCCGGGATGAAATCTGGAATCCATCACTCATGGACCGCCATACCTACAAAGACTGGCAAAAGGCGGGATCGAAAACCATGACAAAAAGAGCTCAGGATAAAATGCTGGAACTACTGCAAACCCACAGACCCAAATTGCTGCAGGACGCCATCCTGAAAAAGCTGGATCAGCTTGTAGAAACCGCAGAACAAGATTTTACCGGAAATCCCCTCTAA
>Choline_scaffold_7864_0002
TTTATGTTAAAAACGATCGCATTTGTTGATCAAGAGAAAAAGGAGAAAACGATGGATAACTTATGCAACTACACAAGTAGACAACAATTAGGTATTGAAGTTTTTAACGATGATCAATGCGCAATGATTCATCAGGCAATTTTAGAGGTATTAAAAGAGGTCGGTGTTGATGTCTATAATGACAAGGCACTGGAAATTCTTAAAAAAGCAGGAGCCTTCGTCGATGGCAGACGCGTTCGTTTCCCTGCTGCGATGGTTGAAAGCGCTATTCAGTCCGCACCTTCCCAGGTAACACTCTACTCTCAGGATATGGAATCCAAGATGATCCTTGGCGGCAAGCGTTTTTATTACGGACCTGGCCCCACCGTTATCAATACACTGGATCCATACACCGGTGAGCGGAAAATTCCTCATTATGAAGATACCTGCAAGGCCGTGAAGGTAATGGATGCGCTTCCAAACATTGACTATCTGATGGACTTTGGGACCATTGATGGTGTCGAAACCAGCGTTTTAGATGTCTACTGCTTTAAGGCAATGTTTGAAAACTCTCCGAAGCCGATTTTACACTGGGCTTATAACCGTGACAATGTTCAGGCAATGATCGATATGGGTGCAAAAGTGCGCGGCAGCTATGAAGAACTTGAAAAATATCCATTTTTCGCAGTTTATTCTGAGCCGATCACCCCGCTGATCCACGAAAACGAAGGATTGGATGTTATGATGACCATGGCAGAGCATGGACTGCCGGCTGTCTACACCTCTGCTGCTCAGGCAGGTATGACTGCCCCGGTTACACTGGCAGGTACTATGGTTGTCGAACTGGCCGAATCCCTGTCCGGTCTGGTAATCAACCAGTTGATTAAAGAGGGTGCGCCTTATATTATGGGCGGCGTCTGTACCTGCGTGGACATGTCCTCAATGCAGATTACCTACAGTTCACCAGAATTCAATCTGCTGCAGGGCGGACTGAGCAAAATGTCTCAGTTTTATAACCTTCCTGTATTCACAACAGCTGGCTGCTCAGACTCCAAGTGTCTTGACCAGCAGCACGGCATTGATCAGGCAACAAGTATCCTGATGTCCGCACTCTATGGCGGTAATTTAATCCATGATGTCGGATACATGGAATCGGGTCTGCTAACCTCCATGGAAGCCCTTGTCATCGCAAACGAAATTATTGGACAGACCAAGCAGATTATCCGCGGTATTGAAGTAACAGACGAGTCTTTGGCTGTCAACATTATCAAAAATGTAGGACCTGGCGGAAACTTCTTGGCCGAACGCCAGACATTTGAAAAGTTCAAAACCGAATGGTGGCTTCCACAGTTATTTAACCGTAAAGTATACACCAACTGGGAAGCAGACGGAAAACCAGAGCTTAAAGACCTGGCCAATGCAAAAGTCAGAGATATTCTTGAAAACCATCAGCCTAAAACCATCCCGGCAGACGTCAGCAAGGACTGTGACGATATCTTGAAAGCTTTAATTGCTAAATACAATTAA
>Choline_scaffold_799_0023
ATGATTCGTAACAGTTTAACTGATGTGTTTTTTACAAAGGATGATGTTGAAAATCTGCATGAGGGTGTTTTACGCGTTTTAAGCGAAGTTGGGGTTAAAATTGAGAATGATGAAGCGCTTGAAATTTTTAAACAGTATGGCGCGAGGGTAGAGGACGGTACGGTTTATATTGGGGAGGCTCTTTTGAACAAAGCACTGGAAACCGTTCCAGCAAACTTTGAACTGCAGGGCTTTGACCGCACAGTACAGGTCGGCCTCGACCACGACCCGGTGGTTATCCCGACAAACGGCACACCGCTGGTACTCAATTTTGACGGTTCTTATTCGGATACCAACACCGATGATTTAGTCAATTTTTACAAGCTCATCGACACCTCGGATGTGATGCAGGTCACCAGCGAGATCGCTGTGGACGTACCGGGTCTTGATAAAACGAAGGATTCGCTGCTGGCGCAGACGGCGCTGCTGATGAAATACAGCCGCAAGCCCATCTACAATATTCTGGGCGCAACCATCCACAACTACAAAAAAGGCAGCGTAGCCCAGGGTGTGCGCGAGAATATTCAGTTTGCCAAAAAATATTATGGCTATGATGACAAATATGTTATTTACAGCGGCACCTGCGTCATCTCACCACTGGGTGTTGGCTGGGAGGCCATGGATCATTTTATGGGCTTCATTAAGGAGAACCAGCCCATCAGCATTACGGCCTGCTCCATGACGAACCTGACCGCTCCGGGCTCTCTGTATGGATCGGTTGTAGAGGATGCGGCGGCGATTTTATCCATTGTGGTTTTATCCCAGCTCATGAATCCGGGCCTTCCGGTATTATATACCAGTCTTTCCTCCATGTCGGATATGCGCTATGTGCAGCTGTGCATGGGCGCGCCGGAATTTGCTTTGATCACACTGGGACACATTGCCCTGGCAAATTTCTATAAAATTCCGGTACGTGTCGGCGGCGCTCTGGGGGATGCCTTTAAGGCCGATTACCAGGCGGGTGTCGAATCCTTTGTAGGGCTGATGGCGCCGATGCTGAGCCAGGCGGCGATGATACCTCACGGCTGCGGCACAATGGGCAGCTTTAATCTGACCAGCTATGAAAAATTCATCATGGATGAAGAAACCATCCGCTATCTCATGCGTCTGCGCAGGGGCTTTGAAGTGTCAGACAAGCGGAAGGAAAAAGCGCTGAAGGATATCACCAAGGTAGGTCCAAGAGGAAACTTTCTGGGAGGACGTACCCCTAAGGAATACCGGGAAGATAACTATCTGGCCTCCGAGGTGTTTAACCGCAAGGGCTGCAAGGAGAACACCCGCGAAGAGCAGGGCGATATCCGGGATCGCGCCAAAAAGGCCTATGATGCCCGCATGGAGGCTTATGAGCTGCCGGATACCACGCTGGAACAAAAGAAGCTGTTGAACACTGAGCTGCCGGAACAATATAAATTTGACCTTTAG
>Choline_scaffold_8039_0002
ATGTTAAAAGGCAATTTATTTACTACATTTTATTCAAAGGATGATATCGAACTGATTCACGAAAGTGTGCTGAGAGTATTCAATGAAGTAGGCGTTAAGTTTGAATATGAGGAAGCACTGGAACTTTTCAAAAAACACGGCGCACGGGTTGAAGGGGACCTGGTATTCATTCCGGAAGAATTACTCAATAAAGCACTGAGCACCATTCCAGAATCATTTGAAATCGTTGGACCAGAAAGCAAACTGGAAATCGGGATTGGCAAGGGTTTGGTGGTTGCACCGACCAACGGCTGCCCGAATTTGGAAGACTGGGACGGAAACTATCGCCAGACCAACGCAGACGACCTGGAAAACTTCTACAAAATCATTAACACCAGTGATGTTTACGGCATTTCCAGCCAGGTTGCCGCGGATATTCCAGGCTTTGAAAACTGCCCGACCGAATCTGCGCTGGCGCAGATGGCCATGATGGCGAAATACTCCAGAAAGCCCATGTACAATATCTTAGGGATCACCCCTCACAACTACAAACGCGGCAATGCCCGAGAAGGCGCCCGTGAATGTGTTCAGCTGATCAAGAAATACATGGATAACTTCGATGATTATGTCTGCTACTCCGGTATGTGCGTGCTGCCGCCGTTGACAGTAGGGACAGATGCGCTGGAACATTACTTCGCTTTCGCCGAAGAAAAACAGCCGATCACCATTACCACCTGCTCCATGACCAATATGACCGCGCCACCGTCACTGATGGGCTCCATCGTTGCCGACTTCGCCAACATGCTGGCCGTTGCGGTCATGATCCAGCTGATCGAACCGGGTTTACCGGTGATCTTAAGCCCGTTCTCATCCGTTTCCGATATGCGTGAAGTCCGTCTGATGACCGGCGCACCGGAATTCCTGATGATCATGTCCGGCCACATCGCCATGGGCGATTTCTACCGGATTCCGGTACGCTGCTCCGGCGCTCTGGCCGATGGCTTCACCTATGACTACCAGGCCGGCGTTGAAAGTACCCTGGGCGCATTGGCCGTCTCCCTGTCCAATGCCTGTATCCTACCCCATGCTTCCGGCGACTTATCAAATTTTAACCTGTTAAGCTTCCCGAAATTCATGATGGACGAAGAAATGCTGCGCTACATGAAGCGTCTCCACGATGGTGTTGCCATTTCCGAAAAGAAAGCCAATGTTGAGCTGATCAAGAAGGTTGGGCCACGCGGCGTTTACCTGAAGGGCAGAACACCAAAGGACTACCGCGAAGAAACCTACCTCACCAGCCCAGTTTTCAACAGAGGCACCTGCAACGAAGAAGGCCGCGCAGCAACACCACCGATCCAGGAACGCGCTTACAAGGTATACAAAGAAAGAATCGAAAGCTTCGAATTACCGGATATGACCCAGGCTCAGAAGGACCTGCTGAACGAACACCTTCCGGAAAAATTCAAGATCAAATAA
>Choline_scaffold_8147_0003
TGCGAGGAGGCCATTGATATTTTCAGGAATTATGGCGCGAAGGTCGAGAATGATATTGTCTACATCGACAAAAAAATGGTCGATGAAGCCCTTGCGTCAGTACCGCGTACCTTTGACTGGTATGGGCGTGACGGTGATAAGATCACTGTGGGTGATGGAAAAACAAAAAATGTTCCAGCCTATGGGCCCATTTATGTCTTAAAGGAAGGCAGATATGAAAAGGCAAGCCATGAGCATCTGGTAAATTTTCACAAACTCCATGAAACCAGTAAAATAATGGATGTGTCAAATCCAAATGTCATTGACGTATCTTACATTCCGCCAGATATCAGGGAAAAATACCGTCTTGGAGTAGCTCTTGAGTACTGTACCAAACCGATGATGGGACTGGTTGAGGGAAAAGAGGTAGCAGAAGAAAGTCTTGAAATGATGCGCCGTTTTTATGGTGTGGAACACCTGAGTGATAAGATCATCGCTGCCGGTTTAATTGACACAATGGGACCGATGCGTCTCTCAACTTCGATGGCGGAGGCTCTGATCACCTACTCGCGCAGCGGGCAGGCGCTGATTATCTGCAGCGGACAGACCCTCGGTATTACTGCACCGCAGTCGATGGCGGGCACCTTCATCTTAGGTAATGCCATGATCCTGGCATCCATTGTGCTGTCACAGATTGTGCGGCCGGGGACACCGGTAGTCTATTGCGGAAAGTTTGATTCCGCCGACATGCGTCTGTCCTCCGGGGCGGCCTACGGAGGTATTGAAAGCCTTTGGAGCGCGGCGACCTCGGCTCGGATGGCCCGTTATTATCATGTACCTTTACACACCGGCGCAGGCAATACAGACTCCAAACTCATGGACTACCAGGCCGGTGCAGAGACCTTTATGAACCTGTTTTCAGCCTACGCACTGGATACGGATTGCCTTGTGCACGCCTGCGGTACGCTGGACTCCTTTAATTCCATTGGCTATGAAAAATATATCTTAGACGAAGAAAAGATTGAATCACTGGAGCATCTGAAGCAGGGGTACGAGGTTAATGAAAAAACTGTGATGTTTGACTCCATCAAAAAGACCGGCCCCTCCGGACAGCATTTTGAGCGGACACAAAAATCTTACCGTACGGACTTTATCATGCCGAAGCTTTCGATTCGGGATAATCATAACAGCTGGATACAGGCCGGCTGTCCGTCGTCGGAATCGCTGGCGACGGAGGTTTGGAAGAAACGTCTGGATGAGTATGTTAAGCCTGACTTTAACAAGGAGCAGAGAAGTATTCTGGAGGACCTGCTGCCTGAAAAATACCGTTAA
>Choline_scaffold_8424_0001
ATGAAACCATACGAACGATTTATTTCTAAGAAGAATATTCAGACGATTCACGAAGAAAGTGTAAAAATTTTAAGTGAAATCGGAGTTAAATTTGAACATGAAAGGGCTATTGAACTTTTTAAAAAGCATGGCGCAAAGGTTGATGGGGATATTGTTTTTATTGACGAAGCTCTGTTAAACAATTCTTTGGAAAAGGTGCCGGAAAGTTTTGAAGTGAATATAGGCGATGGCAAGACCATCAATCTTGGCGGAGGATCGAAGGTACGCATGCCGGCAATGGGAAATATTTATATTTCAGAAAAAGGTAAAATACGCAAGATGGATAATAAGGACACCATTAATCAATTCAAACTTGCGGATACCAGCCCGGTCGTCAATGTCGGTTATCTAAATTATCTTCCAGATTTAAAAGGATTCACAACAGAGCAAAAAATGTTTTATTTGATTGCTATGTCTCTGAAGTATTGTAACCAGCGCAATATTATGTTAAAGGTGGATACCTTCCACATGCCTGAGAACCGTTCGGTTCGCGAGGTTACTCAGGAAGGCTACCAGCTTGTCAAGCGATTTTATGGCATTGATGGGTACGTAGCCCTTGGCGATATTAACCCGATTTCGCCATTAACATATGACCATGATCCCATTGAAAAGCTATTAGGTATCTGTGCAGAAAACCAGCCAATCTGGATTTGTCCATGCGCTATGCCGATGATGACTGCACCGGCATCGGTTGCTTCAATGGTTGCTCAGACAAATGCCGAGATTCTAGCAGGATTGACGCTTATACAGCTCATTAATCCTGGAACGCCAGTTTTATATGGAAATACTTCAGGCTCGACAAACCTTCGTACCATTCAGCTAAGTATTGGTGCGCCAGAGACCGCGCTTGTCAGCTATGCCACAGCAGGGCTTGCTGAATATTATAACCTGCCATTCAGAACTGGTGGCGGTTTGAGTGACGCTAAGGATATGGATATGCAGGCCGGCTTAGAATCAATGCTGATGATTCAGACAACAGAAGAGTGCAATCCTGATTTGGTCATGCACAGCTGTGGTACGATTGGATCATTCAATGTCATTAGCTTTGAAAAATTTTTGGTAGATGAGGAAATTTGGGATTATGTCAGGCGCCTAATAAAAGGCGTGGATACCAATGAAAAGAAACTTTGTTTCAAAGATCTTCAAAAAGCCGGGCCGCGTGGAACCTTTGTAACTGGAAGAACACCGAAAATGTATCGGGAAGAGTTTGTTTTACCTAAATATCTGAATAAGGACGACCCCAATCAATGGCAGGCACAGGGAGGGACACCGCTGCGTGATACTCTTGAAGAAGCTGTTAGAAGCCGTATTGACAGCTATAGTCCGCCGGAGATGACCAAAGAACAAAATGAGCTTTTAATGCCATATCTGCCAGAAGCTTATAAGGAAAGAATTTAA
>Choline_scaffold_8424_0002
ATGTGCGCTGAAAAAAATTACTTTGAAAAAAATGGGAACCTTCATGAAGAGTCAAAAGCTCTTTTGAAGAAAAACGGTCTGCCATTAGAAGATACAAAATTGGCAGACTGGTTTAGAAAAAGAGGGTTTACAGTAGAGGAAGGAAGAATAAAGTTTAAGGATTACGAAATTGAGCATGCTCTCAAATTATGCCCGTCGGTGATCCAGCTGAAAACAGATGCCTCTGACTTAGCCATTGGAGGATTAAAAAAATATTATGGATTTACAGGTACACCAAAATTATTTTTAAACAACAACGCACATACTTTTCATAAAGAAGATGGTATTGATATTTTTAAGCTGGTCGATACCAGCCGTATCATTGATTTTTTAGCGTGTTATCCTTGGTTTTCAAGTCATTGGGACCAAGTCGAACAAATAGCTTTTTTACTTAAATACAGCAATAACCCCTTGGTTGTTTTTCCAGGAAGATGTGATAATAAAACGGGTTTGTATGAATCACTCAAATTCATTGGGGACTATTTTGAACAAAGAAATGAGTACCAGCTGGCTGTTCCATTGGAGGTCTATGACGACAGAGCTGTTACGTGGAGACAGATGGAGTGTTTGGACTGTATAACCGGGTTTCACCAGGCAGTTTTATTGAGAATTCACAGCACTGTAAAAAAGAATGAGTTGATAACAGAAGAAGCGCTTTGTGCCCGGATTAATACTGTAGCTCTGGGTTACTGCTGTATTATTCAAAGGCTTTTTGCAGGACATGCTGTGATCTTTACATTATCTAACCAGATATCCTGCAGTCATAGTAGTAAAGGAATTGTAAACATTGCGAGTAAAAATATTTTAAGGATGGCAGCGCAGGTGTGGAGGTATTACCAAGTGCCGTTTATGATGAATAATCTTCCTTTTAGGGCACAGAAGATGGATGCTGTTGCTGGTATTGAAGCCATGACGCATTACCGGGAGATGTTTGACGATCTTCAAAGCGATATGATGGGATTCTCATTGGGCAGTCTTGATCATGAGAAAATATTTAGTCTTGAAAAGTATCTGATAGATGAAGAAATTATTGAAATGTTGGCGCGATTGTACCGTGGAATAGATTGCTCAGAGGAAACAAGCTGTTATGATGCTATAAAGAATGCCGGCCCCAGAGGAAGCTACTTTAACACCCGTATGCTTAAAGTTATTAAAAAAGAATTTTATGACAGCCGTTATCTAAATAAAGAATCACTTGGAAATTGGCGTTCCGAGACTGAACAGGATTTGATCGGTTATGTGGGGAAAGCTGTTCAAAAAAGATTGAATACTTATGTCCCACCAGAGGTTACGAGAGAAAAAAGAATACTTTTGGACAAATACCTGAGAGATGAGGACAATTGTATGACTCCTGTCTCTTATACACATCTGACGCTGCCGACGAATAGAGAGGTGTAG
>Choline_scaffold_8_0098
ATGAGACTGGAGATTGGAAATTTCTATGTACAGGATATCGCATTCGGAGAGACCCTGGCATATTGCGACGGAGTCCTGTCAATTAATAAGCAGGAGGCTTTGGACTATATCAAAGAAGATGACAGGATCACCGAGGCTGACCTTTACATAGCAAAGCCAGGAGACAAGATCCGCATGTGCCCGGTAAAAGAAGCAATCGAGCCACGCATAAGACCGGATGGGAGGAGCGTGTTTCCTGGGTATACAGGAGAACTTAAGCCTGCCGGGGATGGCGTGACATATGCACTTAAGAACGCAAGCGTCCTGGTTGTGGGTAAGCATTGGGGAGGCTTCCAGGATGGCGTGATCGACATGAGCGGAGAGGGACAGAAGTACACCCTGTTCGGAGAACTGAATAATATCGTACTGGTAGCGGATACGAATGAGACGTTTGAGCATAGAGAGCAACAGAAGAAGAACGACGCCTTAAGACGGGCCGGACACAGGCTGGCGGAGTATATTGCCTCCTGCGTCAAAGAACTGGAGCCAGATGAAATGGAAGTGTTTGAACTGGAGCCTATGATCAAGAGGGACGCGGAAACGGAGAAACTTCCTTCCGTCGTGTACGTGATGCAGCCCCAGTCCCAAATGGAAGAGATGGGATATAACGACCTGGCTTACGGGTGGGATATGAATCATGTTGTCCCTACGGTTATGCACCCCAACGAGATTCTGGATGGCGCAATGGTTTCCGGAAGTTTCATGCCAGTATCTTCCAAATGGTCGACCTATGATTTCCAAAATTGTCCGAATATCAAGGCGCTGTACAGAGAACATGGGAAAACCATCAACTTCCTGGGTGTCATTATGTCCAATCTGAATGTAGCGCTGGAGCAGAAGGAGCGCTCTGCCCTGTTCGTGGCCCAGATCGCGAAGAGCCTGGGAGCGGACGGCGCCGTAGTAGCAGAAGAAGGCTATGGCAATCCGGACGCAGACTTTATCGGCTGCTATGTGGCGTTGGAAGACGCAGGAATCAAGACGGTGGGTATCACCAATGAATGTACCGGACGTGACGGACAGTCCCAGCCACTGGTGACATTAGATGAGAAATGCGACGCGATCGTCTCCTGCGGCAATGTATCAGAACTGATTGAACTGCCTCCGATGGAGACGGTGCTGGGCGAACTGGAAGCCCTGGGAAGAGACGGCTTATCTGGCGGATGGGCCAATGACGAGATATTAGGGCCATCGGTGAGGCCGGACGGCTCGATTATTATGGAAAATAACTCGATGTTCTGCGGAGACCGGGTGTGCGGCTGGTCGCCAAAGACGATGAAAGAATTCTAG
>Choline_scaffold_904_0017
ATGCGACCGGAATTACGATATTTAAGCAATAAGGATCTGGAATACGTTCATAATCTGGCTCTGGAGCTTCTGGAGGACATGGGCATCGAGCTTTGCGCCGAGGAAGCCAGAGATTATTTCAGGCAGGCAGGCGCCACCGTTGAGGGTGAGATTGTCAAAATCCCAAGAAAGATTATTGAGGACGCCCTGAAAACAGTGCCCAAGCGGGACGCTTTTACCCTTTATGGCAGAGACCCGAAGAACGACGTCAAGGTTAATGAAGCACTGCCCTCACTGGCAGCCATGACCATGGCTACCTCGGTCATTGACCCCCACACCAGGGAAAAGCGCCCGGCAACTGACCAGGATTTGACCGACCTGACAAAGCTCCTCGAGATCATGGACAATGTGAGCATTGCCAGCGGCCTGATCACACCTCAGGACGTACCATTGGAGAGCTCAGACTGGTATACCTGGGCGGGTACCATTAAAAATACCACCAAGCACATTACCGGCGGGGCTGTCGGCAAGGAGGGCGTGCGCGACGCTGTGGAAATGGCGCAGCTGGCTCTGGGCGGCGACATCGCCTTTGAGGACCGCCCGTTTATTTCTTTCTGGGTGCTGACCTCGCCGCCGATGAAGCTGGATGAAAATCCTCTGAATGTTCTTATGGAGGCCAGCCGCCTGAACGCGCCGTCGGTCATCAGCTCTGGCGGTATCCTGGGGATTTCCTCGCCCATTACCATCGAGAGCGCCATCATCCACACCCACGCGGAAACCCTGGCAGGCATCGCCCTGACCCAGCTGGTGCGTCCGGGCGTATCGGTGCTCTACTCCAGCTATGTCCGCAGCATGGATATGCAGACCATGAGCGTGTCCATGTCCTCGCCAGAGACTGCCATCATGAAGAGCATCATGGCCGAGCTGGGCCGCTATCTGGACCTGCCGACCAAAATGCCCACCAACCTGCGTGACGCCAAGCTCCTCGACGCCCAGGCAGGCTTTGAAACTGGTATGGTGGGAACCGTCGGCGCTCTCACCACTGATTTTCTGGTGTCCATGCAGCTGGATATCGATCTGGTGGTCGACTACGCAGACCTGCCCTACTCCAATGAATGCATGTCTCAGCTCAGACGCCTGGTGCGCGGCCTGGATTTCAGCGACAAGCGCATCGCTCTGGACAATATCCGCAAAACCGGACACGGCGGCAGCTACTTGAACGCCAAGCACACTGCCAAAAATTTCAGAAAAGAGCTGTGGATCGGCGACCTGACTGAACGCGGCAACTGGAAATCCTGGCAGAAGGATGGCGGAAAAGACATGCTTGAAAAATGTGCCGAGCGGGCGGTTGAGCTCCTGGAACAGGTGAAAGACGTCACGCTGCTGGACGCAGCCGTATGTGACAAAATCGACGCCATTGCAGACAGCGCGTTTGAAAAAGCGAAAGCCATCAAACGATGA
>Choline_scaffold_997_0001
GTTTCTACCAGAGATGTTGAATTATTACACGAATACTCATTAAGAGTTTTGAAGGAAGTAGGGGTTTCCTTCGATTGTGAAGAAGCGCTGGAAATATTTAAAAAGCACGGCGCTACCGTTGAAGGCAGTATTGTAAAAATTGATGAAGACCTGTTAAATCAGGCGCTGGAAACTGCACCCAAGACATTCACCATAACCACATCTGCCGGTGAAACAAAAATCGGCGAACGCTATAAGCCAAAAACAGTTGGCTGCTACGGACCACCGAAATTCTTATTTGAAGATGACGAATACCGCGTTGCAAAAAAAGACGACATGGTTAAATTCCTGAAATTAATGGATACCAGCGATGTCACTGACTTTGTCAACAACTCCGCTTACGATACACCGGATCTGGATAAGACCAAAGAAGATTTCTATCTGCCTCAGGTCGCCATGTGCCTGAAGTATTCGCAGAAACCGACCTACGGCAATGTTGCCAACAGCATGAACGTCCGGGGCAAAAGCTTAAAACAGGAAGCGAAGGACATCGCAAAGCTTTATAAAGAATTCTATGACATCTGGGACCGCCCGGTGCTCTTAACCAATACCTGCGCCCTGTCACCACTCGGCTACTCCTATGAAGTTCTTGACAATATCATGGGTCTTGTTGAAGAAGGACAGCCGGTTACCATCATTACCTGCTCCATGACCAACCTGACCGCTCCTGCGGCTCTGCTTGGTTCTGTCATCCAGAATAACGCCACCATCCTTGCCGGTATCGTTTTAACTCAGCTCATCAACCCTGGCAACCCTGTGATCTACGGAACCGTTTCTACCGCTACCGATATGCGCAACGTGGCTTGCTCCATCGGCGCACCGGAAGCCCAGCTGATCCAGATGGCTTCTCTGGCCCTTGGCCGTTACTACCAGCTGCCAGTAAGAACCGGTATCGCCGGCACAGACTCTTTAAAACCAGACTATCAGGCCGGTGTTGAAAGCTTCATGATCTTAATGACTACCTATCTTGGAAAATCTGACTTTGTCCTGAACCACGCTGGTATTCTCCAGGCCTACGCACTGGGCAGCTATGAAAAATTTGTTCTTGACGAAGAAGTCAACCGTATTTTACTGCGTCTCAACAGAGGCATCGACATCTCCGATGTCAAGGCTGAAAAAGTATTTGACGCCATCAAGAAAGCCGGTCCTCTGGGCAATTACCTGTCCGGAAGAACACCAAAGGAATACCGTCAGGAACATTGGCTGACCAAACTCTTTAACCGCCAGGCCGGCAACCCGCAGCCAATCTTCGATGAAATCGGCGATCTCCGCGAACGTGCCAGCAAAGAAGTTGAAGAACGTGTCGCAGGCTATACATTACCTGACTTAACCAAGACTCAGAAGGATATTTTAAACCGTTATCTGCCTGAAGACGAAAAGTTTTAA
>Choline_scaffold_997_0002
ATGAAACTACGCTATTCATTTTCTGAAAAAGAAGAGTGCCAGCAAATTCATGAATATTCTCTGGATATTTTGGAAAACACAGGTATTGTTGTTCATTCTGAAAAAGCAAGAAACACCTTTAAAAAAAACGGCGCAAAGGTGGAAGGCAAAAAGGTCTTTCTCCCGCCCAAAATCGTAGAAGACCATCTTGTCCATGTGCCCCCCTCCTTTACCTTTAACACTCCCGGACACCGAGTAACCGTGGGTGACGGCACCACCTGTACCATGCCGCCCTACGGCGCCACCTACGCAAAGAAAAACAATGTCAGCCATCTGGCAGGGCGTGAAGACTTTATCAATTTTACAAAGCTCAACCAGGTGAGCAGCCAAATGAGCATGGCCTGCCCCTATGTCCTTGAGCCCATGGATGTTCCCATTGATTTCAGAGAAAAGTATAAAATGGCCATGTGCCTGAAATACTCCGACAAGCCCACATTTTCCATGACCCAGGACGGCCCGTTGGCACGGGAGAGCATTCGTTTTGCAAGAGAATACTGGGACTCCCAGGACAGCAATATACTCATCGGAAATATCAATATCTCCGCGCCGCTGATCATGGGAGAGGGTACTGCCGACGTTATTCTGGTACACGGCGAGGAAAGCCAGCCTCTGATGGTAGCCTGCGGCAGCGGACTGAGCGGGCTGACCGCACCGCCTTTGCCAGCAGCCAACTTCCTCATCAGCAACGCTGCGGTGCTGGCCGGCATTATTCTGGCCCAGATGGTACGGCCAGGCCTTCCCATTGTTTATGGCTTCCCGCTTTTTGGCGTGAACCCTTTAAGCGCAGACGCCTCCCCCGGCGAGCCGACCACCGCGCTCTTTACCATGGCCGCGGCGGAAATGGGGCGGTTTTATAAGATTCCCGTCCGGTCCGGCGGCGTTTTTACAGACTCCACATACCTGGATTACCAAAACGGTGCTGAGAGTTTCATGAATCTTTTTTCCTGCCTGTTTTCTGGTGTCGACTGCATGATGCACGCCTTTGGCATGGAGGATTCCCTGAACACTGTCAATTACAATAAATACATCCTGGACGAAGCCCTCTACAGCACCATCAAGCATTACCTGAACGGCTTTGAGGTGAACGCAGTTACGCTGATGCTCGACGCCATCAAAAAAAATGGCTGTACTGATAACTATATCAACATGAGTAATCTCCGGCTCATCCGAAAGCATTACGCGCCCTATCCCTTTAAAAACACCAACGGGGAACAGGACATCCTGGAAGAAACAAGCGCCATCATCGACGAGCGGCTTGAAAATTATGTAGCGCCGTCACTGACCCACGCGCAGCAAAAACGCATTGAAGGCTATCTGCCCAAAGCATTCATCGATTAA
>GB_scaffold_10053_0002
ATGCAGAGATATCAATTATTAACACAGAATGAAATCGAACAGATTCATGAGAACTCTCTCAGAATAATGGAAAATGTAGGTATCATTTTTACCTATGAACCTGCAAAAGAAATCCTGAAAAAAGCAGGTGCGAAGGTTGACGGCGATCTGATTCGTTTCCCCAAAGAGATGGTGGAGAGAGAGCTGAAGAACGTACCTTCTTCATTTACAATGTATGCTAGAAACCCTAAAAAGAATGTTGAAATTACATGCGAAAAGACTGCGTATGTGGGACCTTACGGATCACCGTTTGTTACGGATATGGACAAAGGACGCCGCAGCGGTACCCTGGATGATTTTATTAACATAGTAAAAATCTGTGATAAATTGGATAATATTGATATTCAGAGCCATATCTCCTGTGAACCCAATGATGTTGATGTAAAGATCCGCGCTCAGGTGATGGTGTACAATACCTTAAAATACAGCGATAAACCGCTGATGGGCAGCGTATACGGATATGAGAAGTCAAAACAGTGTATTGAGATGGCCTCTATGCTGTTCGGCGGCATGGATGCAATTAAAGACAAACCGGTAATGGCATCCATCCCCTGTACCCTGACGCCTCTGAGTTACGACAACAATATGGCAGGCGCTATCATTGCCTATGCAGAAGCAGGACAGCCGCAGCTTGTTAACTCCCTGTCTATGGCAGGAATGACGACACCGGCTACACTTGCAGGTCTGGTATCGCTTCAGAATGCAGAAGTTCTGGCTGGTATTGTATTGGCCCAGTGCGTGAATCCGGGAACACCCATTGTATATTCTGCTTCAGGTTCCAATGCGGATATGGCTACGGGCTCTCTGGCTATCGGATCACCGGAGGATGCGGTAGTATCTCTGGTTAACGGACAGCTGTGTAAGTATTATCAGATTCCATGCCGTATCAGCGGTGCGCTTTCTGATTCTAAGATGATGGATTCTCAGGCGGCCTATGAGTCAGCCATAACCTTGATGATGGCTCAGATGGCAGGCGGAAACTTTATCCTCCATGCAGCCGGAATTATTGATACCTACAGTACTACATCTTTCGAAAAACTCATTGTTGACGACGAGATCATTGGCTACCTCAAGAGAATCAATCAGGGTGTTACTGTAAATGAAGAAACCCTCGCTTATGATGTTATTGAAGAAGTAGGCCCAAGGGGCATCTTCCTCACCCACGATCATACACTGGATAACTTCAGAGATGAGTTCTACAGACCAAGACTCAGCAACCGGCAGACTTACGACCAGTGGCACAGAGAAGGCTGCACGCCGATTGAAAAGGTTGCCAATGCCAAATGGAAACAGATTGTTGCCGATTACGGCGAGCCTACTTTACCGGCTGATGTTGACGCAGATCTCAGAAAATATATTGAGGCACTCTAA
>GB_scaffold_1038_0011
ATGAAATTAGATATCGCAAATTTTCATGTCGTGGATATTCAATTCGGTGAAAAGACAGCATATGCCGATGGAATCTTGACGATCAATAAAAAAGAAGCGTTAGATGTCGTTTTTGAAGACGAACACATCACAAAAGCAGAACTACACATCGTTAAACCAGGGGATGAAGTTCGATTGGTCCCGGTAAAAGAAGCGATTGAGCCTCGTTATCGTGTTGGAGGCGGACCCGTTTTTCCTGGCGTTACTGGGAAATTGATGCAAACTGGTGACGGGGTGACTCATGCGTTAAAGGACATGAGTGTCTTAGTTGTCGGACAACACTGGGGAGGGTTCCAAGATGGACTGATTGACATGAGTGGAGAAGGGGCGAAATATACCTATTATTCTCAACTTAAAAATGTTGTATTAGTGGCTGACACGGATGAAGAATTCGAATGGCATGAACAGCAAAAGAAAAATCATGCACTACGCTGGGCAGGCATGCGTTTAGCTGAGTATATCGGAGCAGTCACCAAAGGCTTAAAATCAGATGAGGTGGAAACCTATGAACTAGAACCGATTACCAAACGCAGTGAAGCGGTCAACAAATTACCAAGTGTGGTCTTTGTCTTACAACCGCAATCACAAATGGAAGACTCAGGCTATAATGACTTAAATTACGGTTGGGACTGCAATTTGATGCTTCCGACTTTTATGCATCCGAATGAAGTGCTGGATGGTGCGATGATTTCGGGCTCCTTTATGCCGTGTTCATCAAAATGGTCGACCTATGATTTCCAAAACTTCCCAATGATAAAACGGTTATATGAAGAACATGGAAAAACAATTAATTTCCTAGGAATCATTATGTCAAATCTAAACGTCGCCTTGGAGCAAAAAGAACGTGCGGCCCTATTTGTTGCGCAAATGGCAAAAAGCTTAGGTGCTGATAGTGCTGTGGTAGCAGAAGAAGGGTATGGTAATCCGGATGCTGACTTTACCGCTTGTTATGTAGCTTTAGAGGATGTAGGGATTAAAACGGTTGGTTTGACTAATGAATGCACAGGGCGCGATGGCGCCAGCCAGCCACTTGTATCAATGGACGAAAAATGTGATGCGATCGTTTCAGCAGGAAACGTGTCAACGTTGATTGAACTTCCACCAATGAAGACTGTATTAGGAGAATTAGAAGCGTTAGCTAGAGATGGCCTTTCTGGCGGCTGGTCAAATGATGAAATTTTGGGTGCTTCGGTAAAACCAGATGGGTCGATTATTATGGAGAACAACGCAATGTTCTGCGGAGATCAGGTGGTTGGCTGGTCAACGAAGACTATGGTTGAATTCTAA
>GB_scaffold_1143_0011
ATGGCAAACTACAATTTAACACCGCGCGTAAAAGTGCTGGCTGAACGTTTACTGGCTCACCCCAGTACCCTGTGCGTTGAACATGCCGGGATCCTGAGTGGGCTGGATGGTGATATCGCGGGCATTCCCGCCGCAGTAAAACCCGCTCGCCGTTTCTATGAACTGATGCGCCAGCTACCGCTCGCTGTTAGCCCCGATGAACTGATTGTTGGCAATCAGACTCATCGTCCGCATGGTGCGATTTTCCACGACGAAAGTACGGCCCACCGCCCGTCTGTTTTTCAGTTTCTTAATCTAAATAGCGACCTTGATGCCCCGGATTATAAACTGGTGATCGAAAAAGGCGTGCTGGCAATCAAACAGCAATTGGAAGAGAAAACCCGCTCACTGGGCAGCGCCGTTAGCCGCAGTGGTATGGATGAAGTCAACGCTTGCCGCGCCGCGATTTATGCCTGTGATGCCCTGATGCAGTTAGCGCAAAATCTGGCCACCAGCGCCGAAAAACTGGCTGCAACTGAGACAAATGCGTATCGCAAAGCTGAGTTATCTGAAAGTGCCGCCATTTTGCACCATATCCCAGCGCGTCCTGCTCGTAGTTTTAAAGAGGCTTGCCAGGCATTTTATCTGTTCCAGTTAGCACTCCAGTTAGATAATGGTAGCTATGCTGTTAACCCGGAAGGCGCAGATAAAGCGCTGCTGGCGTATTATCAGCATGATATTGCCAACGGTCTGCTGACCGAGGCGCAGGCTTACGAAATTGTCGAATGTTTGTGGTTTAAACTGGCAGAACTGAGTGAAGTCCGCGCAGCTTGTACTATCGATGGCTACCCGATGTTCGATGCTCTGTTGCACGGTGCAAGCCTTGAGAACGCAGTGATTAACCCTCTTTCAGAGATGTTCCTCAATGCACAACGTAACCTGAGCGCGCTAAATCTGCCCATACGTCTGTTCCATGGCGCCCACAAAACCGTTACCACACTATGTGCCGCCTGTAACGAAACGCCAGTGCTGGAAGGCCTGACACCACGTATCCAACGTCTGCGTAACCACTACCTGACTGTCCGCCCGAGTGTTTCTATTTACCGTGCACTGGCTTTTACCGAAGTAGTGAAAGCGAATCCAGGAATGCCAACCATCCTGCTGCGTGCTAAAGCGTTCCGTCACGCCTGTGAAACTGCGCCGATTTTGATTCAGGACGATGAGCTGATCGTCGGTCATCCTTGCGGTAAACCGCGTGCTGGCGCATTTTCACCTGATATTGCCTGGCGCTGGGTGCGTGACGAACTCGATACCATGAGTACTCGCCCGCAGGATCCGTTTGAAATCAGCGAAGAAGATAAAAAAACCATTCGCGAAGAGATTGTACCGTTCTGGGAGGGGCGCTCGCTGGATGAAATTTGTGAAGCACAATACCGCGAAGCTGGCGTTTGGTCGTTCAGTGGCGAAACATTCGTCAGCGACCTCTCCTATCATCAGGTTAACGGTGGGGGTGATACCTGTCCGGGCTACGATGTGCTGCTGTTTACCAAAGGGATGAATGGCATCAAAGCCGATGCCGAGGCGCATCTTGCCGAACTGAGCATGGAAAACCCGGAAGATATCGATCGCATTTACTACTACAAAGCAGCGATCGACACCTGTGAAGGGGTGATCAACTATGCGCATCGTATTGCCGCCCGTGCCCGTGAACTGGCTGCCGTTGAACAGAACGCCCAGCGTCGAGCAGAGCTACTGACTATCGCAGAAGTTAACCAGAACGTTCCGGCGAATCCGCCGAAAACCTTGCAGGAAGCGCTGCAAAGCATCTGGACGGTAGAGTCACTGTTTGAGATTGAAGAGAACCAGACAGGCCTGTCACTTGGGCGTGTTGACCAGTACTGCTACCCGATGTTTGAAGCAGATATCCGTGAAGGTCGCCTGACTCATGAAGGTGCACTGGAGCTGATGCAGGCATTTATCATCAAATGTGCCGAGCTGATGTGGATGTCCAGCGAACTGGGAGCGAAATATTTTGCGGGTTATCAGCCATTTATCAACCTGACTGTCGGTGGTCAAAAACGTAGCGGTGGCGATGCCTGCAACGATCTCACCTATCTGATTATGGATGCAGTCCGTTTTGTGAAAGTGTATCAGCCATCACTGGCTTGCCGTATCCATAACCAGTCGCCGCAAAAATATATGGAAAAAATTGTCGATGTGGTGAAAGCGGGGATGGGCTTCCCAGCCTGTCACTTCGATGACTCCCATATCAAAATGATGCTGCGCAAAGGCTTTGACTTTGAAGATGCCCGTGATTACTGCCTGATGGGCTGCGTGGAACCACAAAAATCAGGTCGTATTTACCAGTGGACTTCCACCGGCTACACCCAATGGCCAATTGCCATCGAGTTTGTCCTCAACCGTGGTCGTATGGTGCTGTTTGATAGCTATCAGGGGCTGGACACGGGCGATCTGAAAGATCTGCGCACATTCGAAGATTTTGATGCCGCGGTGAAAAAACAAGTTGCTCATATCATACGCTTGTCCGCCATCGGTACGGTCATCAGCCAGCGTGTGCACCGGGACGTGGCACCAAAACCGCTGATGTCGCTACTGGTTGAAGGCTGCATGGAAAAAGGCAAAGACGTCTCTGCCGGTGGCGCAATGGTAAACCACGGACCTGGGCTGATTTTCTCTGGTCTGGCTACCTACGTCGATTCAATGGCGGCCATCCGCAAACTGGTTTACGAAGATAAGAAATATACCCTTGAACAGATACGGGACGCTCTGCTGGCAAACTTTGAAGGTTATGAAGGCTTGCGTCGCGACTGTCTGAACGCACCGAAATACGGCAACGACGATAACTACGTTGACCAGTACGCTCTGGATATCACCGAGTGGACTGAACGTGAATGCCGCAAGTACAAGATGCTCTACTCCACCCTCAGCCACGGTACGTTGTCGATCTCCAACAATACGCCGATTGGTGAGCTGACCAATGCCACACCAAATGGTCGTCTGGCGTGGATGCCGCTTTCTGACGGGATCAGCCCGACTCAAGGGGCGGATAAGCATGGCCCAACGGCGATTATCAAGTCTGTGAGCAAAATGAACGTTGAAACCATGAATATCGGCATGGTGCATAACTTCAAATTCCTCAAAGGGTTACTTGATACACCTGAAGGACGCCACGGCCTGATAACTCTACTGCGTACAGCATCAATTCTCGGCAACGGTCAGATGCAGTTCAGCTACGTCGATAACGAAGTACTGAAAAAAGCACAACAGGAACCGGAAAAATACCGTGATTTGATCGTCCGTGTAGCCGGTTACAGCGCCTACTTCGTGGAATTGTGCAAGGAAGTTCAGGACGAAATCATCAGCCGTACGGTGATTGAGAAGTTCTGA
>GB_scaffold_119_0025
ATGTCCTATTTCAATAGAGAATTCAAAGTATTGAGCCGTGAACAACTGGAACGGGTCCATGCTCTGACGCTGGACATCCTGCGGGTCAAGGGCGTGTTGTTCCATTCGGAAGTTGCCCGTGACATCCTCGCGGCACACGGTGCGAAAGTGGACGGAGCGTGTGTCACATTCCCGGCCTCCCTTGTGGAGCGTTGCCTTTCGCAATGCCCGGCCGGTTTTGTGTGGCGTGCCCGTGATCCACAAAAAAGCATTTATACGGGAGAAGGGCAGACGGATGTATTCGTCATGCAGGATCATGGCCCGGTCTATGTGCAGGAGCGCCACGGTGAACGCCGTCATGGGACCATGCAGGATGTAATCAATTTTTATAAGCTCGGGCAGACCAGCCGGGTCAATGCCATCGTCGGTCAATGTACCGTCGACCCCCATGAGGTGGATGGACCCAACAAGCATCTGCTCGTCACCCATCAGCTTCTCAGGCATACCGACAAGCCGATCATGTCGTGGCCGGTAGCGACCATTGGAGAGAACGAAAAGGTCTTCAAGATGATCGAAATGGTCATGGGTGAGGGCTACCTCGCTTCCCACTATTTCGTTACGGCTTCCGTGTGCGCCCTTTCGCCGCTTCAGTACGCACAGGAGTCAGCCGACACCATCATAGCCTACGCCCGTGCCAACCAGCCTGTTACCGTGCTCACCGCTCCGATGACAGGAGTGAGCACGCCCATCAGTGACATTGGCGCTCTTGTCGCCCAGAATGCCGAACTCCTTGCGGGCATTGTCCTTGCGCAACTTGTGCAGCCCGGTGTTCCCGTTATCTACGGGACTGCCACATATGCCGCCGACATGCGCTCCGGGGCATTCATCACCGGTTCCCCCCTTTCCAACCTTATTGATCGCGCCGCGCTGCAGCTTGCCCAGTCGCTTTACCATATGCCCACCCGTACCCTCGCGGGCAATACCGACGCCAAGGTGCCGGATATCCAAGCCGGATATGAGACAATGCAGAACTATATCCAGCTGCTCATGGGTGGCACCCATATGATTAATGAATGCCTTGGCATTCTTGATGGCATGATGACGGTATCTTATGAGAAATACATTATTGACGAGGAAATGCTGCGTCGTGTTGGCTGTATGATGCGGGGACTTGACACCAGTGAGGCTTCTTTTGACATGGGTGTGCTCCTCGAAACGCCGCATATGGAGCCTTTCCTGATGCACGAATCGACCCTCGCCGCCTGTTCCGGGCAATGGCAGCCTGATGTGGCTTGCTGGAGCAACTACGATACATGGTTTGCGGAAGGTTGCCCTTCCATTCTGGATAGGGCTGCGGAAAAATGCCGCGAGCGCCTGGAGTCCGCCCCTGACGATCTCCTGACCCCAAAGCTCAATCAGGAGCTTTCCGCATTTGCGGAGGCAACTGTTTAA
>GB_scaffold_11_0110
ATGCAAATCGCAAACTATCAACCTGTATTATCAAAAACAGAAATGGAATTAATCCATGAAAAGTCTCTTTACCTGCTGGAAAACAACGGCGAGATCATCGAGAGTGATGAAATCCTGGAAATCTGTAAAAAAGCAGGGTTTCGTGTTGAGGGACAGCGTGTTTACTATCCCCGGCAAAAGGTTGAAGCTGCTTTAGAGCAGGCCCCCAAAGACTTTATGCTTCGCGGACGGGATGGACGTAAGGCTTTCAGTATCCGGGAGGACGGAACAAAGCTCGCTCCGGCTCTTGGGCCTATGAATGTCCTGGAGGACGGTCATTACCGGCCAACGACCATGAAGGACATGGTGGATTTCACAGTACTGCATGAAACCAGCAGCTTAATGCGAACAGTAGGGGCAAATATGCTGAGACCCCGTGATCTGCCGCTGTCACCCCTCGACAACGCGATGACCCGGCTGGCAATCACCCTTGCTTATTCTACCAAACCGCTTCAAACTTTTTGTGAAGGCGGCGAAATTTCTGACAAAAGCTTTGAAATGATCAAGCAATTTTACGGCGGCGTCCGTGACGAGGATGTCTACGCCATGATCTGTATCAGCACTGCGTCACCTTTTCGTTTGACCCAGGATACCTGCGAAACCTTACTGTCGTTTTGCAGATGCAACCAGCTTCTATGGGCCCAGGGCTCAGGAATGCCCGGTTTAACAACACCGCCGACCCTGGCAGGAACCCTGCTCCAGGGCAATGCTGAAAAGCTGGGAATCATCACTCTTTCTCAGACCATCAACCCTGGAAATCCAGTTATGTACAGCCTGATTTCCATGCTTTCCGACCTGCGCTACACCTCCTGTGTTGTAGCCACACCCGAATCTCCCTACCGCATGATGGCCGAAAAGGATATGGCCGACTTCTATGGTCTGCCAAGCCTTGGGACCACTGGCCTGGCAGACGCCAAGGAGCTCGACTACCAGTGCGGCGCAGAAGCCTTTATGATGTTTTATTTTGCCTACCATTCAAGTCCGGATCTGGTTGCCCAATCTCTTGGCGTACTGGATTCCTATAATACCATCAGCTACGAAAAATTCATTATGGACGAAGAAAACGTTCAGTCCATTCTAAAATTACTGTCACCTGTCGCCATTGATGAAAAACGCATGAAAATCGATAAAATTTTAAAAGCAGGCCCCGCCGGAAATTATCTGGCGAGAACGGACAAAGCTTACCGGGAAGATTTCTACCGCTCATCTTTATACTTTAAAGAAAGCTCAGCGGAGTGGATGGCCCAGGGCCGTCCCAGTCTTGAAGCCGAAGCCCGGAAAAAATACCTTGAGCGCATCGCTGAGTATGAGCCCGGCGATTTTGACCGGATACAGCAAAAGATCATTGATCAGTACATTCCCAAGAACCTTCAGCTTAAGAATAAATAG
>GB_scaffold_11_0123
ATGTACGTTAACAGAAGATTTTATGACAAATATGTTTCTACCAGAGATGTTGAATTATTACACGAATACTCATTAAGAGTTTTGAAGGAAGTAGGGGTTTCCTTCGATTGTGAAGAAGCGCTGGAAATATTTAAAAAGCACGGCGCTACCGTTGAAGGCAGTATTGTAAAAATTGATGAAGACCTGTTAAATCAGGCGCTGGAAACTGCACCCAAGACATTCACCATAACCACATCTGCCGGTGAAACAAAAATCGGCGAACGCTATAAGCCAAAAACAGTTGGCTGCTACGGACCACCGAAATTCTTATTTGAAGATGACGAATACCGCGTTGCAAAAAAAGACGACATGGTTAAATTCCTGAAATTAATGGATACCAGCGATGTCACTGACTTTGTCAACAACTCCGCTTACGATACACCGGATCTGGATAAGACCAAAGAAGATTTCTATCTGCCTCAGGTCGCCATGTGCCTGAAGTATTCGCAGAAACCGACCTACGGCAATGTTGCCAACAGCATGAACGTCCGGGGCAAAAGCTTAAAACAGGAAGCGAAGGACATCGCAAAGCTTTATAAAGAATTCTATGACATCTGGGACCGCCCGGTGCTCTTAACCAATACCTGCGCCCTGTCACCACTCGGCTACTCCTATGAAGTTCTTGACAATATCATGGGTCTTGTTGAAGAAGGACAGCCGGTTACCATCATTACCTGCTCCATGACCAACCTGACCGCTCCTGCGGCTCTGCTTGGTTCTGTCATCCAGAATAACGCCACCATCCTTGCCGGTATCGTTTTAACTCAGCTCATCAACCCTGGCAACCCTGTGATCTACGGAACCGTTTCTACCGCTACCGATATGCGCAACGTGGCTTGCTCCATCGGCGCACCGGAAGCCCAGCTGATCCAGATGGCTTCTCTGGCCCTTGGCCGTTACTACCAGCTGCCAGTAAGAACCGGTATCGCCGGCACAGACTCTTTAAAACCAGACTATCAGGCCGGTGTTGAAAGCTTCATGATCTTAATGACTACCTATCTTGGAAAATCTGACTTTGTCCTGAACCACGCTGGTATTCTCCAGGCCTACGCACTGGGCAGCTATGAAAAATTTGTTCTTGACGAAGAAGTCAACCGTATTTTACTGCGTCTCAACAGAGGCATCGACATCTCCGATGTCAAGGCTGAAAAAGTATTTGACGCCATCAAGAAAGCCGGTCCTCTGGGCAATTACCTGTCCGGAAGAACACCAAAGGAATACCGTCAGGAACATTGGCTGACCAAACTCTTTAACCGCCAGGCCGGCAACCCGCAGCCAATCTTCGATGAAATCGGCGATCTCCGCGAACGTGCCAGCAAAGAAGTTGAAGAACGTGTCGCAGGCTATACATTACCTGACTTAACCAAGACTCAGAAGGATATTTTAAACCGTTATCTGCCTGAAGACGAAAAGTTTTAA
>GB_scaffold_11_0124
ATGAAACTACGCTATTCATTTTCTGAAAAAGAAGAGTGCCAGCAAATTCATGAATATTCTCTGGATATTTTGGAAAACACAGGTATTGTTGTTCATTCTGAAAAAGCAAGAAACACCTTTAAAAAAAACGGCGCAAAGGTGGAAGGCAAAAAGGTCTTTCTCCCGCCCAAAATCGTAGAAGACCATCTTGTCCATGTGCCCCCCTCCTTTACCTTTAACACTCCCGGACACCGAGTAACCGTGGGTGACGGCACCACCTGTACCATGCCGCCCTACGGCGCCACCTACGCAAAGAAAAACAATGTCAGCCATCTGGCAGGGCGTGAAGACTTTATCAATTTTACAAAGCTCAACCAGGTGAGCAGCCAAATGAGCATGGCCTGCCCCTATGTCCTTGAGCCCATGGATGTTCCCATTGATTTCAGAGAAAAGTATAAAATGGCCATGTGCCTGAAATACTCCGACAAGCCCACATTTTCCATGACCCAGGACGGCCCGTTGGCACGGGAGAGCATTCGTTTTGCAAGAGAATACTGGGACTCCCAGGACAGCAATATACTCATCGGAAATATCAATATCTCCGCGCCGCTGATCATGGGAGAGGGTACTGCCGACGTTATTCTGGTACACGGCGAGGAAAGCCAGCCTCTGATGGTAGCCTGCGGCAGCGGACTGAGCGGGCTGACCGCACCGCCTTTGCCAGCAGCCAACTTCCTCATCAGCAACGCTGCGGTGCTGGCCGGCATTATTCTGGCCCAGATGGTACGGCCAGGCCTTCCCATTGTTTATGGCTTCCCGCTTTTTGGCGTGAACCCTTTAAGCGCAGACGCCTCCCCCGGCGAGCCGACCACCGCGCTCTTTACCATGGCCGCGGCGGAAATGGGGCGGTTTTATAAGATTCCCGTCCGGTCCGGCGGCGTTTTTACAGACTCCACATACCTGGATTACCAAAACGGTGCTGAGAGTTTCATGAATCTTTTTTCCTGCCTGTTTTCTGGTGTCGACTGCATGATGCACGCCTTTGGCATGGAGGATTCCCTGAACACTGTCAATTACAATAAATACATCCTGGACGAAGCCCTCTACAGCACCATCAAGCATTACCTGAACGGCTTTGAGGTGAACGCAGTTACGCTGATGCTCGACGCCATCAAAAAAAATGGCTGTACTGATAACTATATCAACATGAGTAATCTCCGGCTCATCCGAAAGCATTACGCGCCCTATCCCTTTAAAAACACCAACGGGGAACAGGACATCCTGGAAGAAACAAGCGCCATCATCGACGAGCGGCTTGAAAATTATGTAGCGCCGTCACTGACCCACGCGCAGCAAAAACGCATTGAAGGCTATCTGCCCAAAGCATTCATCGATTAA
>GB_scaffold_11_0148
ATGGAACAACCCTACAATTTTGCGCCAAAGGAAGAGCTGGAGCTCATCCACGCCCATTCCCTGAGGCTTCTGAAGGAAACTGGCGTTGTCTTCTACTGCGATGAAGCCCTGGAAGTTTTTAAAAAGCACGGCGCGCGTGTGGACGGCGAGACGGTTTTTATTGAGGAGCGCATGCTGAACGAGGCGTTAAAAACCATTCCCAAAACCTACGAATGGTACGGCCGCGAGGGCTCCATTACCCTGGGCGGCGGCAAGCCCATCTATGCCTCCAGCTATGGCCCCATGTACGTCTATGAGGATGACGACTACCACTTTCCTACGCCGCTGGATTTCGCCAACTTCGCAAAACTGGACCAGAGCAGCAGGGTGGTGACCATCGGAAATCCCAACAACATGGATATGCCCCAGATCAAGCCCGAGGAACGGAGTAATTACGCCATGGCGGCCACCCTCATGTACCTTGACAAGCCCCTCATGGGCATGGTAGACGGAAAGAAAAGCGCCACAGACTGCCTGAATATGGTCCGCCGTTTCTACGGCATGGACGATTCCGACAAGCGCTGTGTGGTGTCCGGGCTCATCAACGTGGCCTCGCCCTTCCACTATTCACAGGCCATGTGTGAAGGCCTGATGAAATACGCCTCAGAAGGACAGGCAACCTTTGTGACCTCGGCAGGCATGAGCGGACTGACGGTTCCGGATACCCTCGCCGGACATATTCTGGTGGCAAACACCGAAATTCTGGCCGGCGTTGTGCTGACACAGCTCATCAATCCAGGCGTTCCGGTGGTCTACGGACTCCAGGGGCTTGGCTCAGACCTGCGGTATACGGTCGGCACCATGGGCAGTCCAGAACAGTCGCTCATCTTCCAGACCGCCAAGGCCCTGGCAAACTTTTACGGCATGCCCGTGCGCACCGGCGGTCTCATGAATGACGCCAAGGATATGGACATCCAGGCCGGCGTCGAATCCTTTAACAGCGGTTACGCAGCCATCATGTCCGGCGTGGACGTCATGCTCCTGTCCTGCGGCATGCTGGACTCGGTCAATACCATCAGCTATGACAAGTACATCTATGATGAGGAAATGATCCAGTCCATCGAACGCTTTGTCCGCGGCTATGAGGTGACCGAGGAAACACTGCAGCTTGATAAAATACAGAAGGCCGGCCCGGGCGGCGATTTTCTGGGAAGAACCACAAGACTGTACCGCAGGGACTACTTTATGCCCGAGATCTGCAACCGGCTGTCCCACGGCAACTGGATCGCTGCCGGAAAACCGACTGTCAAAAGCCGGACAAAGGCAGCGTACCAGAAACGTCTGGAGGAATATGTGATGCCCGAAATGGATAAGGACCAGAAGGCCTTGATTGAAAAATACATTCCAAAGGAACACTGGTATTAA
>GB_scaffold_11_0151
ATGTACCCGAACCGTAATTTATTTGAGAAATACATCACCAGAGATGAAATTGAGCTGATCCATGAATATACCTTAAAAATTTTATCCGAGGTCGGTGTGGTCATTGAGAGCGACTACGCCGCGGAGGTGTTCGCGAAAAACGGCGCCCGCGTTGAGGGCCATAAAATTTTTATCGATGAAGCCCTTTTAAAACGGGGCCTCTCCACAGTGCCCAAGGAATTTGACATTTACAGCCCATCGGGGAAGCTTACCTTGGGTGAAACCGCCCCGACCATCTGCGCAGGCCCTGTGGCCCCGACCACCATACAGGATTTTGAAAACAACACCTACCGGCCGGCCAACCTGAAGGATGTGGCCGAATACTATATGCTCCAGGAAACCAGCGCAGTCATTGACATGCCCACCCATTCCTGCCAGAACACTGACGATCTGGACAAATCCGGCGATGATTTCCACACGCCGCAGGTGGCCATGGGACTTAAATACTGCCGTAAGCCCATCTATCAGGGCAACACCATCACCCCCATCAATTACAAAAAAGGCTCCCTGGTGGAGGCAAACCGCAGACTGGTCAAGCTGCACCGCGAATTTTACGACATCTGGGACAAGCCTGTGACCATGTCCAACTGCTGTGTGCTCTCGCCGCTGGCCATCGGCGCAGAGGTCGTGGACACCATTGTGGGCGCAGTGCTTGAAAACCAGCCGGTCATCATTATCTCCTGCTCCATGACGAACCTGACCTGTCCGCCGACGCTGGCAAGCGCCATTGTACAGGATAACGCCAACATCCTGGCCGGGATTGTCCTCACCCAGCTCATCAACCCGGGCGTGGGCGCGGTTTATGGCTCGGTAACCTCCCCCACCGACATGCGCAATGTCCAGCTGGCTACCGGCGCGCCCGAAGCTGTGCTCATGCAGATGGGCCTGGTGGCCATGGGGCGTTACTATAACCTGCCAGTGCGCTCCGGCGTATCTGCCACCACCGCCGTTGACCTGGACTTCCAGTGCGGCGCGGAATCCATGATGACCCTCATGACCGGCATGCTCGGCAAAACGGACTTTATCCTGAACGCTGCGGGTGCTTACGGCGGTTATAACCTGGGTTCTCTGGAAAACTTTGTGCTGGATGAAGAAAATATCGCTTACCTCAGACGTGTGAACCAGGGGCTGGACATCACCGAGGACAAGCTGTATTTTGACCTCATCAAAAAGACCGGCCCCCGCGGCAATTATCTGAAGGGCCGCACGCCAAAGGATTATAGAAAGGAAAACTATTTCCCGAACATCTTTGTCCGCGAGGGCGGCTCCCCGGCAGATGTCATTGAAAAGAACGGCAATCTGGTGGCCCGGGCCCGCAAGGTTATCAACGAACGGCTGGAAAGCTACGCGCTGCCAGATGTCACCACCACCCAGAAAAAACTGTTAAATGAATACCTGCCGGAAGGCCATAAATACGATTTATAA
>GB_scaffold_11_0156
ATGAAAAAATACGAACAGTTTATTGCAAAAGAGGACATTGAATTAATTCATGAGAATACCATTCGTATTCTTGAAAACGTCGGGGTAAAATTTGAGCATGAGGAAGCTCTGGAGATTTTCAGGAAGCACGGCATGCGGGTCGAGGGCGATGTCGTCTATATGGGTGAGAAGGATGTGCGCGCGGCTCTGTCAACGGTTCCGGAGACCTTTACGCTGTACTCGGGCAGAGGAACCGTAGAGGTTGGAGGCGGCAGTATGGTCAAGCTGCCGGTGGGCTGTCCGGCCTTTATTGAGGACCGTGGCAATATCCGTAAAATTTTAAATAAAGACATTATTGATCTGTTTAAGCTTATTGATACCAGTCCATTGCTTGACTGTAACCACGTTAACTTTTTTACCGAATCGGAAGGCTTTTCCGATGATGTGAAGCGCTATTCCTATCTGGCGCTGCTCATGAAATACTCCAATAAGCCTTTCCCCTTTGCCATTCCCGATACCTCGGCAGAAAAGGGCAGCCTGAGGGAAGCCATGGCAGGCGGTATCCGCCTGATGAAACGGTTTGAGGGCGTTGAGGATAAATGTCTGGCTTCGGTGGGGATCAACCCTCTTTCGCCGCTCTGCTATGACCATGCCCCCATCGAGCGGATCATCGGAACCTGCAGCGAAAACCAAGGTATCTGGCTGGCCTCCTGTGTGATGCCGGTTTTAACAGCTCCGCCTTCGGTCGCTTCAATCCTGACCATGGTGAATGCAGAGATTCTGGCAGGCTTTGTTTTTACGCAGCTCTTAAAACCCGGAACACCGATGATTTACGCCAATGTATCCGGATCGACAGATTTGAGGACCATTCAGCTGAGCATGGGGAATCCAGAGGCGGCGCTGATGATTTACGGAACAGCGGCTCTGGCCGATTATTACCGTGTTCCCTTCCGGGCCGGCGGCGCCATCAGCGACGCCAAGGATCTTGATTTCCAGGCAGGTATGGAATCCATGATGATGGCCGAAGCGACCGTAGAGGCAAAACCGGATATGATCCTCCACAGCACAGGCTGTCTGGGGACATACAATATCGTCAGCTTTGAAAAAATGCTGATGGATGAGGAAATCTTTGCCTATGCCGAACGGATTCACCGGGGCATTGATGTAACGGAGAAGAAAATCTGCTTTAAGGATATTGAAAAGACCGGACCAAGGGGAAATTTCCTGTCTGGCAGAACGCCGAAAATGTACCGTGAAGAATTTTATCTCACCCAGTACCTGAACAAGGCCGACGCCAACGACTGGCAGAATAAAGGCCGGGTCGGGCTCAAGGAAAATGCCGGCCAAAAGGTGCAGGAGAGAATTGAGGCTTACCAGGCGCCGGAAATTACAAAAGAGCAGGAAGAATTGTTAAAGCCATATTTGCCGGAAGATTACCGGGATCAGATTTAG
>GB_scaffold_11_0270
ATGACACGTAACTTTTATTCCAATTTATTCACTCGCAAAGAGGACATCGAACTCATTCACGACAAAAGCTTGTATCTGCTCGCAAATAAGGGGATTTTATTTGATAACGAAGAAGCACGCGATATTTTAGCAAAAGCAGGCTGTAAGGTAGACGGCAAGATCGTTTATATCGACAAAGACCTGGTCGAAAAATGTGTGGCTCTGGTTCCAAAGACCTTTGATATGTATTCAAGGGGTATGAAATTCACAACAGGTGTTGGTCAGGAAATGATGGTTCAGTCTTCACTGGGTCCAGTCAATGTTCTGGATAATGGCGAATACCGCAAGGCCAACGCTGAAGATTATATCAACTTTATTAAAATTCATCAGGACAGCGACATCATGCACCTGATCGACGCGGACATCGTCGTGCCAAACGATATTCCGACTAAGATCCATACCGAATGGACAACACTGGCAAACTTGAAATATTCTGATAAATTAATCGGTGGTCACAATGGTACCAAGGAACGCTGTGAAAAATTCATCAAGCTGGTTCAGGACTTCAATGACGACCACGAACACTGCCAGACCATTACTCTGGCCACCAACTCCGCTCCATTTGCATGGAACAAGGAAATGTGTGATACCATCATCACCTACGCCAGAATGGGCCAGGCCCTGGTTATCACAGGCGTTGGCTTAGCCGGCATGACTTCTCCGCCGACCCTGGCTTCCACCACTGTTCAGAACAATACCGAACTGCTGGCCGGTCTCGTATTGTCTCAGCTTGTTCAGCCAGGCGCACCGGTTATCTACCAGTTAAGCTCTCTTGAATGTGACTTGAGATACTCTCTGTGCGTATGTGGCGGACCTGAAACCTTCCAGTCCTTCTGTACCATGCGTGAACTGGCAGACTTCTACGGACTGCCTTGCCGTGCCAACGGCTGTCTCGCAGACGCCAAACAGGACGACTACCAGAGCGGCGCTGAATCCATGCTGATCTGCTTATCCGGCTATATGGTAGAACCTGAACAATTATACATGCTCGGCGGTATCTTAGATTCCTACGGTGCTTTAGGCTATGAAAAATATATGCTCGATGAACAAACTGCCCGCATTGTCAAACATCTCTTAAAGGGAACCACCATCAATGACCAGACACTCATGATGGACAAAATGGAAAAAGTTGAACACAAAACAAACTATATCGCCCGTACCAATAAGCTGTATAAGGCGGACTACTTCCTGCCACCACTGTACAACCGTCAATCCATCGGCAACTGGGAAGCTGCTGGCAGTCCAACTGTACAGGAACTTGCACGCAAAGCCTGGCAGGACCGCGTAGCCAACTACGAACTGCCAACCAAGCTCGAAGCATTCCAGGAAAAAATGATTGCAGATTTGATTCCTGAAGAATTCAGATTCTAA
>GB_scaffold_123_0104
ATGGAACTTGAAAAACTGTTTTTACAGGCTAAGGATGTTGAATTTATTCACGAACAGTCTGCAAAATTACTGAAGGAAACCGGCTGCGTGTTCGAGGATGACCGCGCGGTTGAAATTTTCAAAAAACACGGCGCCACTGTGGATGGCTATACCGTTCATTTTACCGATGAGCTCATTGCCAAAGGCCTGTCTACCGTCAGCCAGGAATTTGATATTCTGCGCCCGGACGGCACTAGCTATCACATGGGCGGGGGAAGCCTCACCATGGCCACAGCCGGCAGCCCGCCGTACGTGATGGAAAACGGTGAGTTCCGTTTTGCCGAAATGCACGACTATGTCGATATCTGCAAGCTGGTACAGACCAGTGACTGTATTGACATGACCCATCTTCTGCTCTGCGATACCTATGACGTCCCGAGAGAAGACCGCTCCTACAACATGGCCGCCGCGCTGCTGAACTATACAACCCTGCCGATTTCGCTGACGGCGCTGGCAACCAAGCTGCACGATTCCGGGACTGTTGCCACTAATGTGGTTAAAATGATACAGGATTTCGTAGATGTCCATGACAAATATGTGGCGGTTGGCTGTATTAGTCCGATCTCGCCGCTGGCATGGGTCAAGGATAGTCTGGACGCCATGTTTGCCTACTGCGAGCTGAACCAGCCCATGCAGCTGGCTACCTGCTCACTGCCGGTGCTCACAAGCCCGGCCTCCATTCTGGGCACCATTATCCAGAACAACGCAGAGCTGCTGGCCGTCACCGTGCTCATCCAGCTCATCAAACCGGGCCTGCCGATTTTCTACGGCAGCACCTCCACTTCCACGAACCTGAGAGCAGTATCCATGGCTCTGGGCAACACCGAAACAGCCCTGATCTCGCTGGCGAGCGCCGCCATGGCCAAATATTACAGAATGCCGTTCAGAACCTCCGGCGCCCTCAACGACGCCATTGATGTTGACTACCAGGCAGGGGTCGAATCCACCCTTAACCTGATGAGCGGCACCCTCAGCGGCACAGACCTGATTTTCTTCAGCTGTGGCATGCTCAGTGGCTTTAATGTCAGCTCGCTGGAAAAATATGTGGCGGACGAACAGCTCATCAAGATGCTGAAACGTATGACCCAGGGGATTGCCATTGACTACAATAAAGATTATACTAAAGAGATCAGCAAGGTCGGCCCGAGAGGCAACTTTATGTCTGGCCGTACCCCCAAAGAATACCGCAATGAGCACTATGTGCCCGATCTGTTTGTGAAGGTAGACTATAACACCTGGCAGACAGAGGATAAAAAATCCGTTAAAGAAAAGGCATCCGAAAAGGTAGCTGAACGCCTGGCTGCCTACCAGGAACCGGAAAAAACAACGGAACAGATGAAAGTTATTGAAAAATATTTAATTAAGTAA
>GB_scaffold_12470_0001
ATGAGACTGGAAATCGGGAATTTCTATGTGCGGAATATCATCTTTGGAGAAAAATTATCGTTTGAAAGTGGGATTCTAACGATCAATAAGGACGAAGCGCTTACTTATATCAGAGCAGACGAGCGCATCACAGAGGCGGAACTCTATATCGCAAAACCTGGGGATCCGATCCGGATATGTCCGGTAAAAGAGGCGATCGAGCCTCGTGTCAGACCGGATGGGAGAGGAGTTTTCCCTGGATATACCGGAGATCTGGAGCGGGCTGGAAACGGTACCGTACATGCACTTAAAAATTGCAGCGTACTCGTCGTAGGCAGACACTGGGGAGGTTTCCAGGACGGTCTGATTGATATGAGCGGAGAAGGACAGAAATATACTTACTTTGGGCAGTTGAATAATATCGTCCTGGTGGCGGACACGAACGAGGTGTTTGAGCAGAGAGAGCAGCAGAAAAAAAACGACGCGCTCAGGAGAGCAGGGCATAAACTGGCGGAATATATTGCACAATGTGTAAAAGAACTCAAGCCGGAGGAGACGGAAGTCTACGATCTGGATGCCATGATCCGGAGAGGTGCGGATGTGGAAACCCTTCCATCTGTGGTCTATGTGATGCAACCACAGTCCCAGATGGAAGAACTCGGATATAACGACCTTGTGTATGGCTGGGATATGAACCGCATAGTGCCGACCGTAATGCATCCAAATGAGATTTTGGACGGGGCTTTGGTGTCAGGAAGTTTCATGCCGGTTTCCTCCAAATGGTCCACTTATGATTTTCAGAATTGTCCGAATATCAAGGCCCTTTACAGAGAGCATGGAAAGACCATCAATTTCCTTGGCGTGATTATGTCGAACTTAAATGTGGCGTTGGAACAGAAAGAGCGGGCGGCGCTCTTTGTGGCGCAGATTGCGAACACACTGGGAGCGGATGGCGCTGTTGTGGCGGAGGAAGGATACGGAAACCCGGATGCTGATTTTGTAGGCTGTATCGTTGCTCTTGAGGATGCGGGAGTCAAGACGGTGGGGATTTCCAATGAATGTACTGGACGTGACGGACAGTCCCAGCCGCTTGTCACGCTGGATGAAAAGTGCGATGCCATTGTATCCTGCGGAAATGTATCGGAACTGATTGAACTTCCGCCGATGGAGATTGTGCTTGGGGAACTGGAGGCTCTTGGAAGAGACGGGTTATCCGGGGGATGGGCGGCCGATGAGAAACTGGGGCCTTCCGTCAGAGAAGATGGATCGATCATTATGGAGAACAATTCCATGTTTTGTGGAGATCAGGTCTGTGGCTGGTCCCCGAAAACAATGAAAGAATTTTAA
>GB_scaffold_12_0010
ATGGATAACTTATGCAACTACACAAGTAGACAACAATTAGGTATTGAAGTTTTTAACGATGATCAATGCGCAATGATTCATCAGGCAATTTTAGAGGTATTAAAAGAGGTCGGTGTTGATGTCTATAATGACAAGGCACTGGAAATTCTTAAAAAAGCAGGAGCCTTCGTCGATGGCAGACGCGTTCGTTTCCCTGCTGCGATGGTTGAAAGCGCTATTCAGTCCGCACCTTCCCAGGTAACACTCTACTCTCAGGATATGGAATCCAAGATGATCCTTGGCGGCAAGCGTTTTTATTACGGACCTGGCCCCACCGTTATCAATACACTGGATCCATACACCGGTGAGCGGAAAATTCCTCATTATGAAGATACCTGCAAGGCCGTGAAGGTAATGGATGCGCTTCCAAACATTGACTATCTGATGGACTTTGGGACCATTGATGGTGTCGAAACCAGCGTTTTAGATGTCTACTGCTTTAAGGCAATGTTTGAAAACTCTCCGAAGCCGATTTTACACTGGGCTTATAACCGTGACAATGTTCAGGCAATGATCGATATGGGTGCAAAAGTGCGCGGCAGCTATGAAGAACTTGAAAAATATCCATTTTTCGCAGTTTATTCTGAGCCGATCACCCCGCTGATCCACGAAAACGAAGGATTGGATGTTATGATGACCATGGCAGAGCATGGACTGCCGGCTGTCTACACCTCTGCTGCTCAGGCAGGTATGACTGCCCCGGTTACACTGGCAGGTACTATGGTTGTCGAACTGGCCGAATCCCTGTCCGGTCTGGTAATCAACCAGTTGATTAAAGAGGGTGCGCCTTATATTATGGGCGGCGTCTGTACCTGCGTGGACATGTCCTCAATGCAGATTACCTACAGTTCACCAGAATTCAATCTGCTGCAGGGCGGACTGAGCAAAATGTCTCAGTTTTATAACCTTCCTGTATTCACAACAGCTGGCTGCTCAGACTCCAAGTGTCTTGACCAGCAGCACGGCATTGATCAGGCAACAAGTATCCTGATGTCCGCACTCTATGGCGGTAATTTAATCCATGATGTCGGATACATGGAATCGGGTCTGCTAACCTCCATGGAAGCCCTTGTCATCGCAAACGAAATTATTGGACAGACCAAGCAGATTATCCGCGGTATTGAAGTAACAGACGAGTCTTTGGCTGTCAACATTATCAAAAATGTAGGACCTGGCGGAAACTTCTTGGCCGAACGCCAGACATTTGAAAAGTTCAAAACCGAATGGTGGCTTCCACAGTTATTTAACCGTAAAGTATACACCAACTGGGAAGCAGACGGAAAACCAGAGCTTAAAGACCTGGCCAATGCAAAAGTCAGAGATATTCTTGAAAACCATCAGCCTAAAACCATCCCGGCAGACGTCAGCAAGGACTGTGACGATATCTTGAAAGCTTTAATTGCTAAATACAATTAA
>GB_scaffold_12_0007
ATGTATATTAATCGAAAATTTTATGAAAATTATGTCTCTACCCGCGATGTTGAACTTCTGCATGAATACACCCTGAAAGTTTTAAAAGAAGTGGGTGTCTCCTTCAATTGCGAAGAAGCATTGGATATTTTCAAAAAACACGGAGCAACGGTTGAAGGAAGTATTGTTAAAATCGATGAATCCTTATTGAACGCAGCACTGGAGACGGTTCCCAAAACCTTCACTGTTCATACAAGCAGCGGTGAAACATCAATTGGTGAACCCTTCCGTCCAAAAACAGTTGGCTGCTACGGTCCTTCCAAGTTCCTGTTTGAGGATGATACCTACCGTGTGGCCCAAATGGCGGACATGATTAAATTCCTGAAACTTATGGATACCAGCGACGTGACTGATTTTGTCAACAACGCTGCTTTCGATACGCCTGACCTTGACAAAGATCAGGATGACTTTTACCTGCCTCAGGTGGCCATGTGCCTGAAATATTCTAAAAAGCCAACCTACGGCAATGTGGCCAACAGCCTGAACACCCGCGGCAAAAGTCTCAAGGAAGCCGCCCGCGGTATTGCAAATCTTTACAAAGAGTTCTACGATATCTGGGATAAACCAGTTCTCCTGACCAATGCGTGCGCTCTCTCACCCCTTGGTTACTCCTATGAGGTACTGGATAATATTATCGGCTTATGCGAAGAAGGACAGCCTGTAACCATTATCACCTGTTCCATGACAAACATGACTGCCCCGGCAGCGCTGCTTGGAACTGTAATCCAGAACAATGCGACTATTCTGGCCGGTATCGTGCTGACCCAACTCATCAACCCAGGTGTGCCTGTTATTTATGGCTCCGTCTCGAGCGCCACAGATATGCGTGAGGTAGCTCTCGCCATCGGCGCACCGGAGGCTCAGCTGATCCAGATGTCTTCACTGTCACTGGCCCGCTATTATCAGATCCCAGTGCGCACCGGCGTTGCTGGAACAGACTCCATGAAGCCCGATTACCAGGCCGGGGTGGAAACCTTTATGAACCTTATGACAACCTATCTGGGCAAAGCAGACTTTATCCTGCACCACGCGGGTATCCTCCAGTCCTATGCCCTCGGAAGCTATGAAAAATTCGTGATGGACGAAGAAGTTAACCGAATTCTTCTGAGACTGAACCGCGGTATTGATATCAGCGATACAAAAGCAGAAAAGGTTTTTGCTGAAATCAAAAAAGCCGGACCGCTTGGTAATTATCTGTCCGGCAGGACACCAAAAGACTACCGGCAGGAGCACTACCTGACCAAGCTCTTTAACCGCGCCGCCGGAGATCCCCAGCCTATCGCCGACAAAATCGGTGATATCCGCGAACGGGTGGCAAAGGAAATTGAAGAAAGAGTTGAAAATTACACTCTGCCTGATTTAACACAAACTCAAAAACAAATTTTAAACAAATTTTTACCTAAATCTGAAAAATTTTAA
>GB_scaffold_176_0061
ATGAAATTAAATTATTCAATTGGAACAGACGAAGAGGTGCAGCGTATTCACGAGACAAGTCTGAAGATCTTATCTGAGGTGGGCGTGTCCTTTCGGTGTGAAGCGGCATTTGATATTTTCAGAAAACACGGGGCCAGGGTTGAGAACGGAATTGTCCATATGGATGAAAAGCTTGTTGAGAGGGCACTGTCCACTTTGCCAAAGACCTATGACTGGTATGACCGGCTGGGGAACAAGATTACCATCGGCAATAAGATTACGCATAATGCGCCGTCCTATGGACCGATGTATGTCTGCCAGAATGGGAAGTACGAGCTGTCGAACCATAAACATCTGGTCAATTTTCACAAGCTGCATGAGACAAGTAAGGTCATTGATATCTCAAACCCGAATGTCATTGACGTGTCCTATGTTCATGGAGAGGCAAGGGAAAAGTACCGTTTGGGCATTGCCCTGAAATACTGCCAGAAGCCTCTGATGGGTCTGGTGGAAGGCAAAGCTGTCGCGACAGAGAGCCTTGAGACAATGTGCCGTTTTTATGGACTGGAGGATGTCAGAAGACAGATCATCGCAACCGGGCTTATCGACACGATGGGGCCGATGCAGATGTCCACAGCAATGTCTGAGGCTCTGATCACATACGCCGAGCTGGGGCAGGCGGTAATTATCTGCGCGGGGCAGACCTTTGGCGTTACCACGCCGCAGTCCATGGCCGGTGTCTATGCTCTGGGCAATGCGATGATTCTGGCAGCTATGGTTTTAGCGCAGCTTGCTCATCCTGGCACGCCGGTTGTCTACTGCGGGAAGTTTGACTCGTCGGATATGCGGCTGCGTTCGGCAGCGGCCTATGGGGGAATAGAGGCCATGCTTGCTTGCGCCACCTCCAGAAGAATGGCTGACTTTTACGGTGTGCCGCTGCACAGCGGCACGAGCAATACGGATTCTAAGCTTATGGATTACCAGGCAGGGGCTGAGTCATTTATGAATCTTTTGACCGCTTATCTGCTGAAGGTTGAATGCCAGGTACATGCCTGCGGATTGCTGGACTCTATGAACTCCATCGGCTATGAGAAGTTTATTCTGGACGAAGAAAAAATAGAATCTTTGAAGCATCTGATAAAGGGGTATGAGATTGATGACTCGACGATTATGTTTGATTCGATTTTAAGGACAGGGCCGACGGGACAGCATTTTGAAAGAACTCAGAAGTCCTACCGGAGAGATTTTATTATGCCAAAGCTTTCGATCCGTGACAACCACAACAGCTGGATGCAGGCAGGTTGTCCATCTGCTGAGTCGCTGGCCACAAAGGAATGGCTGCGGCGGCTGGAGGAATACACAATGCCTGATATGTCCGGGGAGCAGGCAAAAATTCTTGACACGCTCATCCCCGAAGAATACCGTTAA
>GB_scaffold_176_0064
ATGAAGTTAAACTATTCAATAGGAACAGACCAGGAAATTGAGAGAATTCACGAGGAGAGCCTGAAAATTTTATCGGAGGTCGGCGTGGTTTTTCACTGCGAGGAGGCCATTGATATTTTCAGGAATTATGGCGCGAAGGTCGAGAATGATATTGTCTACATCGACAAAAAAATGGTCGATGAAGCCCTTGCGTCAGTACCGCGTACCTTTGACTGGTATGGGCGTGACGGTGATAAGATCACTGTGGGTGATGGAAAAACAAAAAATGTTCCAGCCTATGGGCCCATTTATGTCTTAAAGGAAGGCAGATATGAAAAGGCAAGCCATGAGCATCTGGTAAATTTTCACAAACTCCATGAAACCAGTAAAATAATGGATGTGTCAAATCCAAATGTCATTGACGTATCTTACATTCCGCCAGATATCAGGGAAAAATACCGTCTTGGAGTAGCTCTTGAGTACTGTACCAAACCGATGATGGGACTGGTTGAGGGAAAAGAGGTAGCAGAAGAAAGTCTTGAAATGATGCGCCGTTTTTATGGTGTGGAACACCTGAGTGATAAGATCATCGCTGCCGGTTTAATTGACACAATGGGACCGATGCGTCTCTCAACTTCGATGGCGGAGGCTCTGATCACCTACTCGCGCAGCGGGCAGGCGCTGATTATCTGCAGCGGACAGACCCTCGGTATTACTGCACCGCAGTCGATGGCGGGCACCTTCATCTTAGGTAATGCCATGATCCTGGCATCCATTGTGCTGTCACAGATTGTGCGGCCGGGGACACCGGTAGTCTATTGCGGAAAGTTTGATTCCGCCGACATGCGTCTGTCCTCCGGGGCGGCCTACGGAGGTATTGAAAGCCTTTGGAGCGCGGCGACCTCGGCTCGGATGGCCCGTTATTATCATGTACCTTTACACACCGGCGCAGGCAATACAGACTCCAAACTCATGGACTACCAGGCCGGTGCAGAGACCTTTATGAACCTGTTTTCAGCCTACGCACTGGATACGGATTGCCTTGTGCACGCCTGCGGTACGCTGGACTCCTTTAATTCCATTGGCTATGAAAAATATATCTTAGACGAAGAAAAGATTGAATCACTGGAGCATCTGAAGCAGGGGTACGAGGTTAATGAAAAAACTGTGATGTTTGACTCCATCAAAAAGACCGGCCCCTCCGGACAGCATTTTGAGCGGACACAAAAATCTTACCGTACGGACTTTATCATGCCGAAGCTTTCGATTCGGGATAATCATAACAGCTGGATACAGGCCGGCTGTCCGTCGTCGGAATCGCTGGCGACGGAGGTTTGGAAGAAACGTCTGGATGAGTATGTTAAGCCTGACTTTAACAAGGAGCAGAGAAGTATTCTGGAGGACCTGCTGCCTGAAAAATACCGTTAA
>GB_scaffold_176_0080
ATGTTACGCAAAAACGCTTATGACTTGTTTCTGAGTTTGGATGATGTCGAAAAAATCCACGAGAGTACCCTTCGCGTCTTAAAGGAAGTCGGTGTAGAATTCAAGCACGAAGAAGTGCTGGATGTCTTTAAAAAACACGGTGCACGTGTCGAGAACTCAATCGTCTATCTCGATGAGGATATAATTAATAATGCACTGCAAACCGTGCCAAAGAGCTTTGAACTCCATGGCCGCGCTGGTTTCTCCACCATTTCTGTGGATGGCGCCCCGGTCATCACCACCGCCGGCGGGCCTCCCCAGCTGGTACATGAGGACGACTCGATCCGCGATTCTACCCTTGAGGATGTCATCAAATTTTACAAGCTCATCGAGTCCAGTGATGTTATCGATGTTACCCGTATCGTATCCTCGGATACCGCGGATCTTGACCGCAACTCTGAAAATCTCTTTAATCCGCAGCAGGCATTGCTGCTAAAATACAATACCAAACCTGTTTACGGAACCATTGTCAACAGTAACCATACCCGGGGTAAGAGCATCCGCCAGGGCACCCGCGATTCTATCCAGCTCATTAAAAAATTCTATGATGTGTGGGACAAAAATATTATTCTGACTGACCACTGCTGTATTTCTCCTCTTTCTGTCGGCAGTGAGGTTCTGGAAAATATGCTGGCGATGCTGGATGAAGACCAGATTGTCCAGTTCACAGTCTGCTCCATGACCAATCTTACCTCCCCCCCAAGCATTATGGGAACCGTTGTGCAGGATAACGCAACGCTGCTGGCCGCCATGGTCTTCACGCAGCTTGTAAAACCCGGAACCCCGACCATTTACCGTACTTTAAGCGCCCCGACTGATATGCGTGAGGTCAAGCTGGCAATCGGCAGCCCTGAAAATACCCTTCTCGGCTTTGCCGGTATCGCCATGGCCCGCTACTACGGTGTGCCGGTAGGCTCTGGCGGCGGTCTTTCCGACTCCCTCACTGTTGATTATCAGGCAGGCGCAGAAACCATGATGACCCTTCTGCCAACCTACCTGGGCAATGCAGACTTTGTTTCTCACTCTGTCGGTACCCTCGGCTCCTTTAACCTCGGTAGTTTTGAAAAGCTGGTGCTGGATGAAGAGGTTGTCTCCATGCTGAAACGCCTCTACGAAGGCATCGCCATTTCCGACAAAAAGGACGGCGTTGACCTTATGCTTAAAGTCGGCCCGCGCGGCAACTACCTCAAAGGCAGAACACCAAAGGACTACCGTGAAGAACACTACCTGCCGAAGTACTTTAATAAACAGGGTGACAAGCTGGCGGATCGTGAAAAATTCGGAACAGCCCTAGACCGCGCTAAAAAGGAAGTACAACGCCGCGTAGACGAATACGAGCTTCCTGAAACGACCAAAAAACAAAAAGAAATACTAAACGAATACCTCCCTGATCCTTATAAATACGACCTTTAA
>GB_scaffold_187_0068
ATGAATTTTACTTACGAACCCTTGACTAAAAAACAGATCGAAGACGTCCATCAGGCTACCCTGGATGTGCTGGAAAAATGCGGCGTTGAAATGTGCGACGAACGTGCCCATGAAATTTTTAAAAAACACGGCGCGACAGTTGAAGGCAATATCATCAAGATTCCACCAAAGGTTGTTGAAGATTGTATGAAGCTTGCTCCGAGATCCTTCATACTGGATGCGGCCAACCCAGACCGCTCCGTCAACATCGGCGCAACGGACCGTCCCCTCATCGCTCCGAACGCTACCTCTCCCTTTATCATTGACGAAGAGTTCAAACGCCGCAAGGTCAATTTTGATGACATGCGCAATTTCTTCAAGCTGTCTCAGAGCAGCAGCTGTGTCGATATCGGCGGGCAGCTGATCGTATTCCCGACAGACAACTGCACCTACAAGGAAGGCGTTATCACCGCCATCTATGAATACTTCCTGCACATGGACAAACCCATGAACCTGTGCTCTGTTGACCGCAACACCATTGACATGACCATGGAAATGATGCACCTGCTCACAGAAAAGGAAGGCGGCTATCCCCTGTTCGCGTCTCTGTCTCCTATTTCTCCGCTCCGCTTTGACGAAGAACTCCTGGACGGCTTGTTCTACGCGGCTGAAAAGAATCAGGTCATGGAGGTTACCCCTTGCTCTGCAGCCGGCCTGACCGGACCGATTACCGGCATCGACAACGTGGTTCTGACCAACGCAGAAAACGTGGCCATGTTCACATTGATCCAGCTCATCAATCCGGGCCTGCCAGTGGTTTATTCCACCTATACCTGCATTACTGACATGCGTACCCTTCAGCTCTGTACCGGCGCTTCTGAAAGCATTAAGATGTGCGCCATGGCCCGCCAGATGGCCGGATACTATGAAGTGCCCTTTGATATGCCGTCCGGCAGCACCGACGCCAAAAATTGCGACGTCCAGGCTGCCCTCGAATCGACAACTGCCATCATGAACGCCTTTGCTGCTAAGCTGGATATCGCCATGTTTATGCTGGGCAGTCTCGACAGCTTCAACAGCGCCAACTACCGCAAATTTATTCTGGATGAAGAAATCATCAAGCATGTTCAGGCTTATATTAAGCCGGCCAAGGATATGAATATTGATAAAACCGTTGACCTGATCACCGAGGTTGGGCAGCACGGTACCTATGTCAAACATAAAAACACGCTGCGTAACTACCGCAAGGAACACAGCTTTCCGGATTTCGGTGTCCGTAGCACCTACGAGGAATATGTCATCGAAAACAAGGATATCACACAGCGCATCGACGACCAGTTAAAGAAACGGATGGATTCTTACGTTGCGCCTGAAATTCCAGAAGACAAAAAAGTCAAAATGAAAGAAATCTTTGAAAAATATATAGACTAA
>GB_scaffold_19_0112
ATGAGACTGGAGATTGGAAATTTCTATGTACAGGATATCGCATTCGGAGAGACCCTGGCATATTGCGACGGAGTCCTGTCAATTAATAAGCAGGAGGCTTTGGACTATATCAAAGAAGATGACAGGATCACCGAGGCTGACCTTTACATAGCAAAGCCAGGAGACAAGATCCGCATGTGCCCGGTAAAAGAAGCAATCGAGCCACGCATAAGACCGGATGGGAGGAGCGTGTTTCCTGGGTATACAGGAGAACTTAAGCCTGCCGGGGATGGCGTGACATATGCACTTAAGAACGCAAGCGTCCTGGTTGTGGGTAAGCATTGGGGAGGCTTCCAGGATGGCGTGATCGACATGAGCGGAGAGGGACAGAAGTACACCCTGTTCGGAGAACTGAATAATATCGTACTGGTAGCGGATACGAATGAGACGTTTGAGCATAGAGAGCAACAGAAGAAGAACGACGCCTTAAGACGGGCCGGACACAGGCTGGCGGAGTATATTGCCTCCTGCGTCAAAGAACTGGAGCCAGATGAAATGGAAGTGTTTGAACTGGAGCCTATGATCAAGAGGGACGCGGAAACGGAGAAACTTCCTTCCGTCGTGTACGTGATGCAGCCCCAGTCCCAAATGGAAGAGATGGGATATAACGACCTGGCTTACGGGTGGGATATGAATCATGTTGTCCCTACGGTTATGCACCCCAACGAGATTCTGGATGGCGCAATGGTTTCCGGAAGTTTCATGCCAGTATCTTCCAAATGGTCGACCTATGATTTCCAAAATTGTCCGAATATCAAGGCGCTGTACAGAGAACATGGGAAAACCATCAACTTCCTGGGTGTCATTATGTCCAATCTGAATGTAGCGCTGGAGCAGAAGGAGCGCTCTGCCCTGTTCGTGGCCCAGATCGCGAAGAGCCTGGGAGCGGACGGCGCCGTAGTAGCAGAAGAAGGCTATGGCAATCCGGACGCAGACTTTATCGGCTGCTATGTGGCGTTGGAAGACGCAGGAATCAAGACGGTGGGTATCACCAATGAATGTACCGGACGTGACGGACAGTCCCAGCCACTGGTGACATTAGATGAGAAATGCGACGCGATCGTCTCCTGCGGCAATGTATCAGAACTGATTGAACTGCCTCCGATGGAGACGGTGCTGGGCGAACTGGAAGCCCTGGGAAGAGACGGCTTATCTGGCGGATGGGCCAATGACGAGATATTAGGGCCATCGGTGAGGCCGGACGGCTCGATTATTATGGAAAATAACTCGATGTTCTGCGGAGACCGGGTGTGCGGCTGGTCGCCAAAGACGATGAAAGAATTCTAG
>GB_scaffold_2095_0002
ATGGCAATTGAAGGATTAAAATCATACTACCAGATAAACGGAGGGCTGTTTCATGCAGTCTCGGAGGTTGAATGTGAACGTATTATCAATGCCGCCCTCACGATTATGGAAACAACAGGTCTGGAGGTGCAGCATGAGAGGGCGGTTGCACTTCTCGATAAAGCGGGCTGCAAAAAAGAGGGGAAAACTGTGATATTCCCCCGGAACCTGGTCATCCGCTGTATCAACTCGGCGGCCCCGGAATTAGTCCTCTACGATCGCTTCGGGAATGTTGCCCTTCGGGCGGGCGGTTCTAATACTTATTACGGGCTGGGACCTACGAATCCATTTTTTAATGACTTTGAAACCGGCCGAAGAAGGGAAGCGGTACGCAGAGACGTGACATACAGCGCCAGGGTCGCAGATGCCTGTCCCAATATCGACTTTGTGATGGGATTAGCACAGATATCAGACTGCCCAGTACCCATCTCTGATGTGGTTGAAATGTATGAAATGCTGACAAATACCGTAAAGCCAGTCATCGGCTGGGGCGTAGGCGTAGAAGGTTTAAGAGAGCAGGTAGAAATGTGCTCTGCCATCGCAGGCAGCCGTAAGGATTTGATTGATAAGCCTTTTGCCGCCCTGTTTCCCGGCTGTCCGGTTACCCCATTAATCATTCCCCATTTAATTTATGAAAAACTGGAGTACTGCGTCCAGTCAGGTCTTCCCGTTATCTGGATGAGCGGAGCGCAGCTTGGTTCCGTAGCACCGGTCACCATGGCTGGCGCACTGGCATCGGGCCTGGCGGAGATGCTGGCCGGAGTTGTCCTCTCTCAGCTAATCCGTGAGGGATGTTCAATCGCCTGTGGAATGGTAGTGCTGACTGTAGATATGTCCACCACCCATTCAGCTTACGGAAGTCCGGAACATTGCCTGGGGGAGAGTATTGTCGCGGATCTCTTTCACTACCTGAATCTTCCCTCCATGCAGACCGGAGGTGTTACGGACTCTAAACTCGTGGATGAGCAGGCGGCAATTGAAACTTCTATGCAGATCATAATGAATAGCCTCAGCGGAGGCCATCTGGTTCACGATGTAGGTTTTCTGGACGGGGCTATGTCCGGGGCGCTGGAACAGATTGTAATGTCAGATGAAATCATAGGATTCGCGCGAAGAATTACCAAAGGGATGAAAATTAACAGAGACACACTTGCCTTGGACGTAATTCATGAAGTGGGACCCGGAGGGGAATTTCTGACCCATGAACACACCTTTGAACATTTCCGGGAGGAATTTTGGTTTCCTACCTTAATAGACCGTCAGCTTTACAGCAGCTGGTCCAAAACATCCCTTGATATGCGCAGCAGAATCCATAATAAAACAGCTGGCATTCTGGCAGAACACAGAGCGCCTGCACTGCCGGAAGAAGTTATGGAGCAATTAAACTATATCCTGGAACAGGCACAGACCCGGATCCAATAG
>GB_scaffold_2_0254
ATGATGAATTCAAAAATTGAAGTGCTGAGTCCAGAAGCAATGGACCGGGTACACGAAGCCAGTATGGAGATTCTGGCAAAAAAAGGGGTCATTTTTGAAAGCGAAAAGGCACGCGACCTTTTAAAAAAGGCCGGCTGCAAGGTAGAGGGCGAGATTGTTTTCTTTCCAAGGGCTCTGGTCGAGGCTTCTGTTAAACAGTGTCCCTCCACCTTTAAGCTTCAGGCCATGGACGATGCCAAAAGCGTCAATTGTGGCGCGCAGCTGTCGGTCCACCCGGCAGGGGGAGAGGTTTTCGTTTCAGATCTGAAACAGGGACGGCGGGCTCCTCTCTTGAAGGACTTTGCCAATATGCAGAAGGTTTACCATGCCTGTGAGAACATTCCCATTGCCGGCTACCAGCCCATGAGCCCGAGCGATGTTCCCCAGCGTTATAAAGGAATGTACATGACCTATGAATCCTTTAAACACTGTGACAAACCGCTTCTGGCGCCTATGGAACTGGACTCCATCGCCGAAAAGGAAGAAAACCTCCGGCTGTACGAGGTGGCCTTTGGGAAAGAGGGCTTTTGCCAAGATCACTATGTGACCTGGCATGCAGTCTGTCCAAATTCTCCGCTGTACTATTCCGAGTTTGCCTGCGAGGGCATCGAGGTTTACGCCGCCTGGAACCAGCCGGTTTCCATTGTATCTGCTCCTATGTCCGGCATCACCTCGCCGGTATTCCTGTATTCGACGGTGGCTCTCCAGAATGCTGAGCAATTGGCCGGTCTGGTATATGCCCAGCTGATCAAGCCCGGTGTTCCGGTTATCCTGTCCGCATCCCTGACCTACGGTAATCTCAAATACGCCTCATGGGAATGTGCAGCACCGGATACAGCCCTCATGCTCATCGCCGCCACACAGATGTACAAGGATTACTATCATCTGCCGGCAAGAGCCCAGACCGGTGTCACCAGTTCAAAGGCCATTGATTATCAGGCAGGGATGGAAACCATGCAGAGTTTTATCCTCACCGCATTGGCGGGCGTTACCTTAACCAGTCAGTCTGTGGGCACCCTGGAGAATCTGATGTGTACCTCTTTTGAAAAAACCGTTCTCGATGATGAACTCATCGGCCGTGTGCAGCATATATTAAAGGGAATGGAAACCACTGAGGAAACCCTGGCCCTTGATGAAATTTACGAAGCGGATTTCCGCGGCGATTTCATGACCAATGACAGTACGCTGGACTACTGCCATGATGATTGGCAGCCAACCGTCTCTGACTGGGAAAGTTATGAACAATGGGAAAAGAACGGAAGCCCAGACCTCATTGAGCAGGCCAGCAAACGCGTTCAGAAGATCTTAGATGAAGCGCCGGAGATGGTCGTTGACCCAGCGGTAGAGGCGGAAATGAAAAAATACATGAAGATGGTGGAAGCGCGCTAA
>GB_scaffold_2_0003
ATGTTAAAAGGCAATTTATTTACTACATTTTATTCAAAGGATGATATCGAACTGATTCACGAAAGTGTGCTGAGAGTATTCAATGAAGTAGGCGTTAAGTTTGAATATGAGGAAGCACTGGAACTTTTCAAAAAACACGGCGCACGGGTTGAAGGGGACCTGGTATTCATTCCGGAAGAATTACTCAATAAAGCACTGAGCACCATTCCAGAATCATTTGAAATCGTTGGACCAGAAAGCAAACTGGAAATCGGGATTGGCAAGGGTTTGGTGGTTGCACCGACCAACGGCTGCCCGAATTTGGAAGACTGGGACGGAAACTATCGCCAGACCAACGCAGACGACCTGGAAAACTTCTACAAAATCATTAACACCAGTGATGTTTACGGCATTTCCAGCCAGGTTGCCGCGGATATTCCAGGCTTTGAAAACTGCCCGACCGAATCTGCGCTGGCGCAGATGGCCATGATGGCGAAATACTCCAGAAAGCCCATGTACAATATCTTAGGGATCACCCCTCACAACTACAAACGCGGCAATGCCCGAGAAGGCGCCCGTGAATGTGTTCAGCTGATCAAGAAATACATGGATAACTTCGATGATTATGTCTGCTACTCCGGTATGTGCGTGCTGCCGCCGTTGACAGTAGGGACAGATGCGCTGGAACATTACTTCGCTTTCGCCGAAGAAAAACAGCCGATCACCATTACCACCTGCTCCATGACCAATATGACCGCGCCACCGTCACTGATGGGCTCCATCGTTGCCGACTTCGCCAACATGCTGGCCGTTGCGGTCATGATCCAGCTGATCGAACCGGGTTTACCGGTGATCTTAAGCCCGTTCTCATCCGTTTCCGATATGCGTGAAGTCCGTCTGATGACCGGCGCACCGGAATTCCTGATGATCATGTCCGGCCACATCGCCATGGGCGATTTCTACCGGATTCCGGTACGCTGCTCCGGCGCTCTGGCCGATGGCTTCACCTATGACTACCAGGCCGGCGTTGAAAGTACCCTGGGCGCATTGGCCGTCTCCCTGTCCAATGCCTGTATCCTACCCCATGCTTCCGGCGACTTATCAAATTTTAACCTGTTAAGCTTCCCGAAATTCATGATGGACGAAGAAATGCTGCGCTACATGAAGCGTCTCCACGATGGTGTTGCCATTTCCGAAAAGAAAGCCAATGTTGAGCTGATCAAGAAGGTTGGGCCACGCGGCGTTTACCTGAAGGGCAGAACACCAAAGGACTACCGCGAAGAAACCTACCTCACCAGCCCAGTTTTCAACAGAGGCACCTGCAACGAAGAAGGCCGCGCAGCAACACCACCGATCCAGGAACGCGCTTACAAGGTATACAAAGAAAGAATCGAAAGCTTCGAATTACCGGATATGACCCAGGCTCAGAAGGACCTGCTGAACGAACACCTTCCGGAAAAATTCAAGATCAAATAA
>GB_scaffold_2_0558
ATGTTAAGAGATATTCAGGATTGTTTCATTTCGGAAAAAGAGGTTGAACACATTCACGCCATGTCTTTGCGGGTGCTTAGTGAAATCGGCGTTGCCTTTGAGCACGAGGAGGTGCTGGAGGTTTTCCGCAAAAACGGCGCCCAGGTTGACGGCGACAAGGTCTTTCTGTCAGAGGCCATGGTAAACGATGCTCTGAAGACCGTGCCCCGCAACTTTGAGGTCTACGGCCGGAACGGCTCTGTCTTTATCGGGCCAGACCGTGAGGACCCCTTCCCGGTCATGGCCAACTCGGCGGGCCTGGTTACCTATATTGAGACAGACGATACAGTGCACAAGGCCAACGTATATGACGCCATCAAATATCACAAGCTGACCCAGACCAGCGAGGTGCTGCAGATGTCCAAGGCTTCCAGCATCGACTACCCAGGGCTTGGAAATGACAAGGAAAACAAGATTCTCAAGCAGTATGCCATCCAGCTGAAATATTCGGATAAGCCCATCGCCTCTGCCCTGCGGACCAACCCGCACAATGTGGGCACCGGACGGATCAAGGACGGGGTACTCGCCAGCTATGACCTTGTAAAACGCTATTATGACATCTGGGACAAATACGTGGTGCTGGAGGTAGTCTGTCCCCTCTCACCACTCTCCAACAACTACGAGTGTCTTGAAAATGTCCTCGGTGCGGCCGCAGGCAACCAGCCCATCACCATCTGCACCTGCTCCATGACCAATGTAACCTCCCCGCCGACCCTGCTCGGCACCATTATCCAGGACAACGCGTCCATTCTGGCCATGACCGTGCTCATTCAGCTGCTGAACCCGGGCAACCCCATTATCTACAATTCACTGAGCGCGCCTTCAGATATGCGCAGCGTCCAGCTCAGCATCGGGGCCAGCGAATCCTTCCTGCTGTCCATGGCAACCCTCGGCATGGCCCGCTTCTACAACATGCCGGCCCGCACCATCGGCGCCTACTCAGACGCCATCGACGTGGATTACCAGGCCGGGGCCGAATCCATGCTGACGGGCATGGCGCCCATTCTGGGCCGCTCGGACCAGCTGACCCACGCCATCGGGACCATGGGCTCCTTTAACTACGGCAGCTTTGAAAAATTCGTCCTGGACGAGGAGGTTCTGCTCTACCTGAAGCGTGTGCAGCAGGGCATCAACTTCTCCGAAGGTCGGGAATGCTTTGACCTCATGAAGGAAGTCGGGCCAAGAGGCTCCTACATCCAGCGCAGAACCCCCAAGGCTTACCGCGAGGAGCACTACCTTTCCAAGCTGTTCCACCGCAAGGGCTCCGGCATTACCATGCGCGAGCAGGTGGGCACTCTGAGGAGCCGCGCCGCCGCCGAGGTCGAACGCCGTCTGGAAGAATACAAGCTCCCCGAAACCACCAAGGCCCAGGACGCCATCCTGAACGAGGTGCTCGTAAACCTGGACTATGATATTTAA
>GB_scaffold_2_0581
ATGAGCCATATTCTTAAAAAAAAGGATTTAGAAACAATATATGAGAAGGTTATCGAAATTTTAGAACAAATCGGCATTACCTTTGGAACCGAAAAAGCCCTGGAGCTTCTTGGGAAAAACGGTGCGAAAATCGAAGGCAGCAAGGCCTTTATTCCAAAGGCGCTCCTGGAAAGATGTCTGGAGAGTCTTCCCAAATATGATTATGAAAATCAGGGACCCAAAAGGATCACAGCGACCTCTCCCTTTGGTATGGTGCCCACCATTCTGGATGATGAGACCGGTACATACCGAAGCGGTACAGTTGACGATGTGGTGAAAATGTATCAGCTCACCCAAACCTCAGACCTTTATGAATGTGCAAGTCCCTGTGTCATTGATCCTGTGGACAGCGACGCAGAGGATCTGTATGTTGGCCAGATTGCCATGCTCCTTCGCTACAGCGATAAATGGCCTTCCGTTGGAATAAGGGCAACAGCGCAGAACTCAAAGGACGGAAATCTATATCAGAGCGCGCGTAAATCCATCCGGCTCATCCGTGAGTTTTACGATGTGTGGGATGAGCCTGTAATGGGGCAGTCCATCTGTCCTATGTCCCCCCTTGCCTATGACTGGGAATGCCTTGATAATTTAACCGCGGCCATCGAGGAAAAGCAGAATATTATCCTCTGTCCCTGCAGCCTGACTGGGCTGACCGGGCCTGCGAGCCTGCTGGGACTGGTGATTCACGATATTGCCATCTCTCTGGCCGGGATCGTTTATGCTCAGCTGCTTTCTCCGGGAATTGATGTTTCCATCTGTTCCTGCTCAGGCGCGACGGATATGCGCAGCATTCAGCCAGCCTATGGAACCGTGGAATGTGTCTATATTGAAGGAATGCTCTATGAGTTCGCGAAGTATATGCAGATCGGCTGTACAATCTGCGGCGCGCTGTCCGATTCCGCAAAAGTGGATTACCAGGCAGGGGCAGAAAGCATGCTGACAACACTGATGCCATACTACGCGTCTGAAATTAACGAGGTCTGGTGCTATCCTGGACTGATGTCGGCCTGGTACTGCGGCAGCTTTGAGAAGCTTATTCTCGACGAGGAAATGATGCGCAACGTCAACCGGGCTCTTAAGGGCGTAAACTTAAAACTGGACCCCAAGCTGATGAGGAGCTTGACAGAAGCCCAGGAAAAAAATACTTTTCTCCAGGGCAAAACGCCGTCCGCCTACAGAAAAGACCATTATTTAACTAAAATTTTCAGCAAATACGGCGTTTCCCAGGATATCAGTCCGGAGAAAACAGATATCCGTTTAAAGGTAAAAAGGGAGATCGAGAACCGAATTAATGAGTATCAGGCTCCGGAAATCACCAAAGAGCAGAAAGAAATTTTGAAGCCTCACCTTCCTTCAAGGTGTTCGTTTTAA
>GB_scaffold_31_0136
ATGCGACCGGAATTACGATATTTAAGCAATAAGGATCTGGAATACGTTCATAATCTGGCTCTGGAGCTTCTGGAGGACATGGGCATCGAGCTTTGCGCCGAGGAAGCCAGAGATTATTTCAGGCAGGCAGGCGCCACCGTTGAGGGTGAGATTGTCAAAATCCCAAGAAAGATTATTGAGGACGCCCTGAAAACAGTGCCCAAGCGGGACGCTTTTACCCTTTATGGCAGAGACCCGAAGAACGACGTCAAGGTTAATGAAGCACTGCCCTCACTGGCAGCCATGACCATGGCTACCTCGGTCATTGACCCCCACACCAGGGAAAAGCGCCCGGCAACTGACCAGGATTTGACCGACCTGACAAAGCTCCTCGAGATCATGGACAATGTGAGCATTGCCAGCGGCCTGATCACACCTCAGGACGTACCATTGGAGAGCTCAGACTGGTATACCTGGGCGGGTACCATTAAAAATACCACCAAGCACATTACCGGCGGGGCTGTCGGCAAGGAGGGCGTGCGCGACGCTGTGGAAATGGCGCAGCTGGCTCTGGGCGGCGACATCGCCTTTGAGGACCGCCCGTTTATTTCTTTCTGGGTGCTGACCTCGCCGCCGATGAAGCTGGATGAAAATCCTCTGAATGTTCTTATGGAGGCCAGCCGCCTGAACGCGCCGTCGGTCATCAGCTCTGGCGGTATCCTGGGGATTTCCTCGCCCATTACCATCGAGAGCGCCATCATCCACACCCACGCGGAAACCCTGGCAGGCATCGCCCTGACCCAGCTGGTGCGTCCGGGCGTATCGGTGCTCTACTCCAGCTATGTCCGCAGCATGGATATGCAGACCATGAGCGTGTCCATGTCCTCGCCAGAGACTGCCATCATGAAGAGCATCATGGCCGAGCTGGGCCGCTATCTGGACCTGCCGACCAAAATGCCCACCAACCTGCGTGACGCCAAGCTCCTCGACGCCCAGGCAGGCTTTGAAACTGGTATGGTGGGAACCGTCGGCGCTCTCACCACTGATTTTCTGGTGTCCATGCAGCTGGATATCGATCTGGTGGTCGACTACGCAGACCTGCCCTACTCCAATGAATGCATGTCTCAGCTCAGACGCCTGGTGCGCGGCCTGGATTTCAGCGACAAGCGCATCGCTCTGGACAATATCCGCAAAACCGGACACGGCGGCAGCTACTTGAACGCCAAGCACACTGCCAAAAATTTCAGAAAAGAGCTGTGGATCGGCGACCTGACTGAACGCGGCAACTGGAAATCCTGGCAGAAGGATGGCGGAAAAGACATGCTTGAAAAATGTGCCGAGCGGGCGGTTGAGCTCCTGGAACAGGTGAAAGACGTCACGCTGCTGGACGCAGCCGTATGTGACAAAATCGACGCCATTGCAGACAGCGCGTTTGAAAAAGCGAAAGCCATCAAACGATGA
>GB_scaffold_31_0152
ATGGAAACCACAAAAAGAAATATTGATTTTGGCGTTTTAAATAAAGAAAAAATTGAGACCATTCATGAAAAGAGCTTAGAGCTTCTCGCAGATTTTGGCATGCGCGTCGCTGGTGACCGCACACTGGAAGCCTTAAAAGCATACGGCTGCGAAGTAGACGGCAACATGGTTAAATTCCCAAAAGCAGTTGTTGAAAAAGCACTGAATACCATTCCGAAAGAATTAACCTTATACAACCGTGACGGAAGCCCGAGCATGGTCATCAACAGCAAAAACAACGTTTATTTCGGCACGCACTCCGATCAGCTTGAATATCTGGACTACAAGACAAACAAGGCCCGCACTTTCATGAAGGCTGATACCAAAACCATGTGTACCCTTGCCAGCGCACTGGAAAACATCAGCTTTGTCTTATCCGTTGGTATGAGCGGCGACGTTGATCCCGCTGTTCAGTCTCAGGTAACCTTCATCGAGACTGTTAAAAACTTTGACAAAACCATCAACTTCTCAACCAATGATATCGAGTCCTTACAGGAAATCATTGACATCGCGGCTGTTGTAGCCGGCGGCCACAAGGAACTGGCTGAAAAACCATTCATTTTTAACTATTGCGAGCCCATCCCACCGATGACCCATCCCGTCGAAAGTACTGAAAAACTCTTTATCAGCGCGTCCAATAAGATTCCGGTTGTTTACATGCCTTACTGCATGATGGGCGGTACAGCCCCAATCACCATCGCCGGCGCCCTGACACAGAACAATGCTGAAATCCTCGCTGGTGTTGTCATCACGCAGGCTGTTAACGAGGGCGCTCCGCTGATTTACGGCTCTATGCCAACTGTCTTTGACATGAAAACAACGGTTGGCTCCTACGGCGCACCGGAATTTCACCTGTCTGTGGCTGCCGCCTCCGAACTGGCAGACTACTACCAGCTGCCATTCTTCGGTACAGCCGGCTGTTCTGACGCCAAAACCGTTGATCCGCAGTCTGTATCTGAAATCCAGATGGAACTCTTCTCTACCATCCTGAGTAAAGCCAATATTGTTCACGATATCGGTGTTCTGGATCACTGCAACAGCGTCGCCCCTGCCATGGTTGTTCTGGCCAATGAAATGATCAATCAGCTCAGCGCTTACTCTAAGGGGGTTGAAGTCAACGACGAAACACTGGCCATGGACGTTATCAAACAGGTCGGCCACGGCGGACATTACCTCAACGAAATGCACACCCTCTCGAACTTCAGAAGCGTATGGTATCCGGAATTCTATGACCGCAAGATGGTTAACCCGGATGAATCTGAAATCATGAGCCAGGTTACTGAAAAGATCGACAACATTCTGGCAACACACGAAGTACCCGCTCTGGAACCAGATGTCTTAAAACAAATCGAAGAAATCGAAAAGAAATACATCTAA
>GB_scaffold_31_0153
ATGAAATCTTATGAAAAATATATTTCAAAAGAGGATGTTCAGAAAATACACGAGACTTCTTTAAAAGTACTGGCTGAAGTTGGCGTGATCTTTGAGCATCCGGAAATTATTGAACTGTTTAAAAGTCACGGCGCCCGCGTGGACGGCAACACCGTTTATATGGATGAAAAGCTGGTGATGGACGCCCTGTCCACCGCACCTGCATCCTTTACGGTCGAAAATTCCAAAGGCAATCATACCTTTGGCGGTGGCGCCCGCGTGCTTATGCCGGCTGTGGGCAGCATCTACCGTCTGGAATCCGGCAAAATCCATAAGATGACCAACGACGAAACTGTTGATCTTTTTAAAATTTCCGATACCAGTGATGTCATTGACTGTAACTACTTCAATGTTTTCCTGGAAGATAAACAGCTGTCCATGGAAGAACGGATCTACAGCCCCGTTGCCATGGTTTTAAAATATTCCCATAAAACAGGGCTTCACCTTATGCCAAATACCTTTCCAATCCAGGGCGATATCCGCGAACCTTTCAAAAAAGGACTTGAACTGATCAACCAGTTTGAAGGCCGCGCAGATGTTTACAATAATATCGTACATGTCAATTCTTTGTCCCCCCTTTGTTTTGACCACGATCCACTTGTAAAATTCCTGGTTGGGGCTGAAATGAACCAGCCGCTGTGGTTCTCACCATGTGCCATGCCGGTTCTCACAGGACCGCCGTCCGTTGCTGGTCTTCTGGCAATGTCCAACGCTGAAGTTGTTGCTGGTATGGTCATGGCACAGCTGGCCCGACCAGGCATTCCTGTCGTATATGGACAGACCTCTGCGTCTACCAATTTAAGGGAAATTCAGCTCTCCATCGGCGCGCCGGAAACCGCTCTGATTTCCTATGCGACTGCTGGCCTGGCTGATTTCTACAATGTACCTTTCCGTACTGGCGGCGGCCTGAGTGACGCCAAGGATTTCGACGCCCAGACTGGCTACGAATCCGACATGATGATCCGCTCTACCTTAGATGCTGGCCCTGACCTCGTACTGCATTCCTGCGGTATCCTGGGCAGCTTCAACATCACCAGCTTTGAAAAATTCTTAATGGACGAAGATGTCTACCGCATGAACAGACGCCTGCTGTCCGGCATTGAAGTCACTGAGGACACGCTCTGCTTCGATACCATCAAAAAGGTCGGTCCAAGAGGCAACTATCTCCAGGGCCGTACACCGAAGATGTTCCGCAAAGAATTTTTTGCACCCAAATACTTCAATAAAGAAGACCCGAACCAGTGGCAGCAGAATGGCAACAAGCCGGTTGTCGACACCCTTACACAGGCTGTTAATGAACGTCTTGAATCTTACTGCCCACCGGAAATTACCAAAGAACAGGAAGATATGCTCAACCCGTATATCCCTGAAAAATACAGAGACCACATCTAA
>GB_scaffold_31_0158
ATGAGATTAAGATTTAATTTTGCAGAAAAGGAAGAGCTTGACCAAATTCATGAAGCCACATTGGATGTTTTAAAAAATGTTGGCGTGAACTTTCATGAAAAAGAAGCTCTTGATATTTTTAAAGCACATGGTGCCAGAGTAGACGGCAATACTGTGTTTATTGAAGCGGATATGGTCACGAAAGCCCTGTCGACCGCTCCTTCAAAGTTTGAATGGAAGGGCCGTGAAAAAAGTGTCGTCATTGGTGATGGCGGCAGCATATCGGTTCCATGTTATGGCCCGATTTACCGTCTGAAAGATGGAGAGATTAAAGATATTGTTCCGCAGGATTATGTGGATGTCACAAAGCTGCACGAAAGCAGTAACGTGCTGGATGCCGGGAACCCCAATGTTATGGAGCCGGTGGCGATCCCAAGAGATATTCGCCGAAATTACCAGATGGCAACAGCCCTAAAATACCACACCAAGCCGGTCATGGGCATGGTTGATGGTAAGGAGGCGGCTGAAATGAGTATTCAGATGGCCCAGGATTTCTACGATGTACACGACCAGACACCAGTTGTCGCTGGACTCATCAATGTCATGTCACCTCTGGGCATCAGTACCGCCATGTGTGAAGCGCTGATTACCTATGCCAGAGCCGGACAGCCTGTTGTCGTAGCTGAGGGCGGCTTTCCGGGTGTTACCCTGCCGCCGAGCATCGCCGGAACACTGGTGTCCAACAATGCCGGTATACTGGCCGGTATCACGCTGGCGCAGCTGGTAAATCCTGGAACACCGGTTGTTTACGGCCTCCCTGCTGTGAGCGGTGATTTGAAGGTGATCTCCATGGCAATCGGCGGCGCCGAAACCCCTTTGTTTGTTTACTATGCCAAAGAAATTGCCAATTACTATCATCTGCCGGTGCGGGCCGGCGGCGGCCTCACAGACGCCAAAGCTGTCGATTACCAGGCCGGCAAGGAAACTGCACTAAACCTCTTTGCAACCTATGGTGCAGGCATTGACTTTATCATTCATGCCTGCGGCATCCTGGATACCTATAATACCATCAGCTTTGAAAAGCTGGTGCTGGACGAAGAGGCAGCCTTAAGTATCAAGCGTCAGTTTAAGGGCTTTGTGGTGGATGACAGGCATATGATGATTGAAGAAATTGCCAAGGCCGGCCCGGGCGGAAGCTATATTAACAAAAGGACACCAAAGATTTACCGGGAAGAGTTTATGCTTCCTAAGCTGGCGAACCGTGAAACGACACAAAACTGGCTGAAAGACGGCGCAAAAAGCGTTGAGGCTCTGGCCGCCGATATGGTAGAAGAACGAATCGGTAATTATAAACTCCCTGAATTAGCCGATTTCCAGGAAAAAATATTAGAAAAATACATTCCGCAGGAGTGGAATGCAGACTAA
>GB_scaffold_32_0010
ATGAAAAGAAATATTTTAAGAAGGGTTCAGTTTAATGTATTATCTCAGCAACAAATTGAAAAAATTCACGAAGAAAGTTTAAAAATTTTATCAAATATTGGGATAAAAGTCACGGGCGCTGAAATGCTAAAAAAGTTAAAAGATAACGGTGCAGAACTCTGTGAAAATGATATTGTAAAAATTCCTCGCGCTCTTATTGAAAAAGCCATGAAAACAGTGCCTAAAGAGGTTAATCTTTACAATAGAGACGGTGAACTTGTTTGTTCAATGAATGATACAAATAATATCTACTTTGGCTCGATTGCTGAACAGTTGGAATATCTTGATTATAAAACCAATAAGGCAAGACGGTTTGAAAGAAAAGATATGAAGACCATGTGCGTGTTGCAAGACTATCTGCCGAATATTTCATTTACAACGTCTGTGGGGTTGATGGATGGTGTCCCAGCAGATGTTGCAGGCCAAATCGGTTTTATTGAAGTTATTCGTAATTTTACTAAAGCCGTTCATGTTGTAACGAGTGATGTTAATGCGTTAAAAGATATCGTAAAGATAGCAACAGATTTAGCAGGAAGCAAAGAAGCTTTGATTGAAAAACCAATGTTTTTATATTACGCAGAACCTATTCCGCCATTGATGCATCCTTATGAATCCAACGAACGATTAATTGTATGTGCAGAAAATGGGATTCCAGTTACCTATATGCCTTATAGTATGATGGGAGGAACAGCGCCAATTACACCGGCTGCAGCATTAGCTCAAAATAATGCCGATGTTCTGGCAGGCATGGTTATGACGCAGATTGTTCGGGAAGGCTCTCCGTATATTTATGGTTCAATGCCCACTGTTTTTGATATGAAGTCGACCATTGGGGCTTACGGAGCACCAGAATTTCATATGTGTGTCGCTGCATCGGCAGAAATGGCCAACTTTTATGGTATACCTTTTTATGGTACTGCGACAGTATCCGACGCCAAAACAATTGATCCACAGGCAATGTCAGAAATCGAAATGTCACTGTTCTCAAGTATGTTAAGCAAAGCCAATCAAGTACATGACCTTGGACTTCTTGATCATGCTAGAAATATTTCTCCAGCGGCAATTTACATGTCAAATGAAATCATCGATCAGTTGAAAAATTATATAAAAGGTGTTGATACATCTGATGAGATGTTTATGCTTGATGTCATCGAAAAAGTGGGGCCAGGAGGCCATTATCTGGAAGATATGAGCACTCTTATGCATTTTAAAGATAACTGGTATCCAGAGCTTTTTACTCGTGAAATGGTTAATCCTGAAGTTTCTGATGTAATGGACCGAGTTACATCAAAAATTGATCACATTCTTGAGACACATGTTCCTCAGTCATTAAGCGAAGAAAAGGAAGCCATTTTGCAAAAATATGAAAACGAATTATTAAGCAGATAA
>GB_scaffold_32_0014
ATGAAAAAGTATGAACAATACGTGTCAAAAGAAAAAATCGATAAAATACATGAATATACATTGAGAATTTTATCAGAAATTGGTATAAAATTTGAAAACAAAGAGGCGCTTGAACTTTTTCGAAAACATGGAGCTAAAGTTGACGGTGAAATTGTTTATATTCCCGAGATGTTACTCGAGCATGTTCTTCAATTTGCAAAGAAAAAATTTGTTTTAAAATCCTGTAAAGGGAATGTGGAGATTGGAAACGGCACACAGCAAGGGTTATCCATTACTATGAATATTTATCGGCATCAAAATGGACATATTGATAAAATGACAAATCAAGATGTTATTGACCAATTTAAACTTTCGGATACTAGTGATGTGACAACTTTATCGATTATGAATTATTTTTTATCATATGATGATACTTTTTCTTTAGACCAAAAGTTGTTCGGAAATATTGCGATGGTGTTAAAATATAGCAATAAACCAATGCTAATGACTGCTCCAAATACTTTCCTATTGAGTGATAAAAAGGAAGCATCGAGGGCATTTAAAAAAGGACTTGACCTTATTAATCAATTTGAAGGAAACGATGAAACACATAGTGCTTATGTTATCAATCCGTTATCACCCTTAGCTTATGATCACGATCCTATAGATAGAATTTTTACTTTAGCAGAAATGAAGCAAGGGATTGTATTTGCCCCTTGCGCAATGCCGTTGATGACTGCCCCGGCATCTATTGCGTCCATGGTAGCGATGACCAATGCAGAAATCCTCGCAGGGTATACCTTGGCGAAATTGGTGAACCCAGAGGTACCGGTTGTTTACGGCAATACGTCAGCTGCAACGGATATGAGGACAGTTCAATTAGCCATTGGCTCGCCAGAATGCTCACTTGTCAGCTATGCGGTAGCAGGACTTGCAGAGCGTTATGGACTACCTTTCCGAACTGGAGGCTCTTTGAGTGATGCAAAAGAACCAGATATTCAAGCTGGTGCTGAGTCTATGATGAATATTGCCACAACAAGAAACTGTGGTGCCGATATTGTATTACATACTTGCGGCTGTATGGGATCATTTAATGTTTCAGATTTTGGTAAATTCTTGATTGATGAGGAAATACATCACATGGTTTGTCGCCTTAATGAAGGACTAAATTGTAATGATGAGAACTTCTGTTTGGATACACTTAAAAAAGTAGGACCACGAGGTAGCTTTTTAAAAGGACGGACACCAAAGATGTATCGAGAAGAAGTTTATTTACCTAAATATTTTAATAAAGATGATCCAAATCAATGGCAAAATAAAGGCTCTGTCAGTGTTATGGATATAGCCGAGGAGATGGCTGAAAAACGTATCGAAAGCTTTAAAGCGGTTGAAAACACACCGGAACAGAATGAACTGCTAATGCCATACATACATGAGAAGTATCGGAGTAGCTTATAA
>GB_scaffold_32_0080
ATGAAAGCCTATGAACAGTATATTTCTAAAGCGTCGGTTGAAAAAATACATGAAAATACGTTGAGGGTATTATCTGAAATCGGTGTTAATTTTGAAAATGAGCGCGCTCTGGAGGTATTTAGAAAGCACGGTGCAAGAGTAGAGGGCGAGACCGTTTTTATCGATGAGAAAATGCTGGATGCAGCCTTACAAGCAGCGCCTGAAAAATTTATGCTTTATTCCAGTTCTTATAAAAATATGGAAATTGGCGGCGGCAGCATGATGAAAATCGCCCTTGCTTCCAACATTTACATTCAGGATGGGGAAAGAATTCGAAAAACAACGAATGAAGACAATATTAATCAGTTTAAAATGGGAATCATGAGTCCTGTCATCGACTCCGCCGTACTGAACCAGTTTCCGGATACAAAGCAATTTACAGCTGAGGAAAAAATATTTGGCGTTTACGCCATGGACTTAAAATATTCGGGGAAAAGCCATATAAATGCCAATGAAATGACCCTGGGCCTGGACCCAGGAGCTGTTTATGATTTGACGCGGAAAGGTATCCAGCTGATTAAGGAATTTGAAGGGATCAGGGACCGGTATGTGTGCTACCGAAGCCTGAACGTGCTGTCGCCCTTGACCTATGACAGCGCGCCCATCGAAAAGATTTTTGCGGCCTGCGATGAGAAACAGCCATTGATTTTATCACCCTGCGCAATGCCAGTGCTGACAGGACCGCCCTCGGTAGCGGGCATCCTCTCAATGAACAATGCGGAAATACTGGCAGGGCTGGTGCTCATACAGCTGATACGGCCAGGAACGGGCTTTGTCTATGGGAATACATCTGGCTCTTCAGACTTAAAAACACTTCAGCTGACCATCGGCACACCCGAGACAGCGTTAATCGCCTACGGAACTGCTGCGCTGGCGGACCGCTATGGCCTGCCCTTCAGAACAGGCGGCTCCTTATCAGACGCCAAAGATTTAGACGGACAGGCTGGCGCTGAAACGATGATGCTCCTAAAGGCAACAATCGATGTTCAGCCGGATGTAATCTACCATACCATTGGGACATTGGGCACCTTTAATGTACTGAGCCTTGAAAAATTCATTATGGATGAGGAAATTATCGGCATGCTTGAGCGTGAGCGAAGCGGGATTGACTGTTCGGAAGAGAAATTATGCTTTGACGCCATCCGAAAGGTTGGGCCTCGGGGAACGTTTTTGAAGGGCAGAACACCGAAGATGTACCGAGAAGAGTTTTATAAAACGTCTTTGTTCAATAAAGAGGACCCAAATCAGTGGCAAAATGAAGGGGGCATCAGTATTAAGGAGAAAGCCGGGAACGAGGTTCAAAAGCGTCTGGAGGCCTATGAGGCGCCAGACCGGACAAAAGACCAATGCAGATTATTGGACGCATTTATCCCGAAAGCATACAGGGAAGGGATATAG
>GB_scaffold_32_0081
ATGAAAGCATATGAAAAGTACATAAAAAAAGAAGAAATTGAAAAGATACATGAAAAAAGCCTGTACATATTAAAAAATACAGGAATCCGGTTTGAGCATCCGGAAGCTCTCGATATTTTCAAAAGAAATGGCGCTGTGGTTGAGAATGATACGGTTTATCTGAATGAAAAAATGGTCCAAAACGCGCTAGCTACAGTGCCGGAGAGCTTTACGCGGTTTTCCTTAAAAGGAAGCTACGAGGTAGGGCGCGGAGCCAGAATCATGCGTCCGGCAGACGGGGCGATCTATTTATCGGAGAACGGCCGCATTCGCAAAATGCACAATGACGATATTATCAGGCAGTTTAAATTAGGTGAGACAAGCAGGGTTGTCAACAGTAACGACGTAAACGGTTTTCTGGAAACAGCGCATTTCAGCAAAGAACAAAAGATATTTTCAAATATTGCGATCGCTTTAAAATACAGCCATACAGCGCCTGTGGCGCTTATGCCAAGAACCTTTGCCTTATCTGAGAAGGAAAGCGTGCGGGAAATCTTCGCGGCGGGAATCCGGCTGGTCAAACGTTTTGAAGGCGTGGAGGAGGATGAAAAATATGTGATTTCTTACGGGGTGAACACGCTGTCGCCGCTATGCTATGATCATGACCCCGTTGAGCGCATTTTAGCGCATTGTGATGAAAACCAGCCGTTGTGGATCAGCCCCTGCGGGATGGCGCTTTTGACAGCGCCTCCGTCAATTGCGGGCATGATGGCCATGACAAATGCTGAGACCCTGGCAGGGATTGTCCTCACACAGCTTTGCCGGCCGGGTCTGCCGGTTGTTTACGGAAACACCTCGGCAGGTACAAATCTGAGGACTCTGCAGCTGAGCATCGGCGCTCCGGAGTCTGCGCTGATCTGTTACGCGACAGCAGGGCTGGCAGATTTGTATCATATGCCATTCAGAACAGGGGGAGCGCTGAGTGACGCCAAGGATTTTGACATTCAGGCAGGAATCGAGTCGGAGATGCTCACCTTTGCAACGCTGGACTGCGGCGCCGATCTGGTCGCGCACGCCTGTGGAATTATGGGCTCGTTTAATGTTATCAGCTTTGAGAAGTATCTTATTGATGAGGAAATAACAGCCATGTGTGACCGTCTTATTAGCGGTATTGACTGTGATGAAAGCCATTTCTGCCTTGATGAAATCGAAAAAACCGGCGCGCGGGGCACTTTTTTAAAAGGCAGAACGCCAAAGATGTATCGGCAGGAGTTCTATCTTCCTCAATTTTTGAATAAAGAAGATCCTAATCAATGGATGAACAGAGGGGCCCCAGGTGTTTATGAAATCTGCAGAGAGGAGGTTGAGCGGCGCATTGCCTCCTATCAGGCGCCCGATATTACAAAAGAACAAAATGACTTGCTTACACCCTATATTCCTGTTGAGTATAGAGAAAAAATATAG
>GB_scaffold_32_0083
ATGAAAAGCTATGAACGTTTTATATCCAGAGAAGAAATTGAAAAAATTCATGAATACTCATTAAAAATTTTATCAGAAATCGGTATGCGGTTTGAGCATGAGAAAGCCCTGGAGGTTTTCAGGAAGCATGGGGCCCGTGTGGAAGGGCAAACCGTTTTTATTGATGAAAAAATGGTGAATGAAGCTCTCTGCCACGCGCAGCGCTCCTTTACGGTAAAATCCTGTAAAGGGGATCTGGAAATCGGCAGCGGCAAACAATATAATGGCGCCATCGGCGGCAATGTGTATTGTCATTATCCGGATGGGGCCATTCGGAAAATGAGCAATGAGGATACGCTTAATCAGTTTAAGCTCGAAGATACCAGCGATATCCTTGATTTTGGAACCATCAATTATTTCCAGGATTACTCCAAGGGCTTTACCTTAGACCAAAAGATATTCAGCAACATTGCCCTGATCTTAAAGTACGGGCATAAGCCGCTGTTTCTGACAACCGCTAACACCTTTGCGCTGTCCGATAAAAAAGCCATCAAAGAAGCCTTTAAAAAAAGCGTACAGCTTTTAAATGATTTTGAAGGAAACGACGCGGTACATAATGTTTATATTTTAAATACTTTATCGCCGCTCACCATGGATCATGATCCGTTAGAGCGGGTATTTGTCCTCTGTGAGGCAAATCAGGGCATCATGTTCGCTCCCTGCGCCATGCCGCTCATGACAGCGCCGCCTTCCATTGCTTCGATGGTGGCAATGACAAACGCCGAGGTGCTGGGTGGTTATGTACTGGCGAAATTATTAAATCCGAATGTGCCGGTTGTTTACGGAAACACCTCGGGCGCGACAGATATGCGGACCGTTCAGCTTGCAATCGGAGCGCCCGAATGCGCATTGGTCGTTTACGCGACCGCCGGTTTGGCAGACTACTATGGACTGCCCTTCAGAACCGGCGGCTCGCTCAGCGATGCGAAAGATGCAGATATTCAGGCAGGGGCTGAATCCATGATGATGATTACAGCGACACAGGACGTCAACGCCGATATTGTTTTACATGCCTGCGGCTGCATGGGATCATTTAATGTAACCGACTTTCGTAAGTTCCTGATCGATGAAGAAATTCAGAGAATGAATCAGCGGTTATTTGCGGGAATTGATTGCAGTGATGAAAAATTCTGCATGGATACTCTTAAAAAGGTTGGCCCGAGGGGCGCCTTCCTGACAGGCCGTACCCCCAAGATGTACCGTGAAGAGGTTTATCTCGCCCGATATTTTAATAAGGATGACCCGAACCAATGGCAGAATAAGGGAAGTATCAGCGTGGCGGACGTCGCTCAGCAGGACGTTGAAAAGCGCCTGGCATCCTACACAGTGCCGGAAATTACAAAAGAGCAGAACGATCTGCTTCAGCCTTATCTGCCCGATGCGTATAAGGAAATAATTTAA
>GB_scaffold_32_0084
ATGAAATCCTATGAAAAATACATCTCAAAACAGGGGATTGAAAAAATCCATGAACAGACATTGCGCATTCTCAGCGAGGTTGGGGTAAAGTTTGAAAACCAGGAAGCGCTGGAGGTATTTAAAGCTCACGGCGTCCGGGTGGAAAATGACACGGTATTTATAGATGAAAAAACATTGATGGAGGCCCTGCAGAATATCCCGTCTCAGTTCATTCTTTCTTCCTTTAAGGGCGATTTGGTAATAGGGGGAGATAATACTGTTTTCAGGCCGCTTGGGAGCAACATTTATATTCAGACAGGCAAAGAAATAAGAAAAATGGATAATGCGGATATATTTGATCAGTTTAAGCTGGCGGATACCAGCCCGGTGATCACAGGGTCGCATATTAACCTTTTGGCGGAAACCAAAAATTTTACACCCGAACAAAAAACTTTTGCCAATATGGCGCTTCAAATGAAATATGCCAATAAGCCGACCGTGACGCTTTATCCCAACACATTGGCTTCCGGAAAAGAGAGCCACTTAAGGGCATTGTTTAAAGAAACCATACAGATTGTCAACCGTTTTGAGGGCAATGACAAATACCATATTCTGCCAATGCTGAACTCCCTGTCCCCGCTTACCTTCGATAATGCGCCCATCGAGAAATTGTTTGCGACCTGTGAAGCGAACCAGCCCCTGTGGATTGTGCCCTGCGCTATGCCGCTGATGACAGCGCCGCCGTCTGTTGCCTCGATGATGGCCATGACAAACGCCGAGCAGCTGGCCGGGATTATGCTGGCCCAGCTTTTGAGACCAGGTATACCGGTAATCTATGGTAATACCTCGGCATCAACGAATATGCACACCATTCAGCTGAGCATTGGGTCGCCCGAGACGGCGCTGGTCTGCTATGTAACGGCAGGGCTTGCGGATTATTATCACTTACCCTTCAGGACAGGCGGCGGGCTCAGTGACGCAAAAGATTTTGATGCCCAGTCAGGCATTGAGAGCATGATGATGCTTTATGCAAGTCTGGACTGTGGGTCTAATTTTATCGAGCATGCCTGCGGGACACTGGGAACTTTCAATGTCATAAATTTTGAAAAGTTTCTGATGGATGAAGAGATCATACAAATGACCACACATCTGCTGAGGGGAGTAAACTGTTCAGAAGACCGCTTCTGTTTCGAGGAAATCAAGGCGACAGGTGCGAGAGGAACGTTCTTAAAGGGACGGACGCCCAAAATGTACCGGGAAGAATTCTACCAGTCGCAATACATGAACAAGGAAGACCCAAACCAATGGCAAAACAGCGGCTCAAAATCTTTAAAGGAATCGATGGAGCCAGCTGTAAAAAAACGGTTGGAGAGCTATCGGCCTCCGGAAATTTCAAAGGACCGTTTATCTGTCATTGAACCGTATATTCCGGAATGCTACAGGCTGGGGATATAA
>GB_scaffold_3492_0003
ATGAGCAATCTGAGCCCTGACTTTGTACTACCCGAAAATTTTTGCGCTAACCCGCAAGAGGCGTGGACCATTCCTGCCCGTTTTTATACCGATCAGAACGCCTTTGAACACGAAAAAGAGAACGTCTTCGCCAAAAGCTGGATTTGCGTCGCTCATAGCAGCGAACTGGCGAATGCCAATGATTATGTGACGCGTGAGATCATTGGCGAAAGCATCGTGCTGGTACGTGGTCGTGATAAGGTTTTGCGCGCGTTCTATAACGTGTGTCCGCACCGTGGTCATCAGTTGTTGAGCGGTGAAGGAAAAGCAAAAAATGTGATTACATGCCCGTATCACGCATGGGCATTCAAACTCGATGGCAACCTGGCCCATGCGCGTAACTGCGAAAACGTCGCCAATTTCGATAGCGACAAAGCGCAACTGGTTCCGGTGCGTCTGGAAGAATATGCCGGATTCGTCTTCATCAACATGGACCCCAACGCCACCAGCGTAGAAGATCAGTTACCAGGTCTGGGCGCAAAAGTGCTGGAAGCCTGCCCGGAAGTCCACGATCTGAAACTGGCGGCCCGCTTTACCACCCTCACGCCTGCCAACTGGAAGAACATTGTCGATAACTATCTCGAGTGCTATCACTGTGGTCCGGCGCATCCAGGTTTCTCCGACTCCGTTCAGGTTGATCGTTACTGGCACACCATGCACGGTAACTGGACGCTGCAATACGGTTTCGCCAAACCGTCCGAACAGTCTTTCAAATTCGAAGAGGGCACGGATGCGGCATTCCACGGTTTCTGGCTGTGGCCGTGCACGATGCTGAACGTCACCCCGATCAAAGGGATGATGACGGTCATTTATGAATTCCCGGTGGATTCTGAAACTACCCTGCAAAACTACGATATTTACTTCACCAATGAAGAGTTAACCGACGAGCAAAAATCGCTGATTGAGTGGTATCGCGATGTGTTCCGTCCGGAAGATTTACGTCTGGTTGAAAGCGTACAGAAAGGGCTGAAATCGCGTGGCTATCGTGGTCAAGGGCGCATCATGGCCGACAGTAGCGGTAGCGGAATTTCCGAACATGGTATCGCCCACTTCCATAATCTGCTGGCGCAGGTGTTTAAGGACTAA
>GB_scaffold_34_0034
ATGAAGCTGGAACTCGGTAATTTTTATGTGAAGGACATCGTTTTTGGTGACAAAACCAAGTATGAGAACGGTATCCTTACGGTAGACAAAGAGGATTGCCTTGCCTTTGTCAAGAGAGACCCGCACATCACGGAGGCAGATTTAAGAATAGTAAAGCCTGGTGACATGGTGAGACTGGTACCTGTTAAAGAGGCGGTAGAGTGCAGAGTAAAGGTAAATGGGGACGCACTGTTCCCAGGTTACACAGGACCACTGTCACAGGCCGGAGACGGAAGGACCCACTGCCTGAAGGATATGAGCCTTTTGGCTGTTGGAAGACACTGGGGAGGTTTCCAGGACGGACTCATTGATATGGGAGGAGAAGGCGCTAAATATACATATTTCTCCCAGCTTAAGAATCTTGTACTGGTTGCAGATACAGACGAGGATTTTGAGAAGCGGGAACAGCAGAAGAAAAACAGGGCCATCAGGGAGGCAGTTCACAAACTTGCCGAGTACATTGGCTCCTGTGTAAAGGATATGGAGCCGGAAGAGGTTGAAAGCTACGAGCTGGAGCCGGTTATCAGGAGAGCGCCTGAGACGGAGAAGCTTCCATCCGTAGTGTACGTGATGCAGCCTCAGTCCCAGATGGAGGAGATGGGTTACAACGATCTCTGCTATGGATGGGACTGCAACCATATGCTTCCCACCTTCATGAACCCCAACGAGGTGTTGGACGGAGCTATGATTTCCGGAAGCTTTATGCCATGTTCTTCCAAGTGGGCAACCTATGATTTCCAGAATTGTCCTGTCATCAAGAGGCTGTACAAGGAGCACGGCAAGACCCTTAACTTCCTGGGAGTGATTATGTCAAACCTGAACGTTGCCCTGGAGCAGAAGGAGCGTTCCGCTCTGTTTGTGGCTCAGATTGCAAAGTCCCTTGGAGCAGACGCTGCCCTTGTGACTGAGGAAGGCTACGGCAATCCGGACGCTGACTTTACAGGCTGCATCGTGGCTTTGGAGGACGCAGGCGTTAAGACGGTAGGCCTTACAAATGAGTGTACAGGCCGTGACGGCAAGTCCGATCCCCTGGTTTCCATGGATGAGAAGGAAGACGCCATTGTTTCTACCGGTAATGTTTCTGAATTGATTGAACTTCCTCCTATGCCGGAGGTAATCGGCGAGCTGGAAGCCCTTGCCAGGGACGGTCTGTCAGGAGGCTGGGCCGGGGATGAGATTTTAGGGCCGTCTGTCAGGCCGGATGGATCCATCATCATGGAAAACAACGCCATGTTCTGCGGAGACCAGATTATCGGCTGGTCCACCAAGACTGTCAGGGAATTTTAG
>GB_scaffold_3794_0005
ATGACTGCAAAACCTATTTTTGAACTGTTAACCCAAGATTCCCGGGAAAAAATCATTCAACAGTCCTTTTCGCTCCTGGAGGAACAAGGGGTTGATGTAAACTCACCAAAAGCCCTGGAATGCTTGGTTCAGGCCGGCTGCACCGCTGACGGTGTTCGTGTGAAAATCCCCCGCAAACTGGTCAAGACATCCATTGAATCAGCTCCCAGTGTTATCAAAATCTATGACCGAAACGGAAAAGAAGCCATGGACCTCGGGAAACAGAATACATACTTTGGACCTGGCCCTACCTGCCCCAATTTCTTTGACGCATATACTGGGGAACGGCGGAAAGCTGTGAAAAATGATGCCGCCCTGGCGGCAGTCCTGACAGATGCCCTGCCAAATATTGATTTTGCTATGTCACTCTGTATGATAGGTGATAAAACAAAAGAATTGGCAGACATTCATGAGATTGATGCCATGATACGTAATACCACAAAACCACTGGTGGGATGGGCATTTAACGCCAGAAACCTGCAGATAATCATTGATATGTGCGCCGTGACAGCAGGCAGCCTTGAAGCACTTCAGGAAAAGCCCTTTATCATTATATACAGTGAACCTACCACTCCCTTTGTGCACTCCAGGGATGCACTGGAGAAACTGATGCTTCTCGCTGAAAACAATATCCCCTGTGTTTATACGCCTGGTATGATTATGGGGGCAACTGCACCTGTCACCGTAGCCGGCGCCCTGTCTGTGGGACTGTGCGAATGCCTTACCGGTCTGGTACTCAGCCAGGCAGTGCGAAAAGGCGCCCCCTTTATTGGTGGTGCTCCCGGAGGCCCCATGGATATGAAAACCATGCAGCATTCCTACGGTGCCCCGGAGTGGGTATTGCTCCACAGCGCTTCCGTGGAAGTCTTCCACGCTCTGGACCTCCCGGTATTTACAGCCGCCGGTGCCAGTGACTCCAAAACTGTGGATGCCCAGTCTGCCGCCGAAGCCATGCTTCAGATTATAGGGGCCCTGGGAACCGGAGGGAATCTAATCCATGATGTGGGCTTTATGGATTTGGGAATGACAGGTTCCCCTCTTCATCTGGTTATGTGCGACGAGCTAATCGGTATGGCAAGAAGAATGATGGAAGGTGTCCCTGTGGATGAAGAGCATCTTGCCCGGGAGGTCATTGAGGATGTTGGTCCCGGAGGAAACTTCCTCTCCGAAGAGCATACCTTTGAATTCTTCCGGGATGAAATCTGGAATCCATCACTCATGGACCGCCATACCTACAAAGACTGGCAAAAGGCGGGATCGAAAACCATGACAAAAAGAGCTCAGGATAAAATGCTGGAACTACTGCAAACCCACAGACCCAAATTGCTGCAGGACGCCATCCTGAAAAAGCTGGATCAGCTTGTAGAAACCGCAGAACAAGATTTTACCGGAAATCCCCTCTAA
>GB_scaffold_451_0028
ATGGCAAAATTCAGTTTTAAGCGTATGCCTGCATATCAGGTGCTTACGCAGCAGGAAATCTTACAAATCCACGAAAAAGCTTTAGAACTTCTGGAAACCACAGGTGTCAAATTTGAGCACCCTGCCGTTCTGGAGGAATTGGGCCGCAGAGGGTGTGAGGCGGACCTGAAAAATATGGTTCTGCGCATTCCCCGGAAGGTGGCAGAGGATGCCGTTTTGTCTGCACCGGAGCATTTTGTAATGTATAACAGAGACGGTGAAGCCACCCTCCGGCTTGGAGAGGGGCACTCCTATTACGCCCCCGGCCCGGGGGCACCCAATATTGCAGGCTCTGCCTTTCCGCGGCGCTTTGGGACCTCTGAGGACTTAAAAGAGGCTCTGAGAATCACAGAATCCTCCCCGGGCTATCAGATCTCTTCAGGCTCTGTGGTACCGGGAGATACCCCCAGTATTATTACTGATGTCTATATCCTGTATCAAATGATCCTGCATTCAAGAAAAACACTTTTAGCCGAGGCATGGGAAGAATCCTCTGTCAAACGCGTGGGAAAACTTTTGGAAGCCGTCTGCGGAACCAAAGAGCTGGTCAGGGAAAAACCCTTTGTTCTTCTGGCCGCCTGCCCGTCACCTCCCATGCGCTGGGAAAAACGTGTCATTGATAACGCCCTTGACTCCATGGAGTACGGGATTCCCCTGTTTCTCTCCCCATCCCCCGTGATGGGTGTATCCTGTCCCGTTACCATCGCCGGCTCTGTGTTAACACATACAGTAGAATCTCTGTCTTTTCTCACCTTTATTCAGCTGATGCACCCCGGACATAAAGTATTATACGGAGGCATTCCCGGGGTTATGGATATGAGAAGCACGTACTGCTCTTCCTCCTCCATAGAACCCTGTCTGTCTACTGCGGCATACGCCTGCATGGGCCGTTATTACGGACTTCCCACTCTGGCCTTCCTTGCCCAGACCGATGCAAAGGAAAGTGATTATCAGGCTGGATTTGAGACTGCCATGGATCTTATGACCGGCACCCTGGCAGGCATTGATGTGGTCTTCGGGGGAGGCACCCTGGACAGCTATCTCTGTACCAGCAATGAAAAACTTGCCATGGACGGACAATTTTTCCGGTACTGCCGCCGCCTGCAGGAGGGAATTCTGGTAAATGAGGAAACCCTTGCCCAGGACGAGATCCGGGAAATCAACTGGGGGGAAGACGGTGTGTTTCTGGAACTGGAGCACACGGCAGACTGGTACCAAAAGGAGCAGTGTATGCTGGACAGCATTGCAGATAAAGTGAATTACGAGCAGTCCCATTCCGAATGTGCGTCCATCACACAGCGCGCCTGCACTTCAATGCAGTCAGCCCTCTCCCATCCCCTGGAAGCAGAACGGGCCAAATGCGTCCAAAAGGCGTTCTGTGAAATTGCAGAGTCACTGGAGGTAGACCCATCGGGACTCCTCTGA
>GB_scaffold_484_0032
ATGGACATCAAAGAATTTTCAGCAAAATTAGCTGAAGCGACAAAAGAATTAAGCTCAGAAGAAAGACAGGCCTTGATGAAAATGTTTGCTTCTGTTTCAGACGAGGTCAAAAAGGACGACGTCGTAACAGAAATACTGGTCTCAGATGAGGGAACAGAGATTCCTAATGGAATTACGAAACGTTTGCAGGCATTGAAAGACAACTATTTAGAGCAAGTACCGTCAATTACTACTTATCGTGCCCGAGCGATTACAAAAATTGCCAAGGAAAATCCAGGCATGCCAAAGATTGTTTTGCGGGCAAAATGCTTCCGTTATTGCTGTGAAACAGCGCCGCTGGTGATACAAGATCACGAACTGATTGTTGGCGCACCCAACGGCAAGCCGCGTGCAGGCGCATTCTCTCCAGATATCGCATGGCGCTGGATGGAGGATGAGATCGATACAATCGGCAGCCGTCCACAGGACCCGTTCTACATTTCTGATGAAGACAAAAAAATCATGCGTGAAGAGCTTTTCCCATTCTGGAAAGGCAAATCTGTCGATGAATATTGTGAGGATCAATACCGTGAAGCAGGTGTTTGGGAATTATCTGGTGAATCTTTCGTTTCCGATTGTTCGTATCACGCACTAAATGGCGGCGGCGATTCCAATCCTGGGTATGATGTCATTTTGATGAAAAAAGGCATGATCGATATTCAGAATGAAGCCAAGGCGCATCTGGAAGAATTAGATTATGAAAATCCTGAGGATATTGAAAAAATCTATTTCTATAAATCAATCATTGATACAACTGAAGGCGTCATGATTTATGCTCGTCGGATGGCGGATTATGCTGCGGAGCTGGCGGCGAAGGAAACCAATCCAAAACGAAAGGCCGAGCTTTTGAAAATCTCTGAAGTGAACCGTAAAGTCCCTGCCCATAAACCGGATACCTTCTGGGAAGCGATTCAAGCCGTTTGGACAATTGAATCATTGTTAGTCGTTGAAGAAAACCAAACAGGGATGTCAATTGGACGTGTGGATCAATACATGTATCCATACTTTAAGGCTGACCTAGAAGAAGGTCGGATGAATGAATTCCAAGCCTTTGAATTAGCTGGCTGTATGTTGATTAAGATGTCTGAAATGATGTGGATCACTAGTGAAGGCGGTTCGAAATTCTTCGCTGGCTATCAGCCGTTTGTAAACATGTGTGTCGGCGGGGTGACTCGTCAAGGGCGCGATGCTACCAATGAATTGACCTATTTATTGATGGATGCTGTTCGTCATGTCAAGGTGTATCAACCTTCGCTTGCCTGCCGCATTCACAACCACTCACCAAGAGAATATCTGAAAAAAATCGTGGATGTTGTTAGAGCCGGTATGGGTTTTCCTGCTTGTCATTTTGATGATACACACATCAAGATGATGCTGGCAAAGGGTGTCTCAATTGAAGATGCGAGGGATTATTGTTTGATGGGTTGTGTGGAGCCGCAAAAATCAGGTCGTTTGTATCAATGGACCTCTACTGCCTATACGCAATGGCCGATTTGTATTGAACTAGTCTTGAATCATGGCGTTCCTCTGTGGTACGGCAAGCAGGTTTGCCCAGATATGGGTGATTTGTCTCGCTTCAAGACCTACGAAGAGTTTGAGGCAGCGGTTAAGGAAGAAATCAAATACATTACGAAATGGACAGATGTAGCTACCGTTATTTCCCAACGTGTTCATCGTGATCTAGCGCCAAAACCATTGATGTCAATCATGTACGAGGGCTGTATGGAGAACGGAAAAGACGTTTCTTCTGGTGGTGCAATGTACAATTTTGGACCGGGTGTTGTTTGGTCTGGCCTAGCAACTTATGCTGATTCAATGGCCGCAATTAAGAAACTGGTCTTTGATGAGAAAAAATACACATTGCAGGAATTGAATGAAGGATTAAAAGCTGATTTTGCGAATAATGATCGTATGAGAACGGATTGTTTGAACGCGCCGAAATATGGAAATGACGATGATTATGCCGATTTGATCGCGGCAGATCTGATCAACTTTACTGAAGCTGAGCACCGTAAGTATAAAACATTGTATTCAGTGTTGAGTCACGGAACCTTGTCAATTTCCAATAATACACCGTTTGGACAAATGACTGGAGCTTCTGCGAATGGACGTAAAGCTTGGACTCCGCTATCTGATGGAATCAGCCCAACGCAAGGCGCCGATTTCAAAGGACCGACTGCAATTATCAAATCAATCTCGAAAATGTCCAACGACAGCATGAACATCGGGATGGTGCATAACTTTAAGATCATGTCTGGTTTATTGGATACACCAGAGGGTGAAGAAAGTCTGATTACGTTGCTTAAAACGGCTTGTCATTTAGGTAATGGAGAAATGCAGTTTAACTATTTAGACAACAATACCTTAATTGAAGCACAAAAACATCCAGAGCAATACCGCGATTTGATTGTTCGGGTAGCTGGTTACAGTGCTTTCTTCGTAGAGCTATGTAAGGATGTTCAGGATGAGATTATCTCACGAACAATGCTGACAAAAATTTAA
>GB_scaffold_4877_0002
ATGCAGAGATATCAGGTTTTATCACAAAATGAAATCGAACAGATCCATGAAAATACACTTCGCATTATGGAAAATATCGGAGTGGTTATGACGTATCAGCCTGCAAGAGACATTTTGGAAAAGGGCGGTGCCATACTAGACGGCGAACGAGTGCGGTTTCCGCAAAAACTGGTTGAGAAGGAATTGAAAAATGTTCCATCATCCTTTACTATGTATGCCCGTAATCCGAAATACAATGTGACTCTTAACACGGAAGATTCTGTGTATGCCGGTCCGAACTGTCCTCCGTTTGTTACAGATAGGGACAGAGGCAGACGCCCGGGAACTCTGGCTGATTTTATTGAAATTATTAAGATCTGCGATCGGCTGAAAAATGTTGATATCCAGAGCCAGATTCCCTGTGAACCAGGGGATGTTGAGGTGGCAAGGCGTCCCGATGTTATGCTTTATAATACATTAAAGTACAGTGAGAAGCCTTTTATGGGGAGCTCTCTGGGGTATGAAAATGCGAAGAGGGGGATTGAAATGGCCTCTCTTGCATTTGGCGGTATGGAAGCAATAAAGGAAAAGCCAATTATGGCCTCTATTCCCTGCACACTGACACCTCTTGCCTATGATGACAGCATGCTGGGTGCCCTGATGGCTTATGCAGAGGCGCGTCAGCCCCAATTGATTAATTCTCTTGCTATCGCAGGAATGACAGCTCCAACTACTCTGGCCGGCTTGGTTTCGGTTCAGAATGCAGAGGTTCTGGCGGGGATTGTTCTGGCTCAGCTTATTAGCCCGGGGACTCCTATTGTATACTCGGGTGCCGGAGCAAATGCGGAGATGTCCAGCGGGGTATTATCCATTGGTTCCCCGGAGCATGCCCTGGTTTCCCTGGTTGTGGGTCAGCTGGCAAAATATTATCAGATTCCATGCAGAATCAGCGGTGCACTTTCTGATTCTAAATTGGTGGATGCACAGGCAGGTTATGAATCAGCGGTGACTCTCACGATGGGACAGATGGCAGGTGGGAATTTTATTCTTCATGGTGTAGGGATTATAGAAGGCTATAACTGTACCTCTTTGGAAAAATTGATTATTGATAATGAGATTATTGGCTATATGAAACGAATCAATAAAGGGGTAGCTGTCAACGAAGAAACACTTGCATATGATGTGATAGAAGAAATAGGGCCTAAGGGAACCTTTCTTATACATGATCATACACTGGAGAATTTTCGGGATGAATTCTACATGCCGACAATCGGTGACCGGTGGGTGTATGAACAGTGGAAGAGCAGAGGCGGTCTTTCTGTCGAAGATCGGGCCAATAAGAAATGGAAAGAAATATTGGAAAATTACGGAGAACCTACATTGCCTAACGATATCGATGCAGAACTGCAGAAGTTTATGGAAATATATTAG
>GB_scaffold_609_0008
ATGAACTACGTACCACAATTAAAGTATGCAAGTCAGGAACAAATTGAGCAGCTGCACGGATACGGTGTAGAAATTCTAAAACGTTTTGGAATGCGCGTAGAAGATCCGGAAATCCGCAAAATGTTATGCGAAAACGGCTGTACCGAAAAAGGCGACCGTGTTTATTTCTGCGATGACCTGATCGAGAAAACAATTAAAAATCAGAAAAAGCAGGTAGTGATGACATCTACCACAGGCTCTAAATTAGAGATGGAAATCGGAAAAACCTTCTCTCACAGCACCGGAGGCGCTCCCTGGATTGCAGACTTAAAGTCAGGCAAACGCCGCAACGGACAGTTGACAGACTTAATTGACACCATCCGCGTAATGAACCAGTGTCCGGAATTAGATCTTCCCTGTGCTCTTGTATATCCAAGCGAAGTTCCTTCCGCCATCAGCCAGCTGAAACAAACTGCTACTATGTTTGAGTATTCCAAGAAGCCAATCTATGGCCCTGGTATCTCCTTAGCAAGCAATGCAAAATATATTGTTGAATTATTTAAATTATACGGCGGTTCTGATTTAGAGAAGAATCCAATCGGTATGGTCGGAATCTCCCCTGAATCACCTTTATTCCTGCCAAAAGAGATTACTAATACAATGGCACATATCATCAAGGCCGGCATCCCAACCAGCGTCCTGGCAGCACCTATGGGAGGTCTTACATCTCCTCTTACCATAGCCGGAACAGTTGCTCAGTCTCACGCTGAGATCCTGGCATTTGCTGCTGTTGCCTACTTGATGAACCCGAACTGTGTACTGTTCTACGGTTCCAGAACCTTCTTTGCCAACATGAAGAACGGACAGAGTATCTTAGGTCTGCCTGAGACAGGTATCTCCAGTGCACTGGCTGTACAGTTAGCTACATACTGCGGCTTTATGACAGATGTCTACGGACTGTCCTGTACAAGCTGTTCTATGGATGAGCAGGCTGGCTATGAAAAGATGATCAATGCATTCCTTCCGGCAATTGCAGGAGCTACTTTGGTTACCGGCTTCGGAAGCACAGCCAGTGTTATGTGCTGTTCCTTAAGTCAGTTAGTGCTTGACAATGAAATTCTTGCTATGATCCGCAAGGCAAAACGCGGCTTTGAATTTGATGAAGACATTCTGGGCTTCGAGGCTCTTGACTATGTGGTAAACGATCACGAAACCTTCTTAGAGCAGGAGCACACCATTGAATATCTCCAGAAAAACGAGATCTTCGTACCATCCATCGGTTTCGACAGTGTATGGGCTGACTGGATTAAGTGCGGAGAGACCCCACTGAATGAGAGAGCTGCTGACCGTGCATTAGATTTAATTGAGAAAGATGAATTAGTTCCTCAGGATGCAGCCATTACAGCAGAAGTTGAAAAGATTCTGGCAGCCGCCGAAAAAGAACTTCTGTAA
>GB_scaffold_6_0135
ATGATTCGTAACAGTTTAACTGATGTGTTTTTTACAAAGGATGATGTTGAAAATCTGCATGAGGGTGTTTTACGCGTTTTAAGCGAAGTTGGGGTTAAAATTGAGAATGATGAAGCGCTTGAAATTTTTAAACAGTATGGCGCGAGGGTAGAGGACGGTACGGTTTATATTGGGGAGGCTCTTTTGAACAAAGCACTGGAAACCGTTCCAGCAAACTTTGAACTGCAGGGCTTTGACCGCACAGTACAGGTCGGCCTCGACCACGACCCGGTGGTTATCCCGACAAACGGCACACCGCTGGTACTCAATTTTGACGGTTCTTATTCGGATACCAACACCGATGATTTAGTCAATTTTTACAAGCTCATCGACACCTCGGATGTGATGCAGGTCACCAGCGAGATCGCTGTGGACGTACCGGGTCTTGATAAAACGAAGGATTCGCTGCTGGCGCAGACGGCGCTGCTGATGAAATACAGCCGCAAGCCCATCTACAATATTCTGGGCGCAACCATCCACAACTACAAAAAAGGCAGCGTAGCCCAGGGTGTGCGCGAGAATATTCAGTTTGCCAAAAAATATTATGGCTATGATGACAAATATGTTATTTACAGCGGCACCTGCGTCATCTCACCACTGGGTGTTGGCTGGGAGGCCATGGATCATTTTATGGGCTTCATTAAGGAGAACCAGCCCATCAGCATTACGGCCTGCTCCATGACGAACCTGACCGCTCCGGGCTCTCTGTATGGATCGGTTGTAGAGGATGCGGCGGCGATTTTATCCATTGTGGTTTTATCCCAGCTCATGAATCCGGGCCTTCCGGTATTATATACCAGTCTTTCCTCCATGTCGGATATGCGCTATGTGCAGCTGTGCATGGGCGCGCCGGAATTTGCTTTGATCACACTGGGACACATTGCCCTGGCAAATTTCTATAAAATTCCGGTACGTGTCGGCGGCGCTCTGGGGGATGCCTTTAAGGCCGATTACCAGGCGGGTGTCGAATCCTTTGTAGGGCTGATGGCGCCGATGCTGAGCCAGGCGGCGATGATACCTCACGGCTGCGGCACAATGGGCAGCTTTAATCTGACCAGCTATGAAAAATTCATCATGGATGAAGAAACCATCCGCTATCTCATGCGTCTGCGCAGGGGCTTTGAAGTGTCAGACAAGCGGAAGGAAAAAGCGCTGAAGGATATCACCAAGGTAGGTCCAAGAGGAAACTTTCTGGGAGGACGTACCCCTAAGGAATACCGGGAAGATAACTATCTGGCCTCCGAGGTGTTTAACCGCAAGGGCTGCAAGGAGAACACCCGCGAAGAGCAGGGCGATATCCGGGATCGCGCCAAAAAGGCCTATGATGCCCGCATGGAGGCTTATGAGCTGCCGGATACCACGCTGGAACAAAAGAAGCTGTTGAACACTGAGCTGCCGGAACAATATAAATTTGACCTTTAG
>GB_scaffold_6_0048
ATGAAAAATTACGAAAAATATATTTCTAAATCAGCAATTGAAAAAATTCATGAAAAATCTCTGTACATTCTTGAAAACATTGGTGTCCAGGTCGAACATGACAAAGCCTGCGCCCTTTTAAAACAGCATGGCGCCCAGGTGGAAGGCCATCTTGTCAGGCTCAGCGCTGAAATGGTTGATGCCGCACTGGCTCTGGCAAAACCAACCTTTGATCTATATTCCAGTACATTGGACAAACCTCTTACCGTTGGCGGCGGCAGCTCGCTGGTTGGCCCAGCCTCCAGCAACATCTATATCAATGATGACGGCTATATCCGGAAAATGGATGACCATGATGTTATCCGGCAGTTTAAGCTCTCTGACACCAGCCCAGTCACTGACTTTAACTCCATTAACTTTACCGTCGATCATACACATATGTCAGATGACCAGCTAAAATACGGCAATATGGTAACCGCGTTAAAATACAGCCATAAGCCCGCCTGTACTGCACGTCCAAACATGTTTAACGTGCCTGAGGAACAGATTTATTCAGAATATAAACGGGGCGTCGATCTTTTTAAAGCTTTTGAAGGGATTGAGGGAAATGAGAAAATTGTACATGTAGGTCTCATGAACACGCTTACGCCCCTCGCGCTGCACGGCGGACAGATCGACATGGCCTATGCTATCTGCGAGGCCGGCCAGGCCATCTGGCTGGCGCCCTGCGGTATGCCGCTGATGACTGCCCCTGCCTCCATTGCAGGGATGATGGCCATGACCAATGCTGAGGTGCTTATGGGCTATGTTCTCTGCAAGCTCATCAACCCTGACTGCGCATTTATTTACGGCAATACCTCAGGCTCCACCGACATGCGGGCCGTTCAGCTGACGATCGGTACACCCGAAACCGCACTCGTCTGCTATGTGACGGCTGGTCTGGCAGATTATTACCACCTTCCCTTCCGCACCGGCGGCGGTCTGAGTGATGCAAAGGACTGTGATATTCAGGCAGGGATGGAATCAATGATGATGATTGAAGCCTCTGTTGACTGCGGCGCTGATTTTATTCATCACGGCTGCGGCACCATCGGCGCCTTCAATGTGATCAGCTTTGAGAAATTCCTGATGGATGAAGAAGCCTACACTATGGCATGGCGGATGCAGCGCGGTGTCAACTGTGAGGACAAGCTCTTTTTAATGAAAGACATTGAAAAAACAGGGCCACGCGGCACCTTCCTTTCCGGCAGAACCCCTAAAACCTATCGTCAGGAATTCTTCATGTCAAAATATATGAATAAAGAAGACCCTAATCAGTGGCAGAATGCCGGCTCAAAATCTGTGCGTTCTGTCTTGAAGGAAGCCGTTGAAACGCGTATCGCAGCGTATACCGCACCGGATATCTCAGGCGATCGGCTGAAAATTATAGAAGCCTATCTGCCGGATTCCTACAAAGAATCAATTTAG
>GB_scaffold_6_0053
ATGTATAAACGGAATTTTACTAGAAGCTTTGTCACACAGGAATCCATTGAACTCATCCATGAAAAATCACTGTATTTATTAAAGAATAAGGGGATACGGTTTTGCTCGGAGGAGCTGCTTAAGATGTTTCGGGAAAAAGGGTTTAAGGTTGACGGCGAGCTTGTCTATATAACAGAGGAACAGGTCGACGACGCCCTGGCCTCCTGCCCGAGAAATTTTGATTATGTGTCCAGAGGACACAGGCACCGTGTTGGAACAACCCAGAAAAAAACCATTGGACAGTCCTCTCTCGGGCCGGTCAATGTGCTTAAGGAGGGTGAACACCGCCCGGCTGCCGCGGAAGATTTTGTCAATTTTGTGAAGCTGTTTCAGACAAGCGACGTGATCGACGTGATTGACTGTGAGCTGCTGCACCCAAATGATGTGCCGGCCCAGTACAAAACGGATTTTATGACACTGACGCCCATGATCTACAGTGACAAGCCGCTGGCAGGACTGAACGGAAGCCGTGAAACCTGCCGCAGAGCTATCCAGCTGGCTAAAGAATTCAATGATATTCACGACCAGGTGCTTATGTCAACCTTAATCACCAGTGCGCCGCCATTCACCTGGGACCGCCTGATGTGTGAAACCATCATCGAATACGCAAAAAACGGACAGTGCAGCTGCATCGCAGGCGTTGGCCTTGCGGGACTGACGGCGCCGCCGTCTCTGTCAGGCGCTATTATCCAGAATAATACTGAGCGCCTTGCGGGCATTGTGGCCACACAGGTGGTAAACCCCGGCGCGCCAGTGATCTATCAGTTCTGCGCTCTGGAAACAGACCTTCGCTACTCGCTCTGTGTCTGCGGCGGAGCGGAAACCAGCGTGGAATGGTTTGTCGAAAATGAGCTTGCCAATTTTTACGGCCTTCCCAAGAGATCCCACGGCTGTCTGTCAGACGCCAAGGAGGACGACTACCAGTCCGGCAGGGAATCCACCATGGTTGGCCTTTCAGCCTTAATGTGCGAGCCGGAGCTGGTCTACATGCTGGCCGGAATCATGGATTCCTTTAATACGCTGGGCTATGAAAAATTTATGATGGATGAGGACACCTATAAAATCTGCGGTCGTTTCCTGAGAGGCGTCGAGTTTAAGGAAGAAAACCTCTATATGGATAAAATGGAAAAAATCGAGCACTCTGCCAATTATCTGGCCAGAACCTCCAAGATTTACCGCAACGATTTTGTCTTCCCTGAAATCGCTAACCGGAAGGCTTACTCAAACTGGAAAAAGGAAGACGACGCCATCAGCGTGCAGGAGCGCGCGACCCTGGCCTGGAAAAAACGGCTGGAAGAATATGTGCCACTGGAACTGGACAAAAAACAGCAGAAAATGGTCGAAGAGCTGCTGCCAAAGGAATGGATTTTATAG
>GB_scaffold_93_0013
ATGTGCGCTGAAAAAAATTACTTTGAAAAAAATGGGAACCTTCATGAAGAGTCAAAAGCTCTTTTGAAGAAAAACGGTCTGCCATTAGAAGATACAAAATTGGCAGACTGGTTTAGAAAAAGAGGGTTTACAGTAGAGGAAGGAAGAATAAAGTTTAAGGATTACGAAATTGAGCATGCTCTCAAATTATGCCCGTCGGTGATCCAGCTGAAAACAGATGCCTCTGACTTAGCCATTGGAGGATTAAAAAAATATTATGGATTTACAGGTACACCAAAATTATTTTTAAACAACAACGCACATACTTTTCATAAAGAAGATGGTATTGATATTTTTAAGCTGGTCGATACCAGCCGTATCATTGATTTTTTAGCGTGTTATCCTTGGTTTTCAAGTCATTGGGACCAAGTCGAACAAATAGCTTTTTTACTTAAATACAGCAATAACCCCTTGGTTGTTTTTCCAGGAAGATGTGATAATAAAACGGGTTTGTATGAATCACTCAAATTCATTGGGGACTATTTTGAACAAAGAAATGAGTACCAGCTGGCTGTTCCATTGGAGGTCTATGACGACAGAGCTGTTACGTGGAGACAGATGGAGTGTTTGGACTGTATAACCGGGTTTCACCAGGCAGTTTTATTGAGAATTCACAGCACTGTAAAAAAGAATGAGTTGATAACAGAAGAAGCGCTTTGTGCCCGGATTAATACTGTAGCTCTGGGTTACTGCTGTATTATTCAAAGGCTTTTTGCAGGACATGCTGTGATCTTTACATTATCTAACCAGATATCCTGCAGTCATAGTAGTAAAGGAATTGTAAACATTGCGAGTAAAAATATTTTAAGGATGGCAGCGCAGGTGTGGAGGTATTACCAAGTGCCGTTTATGATGAATAATCTTCCTTTTAGGGCACAGAAGATGGATGCTGTTGCTGGTATTGAAGCCATGACGCATTACCGGGAGATGTTTGACGATCTTCAAAGCGATATGATGGGATTCTCATTGGGCAGTCTTGATCATGAGAAAATATTTAGTCTTGAAAAGTATCTGATAGATGAAGAAATTATTGAAATGTTGGCGCGATTGTACCGTGGAATAGATTGCTCAGAGGAAACAAGCTGTTATGATGCTATAAAGAATGCCGGCCCCAGAGGAAGCTACTTTAACACCCGTATGCTTAAAGTTATTAAAAAAGAATTTTATGACAGCCGTTATCTAAATAAAGAATCACTTGGAAATTGGCGTTCCGAGACTGAACAGGATTTGATCGGTTATGTGGGGAAAGCTGTTCAAAAAAGATTGAATACTTATGTCCCACCAGAGGTTACGAGAGAAAAAAGAATACTTTTGGACAAATACCTGAGAGATGAGGACAATTGTATGACTCAATTTCAGAATATAAAAATTTAG
>GB_scaffold_93_0014
ATGAAACCATACGAACGATTTATTTCTAAGAAGAATATTCAGACGATTCACGAAGAAAGTGTAAAAATTTTAAGTGAAATCGGAGTTAAATTTGAACATGAAAGGGCTATTGAACTTTTTAAAAAGCATGGCGCAAAGGTTGATGGGGATATTGTTTTTATTGACGAAGCTCTGTTAAACAATTCTTTGGAAAAGGTGCCGGAAAGTTTTGAAGTGAATATAGGCGATGGCAAGACCATCAATCTTGGCGGAGGATCGAAGGTACGCATGCCGGCAATGGGAAATATTTATATTTCAGAAAAAGGTAAAATACGCAAGATGGATAATAAGGACACCATTAATCAATTCAAACTTGCGGATACCAGCCCGGTCGTCAATGTCGGTTATCTAAATTATCTTCCAGATTTAAAAGGATTCACAACAGAGCAAAAAATGTTTTATTTGATTGCTATGTCTCTGAAGTATTGTAACCAGCGCAATATTATGTTAAAGGTGGATACCTTCCACATGCCTGAGAACCGTTCGGTTCGCGAGGTTACTCAGGAAGGCTACCAGCTTGTCAAGCGATTTTATGGCATTGATGGGTACGTAGCCCTTGGCGATATTAACCCGATTTCGCCATTAACATATGACCATGATCCCATTGAAAAGCTATTAGGTATCTGTGCAGAAAACCAGCCAATCTGGATTTGTCCATGCGCTATGCCGATGATGACTGCACCGGCATCGGTTGCTTCAATGGTTGCTCAGACAAATGCCGAGATTCTAGCAGGATTGACGCTTATACAGCTCATTAATCCTGGAACGCCAGTTTTATATGGAAATACTTCAGGCTCGACAAACCTTCGTACCATTCAGCTAAGTATTGGTGCGCCAGAGACCGCGCTTGTCAGCTATGCCACAGCAGGGCTTGCTGAATATTATAACCTGCCATTCAGAACTGGTGGCGGTTTGAGTGACGCTAAGGATATGGATATGCAGGCCGGCTTAGAATCAATGCTGATGATTCAGACAACAGAAGAGTGCAATCCTGATTTGGTCATGCACAGCTGTGGTACGATTGGATCATTCAATGTCATTAGCTTTGAAAAATTTTTGGTAGATGAGGAAATTTGGGATTATGTCAGGCGCCTAATAAAAGGCGTGGATACCAATGAAAAGAAACTTTGTTTCAAAGATCTTCAAAAAGCCGGGCCGCGTGGAACCTTTGTAACTGGAAGAACACCGAAAATGTATCGGGAAGAGTTTGTTTTACCTAAATATCTGAATAAGGACGACCCCAATCAATGGCAGGCACAGGGAGGGACACCGCTGCGTGATACTCTTGAAGAAGCTGTTAGAAGCCGTATTGACAGCTATAGTCCGCCGGAGATGACCAAAGAACAAAATGAGCTTTTAATGCCATATCTGCCAGAAGCTTATAAGGAAAGAATTTAA
>GB_scaffold_964_0011
ATGACAAAAGAAAGAATTAACATTCAAAGAATTCATGAGGCAACTATGGAACTGGTAGAAAAAGCGGGCATGAAATTTCATCATCCTGAAGCTGTAGAAATTTTGAAAGCACACGGTATTCGTATGGAGGGGAATGTAGCTCATTTTACCGAAGAGCAGCTGATGTACTGGGTGAGGAAAGCTCCTGCCACCTTTAAGATTTATGCCCGTAACCCCAAGTACGATATGGTAATCGGAGGTGATCGCGTGAACTGTGCTCCTGCATATGGTTCACCTTTTATCTCTGATCAGGACGGCAAAACCCGCGACGCTACCATTGAAGATTACGTCAAGTTTACAAAACTGTTTCATATGAATCAGAACTTTGATATGAATGGGGGCATTATCTGTATGCCGGACGATGTCCCTGTTGACAATGCTACCTTGCTGATGTTCTATGCCGCCTTCACCCATTCCGATAAGTGTATGTTTGCCGGTTCCGGCAAGCGGGAGCAGCTGGAGGCAATGTTTGAGATGGCGAAGGCAGCATATGGTTCTGAGGAAGACCTGATTGCCTACCCAAGGTTTACTACCATAGTAAATGTCAACACCCCTCTGCAGTTTGCAGAAGGTATGACAGAAACCTTGATGACGTTTGTAAAATACGGGCAGCCCATTATTGTCGCTGCCTGTGATATGGCCGGAACAACGGCACCGATTACTCTGGCGGGTATGATGACGCTGACAAACGCAGAAGTTTTATGTACCATTGCCCTGGCTGAAATGATTCGTCCGGGCACTCCGGTTATCTACGGTTCCCAGTCAACAGGCTCCAACCTCAGAAACGGCGCGATTACAAGCGGCTCCCCCGAAGGCGCCATTGCCTATAAATATGCCGCCAAGCTGGCCAAATACTACGGTCTGCCCTGCAGAGGCGGCGGCAGTGTCAGCGATGCAAAGGTTGTGGACGCCCAGGCCGGTTACGAATCCATGCTGACCTTTATGGTGTGCAGCCAGAGCGAGATGAATCTTATCGTACACGCGGCAGGTATTCTGGACGGATACAACTGCATCTCCTTTGAGAAACTGATGCTTGATTTCCAGGTTATTGACTATGTCAAAAGGTATTTGAAAGACATTGAATCCGACGGAGACAGAATCCCTCTTGAACTTATGATCTCTCAGGGGCAGAGCGGGCAGTATCTGACCGAAGAGCACACTCTGGATTACTGCAGGGAAGAACCCCTGGATCCATTCCTCAGCGTCAGCGGTCCCTGTTCGGATCCCAAGAATCAGTTTGGTATAAACATTGATAAAGCAATTGCCGCATCTCTTGAAAAATATAAAATGCCGGATAACGATCCTGCAGTACTGGAAAAAATGAGAGCAGTCCTCCTTGCAAGAGGCGTGGACCCTGCGCTGCTGGATAAAATCGAAGCATTATAA
>GB_scaffold_974_0005
ATGCCCAGAGGTAGGATCAAAAGAGACACGTATCTCAACGTTCTGTCTGAGAAAAAAGAGAACAGGATTCACGAGGCATCCCTGGAGATTCTGGAAAAGACAGGGGTAAGGGTACAGGATGAAGAAACTCTGTCCAGGCTGGAAGGGGAAGGCTGCAGAGTAGATTATAAGACACAGACGGCTAAAATGGATGAAAGCTTTATCATGAAGGGGCTAAAGAAGCACCCGAAGGAATTCCTGCTGAGGGCTGTGGAACCGGAGCAGGACTGCTGCCTCACCAGCGGGAATTCCCTGTTGGTGACAACATCTCCAGGGATGTCGTCTGTGGATCTGGATACCTGGGAACCCCGCCTGCCTCTCCCGGGAGAATACTACGAATATATGAGAGTAATCCACGGGCTGGAGGAGATTGACCTTGCGGGCAGCTTTCCCTGGTCGGGATTTCAGGGCGTTCCGGAATGTATGAGGCTGATAGAGGGATTTGCTGCAAAAATAAGATGCAGCGGCAAGGCTTTGTGGGAGGGCAGTACCATGGACAATTATAAGTTTATGGTGACTATGGCCCGGAAGCTGGGAGCAGATGTATGGATGAATACGAATCCCACGTCTCCGCTGACGTTCTCTAAAGCCACAATGGAACAGATGAAGTATTTCTGTGAAAAAGATGTCGTTTTCACGCTTACCAGCGGCCCTATCCCGGGGGTGAGCAGTCCGGTAACTCTGGCAGGAACCCTGGCTCTTAACAATGCGGATATCTTGGCCGGAAATGCCATTGCCCAGATGTATGCTCCAGGGTGCAGATGTATGGCGGGGGGAATGATACTGACATTGAATATGAATACAGGAGCTCCTCTTTTTGCCAATGCGGCAAGTTATCTGTCGGAGGCGGCCTTTGCCCAGATGTGGAGAAGATATCAAATCCCCTGCGTCACCAACGCTCCGGGCTGGTCCAATGCCAAGAGCATCGACTATCAGGCAGCCTATGAAACAAGTACAGGTTTCCTAATGCTTGCACTGGCAGGGGCATCTGTAATTCCCTATGCCGGAGGACTTACGGCGGAGCTTACAGCCCATCCGGTAAAAGCAATCATAGATGCTGATGTGGCGAAGATGGTGAGGAGAATATTGGAGGGGATAGCGGTGGAGAAAGATACGCTGGCGGTATCCCTGATTGATGAAATCGGCTTTGCACCCGCCTCCTATCTGGCCGAGGAGCATACCGTTGACTGGTATAAAAAGGAGCGGTGCGATCTGGAGCTGGCGGATACAGACACTATTTTGGACTGGCTGGAGAGGGGAAGGAGCACCCTGATAGAAAGAGGAAAAGAAAAGATGGATAAGCTGCTCTTTGACGCACCGGCATACAGACTGAATCAGGGGCAGGAGAATGCAGTAAAAGAAATCCTGGAAGAGGCGAGAGAGTATTACAGGGGAAAGGGAGCGATACAGCCTGAAGAATGGAAGGTGTATAAAGGAGCTCTGGATCCCCTGGAACGATAA
>P117_scaffold_24146_0003
TTATTTGCAAGTTATGGCTCTAATGTTCAATCAGGAAATGCATCTATAGGAACACCAGAATTAATAAAAGCAGGGAGATATGGTTCTTTATTAGCTAAAAAATATGGTTTGGCTTGCAGAAGTGGCGGAGGTTTATCTGATGCAAAAGGTGTAACTGCCCAAGCTGGTATAGAAACTGCAATGTGCTTAATGCATAGTAATTTCTACAAAGCAAATATAGTTATGCACTCTGCTGGTATATTAGATTCATTCGCAACAATGAGTTATGAAAAATTAATGTTAGACTTTGAAGTTATAGATAGATTAGCTAACTATATGGAAGATATAGAAGTAAGTGATAAAACTTTAGCTATCGATACATTAAAGAAAGTTGTAGAAACAGAAGGGATATTCTTAAATCAAAAACATACAGTTAAAAACTGTAGAAAAGCTTATATTCCACAAGTAAGCTTAAGAACTAACTTACCAGAAGGTATGGATCCAAATGAACAACTTTATGATTCAATGCAAGCAAGAATGGATAAACAATTAGCTGCATATGTAAAACCAGAGTTAGATCCAGAAATAGAAAAACAATTAGATGACTTCATGTTAAGTATTGGTATGAAACAAGAAGACATAGATAAAATTTAG
>P117_scaffold_3738_0003
ATGTCCTATTTCAATAGAGAATTCAAAGTATTGAGCCGTGAACAACTGGAACGGGTCCATGCTCTGACGCTGGACATCCTGCGGGTCAAGGGCGTGTTGTTCCATTCGGAAGTTGCCCGTGAGATCCTCGCGGCACACGGTGCGAAAGTGGACGGAGCGTGTGTCACATTCCCGGCCTCCCTTGTGGAGCGTTGCCTTTCGCAATGCCCGGCCGGTTTTGTGTGGCGTGCCCGTGATCCACAAAAAAGCATTTATACGGGAGAAGGGCAGACGGATGTATTCGTCATGCAGGATCATGGCCCGGTCTATGTGCAGGAGCGCCACGGTGAACGCCGTCACGGGACCATGCAGGATGTGATCAACTTTTATAAGCTCGGGCAGACCAGCCGGGTCAATGCCATCGTCGGTCAATGTACCGTCGACCCCCATGAGGTGGATGGACCCAACAAGCATCTGCTCGTCACCCATCAGCTTCTCAGGCATACCGACAAGCCGATCATGTCGTGGCCGGTAGCGACCATTGGAGAGAACGAAAAGGTCTTCAAGATGATCGAAATGGTCATGGGTGAGGGCTACCTCGCTTCCCACTATTTCGTTACGGCTTCCGTGTGCGCCCTTTCGCCGCTTCAGTACGCACAGGAGTCAGCCGACACCATCATAGCCTACGCCCGTGCCAACCAGCCTGTTACCGTGCTCACCGCTCCGATGACAGGAGTGAGCACGCCCATCAGTGACATTGGCGCTCTTGTCGCCCAGAATGCCGAACTCCTTGCGGGCATTGTCCTTGCGCAACTTGTGCAGCCCGGTGTTCCCGTTATCTACGGGACTGCCACATATGCCGCCGACATGCGCTCCGGGGCATTCATCACCGGTTCCCCCCTTTCCAACCTTATTGATCGCGCCGCGTTGCAGCTTGCCCAGTCGCTTTACCATATGCCCACCCGTACACTCGCGGGCAATACCGACGCCAAAGTGCCGGATATCCAAGCCGGATATGAGACAATGCAGAACTATATCCAGCTGCTCATGGGTGGCACCCATATGATTAATGAATGCCTTGGCATTCTTGATGGCATGATGACGGTATCTTATGAGAAATACATTATTGACGAGGAAATGCTGCGGCGTGTTGGTTGTATGATGCGGGGGCTTGACACCAGTGAGGCTTCTTTTGACATGAGTGTGCTCCTCGAAACGCCGCATATGGAGCCTTTCCTGATGCACGAATCGACCCTCGCCGCCTGTTCCGGGCAATGGCAGCCTGATGTGGCTTGCTGGAGCAACTACGATACATGGTTTGCGGAAGGTTGCCCTTCCATTCTGGATAGGGCTGCGGAAAAATGCCGCGAGCGCCTGGAGTCCGCCCCTGACGATCTCCTGACCCCAAAGCTCAATCAGGAGCTTTCCGCATTTGCGGAGGCAACTGTTTAA
>P117_scaffold_8109_0003
ATGTCGTTCATAGAGCCTATCTATGAATCAGAAAAGGAGGACAATCACATGAGACTGGAGATTGGCAATTTCTATGTTAAGGATATCAAGTTTGGCGACAAGTTATCCTTTGATGACGGAGTGCTTACAATTAATAAAGAAAAAGCACTTGATTTTATCCGTGAAGATGAGAGAATCACGGAGGCAGATCTTTATATTGCAAAACCTGGAGATAAGATCCGTATGTGTCCGGTAAAGGAAGCAATCGAGCCTAGAGTAAGATTGGATGGAAGAGGACTTTTCCCTGGATATACAAGTGAACTTGCAAAGGCAGGAGATGGAGTTTTACATGCATTAAAGAACTGCAGCGTACTCGTAGTCGGAAAACACTGGGGAGGTTTCCAGGATGGATTGATCGACATGAGTGGTGAAGGACAGAAATATACATACTTCGGTTATTTGAACAATATTGTACTCGTAGCAGATACGAATGAGGATTTTGAGAAGCATGAGCAACAGAAGAAGAATGATGCACTTAGAAGAGCAGGACATAAACTTGCAGAGTTCATCGGACAGTGTGTAAAAGAACTGACACCGGAAGACACAGAAGTTTATGATCTTGAGGCGATGATCAAACGTAGTCCGGAGATTGAAAAGCTTCCATCTGTTGTATATGTTATGCAGCCACAGTCTCAGATGGAAAATCTGGGATACAATGATCTGGCATATGGCTGGGATATGAACCGTATGCTTCCAACAGTAATGCATCCAAATGAGGTACTGGATGGCGCTATCGTATCTGGAAGTTTCATGCCTGTATCATCAAAATGGTCAACATACGACTTCCAGAACACACCGAATATCAAGGCTCTTTACAGAGAGCATGGTAAGACAATTAATTTCCTCGGAGTAATTATGTCAAACCTGAATGTAGCTTTGGATCAGAAAGAACGTGCTGCACTTTATGTAGCACAGATTGCAAAGACACTCGGAGCAGATGGTGCGGTCGTCGCAGAAGAAGGTTATGGCAACCCGGATGCCGACTTTGTAGGATGTCTTGTTGCGCTTGAGGATGCCGGTGTTAAGACAATTGGAGTTACCAATGAATGTACAGGACGTAATGGTACATCTCAGCCACTTGTAACACTGGATGAGAAGTGTGATGCAATTGTATCCTGTGGAAATGTATCTGAATTAATTGAATTGCCTCCAATGGAAACAGTACTTGGAGAACTTCAGTCGTTAGCAAGAGACGGTCTGTCCGGTGGCTGGGCTGGAGATGAGATCTTAGGACCTTCAGTAAGAGAAGATGGATCCGTTATTATGGAGAATAACTCAATGTTCTGTGGTGATCAGGTAGTTGGATGGTCCCCGAAGACAATGAAAGAATTCTAA
>P135_scaffold_11520_0002
TTGGATATTCGTGAATTTTCAAATAAATTGGCGGAAGCCGCAAAGACCATGTCTCCGGAAGAAAAAGCTTCACTGATGAAGATGTTTGAAGCTGTTTCTGACGAGATTACAAAAGTAGGGGCTGACCAGACAGGCAAGGCTTCACAGGGGGCTGCGGCTGACCGGATCGTTACAGAGGGAACCTCCATACCGGACGGTATGACGGCCCGCCTCCAGGCACTGAAGGATAATTACCTTACCCATAAACCAACCATCACAACACACCGGGCAAGAGCCATTACAAAGATTGCCGGTGAAAACCCGGGAATGCCTAAAATCATGCTTCGGGCCAAATGTTTCCGCTATTGCTGCGAGACGGCTCCCCTGGTTATCCAGGACCATGAGCTGATTGTAGGCGCACCCTGCGGCGCGCCCAGGGCAGGAGCATTTTCACCGGATATTGCCTGGAGATGGATGGAGGACGAGATCGACACGATTGGTTCCAGACCACAGGATCCATTCTACATATCAGAGGAAGACAAGAAGATCATGAGGGAGGAACTGTTTCCGTTCTGGAAAGGGAAATCCGTGGATGAGTACTGCGAGGACCAGTACCGCGAAGCCGGTGTTTGGGAACTTTCCGGTGAGTCCTTTGTTTCCGACTGTTCCTACCACGCATTAAACGGAGGCGGTGACTCCAATCCCGGCTATGATGTGATCCTGATGAAAAAGGGAATGCTGGATATTCAGAAGGAGGCCATGGATCATCTGGCAGAGCTGGATTACCAGAACCCTGATGATATTGAAAAGATCTATTTTTATAAATCCATTATGGACACCACAGAGGGCGTGATGATCTATGCCAGAAGGATGTCCGAATACGCAAAGGAACTGGCCCAAAAGGAGTCAGATCCCAAGAGAAAAGCTGAACTGCTGGAAATATCCAGGGTCAATGCCCGTGTTCCCGCCCATAAGCCGGAGACCTTCTGGGAGGCGATACAGGCAGTATGGACCATTGAGTCCCTTTTGGTGGTGGAGGAGAACCAGACCGGTATGTCCATCGGCCGTGTGGACCAGTATATGTATCCCTATTATAAGGGGGATATTGACAGCGGACGCCTGAACGATTTCCAGGCCTTTGAACTGGCGGGCTGTATGCTGATCAAGATGTCTGAGATGATGTGGATCACCAGCGAAGGCGGCTCCAAGTTCTTTGCGGGTTACCAGCCCTTTGTCAACATGTGTGTGGGCGGAGTGACCAGGGAAGGAAGGGATGCCACCAATGAACTGACCTACCTGCTCATGGACGCGGTGCGCCATGTGAAGATCTATCAGCCGTCTCTGGCCTGCCGTATCCACAATAAGTCCCCGAAAAAGTATCTGAAAAAGATCGTGGACGTGGTACGTTCCGGCATGGGCTTTCCAGCCTGCCATTTTGACGATGCCCATATTAAAATGATGCTGGCCAAGGGCGTATCCATTGAGGATGCAAGGGATTACTGCCTTATGGGCTGCGTGGAGCCGCAGAAATCGGGACGTCTGTACCAGTGGACCTCCACTGCTTATACCCAGTGGCCGATCTGTATTGAGCTGGTGTTAAACCACGGCACGCCTCTGTGGTACGGCAAGCAGGTCTGCCCGGACATGGGGGATCTAAGCGGCTTTAAGACCTATGAAGAATTTGAGGCAGCGGTTAAGGAAGAGATCAGGTACATCACCAAGTGGACGGATGTGGCCACGGTGATCTCCCAGCGCGTCCACAGGGAGCTTGCGCCAAAGCCTCTCATGTCCATCATGTACGAGGGGTGTATGGAAAAAGCAAAGGATGTCTCAGCAGGAGGAGCCATGTACAACTTTGGACCGGGCGTGGTTTGGTCCGGCCTGGCCACCTATGCGGATTCCATGGCAGCCATTAAAAAGCTGGTATTTGATGATAAGAAATACACGCTGGAACAGATGAATGAAGCATTAAAGGCGGATTTTAAAGGCTATGAGCAGATCCGCACAGACTGCCTGAACGCTCCCAAGTACGGCAATGATGATGATTACGCCGACCTGATCGCAGCTGATCTGGTGACCTTTACCGAGCACGAGCACCGGAAATACAAGACTCTTTATTCTGTTCTGAGCCACGGAACCCTGTCCATTTCCAATAATACCCCCTTTGGCCAGATGACAGGAGCCTCCGCCAACGGCCGCCATGCCTGGCTGCCGCTCAGCGATGGGATCAGCCCCAGCCAGGGCGCCGACTACAAGGGACCGACAGCCATTATCAAGTCCGTGTCCAAAATGTCCAATGACAGTATGAATATTGGAATGGTACATAACTTTAAGATCATGGCAGGACTTTTAGACACCCCGGAGGGTGAGGAGAGCCTGGTTACCCTGCTGCGCACGGCCTGCATGCTGGGCAACGGCGAGATGCAGTTTAACTACCTGGACAACAACACCCTGATCGAGGCACAGAAGCATCCGGAACAGTACCGTGACCTGATCGTCCGGGTGGCCGGCTACAGCGCTTTTTTTGTGGAGATGTGCAAGGATGTACAGGATGAGATCATAAGCAGAACCATGCTTACACATTTTTAA
>P135_scaffold_1238_0004
ATGTTAGTAAATAAACAAAAAATCGCAGGTGGTTGTTTTGAGTATCTGTCACAAGAACAGATTCACGTCATTCACATGGCGTCTTTAGAAATCTTAGAGCGTACCGGCGTTGTAGTCCTGGATGATGAGGCGCTCGCACTTCTTGCAGAAGCAGGCGCCCACGTAGAGGGAAACCGAGTGAGAATTCCCGCAAAGCTTGTTGAAGACGCCATCAAAAGCGCGCCGCCAAAGATCACCCTCTGCAATGTGGATGGGGAGAGAAAACTGCACCTTTACAGAAACAACGTCTATTATGGCCTGGGAACAGATCTGCCGAAGTTCATCGACCCCTATTCAGGTGAAATCAGAGACACGGTACTGAAAGATGTAGAGGATGTCGCCAAGATTGCCCAATACGCAGTCAACATCGACTTTGTTGCAAATTTAGGTTTGGCAAGTGATGTCAGCCAGGATGTTGTGGACCTATATCACTTCAAAGCGATGAGAAGTTATTGCGGTAAACCGAACTGGATTACGGCTACTGATTATGGGAACATGAAAGCCCTTATCGACATGGCGGCAGTCAATGCAGGCGGTTATGACCAACTGCGGCTCAACCCGACCATCGGCTTATATGGCGAGCCGATTTCACCACTGACCAACAGCAAAGAGGCGACACAGAAACTGCTGCTCTGTGCAGAATATGGCATTCCTGTAACTTGGGCCTCGGGCATTATCGCAGGTGGAACGGGACCAGCGACCTTAGCGGGAACCATTGCCTTAGGTAATGCAGAAGGGCTCAGCGGTCTTGTCATTCACCAGCTTAAGAATCCAGGCGCACCATTCATCTTTGGCCTTGTGGGGTCCACGATGGATATGAAGGCGTCCATCAGCTGCTACGGCGGAGCGGAACTGCCGATTATCCATGCCGTTGTGGGACAGCTGGCTAAGTTCTATAATCTGCCGTGTTATGGTACAGGCGGATGTTCAGATTCCAATGCCATTGACGTGCAGGCAGGGGTAGAGTCTACCTTCTCTAATATGTTGGCTGCTCTCAGCGGAACGAATCTAGTTCACGATAACGCCTATTTGGGCGCCGGTTTGATTGGCAGCTTGGAAATGATTTTGATGAACAGTGACATCGTCGGTTATATCAAACGGATGGAAAAAGGGATAGATGTCAACGAGGAAACCTTATGTCTGGATCTGATTGACCAAGTGGGGCCAGGCGGCCAGTATATGACGCAGACGCATACCTTCCAGCATTTCAGGGAGGAGACTTACTATCCGGAATTTATGAACCGAAAACAGTATCAGGCTTGGCAGATCGCTGGCAGTGAAGATATCCGCACTGTTTTAAACAAAAAAGCACGGGAAATCATCGAATCTGATTCGGAACTTTTCGTTGATGAAGCAGTCATCAGAGAATACGATCAGATCATCAGACGCAGAGAGAGGGAAATTGCTGAAGGCAAGCATCACAGAGAAGATTTTTAA
>P135_scaffold_1308_0028
ATGCAGATAGAAATCAAGGTATTTACAGAGGAAGAAAAATATCTGGTTCACCAGAGAACCATGGAGCTTTTATCACAGACAGGCGTCTGGATCAAAAGTGACAAAGCCTTCTTTGCCTTAAAAGAGGCGGGGGCTTCCATCGATGAGAAACGCAGAATCGTCTATTTTACGGAAGAGATGGTGCAAAGGGCTCTTGCTGCCGCGCCAAAGCAATTTGTTCTGGGCGGGCGAAACCCGCATTACGACTACCCGCTGCCGTCAAAGGAAAGCCGCCATCTGATGAGCGGTATCACTACCAACATCTACGATCCCTATACCGGGCAGCGGCGGGAATCTACGAAAGCGGACGTGGTCAACGTGGGCAGGATTTTTCAGCATGCGGAGACCGGCGCCGCCTGCTGGACTGGCTGCAGCGCTGGCGACGTACCAGAAAAAACCCATTGTCTCCATGAGATGGCAGCCATTATAGAGGGAACATCAAAACACGTACAGTTTGAACTCGCAAGTCCCTATGAGTCAAAGTTTGCCATTGAGATCTTACGGGCGATTCTCGGCAGCGATGAGAAAATCAGAGCGCGTAAAATTGCTTCCGTGCTCTACTGCCCTGTATCACCGTTGACCCAGGACAAGAACATGTTGGACGCTTATCTGGAGCTGGCGGATTACGATGTTCCGATTAACATCTATCCTATGCCGATGATTGGCATGACTTCGCCAGCCTCTATCTTCTCAACTATCTGTCAGATCAATGCAGAAGTGCTGTCTGCCGTCGTACTTTTCGAAACCATCAAGCCGGGCTGGCCGCTGATCTACGGGGTGGCATCCGGGGCGGCAGATCCGATCACCGGCGAGTACGTCAAAAGCGGAGAAGCGGCACTGGTCAGCCTAGGCGGTACAGAGATGGCCAGGTTCTACGGCCTGCCTTGTGCAGTCACCGGCGGAGGCAGCTTTGAGACCATGCCGACTTATCTGGGCAGAGCCGATTTGATCGACGGGATCGGTACGACGGATAATGGCATGGCAGTCAGCTTAGAAATGATTCTGACGGAGGATGAAATCGCCAGGCGATGCCTGCGGATTTCTAAAGGCATTCGTATCGGCGAGGATACAGATTTGACTGAGGATATCAAAGCAGAGGGTCCGGGCGGAACTTTCCTGGCACACAAGTCTTCCATAAAGAATTTCCGCAATCCCGATGAACTCTATTACTCGAAGATGTTTCCACCAAAACTGCGGGCGACAACTTATGAGAAGCGGGACAGCATCGAGATTGCAAACCGGCGGGTGCGGCAGATCCTCGAAGGCCCCCTGGTCGATGCCCTGCCTGAAGCGGTGCAGGCGAAGATTGATGAAATCTGCCAGAGGGCAGATGGCGGGATATGA
>P135_scaffold_1472_0039
TTGGATATTCGTGAATTTTCTAATAAGCTTGCGGAAGCCACAAAGAACATGTCTCCGCAGGAGCGGGCTTCGCTGATGAAGATGTTTGAAGCGGTCTCGGATGAGATCACCAAAAAGGAGGCCCCGGCGCAGGCGGTCTGCTGCCAGGAGGGAACGGACATTCCCGACGGGATGACGCCCAGGCTGAAGGCTTTAAAGGAGAACTATCTGACCCATAAACCCAGCATCACCACCTACCGGGCCAGGGCCATTACCAAGATTGCCAGGGAGAATCCTGGAATGCCAAAAATCATGCTGCGGGCCAAATGCTTCCGCTACTGCTGTGAGACAGCGCCATTGGTCATCCAGGACAATGAGCTGATTGTTGGCGCTCCCTGCGGCGCACCCAGGGCAGGTGCATTTTCACCGGATATTGCATGGAGATGGATGGAGGATGAGATTGACACCATCGGAACAAGACCTCAGGACCCATTCTATATTTCCGAAGAAGATAAGAAAATCATGAGGGAGGAGCTGTTCCCGTTCTGGAAGGGCAAATCCGTGGATGAGTACTGCGAGGACCAGTACCGCGAGGCAGGGGTCTGGGAACTGTCCGGCGAATCCTTTGTGTCTGACTGTTCCTACCATGCACTGAACGGGGGCGGTGATTCCAATCCTGGGTACGATGTGATCCTGATGAAAAAAGGAATGCTGGATATCCAGAAGGAAGCCATGGACCATCTGGAGCAGCTGGATTATGAGAACCCGGATGATATTGAGAAGATTTATTTCTACAAATCCATCATCGATACCACGGAAGGCGTGATGATTTACGCCAGGAGGATGTCAGGATATGCAAGGGAACTGGCTGAAAAGGAAACCAATCCCAAGCGCAAGGCAGAGCTTCTCAGGATTTCCGAGGTCAATGCGCGGGTGCCGGCCCATAAACCAGAGACATTCTGGGAGGCCATCCAGGCTGTGTGGACCATTGAATCCCTTCTGGTGGTGGAAGAGAACCAGACCGGCATGTCCATCGGTCGTGTGGACCAGTACATGTATCCCTTCTATAAGGCGGACATTGAAAGCGGACGTATGAATGACTTCCAGGCATTCGAACTGGCAGGATGCATGCTGATCAAGATGTCCGAGATGATGTGGATTACAAGCGAAGGCGGTTCCAAGTTCTTTGCGGGCTACCAGCCATTCGTGAACATGTGTGTGGGCGGCGTGACCAGGGAGGGACGCGATGCCACCAATGAACTGACCTACCTTTTGATGGATGCCGTGCGCCATGTGAAGATTTACCAGCCGTCCCTGGCCTGCCGCATCCACAACAAGTCGCCGAAAAAGTATCTGAAGAAAATCGTGGATGTGGTGCGCTCCGGCATGGGCTTCCCGGCCTGCCATTTTGATGACGCGCACATAAAGATGATGCTGGCAAAGGGCGTGTCCATTGAGGACGCAAGGGATTACTGCCTTATGGGATGCGTGGAACCGCAGAAATCCGGCCGTCTGTACCAGTGGACCTCCACCGCCTATACCCAGTGGCCTATCTGCATCGAGCTGGTGTTAAACCACGGAGTCCCTCTGTGGTACGGCAAGCAGGTGTGCCCGGACATGGGGGACCTGAGCCGGTTCCGGACATATGAGGAATTCGAGGCAGCGGTAAAGGAGGAAATCAGGTTCATTACAAAGTGGACCGATGTGGCCACGGTGATTTCACAGCGCGTCCACCGCGACCTGGCGCCAAAGCCCCTGATGTCCATCATGTACGAGGGCTGTATGGAGAAGGCAAAGGATGTTTCCGCAGGAGGCGCCATGTATAACTTTGGACCGGGCGTTGTCTGGTCCGGACTGGCTACTTATACGGATTCCATGGCAGCCATAAAGAAACTGGTATTTGACGATAGGAAATACACCCTGGAGCAGATAAATGAAGCCCTGAAAGCGGACTTTAAGGGGTATGGGCAGATCCGTACCGACTGCTTAAATGCGCCGAAGTACGGAAATGATGACGATTACGCGGATCTGATTGCCGCCGACCTTGTGAATTTCACGGAGCGGGAACACAGGAAATACAAGACCCTGTATTCGGTCCTGAGCCACGGGACCCTGTCCATTTCCAATAATACGCCCTTTGGACAGATGACAGGGGCTTCTGCCAATGGCCGCCATGCGTGGCTGCCGCTCAGCGATGGAATCAGCCCGACCCAGGGCGCTGACTACAAGGGGCCGACCGCCATCATCAAGTCCGTGTCCAAGATGTCCAATGACAGTATGAACATCGGAATGGTACATAACTTTAAAATCATGGCAGGGCTTCTGGATACGCCCCAGGGCGAGGAGAGCCTGATTACGCTGCTGCGCACGGCCTGCATGCTGGGCAACGGCGAGATGCAGTTCAACTACCTGGACAACAACACGCTGATTGAGGCGCAGAAACATCCGGAACAGTACCGTGACCTGATTGTGCGCGTGGCTGGTTACAGCGCCTTTTTCGTGGAGCTGTGCAGGGATGTGCAGGATGAAATCATAAGCAGGACCATGCTGACCCAGTTATAG
>P135_scaffold_1622_0049
ATGGACAAATTCAAATTTGACACACTGCCGCAGCTTAGAGTTCTGAACGACGATCAGATCAAAGAGATGCACGAAAAGGCAATGGATGTTTTAGAAAATTTAGGTATTATATTTGCATATGACAGAGCGCTGGACGTTTTGGAAGAAGCGGGCTGTACTGTCGACAGAGAAACACAGAAGGTGAAATTCCCTAGAGAGCTGGTTAAGAAATGTATTGAATCGGCTCCAGGTTCATTTGATTTATACGATAGAGAAGGTAACTTCTATTGCACATTTGGAGATGGAAAGACCAGATTTAATCCTGGCAGCAGCGCCAGCAACGTGCTGGAAAGCGATGGAGAGACTGTGAGATTATCCAATGTCAAGGACCTGAAGCTGCTGACAAAGGTGGCACAGAGTCTTCCGCACATTGATTTTGTCTCATCTTCTATCGTTTGTGAAGAAGCGCCAGGGGAACTGGGCTCTCAATATCTCTACTATACAGAGATGCAGAATTCAACAAAGCCGATTATCGGCGGTTCAACTGACGTTGAAGGTGTGCCTAGAACTTTCAAGCTGCTGAAAGCGGTTCTGGGATCGGAAGAGAATGTAAGAACAAAACCGTACACCATTTTTGATATCTGCGTTACTTCTCCACTAAAATGGTCCACCATCGGCGCAAGAAATATCATGGATTGCGTAGACATGGACATTCCAATCGAGTTAATCTCAGCACAGATTGCAGGTGCGACGGGACCGATTTCTTTAGCAGGGTGTATCTTAGAACACACGGTAGAGCTGTTATCCGGACTGGTATTGATTCAAGTAATGAAGCCAGGACATCCGACTGTATATGGAGGCGCGCCTTGCATCTTCAATATGAAGACCATGTACACGCCGATGGAGGCAATGGAATGCAGCATGGTGACTGCAGGTTACGCTTCTATGGGTAAGTATTACGGACTTCCTGTTCATACATATGCGGCAATGTCAGATTCCAAATATATCGATTATCAGGCAGGTAGTGAATCGGCAAGAAGCGGACTTATGGCCTACCTGGCTGATGTAGACAACGTTTCAGGCGCAGGAGGACTCAACGTCATCGCAGAAATGAGCATTGAAAAATTAGTTGTCGATAACGATTTCATCGGCACCGTAAAACATTTAGAAAAGGGCATTCGCTTTGATGAAGAATCTTTGGCTGCAGATCTGCTCCTAAAGGTTGGATCAGGCGGAAACTTTCTCAATCAGAAACACACTCTGAAGAACTACAAGAAAGAACAAAACTACAGCAACATCACTATGAACTACGAAGAAAGAGCCAACTGGAACAAAGCTGGCAATTGGTCGGTATCTGACAAAGCAAGGGATTATGTAAAGAAAATTGCCGAACAGGATATCTGCCCGCTTGGCGAAGAACGGACAAAAGCGCTCAACGAAGCGTTCATAGAGGTTTGTCAGGATTGCGGTCTGACAAAGGAAACTACGGAAGAATTGATCAAAAAGTATAATGAAGCTTAA
>P135_scaffold_2128_0018
ATGTTAGTTACCGAAAAACGCACAAGAGAAGATTTTCAAAAAGCGGGATGCTCGGTAAGAGAAGAGAGAATATATATTCCTCACTACCTTGTCGAGGAAACCATTAAGTATACACCAAGAAAATTCAGCATGTACGACTCTTACGGCAAACGATTTCTCAGCGTCGGTGGAGAAGAAACCAGCTTTGGACCTGGCGGATTCAAGGCCCCGTATTTAGACTGGCGTGACGGCCAGGTGAAAGATAGTGATTATCAAGGCCTTGCAGACGAAGCAAAGATTGTAGAAATGACGGATGAGATCGGCTGGATGAAAACCTCGGTACAGCCTGTTGAAAAACCTGCGTGCGTACAAGATCTTTGGATGGCTAAGGGTGGATTTGTATATTCTCGTAAGCCGCTTCACACAAGTCCGTTCGGACAGCTGGGCGCTCAAGGATTGATTGAAATGGCGGCGGAAATAATGGGCGGAGCGGATGTGCTGAGGGAAAAACCGCATCTCATGTTCAACATGTGCACATTATCACCGCTCACAATGCGTAAAGATATGAGCGAGGCGGTCAGAGAAGCAGCGGCCTACGGCGTTCCGTGCTTTTTTACTTCTGGGCCTATGGCTGGAGCCACAGCGCCGGTAACTTTGGCAGGAGAACTAACCCAGGCCTGGGCAGAGATTCTGGGACATAATACATATCTGCAGATCTGTAAGCCGGGTTCTCCAGCTGTTTTTGCCAGCTGGAGCAGAATTTTTGACATGAAAAATGCCACTTGTACGGTGGGCACACCTGAATACGCCCTCATGAGGCAGGCGATCACCCAATTAGGAAAAAGAATTGAAGTTCCAACGGGCGGAGGTGGCTTCCTTACGGATTCCAACACCCTTGATATGCAGTGCGGCTGGGAAAAGTTTATGAACGGTCTGGGAGATATGAGAGCAAATCAGAACTTGATCTATGGTCTGGGTCTAATTTCGCAGATGAATATTTTTAGTCTGGAATCAATGGTGATCGATTGCGAAATGATCGGTGTGATACAGCGGCTTCTGCAAGGAATTAAAGTAGATCCAAGTCACCTTGCATATGATGAAATTGCCGCCCACAAGGTGGATGGACGTTTCCTCAGCAGCAAGCATACAAAAGCAAATTATGTAAGTGAAGTCTATTGGCCAAAGTTTTCTGATAGAAGGACTTATGGAACCTGGGAAAAAGATGAGCGCAACAATGATATAAGAAAGAGGGTTCGTATTAAGATTGAAGAGATGCTTAACCAATACAGTTACAGTCTGGGATTGGAAAAAGAAGCGGAACTGGACAGAATTATAACAAAGTATGAGGCTTTCCACCTTTAA
>P135_scaffold_234_0016
ATGGAATTAGCAAAAAACTTTAAGGTACTATCTGATGAAGACATTTACAGAGTACATATGGAGGTCTTGGAAGTTCTTTGGCAGATTGGTATTATGGTAGAAGACAAGGAATCTTTAAAAATACTAGAGAAAAATGGCGCTAAGATTAATTATGAGCTTAAGCGGGCCTATCTGCCCAACGAGCTTGTAAAACATACGCTGGACATCATGAGCGGATCCTATGGATTCTATGATGTGGAAGGAAAAAAGTGCTTCCAATTTGGTGGATTTGACTCAACTTATGCCACTGCCGGCTACTTTACCAGTATTGTTGATAAGGACGGCATTGAACATCAGGGAACTTATGAGGGGGCGTTGAGACACGCAAAGCTGATGGAAGTGATTGATGAAGTCGGCGTTCAGGTTCCAGCAGTGCAGCCTTGCGATATTCCGGCGGAATTACAGGATGTATATATGTATAAGGCATCTTTAGTAGGGACAAAGAAGCCAATTCATTCCCTTGCAAACTCAGAAAAAGGAGCAGAATGTATTATCGAAATGAATGCAGAAATGGTCGGCGGAGCGGATATCCTAGAGGCAAAGCCCAGACTAATGTTTAACCTCTGCACATTTTCACCATTGGGAATCAGGCAGGATGGCTGTGAGGTAATTCGGGCAGCATCAAAATACAACGTTCCGTGTATTTTCAGTACGGGAACCATGGCAGGAGCAACGGCACCTGTCACTCTTGCCGGATCAATCGTACAGTCCTTTGCTGAGGTCATCGGTCATATTGTATTGGCGCAGTGCTACAGACCGGGAATGCGCATAGGACTACTCACTGCATCGAGAATTTTTGATATGAAATTTGCAGCCTGTACAGTTGCTACGCCTGAGTACCCGATTCTCAAGATGGCATCGTTGCAGATGGCTCATTATTATGGGATTCCGACAGTGGGTATCGGTATCTCGGCAGATGCAAATACTTTTGACGCCCAATATGGATGGGAAAAACTGATGAACGGTTTGTTTGCAAGACAATCTGGAATGAATGTCATTAATGGTTTGGGAACATTCTCACAGTTGAATCGCTATTCTTTTGAGGCAACTGTTATGGACCTCGAGATTGTAAGAGTGATTGAAAGAATCTGCCGAGGTATCGAAGTAAATGACTTTTCTCTGGCGTATGATATTCTTGAAGAAGAAGGCGTCAAGGCTGAATTCTTATTCAATCAGCATACTCTTAAAAACTTTAAAACTGAATTTATGATGCCGATTCTTACAGACCGCGCACCATATCCTACGTATGTGGCAAGAGCCAGAATGGACACTTTGATTGAACGAGCTGCAAAACAGTTAGACAAGCTGGAAAGTTCATACAAATATACATACGGTCTTGAAAAAGAAGAAGAACTTCAAAAAATTATCGACAGATATGCAAAATAA
>P135_scaffold_286_0074
ATGAGACTGGAGATTGGCAATTTCTATGTTAAGGATATCAAGTTTGGCGACAAGTTATCCTTTGATGACGGAGTGCTTACAATTAATAAAGGAAAAGCACTTGATTTTATCCGTGAAGATGAGAGAATCACGGAGGCAGATCTTTATATTGCAAAACCTGGAGATAAGATCCGTATGTGTCCGGTAAAGGAAGCAATCGAGCCTAGAGTAAGATTGGATGGAAGAGGACTTTTCCCTGGATATACAAGTGAACTTGCAAAGGCAGGAGATGGAGTTTTACATGCATTAAAGAACTGCAGCGTACTCGTAGTCGGAAAACACTGGGGAGGTTTCCAGGATGGATTGATCGACATGAGTGGTGAAGGACAGAAATATACATACTTCGGTTATTTGAACAATATTGTACTCGTAGCAGATACGAATGAGGATTTTGAGAAGCATGAGCAACAGAAGAAGAATGATGCACTTAGAAGAGCAGGACATAAACTTGCAGAGTTCATCGGACAGTGTGTAAAAGAACTGACACCGGAAGACACAGAAGTTTATGATCTTGAGGCGATGATCAAACGTAGTCCGGAGATTGAAAAGCTTCCATCTGTTGTATATGTTATGCAGCCACAGTCTCAGATGGAAAATCTGGGATACAATGATCTGGCATATGGCTGGGATATGAACCGTATGCTTCCAACAGTAATGCATCCAAATGAGGTACTGGATGGCGCTATCGTATCTGGAAGTTTCATGCCTGTATCATCAAAATGGTCAACATACGACTTCCAGAACACACCGAATATCAAGGCTCTTTACAGAGAGCATGGTAAGACAATTAATTTCCTCGGAGTAATTATGTCAAACCTGAATGTAGCTTTGGATCAGAAAGAACGTGCTGCACTTTATGTAGCACAGATTGCAAAGACACTCGGAGCAGATGGTGCGGTCGTCGCAGAAGAAGGTTATGGCAACCCGGATGCCGACTTTGTAGGATGTCTTGTTGCGCTTGAGGATGCCGGTGTTAAGACAATTGGAGTTACCAATGAATGTACAGGACGTAATGGTACATCTCAGCCACTTGTAACACTGGATGAGAAGTGTGATGCAATTGTATCCTGTGGAAATGTATCTGAATTAATTGAATTGCCTCCAATGGAAACAGTACTTGGAGAACTTCAGTCGTTAGCAAGAGACGGTCTGTCCGGTGGCTGGGCTGGAGATGAGATCTTAGGACCTTCAGTAAGAGAAGATGGATCCGTTATTATGGAGAATAACTCAATGTTCTGTGGTGATCAGGTAGTTGGATGGTCCCCGAAGACAATGAAAGAATTCTAA
>P135_scaffold_40641_0002
ATGAAACTGGAACTGGGTAATTTTTATGTGAAGGACATCGTTTTTGGTGACAAAACCAAGTATGAGAACGGTATCCTTACGGTAGACAAAGAGGATTGCCTTGCCTTTGTCAAGGACGGAAGGACCCACTGCCTGAAGGATATGAGCCTTTTGGCTGTTGGAAGACACTGGGGAGGTTTCCAGGACGGACTCATTGATATGGGAGGAGAAGGCGCTAAATATACATATTTCTCCCAGCTTAAGAATCTTGTGCTGGTTGCAGATACAGACGAGGATTTTGAGAAGCGGGAACAGCAGAAGAAAAACAGGGCCATCAGGGAGGCAGTTCACAAACTTGCCGAGTACATTGGCTCCTGTGTAAAGGATATGGAGCCGGAAGAGGTTGAAAGCTACGAGCTGGAGCCGGTTATCAGGAGAGCGCCTGAGACGGAGAAGCTTCCATCCGTAGTGTACGTGATGCAGCCTCAGTCCCAGATGGAGGAGATGGGTTACAACGATCTCTGCTATGGATGGGACTGCAACCATATGCTTCCCACCTTCATGAACCCCAACGAGGTGTTGGACGGAGCTATGATTTCCGGAAGCTTTATGCCATGCTCTTCCAAGTGGGCAACCTATGATTTCCAGAATTGTCCTGTCATCAAGAGGCTGTACAAGGAGCACGGCAAGACCCTTAACTTCCTGGGAGTGATTATGTCAAACCTGAACGTTGCCCTGGAGCAGAAGGAGCGTTCCGCTCTGTTTGTGGCTCAGATTGCAAAGTCCCTTGGAGCAGACGCTGCCCTTGTGACTGAGGAAGGCTACGGCAATCCGGACGCTGACTTTACAGGCTGCATCGTGGCTTTGGAGGACGCAGGCGTTAAGACGGTAGGCCTTACAAATGAGTGTACAGGCCGTGACGGCAAGTCCGATCCCCTGGTTTCCATGGATGAGAAGGAAGACGCCATTGTTTCTACCGGTAATGTTTCTGAATTGATTGAACTTCCTCCTATGCCGGAGGTAATCGGCGAGCTGGAAGCCCTTGCCAGGGACGGTCTGTCAGGAGGCTGGGCCGGGGATGAGATTTTAGGGCCGTCTGTCAGGCCGGATGGATCCATCATCATGGAAAACAACGCCATGTTCTGCGGAGACCAGATTATCGGCTGGTCCACCAAGACTGTCAGGGAATTTTAG
>P135_scaffold_4797_0005
TTGGATATTCGTGAGTTTACAGATAAATTTGCAGATGCGACCAGAAACATGTCGCCGGAACAGCGGGAGGCGCTGGTAAAGATGCTGGAATCCGTTTCCGGCGATCTGCCAAAGGGCGCTCCGGAGAAAACGGGAGTATGCAGCGGCGAGGGCACAGAGATTCCCGATGGGATCACCGAGCGTCTTCAGCTCCTGAAGGATAACTACTTAAAGCAGGTTCCTTCCATCACGACTTACCGTGCAAGAGCCATTACAAAGATCGCAAAAGAGAATCCGGGCATGCCGAAGATTCTTCTGCGTGCAAAATGCTTCCGCTACTGTTGTGAGACGGCGCCTCTGGTGATTCAGGACCATGAGCTGATCGTCGGAGCACCATGCGGAGCACCGAGAGCCGGAGCATTTTCACCGGATATCGCCTGGAGATGGATGGAAGACGAGATCGACACCATCGGGACGCGTGCCCAGGATCCATTCTACATTTCCGAGGAAGACAAGAAGATCATGAGAGAGGAGCTGTTCCCGTTCTGGAAGGGCAAATCTGTCGATGAGTACTGCGAAGACCAGTACCGGGAAGCCGGCGTATGGGAGCTCTCCGGCGAGTCCTTCGTATCAGACTGTTCCTACCACGCGTTAAACGGCGGCGGAGATTCCAACCCCGGATACGACGTAATCCTGATGAAGAAAGGAATGCTGGATATCCAGAGAGAAGCGAAAGAGCATTTAGAGCATCTGGATTATGAGAACCCGGACGATATCGAAAAAATCTATTTCTATAAATCCATCATCGATACCACAGAGGGCGTTATGATTTACGCAAAGCGTCTGTCTGAATACGCGGCGGAGCTGGCGGCAAAGGAGACAAATCCGAAGAGGAAGGCAGAGCTCTTAAAGATTTCCGAGGTCAACGCCCGTGTACCGGCCCATAAGCCGGAAACCTTCTGGGAAGCAGTCCAGGCGGTATGGACCATCGAGTCCCTGCTTGTCGTGGAAGAGAACCAGACCGGAATGTCCATCGGACGTGTGGACCAGTATATGTATCCGTACTATAAGGGCGATATCGAATCCGGACGGTTAAATGATTTCCAGGCCTTCGAGCTTGCCGGATGTATGCTGATTAAGATGTCAGAGATGATGTGGATCACCAGCGAGGGCGGTTCCAAGTTCTTCGCCGGCTACCAGCCATTCGTCAATATGTGCGTGGGCGGCGTGACGAGAGAGGGCCGTGACGCAACCAATGAACTGACGTATCTGCTGATGGATGCTGTCCGCCACGTGAAGATTTACCAGCCGTCCCTGGCCTGCCGGATCCACAACAAATCTCCTAAGAAATATATGAAAAAAATCGTGGACGTGATCCGTTCCGGCATGGGCTTCCCGGCCTGCCATTTCGACGACGCCCACATCAAGATGATGCTGGCAAAGGGCGTGAGCATCGAGGACGCCAGAGACTACTGTCTGATGGGCTGCGTGGAGCCGCAGAAATCAGGCCGTCTCTATCAGTGGACCTCCACCGCCTATACCCAGTGGCCGGTCTGCATCGAGCTGGTGTTAAACCACGGCGTTCCGCTCTGGTACGGCAAGCAGGTCTGCCCGGATATGGGAGATTTGAGCCGGTTCAAGACTTTTGAGGAATTTGACGCGGCTGTTAAGGAAGAGATCAAATACGTGACAAAATGGACCGACGTGGCCACGGTTATTTCCCAGAGAGTCCACAGAGACCTTGCTCCGAAGCCTCTTATGTCTATTATGTACGAGGGCTGTATGGAAAAGGGAAAAGACGTTTCCTCCGGCGGCGCGATGTACAATTACGGCCCTGGCGTGGTCTGGTCCGGACTGGCAACGTATACGGACTCCATGGCAGCGATCAAAAAGCTGGTGTTTGATGATAAGAAATATACACTGGAGCAGTTAAACGAGGCATTAAAGGCTGATTTCGTCGGATATGACCAGATCAAAACTGACTGCCTGAACGCACCGAAATACGGTAACGACGATGACTATGCAGATCTGATTGCTTCGGATTTAGTTGACTTTACTGAGGCAGAGCATAGAAAATATAAGACCCTGTACTCCCATTTAAGCCACGGTACTCTGTCCATTTCCAACAATACCCCGTTCGGACAGATGACAGGCGCTTCCGCCAACGGCCGCGGTGCATGGCTGCCGTTATCCGACGGCATCAGCCCAACCCAGGGAGCCGACTACAAGGGACCGACTGCGATCATCAAGTCTGTGTCCAAGATGGCCAATGACAGCATGAATATCGGTCTGGTACATAACTTTAAGATTATGGCGGGACTCCTGGACACTCCGGAAGGAGAGGAGAGCCTGATCACCCTGCTTCGGACCGCCAGTATCTTTGGAAACGGCGAGATGCAGTTTAACTATCTGGATAACAACACGCTCTTGGAAGCGCAGAAGCACCCGGAGAAATACCGCGACTTAATCGTCCGTGTAGCCGGATACAGCGCCTTCTTCGTAGAACTTTGCAAGGATGTTCAGGATGAGATTATCAGCAGAACCATGCTGACCCATTTATAA
>P135_scaffold_4836_0008
TTGGATATTCGTGAGTTTACAGATAAATTTACAGATGCGACCAGAAATATGTCGCCGGAACAGCGGGCTGCGCTGGTGAAGATGCTGGAATCTGTTTCCGGTGATCTGCCGAAGAGCGCTCCGGAAAAAAGCGGAGTATACAGCGGGGAAGGCACAGCGGTTCCGGATGGGATCACAGAGCGCCTTCAGCTTTTGAAGGAAAATTACTTGAAACAGGTACCTTCCATTACGACTTACCGCGCGAGAGCCATCACAAAGATCGCGAAAGAGAATCCGGGCATGCCGAAGATTCTTCTCCGCGCTAAATGTTTCCGTTACTGCTGCGAGACGGCGCCGCTGGTCATCCAGGACCATGAGCTGATCGTCGGAGCACCGTGCGGAGCGCCGAGAGCAGGTGCATTTTCACCGGATATCGCCTGGAGATGGATGGAGGACGAGATCGATACCATCGGGACCCGTGCCCAGGACCCGTTCTACATTTCAGAGGAAGACAAGAAAATCATGAGAGAGGAGCTGTTCCCGTTCTGGAAGGGCAAATCTGTGGATGAGTACTGCGAGGACCAGTACAGGGAAGCAGGCGTATGGGAGCTTTCCGGTGAGTCCTTCGTTTCAGACTGTTCCTACCATGCGTTAAACGGCGGCGGGGATTCCAACCCCGGATACGACGTAATCCTGATGAAAAAGGGGATGCTGGATATCCAGCGAGAGGCGAAGGAGCATTTGGAGCAGCTGGATTATGAGAATCCGGATGACATCGAGAAGATCTATTTCTATAAATCCATCATTGATACCACCGAAGGCGTTATGATTTACGCAAAGCGTCTGTCTGAATACGCGGCGGAGCTGGCTGCAAAAGAGACGGATCCAAAGAGGAAAGCAGAGCTCTTAAAGATATCCGAGGTCAACGCCCGGGTACCGGCTCATAAGCCGGAAACCTTCTGGGAGGCGATTCAGGCGGTATGGACCATCGAATCCCTTCTGGTAGTAGAGGAAAATCAGACCGGTATGTCCATCGGCCGCGTGGATCAGTATATGTACCCGTTCTACAAGGGCGATATCGAATCCGGCCGGTTAAATGATTTTCAGGCCTTCGAGCTTGCCGGCTGCATGCTGATTAAGATGTCTGAAATGATGTGGATCACCAGCGAGGGCGGTTCCAAGTTCTTCGCCGGATACCAGCCGTTCGTCAATATGTGTGTAGGCGGCGTGACGAGAGACGGACGCGACGCGACCAATGACCTGACGTATCTGCTGATGGATGCTGTCCGCCACGTGAAGATTTACCAGCCTTCCCTGGCCTGCCGGATCCACAACAAGTCTCCTAAGAAATATATGAAAAAGATTGTGGACGTGATCCGCTCCGGCATGGGCTTCCCGGCCTGCCACTTCGACGACGCCCACATCAAGATGATGCTGGCAAAGGGCGTGAGCATCGAGGATGCCAGAGACTACTGTCTGATGGGCTGCGTGGAGCCGCAGAAATCGGGCCGTCTCTACCAGTGGACCTCCACCGCATATACCCAGTGGCCGGTCTGCATCGAACTGGTGTTAAACCATGGCGTTCCGCTCTGGTACGGCAAACAGGTCTGCCCGGACATGGGTGATTTGAGCCGGTTTAAGACCTTTGAGGAATTTGACGCAGCCGTAAAGGAAGAGATTAAATACGTGACAAAATGGACCGATGTGGCTACGGTGATTTCCCAGAGAGTCCATAAGGAACTGGCTCCGAAGCCGCTGATGTCGATCATGTACGAGGGCTGTATGGAGAAAGGAAAAGACGTTTCCTCCGGCGGTGCGATGTACAATTACGGCCCGGGTGTCGTATGGTCGGGTCTCGCCACCTACACCGACTCCATGGCCGCCATCAAAAAGCTGGTATTTGACGATAAGAAGTACACACTGGAGCAGCTAAACGAAGCGTTAAAAGCGGATTTCGTTGGGTACGACCAGATCAAAGCAGACTGCTTAAACGCTCCGAAGTACGGCAATGATGATGATTACGCAGATCTCATCGCAGCGGATTTAGTTGATTTTACGGAGGCAGAGCACAGAAAATACAAGACGCTGTATTCCCATTTAAGCCACGGCACGCTGTCCATCTCCAACAATACACCGTTTGGGCAGATGACAGGGGCTTCGGCCAACGGCCGGGGCGCATGGCTCCCGTTATCCGACGGCATCAGCCCAACCCAGGGCGCGGACTACAAGGGGCCGACGGCTATCATTAAGTCGGTGTCCAAGATGGCAAACGACAGCATGAACATCGGTCTGGTACATAACTTTAAGATCATGGCAGGCCTCTTAGACACTCCGGAAGGGGAAGAGAGCCTGATCACCCTGCTCCGTACCGCCAGCATTTTCGGAAACGGCGAGATGCAGTTTAACTATCTGGATAACAATACGCTCCTGGAAGCTCAGAAGCATCCGGAGAAATACCGTGACTTAATCGTCCGGGTAGCCGGATACAGCGCCTTTTTCGTGGAACTCTGCAAGGATGTTCAGGATGAGATTATCAGCAGAACCATGCTGACCCATTTATAA
>P135_scaffold_5711_0009
ATGTATTATGGAGAAAAACTCTGGTCTGATGAAGATGCTAGAGAAGTTCATGAAAATACATTGAACATATTGGAGAAATTAGGTATTGAAGTTCAGGAAAAACAGGCTAGAGAAGATTTGGCAAAAGCGGGCTGTACGGTAGATGAGGAAAGCCGAAGAGTATATTACCCGCGTGCTCTTGTGGAAAAAACCCTTGCTGACGCGCCGGCAAAATTTGATATGTATGACGCAAATGGCGAATATTATATCACTTTGGGCGGAGATGATGTTACCATCGGAACCAGTGGTTTTGCAGCGTTTTATCTGGATCGAAAAGATGATATGATCAAGACGGGTACTTATGAGGCGCTGACCGAAGAAATTAAACTTTTAGAGATGCTGGATGAAGCAAATCATGTGCAGACTTCTATCCAGCCGACTGATATGCCGGACAATGTGCAGGAATTATATATGACCAAATGCGGGCTGATGCATACGAGAAAACCGCTACATCTGTGGCCGACCAATGAACGCAGCGCACGGGCAGAAATTGAGATGAACGCAGTTGTCATGGGCGGACACGATGTGCTGAAAGAAAAACCTCATATGATGTTCAATATCTGCACGCTGTCCCCATTGAAAATGCGTGATGATGCCTGTGAAGCAATCAGAGAGGCCGCAAAAGTAAAAGTGCCATGTTTCTTTTCTTCCGGCCCTATGGGAGGTGCAACCTCTCCTGCAACTTTGGCAGCGGAGGTGTCCCAATCCTGGGCGGAACTGTTAGCACATAATGTGCTCCTGCAGATTTATCAGCCGGGCAGCCCTGTTGTGTTAGCATCCTGGAGCCGTATTTTTGATATGAAGACGGTAACCTGTACTGTTGGCACGCCAGAATACGCTCTGATGCGAGCGGCTATCACACAACTGTGCAAATTAGTGGAGGTACCGGCTGGCGGCGGCGGTTTCCTAACAGATTCCAACACCATAGACGCACAGTATGGCTGGGAAAAGTTCATGACTGGAATATGTGGGCTGCAGGCAAAACAAAACCAGACCCACGGTCTCGGAATGCTGTCCCAACTCAACGTTTTCAGCCATGAGGCGCTGGTCATTGACTGTGAAATTGTTCGCTGCGTGAAGAGGGTCTTAGGGGGTATCAAAGTAGATGAGGAACATCTGGCCTATGATGTTATTGCAGCAGAAGGCGGCGTGGACGGAAGCGGCTCCTTCCTGAAGACGAAGCATACTCGTAAGCACTACAAAACGGAGTGGATGGGGACTACGGTAACAGATAGAAGGACTTTTTCCACCTGGGAGAAGGAAACGGAAACCAATGATATCCGCAAGAGGGCATGCAGCAAAATTGACAAGCTATTAGAAGCACACGACTATTTTATTGACGAAAAATTGATAGAGAAACTTGATGAAATTATTGCTGAAAATGAAAAGATCGTCAAAGAAGGCAAAAAATGA
>P135_scaffold_57_0084
ATGATTCGTGAAAAGGAATTACAGGCAATAGAAGAAATACATAAAGCTAGTATGAAAATACTAAGTGAAATAGGTATAAAATTTGGTCTTGATGAAGTAAATGAAATATTTAAGAAACATGGATTTAGACAAGAAAATGGAAGAACATTTTTTACAGAAGAACAAGTAATGCATGCCTTAGATACAGCAACAAAAGAATTTACTATGTATGGTAGAGACGAACAATATTCTATAAATATAAATACAGAAGAAGTTAACTATACACCTGGATACGGTTCTCCAATGATAACGAATGCTGATGGTACTGTAAGAGATGCAGTATTTGATGATTTTTTAAAGATGGCTAACTTATTCCATATGGAAAAATCATTTAACGTAAATGGGGGTATAATTGTTCAGCCATCTGATATAGTAGCAGAAATAAGTATTCCAGCAATGGTTTATGCAACTATAAAACGTTCTTCAAAAGTTCTATTTGGAATACAAGGAAATCAAAAAGATCAAGAAAATATATTTAAATTACTTGAAATTACATTTGGGGGAAAAGAAAAACTTAAAGAAAAATATAGATATTTAGTACTTTCAACTCCAACAAGCCCTCTAAAAATGGATAGAGAAGCATTATATACTTTAATGAAAGGATGCGAATATAATCAACCAATAGTAGTTTGTTCTGCTTGTATGCCTGGTTCAACAGCACCTGTAACAATTGCTGGAGCAGTTGCAATGTGTAATGCTGAAGAATTAGCAGGAATAGTATTAACACAATTAATCAACCCTGGAAATCCTGTAATATATTTATTTGCAAGTTACGGCTCAAATGTTCAAACAGGAAATGCATCAATTGGAACACCGGAATTAATAAAAGCTGGTAGATATGGATCATTACTTGCCAAAAAATATGGATTAGCTTGTAGATGTGGTGGAGGATTAAGTGATGCAAAAGGAGTAACTGCACAAGCAGGTGTAGAAACAGCAATGTGTTTAATGCATAACGCTTACTATAAAGGAAACTTAGTCCAACATTCAGCAGGAATATTGGATTCATTTGCAACAATGAGTTATGAAAAATTAATGCTAGATTTTGAAGTTATAGATAGATTGGCTAATTACATGGAAGATATTGAAGTTAATGAAAACACTTTAGCTTTAAAAACATTAAAGAAAGTTGCAGAAACAGAAGGTATATTCCTAAATCAAAAACATACAGTTAAAAACTGTAGAAAAGCTTATATTCCACAAGTAAGTTTAAGAACTAGTTTACCAGAAGGAATGGATCCTAATGAACAACTTTATGAATCAATGCATAAGAGAATGGAAAAACAATTAGCTGCATATGTAAAACCAGAATTGGATCCAGAAATAGAAAAACAATTAGATGAATTTATGTTAAGTATTGGTATGAAACAAGAAGATATAGATAAAATCTAA
>P135_scaffold_57_0089
ATGAATCGTGAGAAAGAATTAAAAGCTGTAGAAGAAATACATCAAGCTAGTTTGAAAATACTTAATGAATTAGGTATAAAATTTGGTCTTGATGAAGTAAATGAAATATTTAAGAAAAATGGATTTAGACAAGAAGATGGAAGAACATTCTTTACAGAAGAACAAGTAATGCATGCTTTAGACATAGCTACAAAAGAATTTACTATGTATGGTAGAGATGAACAATACTCTATAAATGTGAATACAACAGATGTAAATTACACACCTGGGTATGGATCTCCAATGATAACAAATAGAGATGGTAGTGTTAGAAATGCAACTTTTGATGACTTTTTAACAATGGCAAACTTATTCCATATGGAAAAATCATATGACATTAATGGTGGGATACTAGTTCAACCATATGATATAGAAGCAGAAATAAGTATACCAGCTATGGTTTATGCAACTATAAAACGTTCTTCAAAAGTATTATTTGGTATTCAAGGGGATGAAAAAGACCAAGAAAACATATTTAAGATATTAGAAATTGCATTTGGTGGAAAAGAAAAATTAAAAGAAAAATATAGATATATAGTTCTTTCTACACCAACAAGTCCTTTAAAAATGGACAGAAATGCATTATATACACTAATGAAAGGTTGTGAATATAACCAACCAATAGCAGTTTGTTCAGCTTGTATGCCAGGTTCAACAGCACCTGTTACAATAGCTGGTGCAGTAGCAATGTGTAATGCAGAAATGTTAGCAGGAATAGTACTAACACAATTAATTAATCCAGGAAATCCAGTTATGTACTTATTTGCAAGTTATGGCTCTAATGTTCAATCAGGAAATGCATCTATAGGAACACCAGAATTAATAAAAGCAGGAAGATATGGTTCTTTATTAGCTAAAAAATATGGTTTGGCTTGCAGAAGTGGCGGAGGTTTATCTGATGCAAAAGGTGTAACTGCCCAAGCTGGTATAGAAACTGCAATGTGCTTAATGCATAGTAATTTCTACAAAGCAAATATAGTTATGCACTCTGCTGGTATATTAGATTCATTCGCAACAATGAGTTATGAAAAATTAATGTTAGACTTTGAAGTTATAGATAGATTAGCTAACTATATGGAAGATATAGAAGTAAGTGATAAAACTTTAGCTATAGATACATTAAAGAAAGTTGTAGAAACAGAAGGTATATTCTTAAATCAAAAACATACAGTTAAAAACTGTAGAAAAGCTTATATTCCACAAGTAAGTTTAAGAACTAACTTACCAGAAGGTATGGATCCAAATGAACAACTTTATGATTCAATGCAAGCAAGAATGGATAAACAATTAGCTGCATATGTAAAACCAAAATTAGACCCAGAAATAGAAAAACAATTAGATGACTTTATGTTAAGCATCGGTATGAAACAAGAAGATATAGATAAAATTTAA
>P135_scaffold_9660_0001
ATGATAAAGTTTGATGCAGACAGTGCCATAGGCAGGTTTAAAAGATGGAGTGACGAGGAAAAACAGATGATACATAAAACCTCAATCAAGATTCTTTCGGAAATCGGCATGCATGTATTCCATCAGGAGGCCAGAAGTCTTCTTCAGGATGCTGGCGCTGTAGTTGATGGAAATTTAGTAAAGGTTCCGGAACGTATGGTAGATGAGGCGCTGAGAAGTGCCCCATCAAAGTATTCTATCTATAACGTCGATGGATCAGAGGCGTTCTGCCTTGCACCCAATGTGGTCACCTTCGGAACAGGAACAGATATGCCGGAATTTATTGACCTATATTCAGGTGAGATCAGGCCAGGCAGGCTGGAGGACTGTGAAAACGCTGCAAAGATTGCTGAGCATTGTAAATCCATAGACTGGCTGGCTCCCTATGCTCTGGCTAATGATAAAAATCCAAGGACAGCAGATGTACACCATTATAAAGCCATGCGCAAGTATTGCAGCAAACCAATCCTCACTCTGGCTACAGATCCTTATAGTCTGCAGGGCATTATCGATATGGCGGCGGCTCAGGCCGGAGGTTATGAACAATTAAAGGCTAAACCGACATTTGTGCACTACGCGGAACCGATCTCCCCTTTGCAGCATTCTGAGGAGTCTTTGGGAAAATTGCTTCTCTGTGCGGAGTACGGCATCCCAGTTACTTATACGGCAGGCATCACCGCAGGTGCCACCGGTCCCGTGACGCTGGCAGGCACTTTGGCAGTGGGCAGTGCGGAGTGTCTGATGGGGCTGGTGATTCACCAGCTGAAAGCGCCGGGGGCGCCATTCATGTATGGAATAGAGGCTTCCATCATGGATATGAAAACCACAGTATGCATGTACGGCGGACCAGAGTACGGGCTCATGAATTCCTTTGTTGGTGAAATGGGCAGATTTTATCAGTTACCGACTTTCGGCATTTCCGGCGCTACGGACGCAAACCAGATCGATTTTCAGATGGGCGCGGAAATGATCTACAGCATGATGACCGCCATTTACGGCAGACAAAACTTTGTCCATGACAACGGCTATATGGGAATCGGCCAAATGGGCTGTCTGCAATCGATCCTTGCGGCCAATGAGTTACTGACTTTTGCGAAGCGTTATGCGCAGGATATAGAGATTACAGAGGAAAGCATCGGTTACGATCTGATTAAGAAAATCGGTATCGGCGGCAATTATCTGCAGACAAAGGAAACCGCGAGAAAGTTCAGAAAGGAATTCTATTTACCAGAATTTCTCAACCGCAAAAGAAATGTGGCGTGGATTGCAGACGGCTGTCCGAATATTCCTGATCAGTTGACGGCCAAAGCAAAAGAAATCATCGAAGGGGATGTACAGACTTTTATTTCGGACGAATTAGAGGCAAAATTTGACGCCATCATAGAAGAACACGAATCATATTATTTCACTTAA
>P135_scaffold_9660_0002
ATGTATGTAAATCAAACGGGAAATTTCACTCACGATTTTAAGATGTGTTCTTATGAACAGCTGACACGTCTTCACAACGCAAGCTTAGAGGTGCTGGAGCGAACCGGAGTGAAAATTTATGAAGAAACTGCGCTGAAAATTCTGGCAGAAGGCGGCGCCTATGTGGACTTTGATGAAAAGGTGGTCAGAATACCGGCGGCCATGGTAAAAGCGGCCATTCAATCTGCACCATCCAGAATCGTCGTTGCAAATCCACAAGGCAAGAGAAGCCTGTTCCTGGAAAGAAACAATGTGTATTTTGGAACCGGCACAGATCTTCCTACTCATATGGATCCATATACAAAGGAAGTCAGGCCGACGATGCTGAAAGACGTAGAAAACATTGCAAAAGTGGTGGACAAAGCAGATAATTTTGCTTATGTATCAAACCAGGGGCTGGCCCAGGATATCCCGCAGCATCTTCACGACATGATTACTCTGAAAACCATGAGAACCTACTGCAGTAAACCGAATCTCTGTACGGCGACGGACAAAGGGAATTTAATGGCTTTGATCGACATGTGTGCTGAGATGGCAGGCGGTTACGATGAGCTGAGACGGAATCCGACATTGATGCTTTACAATGAGCCAGTTTCCCCGTTGATGAACAGTGAGGAGGCAATCCAGAAGCTGATGCTCTGTGCCGAGTATGGGATCCCGACCACTTATGCATCAGGCGGTGTGTCGGGGGGAACCTCTCCCGTTACATTATCCGGCTCCATCGTATGCAGTAATGCAGAGTGCTTAGCCGGCTTAGTCCTCCATCAGTTAGTCAAGAAAGGCGCTCCATTTATTTACGGTTACATCTTTGGAGCCATGGATATGATGACCACCATGAATGTTTACGGCGGACCGGAACTGGGCATGGTGCACGCTGTAATGGCGGATCTGGCAAAATATTATGATCTGCCTGTATATGGGACATCAGGCTGTACCGACGCCCTGGAGGTTGACGCTCAGGCCGGTACAGAGGCAATGTACAGCATCATGTGCGCGGCACTTTCTGGAGAAAATCTGGTTCACGATAATGCCTATACCGGAGTCGGCGCCATCGGAAATCTGTCCATGATTCTATTGGTGGATGAACAGATCAGTTTTGCAAAGCGATTCGTTCAGGGAATCAATTATGATGAAGAGTCCCTCGCCATTGACCTGATCGACAAGGTGAGCTACGGCGGCGCCTATGTATCACAGAAGCATACGGCAAAGAACTTCAGAAATGAGGTATTCTACCCTAAGTTCTTCAACCGAAAACAGTATCTGGCATGGGAAAGCGAAGGCGGCCTCAGCCTGAACGAGAAGTTGGACAATGCAGTAAAGACGATCATTGAGGAAGAGGAGTACAGTTATATCGACGAGCGTACTGCCAAAGTCTTTGACGAAATCATCAAAGACAGAGCGAAAGAGTTGGCGATCGAGTATTAA
>P21_scaffold_10611_0003
ATGAAGCTGGAACTCGGTAATTTTTATGTGAAGGACATCGTTTTTGGTGACAAAACCAAGTATGAGAACGGTATCCTTACGGTAGACAAAGAGGATTGCCTTGCCTTTGTCAAGAGAGACCCGCACATCACGGAGGCAGATTTAAGAATAGTAAAGCCTGGTGACATGGTGAGACTGGTACCTGTTAAAGAGGCGGTAGAGTGCAGAGTAAAGGTAAATGGGGACGCACTGTTCCCAGGTTACACAGGACCACTGTCACAGGCCGGAGACGGAAGGACCCACTGCCTGAAGGATATGAGCCTTTTGGCTGTTGGAAGACACTGGGGAGGTTTCCAGGACGGACTCATTGATATGGGAGGGGAAGGCGCTAAATATACATATTTCTCCCAGCTTAAGAATCTTGTGCTGGTTGCAGATACAGACGAGGATTTTGAGAAGCGGGAACAGCAGAAGAAAAACAGGGCCATCAGGGAGGCAGTTCACAAACTTGCCGAGTACATTGGTTCCTGTGTAAAGGATATGGAGCCGGAAGAGGTTGAAAGCTACGAGCTGGAGCCGGTTATCAGGAGAGCGCCTGAGACGGAGAAGCTTCCATCCGTCGTATACGTGATGCAGCCTCAGTCCCAGATGGAGGAGATGGGTTACAACGATCTCTGCTATGGATGGGACTGCAACCATATGCTTCCTACCTTCATGAACCCCAACGAGGTGTTGGACGGAGCTATGATTTCCGGAAGCTTTATGCCATGTTCTTCCAAGTGGGCAACCTATGATTTCCAGAATTGTCCTGTCATCAAGAGGCTGTACAAGGAGCACGGCAAGACCCTTAACTTCCTGGGAGTGATTATGTCAAACCTGAACGTTGCCCTGGAGCAGAAGGAGCGTTCCGCTCTGTTTGTGGCTCAGATTGCAAAGTCCCTTGGAGCAGACGCTGCCCTTGTGACTGAGGAAGGCTACGGCAATCCGGACGCTGACTTTACAGGCTGCATCGTGGCTTTGGAGGACGCAGGCGTTAAGACGGTAGGCCTTACAAATGAGTGTACAGGCCGTGACGGCAAGTCCGATCCCCTGGTTTCCATGGATGAGAAGGAAGACGCCATTGTTTCTACCGGTAATGTTTCTGAATTGATTGAACTTCCTCCTATGCCGGAGGTAATCGGCGAGCTGGAAGCCCTTGCCAGGGACGGTCTGTCAGGAGGCTGGGCCGGGGATGAGATTTTAGGGCCGTCTGTCAGGCCGGATGGATCCATCATCATGGAAAACAACGCCATGTTCTGCGGAGACCAGATTATCGGCTGGTCCACCAAGACTGTCAGGGAATTTTAG
>P21_scaffold_2027_0007
ATGTCTCCTGAAGAGAAAGCTTCTCTGATGAAGATGTTTGAATCTGTTTCACAGGAAATTGGAAAAGAAGATACAAAAAAAGAGACCGCAAAGGATCTGTGCGAGTATCCTTCTGAGGGAACTCAGATTCCGGACGGCATGACAAGACGTTTAAAGCTGTTAAAGGAGAATTACTTAAAGCAGAAGCCATCCATCACGACCTACCGTGCAAGAGCGATCACAAAGATTGCTGCTGAAAATCCCGGTATGCCAAAGATCGAATTAAGAGCAAAGTGCTTCCGCTACTGCTGTGAGACAGCTCCTCTGGTTATTCAGGATAACGAGCTGATCGTAGGCGCACCCTGTGGCGCACCCAGAGCCGGCGCATTCTCACCAGATATCGCATGGAGATGGATGGTAGATGAGATTGATACCATCGGAACAAGACCTCAGGATCCATTCTACATTTCCGAGGAAGACAAGAAGATCATGCGTGAGGAGCTGTTCCCATTCTGGAAGGGCAAATCCGTAGATGAGTACTGCGAGGATCAGTACCGTGAGGCAGGCGTATGGGAGTTATCCGGCGAGTCCTTCGTATCCGACTGCTCCTACCATGCATTAAACGGCGGCGGCGACTCCAACCCCGGCTATGATGTAATCCTGATGAAGAAGGGTATGCTGGATATCCAGAATGAAGCAAGAGAGCATTTAACAAAGCTTCACTACGAGAATCCAGATGATATTGAGAAGATCTACTTCTACAAGTCCATTATCGAGACAACCGAAGGCGTAATGATCTATGCCAGAAGAATGTCCGAATATGCAAAGGAACTGGCTGACAAAGAGACCGATCCAAAGAGAAAGGCAGAGCTTTACAAGATCTCCGAGATTAATGCAAAGGTTCCTGCTCACAAGCCTGAGACCTTCTGGGAGGCAATCCAGGCAGTATGGACCATCGAGTCCCTGCTTGTTGTGGAAGAGAATCAGACCGGTATGTCCATCGGCCGTGTAGACCAGTATATGTACCCGTTCTACAAGGCAGACATTGAGTCCGGCAGAATGAATGACTTCCAGGCATTTGAGCTTGCAGGCTGTATGCTGATCAAGATGTCTGAGATGATGTGGATCACCAGCGAGGGCGGTTCCAAGTTCTTTGCAGGCTATCAGCCATTCGTAAATATGTGCGTAGGCGGCGTTACAAGAGAGGGCCGTGATGCAACCAATGACCTGACCTATCTGTTAATGGATGCAGTACGTCATGTAAAGATTTACCAGCCGTCTTTAGCCTGCCGTATCCACAACAAGTCCCCGAGAAAGTACTTAAAGAAGATCGTAGATGTAGTACGTTCCGGAATGGGCTTCCCTGCCTGCCACTTTGATGATACACATATCAAGATGATGCTGGCAAAGGGCGTTTCCATCGAGGATGCAAGAGATTACTGCCTGATGGGCTGTGTAGAGCCTCAGAAGGCCGGCCGTCTCTATCAGTGGACCTCTACCGCTTATACACAGTGGCCCATTTGTATCGAGCTTGTATTAAATCACGGTGTTCCGCTGTGGTACGGCAAGCAGGTTTGCCCGGATATGGGTGACTTAAACAGCTTTAAGACATATGAAGAGTTTGAAGCTGCCGTTAAGGAAGAGATCAAATACATCACAAAGTGGACCAGCGTTGCTACGGTTATTTCCCAGAGAGTTCACAGAGAGCTGGCTCCGAAGCCTCTGATGTCCATTATGTACGAGGGCTGTATGGAAAAGGGAAAGGACGTATCCTCCGGCGGCGCTATGTATAACTTTGGACCAGGCGTTGTATGGTCCGGACTTGCTACCTATGCAGACTCCATGGCAGCCATCAAGAAGCTGGTATTTGACGATAAGAAATATACGCTGGAGCAGTTAAATGAAGCATTAAAAGCAGACTTTAATGGATATGAGCAGATCCGCACCGACTGTCTGAATGCTCCTAAGTACGGAAATGATGACGATTACGCAGATGATATTGCGGCAGATCTGATCAACTTTACCGAGCATGAGCACAGACAGTACAAGACTCTTTACTCTATCCTGAGCCATGGTACTCTGTCCATTTCCAATAATACCCCATTCGGCCAGATGACCGGTGCGTCTGCAAACGGACGCCATGCATGGCTGCCTCTGTCTGACGGAATCAGCCCAAGCCAGGGCGCTGACTTCAAGGGCCCGACCGCTATTATCAAGTCTGTATCCAAGATGTCCAATGATAATATGAACATCGGTATGGTACATAACTTCAAGATCATGGCAGGCCTTCTTGATACTCCTGAGGGCGAGGAAAGCCTGATCACCCTGCTGCGAACAGCCTGCATGTTTGGAAACGGCGAGATGCAGTTTAACTATCTGGATAACAAGACCCTGATCGAGGCTCAGAAGCATCCAGAGCAGTACCGCGACCTGATCGTGCGTGTTGCCGGATACAGTGCTTTCTTCGTAGAGCTGTGCAAGGATGTACAGGATGAGATCATCAGCCGTACCATGCTGACTCATTTTTAA
>P78_scaffold_2420_0002
ATGTCCTATTTCAATAGAGAATTCAAAGTATTGAGCCGTGAACAACTGGAACGGGTCCATGCTCTGACGCTGGACATCCTGCGGGTCAAGGGCGTGTTGTTCCATTCGGAAGTTGCCCGTGAGATCCTCGCGGCACACGGTGCGAAAGTGGACGGAGCGTGTGTCACATTCCCGGCCTCCCTTGTGGAGCGTTGCCTTTCGCAATGCCCGGCCGGTTTTGTGTGGCGTGCCCGTGATCCACAAAAAAGCATTTATACGGGAGAAGGGCAGACGGATGTATTCGTCATGCAGGATCATGGCCCGGTCTATGTGCAGGAGCGCCACGGTGAACGCCGTCACGGGACCATGCAGGATGTGATCAACTTTTATAAGCTCGGGCAGACCAGCCGGGTCAATGCCATCGTCGGTCAATGTACCGTCGACCCCTATGAGGTGGATGGACCCAACAAGCATCTGCTCGTCACCCATCAGCTTCTCAGGCATACCGACAAGCCGATCATGTCGTGGCCGGTAGCGACCATTGGAGAGAACGAAAAGGTCTTCAAGATGATCGAAATGGTCATGGGTGAGGGCTACCTCGCTTCCCACTATTTCGTGACGGCTTCCGTGTGCGCCCTTTCGCCGCTTCAGTACGCACAGGAGTCAGCCGACACCATCATAGCCTACGCCCGTGCCAACCAGCCTGTTACCGTGCTCACCGCTCCGATGACAGGAGTGAGCACGCCCATCAGTGACATTGGCGCTCTTGTCGCCCAGAATGCCGAACTCCTTGCGGGCATTGTCCTTGCGCAACTTGTGCAGCCCGGTGTTCCCGTTATCTACGGGACTGCCACATATGCCGCCGACATGCGCTCCGGGGCATTCATCACCGGTTCCCCCCTTTCCAACCTTATTGATCGCGCCGCGTTGCAGCTTGCCCAGTCGCTTTACCATATGCCCACCCGTACACTCGCGGGCAATACCGACGCCAAGGTGCCGGATATCCAAGCCGGATATGAGACAATGCAGAACTATATCCAGCTGCTCATGGGTGGCACCCATATGATTAATGAATGCCTTGGCATTCTTGATGGCATGATGACGGTATCTTATGAGAAATACATTATTGACGAGGAAATGCTGCGTCGTGTTGGCTGTATGATGCGGGGACTTGACACCAGTGAGGCTTCTTTTGACATGAGTGTGCTCCTCGAAACGCCGCATATGGAGCCTTTCCTGATGCACGAATCGACCCTCGCCGCCTGTTCCGGGCAATGGCAGCCTGATGTGGCTTGCTGGAGCAACTACGATACATGGTTTGCGGAAGGTTGCCCTTCCATTCTGGATAGGGCTGCGGAAAAATGCCGCGAGCGCCTGGAGTCCGCCCCTGACGATCTCCTGACCCCAAAGCTCAATCAGGAGCTTTCCGCATTTGCGGAGGCAACTGTTTAA
>P78_scaffold_68415_0001
ATGTCGTTCATAGAGACTATCTATGAATCAGAAAAGGAGGACAATCACATGAGACTGGAGATTGGCAATTTCTATGTTAAGGATATCAAGTTTGGCGACAAGTTATCCTTTGATGACGGAGTGCTTACAATTAATAAAGAAAAAGCACTTGATTTTATCCGTGAAGATGAGAGAATCACGGAGGCAGATCTTTATATTGCAAAACCTGGAGATAAGATCCGTATGTGTCCGGTAAAGGAAGCAATCGAGCCTAGAGTAAGATTGGATGGAAGAGGACTTTTCCCTGGATATACAAGTGAACTTGCAAAGGCAGGAGATGGAGTTTTACATGCATTAAAGAACTGCAGCGTACTCGTAGTCGGAAAACACTGGGGAGGTTTCCAGGATGGATTGATCGACATGAGTGGTGAAGGACAGAAATATACATACTTCGGTTATTTGAACAATATTGTACTCGTAGCAGATACGAATGAGGATTTTGAGAAGCATGAGCAACAGAAGAAGAATGATGCACTTAGAAGAGCAGGACATAAACTTGCAGAGTTCATCGGACAGTGTGTAAAAGAACTGACACCGGAAGACACAGAAGTTTATGATCTTGAGGCGATGATCAAACGTAGTCCGGAGATTGAAAAGCTTCCATCTGTTGTATATGTTATGCAGCCACAGTCTCAGATGGAAAATCTGGGATACAATGATCTGGCATATGGCTGGGATATGAACCGTATGCTTCCAACAGTAATGCATCCAAATGAGGTACTGGATGGCGCTATCGTATCTGGAAGTTTCATGCCTGTATCATCAAAATGGTCAACATACGACTTCCAGAACACACCGAATATCAAGGCTCTTTACAGAGAGCATGGTAAGACAATTAATTTCCTCGGAGTAATTATGTCAAACCTGAATGTAGCTTTGGATCAGAAAGAACGTGCTGCACTTTATGTAGCACAGATTGCAAAGACACTCGGAGCAGATGGTGCGGTCGTCGCAGAAGAAGGTTATGGCAACCCGGATGCCGACTTTGTAGGATGTCTTGTTGCGCTTGAGGATGCCGGTGTTAAGACAATTGGAGTTACCAATGAATGTACAGGACGTAATGGTACATCTCAGCCACTTGTAACACTGGATGAGAAGTGTGATGCAATTGTATCCTGTGGAAATGTATCTGAATTAATTGAATTGCCTCCAATGGAAACAGTACTTGGAGAACTTCAGTCG
>Patient169_scaffold_311_0017
TTGGATATTAGAGAATTTTCAAATAAGCTTGCAGAAGCGACAAAAAATATGTCTCCTGAAGAGAAAGCTTCTCTGATGAAGATGTTTGAATCTGTTTCACAGGAAATTGGAAAAGAAGATACAAAAAAAGAGACCGCAAAGGATCTGTGCGAGTATCCTTCTGAGGGAACTCAGATTCCGGACGGCATGACAAGACGTTTAAAGCTGTTAAAGGAGAATTACTTAAAGCAGAAGCCATCCATCACGACCTACCGTGCAAGAGCGATCACAAAGATTGCTGCTGAAAATCCCGGTATGCCAAAGATCGAATTAAGAGCAAAGTGCTTCCGCTACTGCTGTGAGACAGCTCCTCTGGTTATTCAGGATAACGAGCTGATCGTAGGCGCACCCTGCGGCGCACCCAGAGCCGGCGCATTCTCACCAGATATCGCATGGAGATGGATGGTAGATGAGATTGATACCATCGGAACAAGACCTCAGGATCCATTCTACATTTCCGAGGAAGACAAGAAGATCATGCGTGAGGAGCTGTTCCCATTCTGGAAGGGCAAATCCGTAGATGAGTACTGCGAGGATCAGTACCGTGAGGCAGGCGTATGGGAGTTATCCGGCGAGTCCTTCGTATCCGACTGCTCCTACCATGCATTAAACGGCGGCGGCGACTCCAACCCAGGCTATGATGTAATCCTGATGAAGAAGGGTATGCTGGATATCCAGAATGAAGCAAGAGAGCATTTAACAAAGCTTCACTACGAGAATCCAGATGATATTGAGAAGATCTACTTCTACAAGTCCATTATCGAGACAACTGAAGGTGTAATGATCTATGCCAGAAGAATGTCCGAATATGCAAAGGAACTGGCTGACAAAGAGACCGATCCAAAGAGAAAGGCAGAGCTTTACAAGATCTCCGAGATTAATGCAAAGGTTCCTGCTCACAAGCCTGAGACCTTCTGGGAGGCAATCCAGGCAGTATGGACCATCGAGTCCCTGCTTGTTGTGGAAGAGAATCAGACCGGTATGTCCATCGGCCGTGTAGACCAGTATATGTACCCGTTCTACAAGGCAGACATTGAGTCCGGCAGAATGAATGACTTCCAGGCATTTGAGCTTGCAGGCTGTATGCTGATCAAGATGTCTGAGATGATGTGGATCACCAGCGAGGGCGGTTCCAAGTTCTTTGCAGGCTATCAGCCATTCGTAAATATGTGCGTAGGCGGCGTTACAAGAGAGGGCCGTGATGCAACCAATGACCTGACCTATCTGTTAATGGATGCAGTACGTCATGTAAAGATTTACCAGCCGTCTTTAGCCTGCCGTATCCACAACAAGTCCCCGAGAAAGTACTTAAAGAAGATCGTAGATGTAGTACGTTCCGGAATGGGCTTCCCTGCCTGCCACTTTGATGATACACATATCAAGATGATGCTGGCAAAGGGCGTTTCCATCGAGGATGCAAGAGATTACTGCCTGATGGGCTGTGTAGAGCCTCAGAAGGCCGGCCGTCTCTATCAGTGGACCTCTACCGCTTATACACAGTGGCCCATTTGTATCGAGCTTGTATTAAATCACGGTGTTCCGCTGTGGTACGGCAAGCAGGTTTGCCCGGATATGGGTGACTTAAACAGCTTTAAGACATATGAAGAGTTTGAAGCTGCCGTTAAGGAAGAGATCAAATACATCACAAAGTGGACCAGCGTTGCTACGGTTATTTCCCAGAGAGTTCACAGAGAGCTGGCTCCGAAGCCTCTGATGTCCATTATGTACGAGGGCTGTATGGAAAAGGGAAAGGACGTATCCTCCGGCGGCGCTATGTATAACTTTGGACCAGGCGTTGTATGGTCCGGACTTGCTACCTATGCAGACTCCATGGCAGCCATCAAGAAGCTGGTATTTGACGATAAGAAATATACGCTGGAGCAGTTAAATGAAGCATTAAAAGCAGACTTTAATGGATATGAGCAGATCCGCACCGACTGTCTGAACGCTCCTAAGTACGGAAATGATGACGATTACGCAGATGATATTGCGGCAGATCTGATCAACTTTACCGAGCATGAGCACAGACAGTACAAGACTCTTTACTCTATCCTGAGCCATGGTACTCTGTCCATTTCCAATAATACCCCATTCGGCCAGATGACCGGTGCGTCTGCAAACGGACGCCATGCATGGCTGCCTCTGTCTGACGGAATCAGCCCAAGCCAGGGCGCTGACTTCAAGGGCCCGACCGCTATTATCAAGTCTGTATCCAAGATGTCCAATGATAATATGAACATCGGTATGGTACATAACTTCAAGATCATGGCAGGCCTTCTTGATACTCCTGAGGGCGAGGAAAGCCTGATCACCCTGCTGCGTACAGCCTGCATGTTTGGAAACGGCGAGATGCAGTTTAACTATCTGGATAACAAGACCCTGATCGAGGCTCAGAAGCATCCAGAGCAGTACCGCGACCTGATCGTGCGTGTTGCCGGATACAGTGCTTTCTTCGTAGAGCTGTGCAAGGATGTACAGGATGAGATCATCAGCCGTACCATGCTGACTCATTTTTAA
>Patient_20_scaffold_6242_0004
GATAAGGTTTTGCGCGCGTTCTATAACGTGTGTCCGCACCGTGGTCATCAGTTATTGAGCGGCGAAGGGAAAGCGAAAAATGTGATTACCTGCCCGTATCACGCATGGGCATTCAAACTCGATGGCAACCTGGCCCATGCACGTAACTGCGAAAACGTCGCCAATTTCGATAGCGACAAAGCTCAACTGGTTCCGGTGCGTCTGGAAGAATATGCCGGATTCGTCTTCATCAACATGGACCCCAACGCCACCAGCGTAGAAGATCAGTTACCCGGTCTGGGGGCGAAAGTGCTGGAAGCCTGCCCGGAAGTCCACGATCTGAAACTGGCGGCCCGCTTTACCACCCGCACGCCTGCCAACTGGAAGAACATTGTCGATAACTATCTCGAGTGCTATCACTGTGGTCCGGCGCATCCAGGTTTTTCCGACTCCGTTCAGGTTGATCGTTACTGGCACACCATGCACGGTAACTGGACGCTGCAATACGGTTTCGCCAAACCGTCCGAACAGTCTTTCAAATTCGAAGAGGGCACGGATGCGGCATTCCACGGTTTCTGGCTGTGGCCGTGCACGATGCTGAACGTCACTCCGATCAAAGGGATGATGACGGTCATTTATGAATTCCCGGTGGATTCTGAAACTACCCTGCAAAACTACGATATTTACTTCACCAATGAAGAGTTAACCGACGAGCAAAAATCGCTGATTGAGTGGTATCGCGATGTGTTCCGTCCGGAAGATTTACGTCTGGTTGAAAGCGTACAGAAAGGGCTGAAATCGCGTGGCTATCGTGGTCAGGGGCGCATCATGGCCGACAGTAGCGGTAGTGGCATTTCCGAACATGGTATCGCCCATTTCCATAATCTGCTGGCGCAGGTATTTAAGGACTAA
>Patient_20_scaffold_29136_0001
ATGTCCTATTTCAATAGAGAATTCAAAGTATTGAGCCGTGAACAACTGGAACGGGTCCATGCTCTGACGCTGGACATCCTGCGGGTCAAGGGCGTGTTGTTCCATTCGGAAGTTGCCCGTGAGATCCTCGCGGCACACGGTGCGAAAGTGGACGGAGCGTGTGTCACATTCCCGGCCTCCCTTGTGGATCGTTGCCTTTCGCAATGCCCGGCCGGTTTTGTGTGGCGTGCCCGTGATCCACAAAAAAGCATTTATACGGGAGAAGGGCAGACGGATGTATTCGTCATGCAGGATCATGGCCCGGTCTATGTGCAGGAGCGCCACGGTGAACGCCGTCATGGGACCATGCAGGATGTAATCAATTTTTATAAGCTTGGGCAGACCAGCCGGGTCAATGCCATCGTCGGTCAATGTACCGTCGACCCCCATGAGGTGGATGGACCCAACAAGCATCTGCTCGTCACCCATCAGCTTCTCAGGCATACCGACAAGCCGATCATGTCGTGGCCGGTAGCGACCATTGGAGAGAACGAAAAGGTCTTCAAGATGATCGAAATGGTCATGGGTGAGGGCTACCTCGTTTCCCACTATTTCGTGACGGCTTCCGTGTGCGCCCTTTCGCCGCTTCAGTACGCACAGGAGTCAGCCGACACCATCATAGCCTACGCCCGTGCCAACCAGCCTGTTACCGTGCTCACCGCTCCGATGACAGGAGTGAGCACGCCCATCAGTGACATTGGCGCTCTTGTCGCCCAGAATGCCGAACTCCTTGCGGGCATTGTCCTTGCGCAACTTGTGCAGCCCGGCGTTCCCGTTATCTACGGGACTGCCACATATGCCGCCGACATGCGCTCCGGGGCATTCATCACCGGTTCCCCCCTTTCCAACCTTATTGATCGCGCCGCGCTGCAGCTTGCCCAATCGCTTTACCATATGCCCACCCGTACCCTCGCGGGCAATACCGACGCCAAGGTGCCGGATATCCAAGCCGGATATGAGACAATGCAG
>Patient_51_scaffold_87_0058
ATGACCCGGGGTGAACGACCGCTCCGGTCAGAGGAGAATATACAGATGTCTCAGCTTCTCGTTGATGAACAGAAGTCAGCCTCCCGTCCTTATGACATTCCGGACGGCCCCACCCCGCGTCATGTCCTCCTGAAGCGCAATTACCTGCGTCAGGTACCCACCATTTCCATCTACAGAGCCCGCGCCATCACCAAGATCGCCAGGGAGAATCCCGGCCTGCCCCGTATCGAACTCAGGGCAAAGGCTTTCCGTTACTGCTGCGAGACGGCTCCTCTCGTTATTCAGGACAACGAACTCATCGTGGGCGCTCCCTGCGGATCGCCCCGCGCCGGCGCTTTTTCCCCCGACATTTCCTGGCGCTGGCTCAGGGATGAACTGGATACCATCGCCCACCGCCCCCAGGATCCCTTCTTTATTTCCGAGGAAGACAAGAAGATCCTCAGAGAAGAAATTTTCCCCTACTGGGAAGGAAAATCCGTTGACGAATACTGCGAGGCCCAGTACCGCGAAGCCGGAGTGTGGACTCTCTCCGGCGAATCCTTCGTCTCTGACTGCTCCTACCACGCCCTGAACGGCGGAGGCGACTCCAATCCCGGCTACGACGTCATCCTTATGAAGAAGGGCATGCTGGATATTCAGCGTGAAGCAAAAGAGCACCTCTCCAGACTGGATTACGCCAATCCGGATGACCTCGACAAAATCTACTTCTACAAGTCGGTCATCGACACAACCGAGGGCGTCATCATCTACGCCCGGCGCATGTCTGAATACGCCAGAGAGCTGGCCGGAAAAGAAAAGGATCCTGTCCGCAGGGCCGAGCTTGAGAAGATCGCCGAAGTCAACGCCCGTGTTCCCGCCCACGCCCCCACCACCTTCTGGGAAGCCGTGCAGGCCGTTTTCACGGTCGAATCCCTGCTCGTTGTGGAAGAGAATCAGACCGGCATGTCCATTGGCCGCGTGGACCAGTATATGTATCCTTTCTACAAGAAGGACATCGAGTCCGGCAGGCTCACCCCCTATGAAGCTTTCGACATCGCCGGCTGCATGCTCATCAAGATGAGCGAGATGATGTGGCTCACCTCCGAGGACAGCTCCAAATTCTTCGCCGGCTATCAGCCCTTCGTCAACATGTGCGTGGGCGGCGTTACCCGTGAAGGGAAGGACGCCACAAATGAGCTCACCTATCTGCTCATGGACGCCGTGCGCCATGTGAAGATTTACCAGCCCTCCCTGGCCACCCGCGTGAACAACAAATCCCCGCGCAAGTACCTGGAAAAAATCGTGGATGTCGTCCGCGCCGGCATGGGCTTCCCGGCCGTTCACTTCGACGACTGCCACATCAAAATGATGCTGGCCAAGGGCGTCAGCATGGAAGACGCCCGCGACTACTGCCTCATGGGCTGCGTCGAGCCCCAGAAGGCCGGCCGCCTTTACCAGTGGACGTCCACGGCCTATACGCAGTGGCCCATCTGCATTGAGCTGGTTCTCAACCACGGCGTGCCGCTGTGGTTCGGGAAGCAGGTCTGCCCGGATATGGGCGACCTCTCTCAGTTTGACACGTATGAGAAATTCGATCACGCGGTCAAGGAAGAGATCAAGTACATCACCAGGCTCACCGGCACGGCAACAGTCATTTCCCAGCGCGTGCACAGGAGCCTGGCTCCCAAGCCGCTCATGTCCATCATGTACGAAGGCTGCATGGAAAAAGGCCGCGACGTGTCCGCCGGCGGCGCAATGTACAACTTCGGCCCCGGCGTGGTGTGGACCGGCCTCGCGACCTACGCCGATTCCATGGCCGCCATTAAAAAACTCGTTTACGATGACAAAAAGTACACGCTCTCTGAACTCAACGAGGCACTGAAGGCAGACTTCAAAGGCTACGATCAGCTCCACAAGGATTGTGTCAACGCCCCGAAGTACGGCAACGACGACCCCTACGCTGACAACATTGCTGCCGACATTATTGAGTTCACGGAGGTCGAGCACAGGAAGATCCGCACGCTCTACTCCACGCTGAGCCACGGCACCCTGTCCATCTCCAACAACACGCCTTTCGGCATGATGACCGGCGCTTCCGCCAACGGCCGTCACAAGGGCATGCCGCTCTCTGACGGCATCAGCCCCTCCCAGGGTGCTGACCGCAAGGGTCCCACGGCCATCATCAAGAGCGTTTCCAGAATGGCCTGTGACAACATGAATATCGGCATGGTGCACAATTTCAAGCTCATGGCCGGTCTGCTCGAGACGCCCGAGGGCAAGAACGGGCTCATTTCGCTCATCCACACAGCCAGCATCTTCGGCAACGGCGAAATGCAGTTCAACTATCTCGACAACAAGACCCTGCTCGCCGCGCAGCGTGCCCCGCAGGAATACAGGGACCTCGTGGTCCGCGTCGCCGGCTATTCCGCCTTCTTCGTGGAACTCTGCGAAGACGTGCAGAACGAAATCATCAGCCGCACCATGCTGACCAAGTTCTAA
>Patient_51_scaffold_351_0011
ATGTCCTATTTCAATAGAGAATTCAAAGTATTGAGCCGTGAACAACTGGAACGGGTCCATGCTCTGACGCTGGACATCCTGCGGGTCAAGGGCGTGTTGTTCCATTCGGAAGTTGCCCGTGAGATCCTCGCGGCACACGGTGCGAAAGTGGACGGAGCGTGTGTCACATTCCCGGCCTCCCTTGTGGATCGTTGCCTTTCGCAATGCCCGGCCGGTTTTGTGTGGCGTGCCCGTGATCCACAAAAAAGCATTTATACGGGAGAAGGGCAGACGGATGTATTCGTCATGCAGGATCATGGCCCGGTCTATGTGCAGGAGCGCCACGGTGAACGCCGTCATGGGACCATGCAGGATGTAATCAATTTTTATAAGCTTGGGCAGACCAGCCGGGTCAATGCCATCGTCGGTCAATGTACCGTCGACCCCCATGAGGTGGATGGACCCAACAAGCATCTGCTCGTCACCCATCAGCTTCTCAGGCATACCGACAAGCCGATCATGTCGTGGCCGGTAGCGACCATTGGAGAGAACGAAAAGGTCTTCAAGATGATCGAAATGGTCATGGGTGAGGGCTACCTCGCTTCCCACTATTTCGTGACGGCTTCCGTGTGCGCCCTTTCGCCGCTTCAGTACGCACAGGAGTCAGCCGACACCATCATAGCCTACGCCCGTGCCAACCAGCCTGTTACCGTGCTCACCGCTCCGATGACAGGAGTGAGCACGCCCATCAGTGACATTGGCGCTCTTGTCGCCCAGAATGCCGAACTCCTTGCGGGCATTGTCCTTGCGCAACTTGTGCAGCCCGGCGTTCCCGTTATCTACGGGACTGCCACATATGCCGCCGACATGCGCTCCGGGGCATTCATCACCGGTTCCCCCCTTTCCAACCTTATTGATCGCGCCGCGCTGCAGCTTGCCCAGTCGCTTTACCATATGCCCACCCGTACACTCGCGGGCAATACCGACGCCAAGGTGCCGGATATCCAAGCCGGATATGAGACAATGCAGAACTATATCCAGCTGCTCATGGGTGGCACCCATATGATTAATGAATGCCTTGGCATTCTTGATGGCATGATGACGGTATCTTATGAGAAATACATCATTGACGAGGAAATGCTGCGGCGTGTTGGTTGTATGATGCGGGGGCTTGACACCAGTGAGGCTTCTTTTGACATGGGTGTGCTCCTCGAAACGCCGCATATGGAGCCTTTCCTGATGCACGAATCGACCCTCGCCGCCTGTTCCGGGCAATGGCAGCCTGATGTGGCTTGCTGGAGCAACTACGATACATGGTTTGCGGAAGGTTGCCCTTCCATTCTGGATAGGGCTGCGGAAAAATGCCGCGAGCGCCTGGAGTCCGCCCCTGACGATCTCCTGACCCCAAAGCTCAATCAGGAGCTTTCCGCATTTGCGGAGGCAACTGTTTAA
>Patient_51_scaffold_14111_0015
ATGAGCAATCTGAGCCCTGACTTTGTACTACCCGAAAATTTTTGCGCTAACCCGCAAGAGGCGTGGACCATTCCTGCCCGTTTTTATACCGATCAGAACGCCTTTGAACACGAAAAAGAGAGCGTCTTCGCCAAAAGCTGGATTTGCGTCGCTCATAGCAGCGAACTGGCGAATGCCAATGATTATGTGACGCGTGAGATCATTGGCGAAAGCATCGTGCTGGTACGCGGTCGTGATAAGGTTTTGCGCGCGTTCTATAACGTGTGTCCGCACCGTGGTCATCAGTTATTGAGCGGTGAAGGAAAAGCAAAAAATGTGATTACCTGCCCGTATCACGCATGGGCATTCAAACTCGATGGCAACCTGGCCCATGCACGTAACTGCGAAAACGTCGCCAATTTCGATAGCGACAAAGCGCAACTGGTTCCGGTGCGTCTGGAAGAATATGCCGGATTCGTCTTCATCAACATGGACCCCAACGCCACCAGCGTAGAAGATCAGTTACCCGGTCTGGGGGCGAAAGTGCTGGAAGCCTGCCCGGAAGTCCACGACCTGAAACTGGCGGCCCGCTTTACCACCCGCACGCCTGCCAACTGGAAGAACATTGTCGATAACTATCTCGAGTGCTATCACTGTGGTCCAGCGCATCCAGGTTTCTCCGACTCCGTTCAGGTTGATCGTTACTGGCACACCATGCACGGTAACTGGACGCTGCAATACGGTTTCGCCAAACCGTCAGAACAGTCTTTCAAATTCGAAGAGGGCACGGATGCGGCATTCCACGGTTTCTGGCTGTGGCCGTGCACGATGCTGAACGTCACCCCGATCAAAGGGATGATGACGGTCATTTATGAATTCCCGGTGGATTCTGAAACTACCCTGCAAAACTACGATATTTACTTCACCAATGAAGAGTTAACCGACGAGCAAAAATCGCTGATTGAGTGGTATCGCGATGTGTTCCGTCCGGAAGATTTACGTCTGGTTGAAAGCGTACAGAAAGGGCTGAAATCGCGTGGCTATCGTGGTCAGGGGCGCATCATGGCCGACAGTAGCGGTAGCGGAATTTCCGAACATGGTATCGCCCACTTCCATAATCTGCTGGCGCAGGTGTTTAAGGACTAA
>Patient_51_scaffold_20301_0015
ATGAGCAATCTGAGCCCTGACTTAGTTCTACCAGAAAATTTTTGCGCCAATCCTCAGGATGCGTGGACCATTCCGGCCCGTTTCTATACTGACCAGAACGCCTTTGAGCACGAAAAAGAAAACGTCTTCGCAAAAAGCTGGATTTGCGTCGCCCACAGTAGCGAACTGGCGAATGCCAATGATTATGTAACACGCGAAATCATTGGAGAAAGTATCGTACTGGTGCGCGGACGCGATAAAGTTCTGCGCGCGTTCTATAACGTTTGCCCACACCGTGGTCATCAGTTATTGAGCGGTGAAGGGAAAGCGAAAAATGTGATTACTTGTCCATATCACGCCTGGGCATTCAAACTTGATGGTAACCTGGCTCATGCGCGTAACTGTGAAAACGTCGCTAATTTCGATAGTGAAAAAGCACAACTGGTCCCGGTGCGCCTGGAAGAGTATGCCGGATTCGTCTTCATCAACATGAACCCCAATGCGACCAGCGTAGAAGATCAACTACCGGGGCTGGCGGCAAAAGTCATTGAAGCCTGCCCGGAAGTGCATGACCTGAAACTGGCGGCCCGCTTCACCACTCGCACCCCCGCCAACTGGAAGAACATTGTCGATAACTATCTCGAGTGCTATCACTGTGGTCCGGCGCACCCTGGATTCTCCGACTCCGTTCAGGTTGACCGCTACTGGCACACGATGCACGGCAACTGGACGCTGCAATACGGCTTCGCCAAACCGTCCGAACAGTCTTTTAAATTTGAAGAAGGTACGGACGCGGCATTCCATGGTTTCTGGCTGTGGCCGTGCACCATGTTAAACGTCACGCCGATCAAAGGAATGATGACTGTGATTTATGAATTTCCTGTTGATTCGGAAACCACCCTGCAAAATTACGATATTTACTTCACCAATGAAAAGCTCACTGATGAACAAAAATCGCTGATTGAATGGTATCGCGATGTTTTCCGTCCAGAAGATTTGCGACTGGTGGAAAGCGTGCAGAAGGGGCTGAAGTCTCGCGGATATCGCGGGCAAGGTCGCATCATGGCCGACAGCAGCGGTAGCGGGATTTCTGAACATGGCATCGCTCATTTTCACAACCTGCTGGCACAGGTGTTTAAAGACTAA
>Patient74_scaffold_279_0034
ATGTCCTATTTCAATAGAGAATTCAAAGTATTGAGCCGTGAACAACTGGAACGGGTCCATGCTCTGACGCTGGACATCCTGCGGGTCAAGGGCGTGTTGTTCCATTCGGAAGTTGCCCGTGACATCCTCGCGGCACACGGTGCGAAAGTGGACGGAGCGTGTGTCACATTCCCGGCCTCCCTTGTGGAGCGTTGCCTTTCGCAATGCCCGGCCGGTTTTGTGTGGCGTGCCCGTGATCCACAAAAAAGCATTTATACGGGAGAAGGGCAGACGGATGTATTCGTCATGCAGGATCATGGCCCGGTCTATGTGCAGGAGCGCCACGGTGAACGCCGTCATGGGACCATGCAGGATGTAATCAATTTTTATAAGCTCGGGCAGACCAGCCGGGTCAATGCCATCGTCGGTCAATGTACCGTCGACCCCCATGAGGTGGATGGACCCAACAAGCATCTGCTCGTCACCCATCAGCTTCTCAGGCATACCGACAAGCCGATCATGTCGTGGCCGGTAGCGACCATTGGAGAGAACGAAAAGGTCTTCAAGATGATCGAAATGGTCATGGGTGAGGGCTACCTCGCTTCCCACTATTTCGTTACGGCTTCCGTGTGCGCCCTTTCGCCGCTTCAGTACGCACAGGAGTCAGCCGACACCATCATAGCCTACGCCCGTGCCAACCAGCCTGTTACCGTGCTCACCGCTCCGATGACAGGAGTGAGCACGCCCATCAGTGACATTGGCGCTCTTGTCGCCCAGAATGCCGAACTCCTTGCGGGCATTGTCCTTGCGCAACTTGTGCAGCCCGGTGTTCCCGTTATCTACGGGACTGCCACATATGCCGCCGACATGCGCTCCGGGGCATTCATCACCGGTTCCCCCCTTTCCAACCTTATTGATCGCGCCGCGCTGCAGCTTGCCCAGTCGCTTTACCATATGCCCACCCGTACCCTCGCGGGCAATACCGACGCCAAGGTGCCGGATATCCAAGCCGGATATGAGACAATGCAGAACTATATCCAGCTGCTCATGGGTGGCACCCATATGATTAATGAATGCCTTGGCATTCTTGATGGCATGATGACGGTATCTTATGAGAAATACATTATTGACGAGGAAATGCTGCGTCGTGTTGGCTGTATGATGCGGGGACTTGACACCAGTGAGGCTTCTTTTGACATGGGTGTGCTCCTCGAAACGCCGCATATGGAGCCTTTCCTGATGCACGAATCGACCCTCGCCGCCTGTTCCGGGCAATGGCAGCCTGATGTGGCTTGCTGGAGCAACTACGATACATGGTTTGCGGAAGGTTGCCCTTCCATTCTGGATAGGGCTGCGGAAAAATGCCGCGAGCGCCTGGAGTCCGCCCCTGACGATCTCCTGACCCCAAAGCTCAATCAGGAGCTTTCCGCATTTGCGGAGGCAACTGTTTAA
>Patient74_scaffold_928_0035
TTGGATATTAGAGAATTTTCAAATAAGCTTGCAGAAGCGACAAAAAATATGTCTCCTGAAGAGAAAGCTTCTCTGATGAAGATGTTTGAATCTGTTTCACAGGAAATTGGAAAAGAAGATACAAAAAAAGAGACCGCAAAGGATCTGTGCGAGTATCCTTCTGAGGGAACTCAGATTCCGGACGGCATGACAAGACGTTTAAAGCTGTTAAAGGAGAATTACTTAAAGCAGAAGCCATCCATCACGACCTACCGTGCAAGAGCGATCACAAAGATTGCTGCTGAAAATCCCGGTATGCCAAAGATCGAATTAAGAGCAAAGTGCTTCCGCTACTGCTGTGAGACAGCTCCTCTGGTTATTCAGGATAACGAGCTGATCGTAGGCGCACCCTGCGGCGCACCCAGAGCCGGCGCATTCTCACCAGATATCGCATGGAGATGGATGGTAGATGAGATTGATACCATCGGAACAAGACCTCAGGATCCATTCTACATTTCCGAGGAAGACAAGAAGATCATGCGTGAGGAGCTGTTCCCATTCTGGAAGGGCAAATCCGTAGATGAGTACTGCGAGGATCAGTACCGTGAGGCAGGCGTATGGGAGTTATCCGGCGAGTCCTTCGTATCCGACTGCTCCTACCATGCATTAAACGGCGGCGGCGACTCCAACCCCGGCTATGATGTAATCCTGATGAAGAAGGGTATGCTGGATATCCAGAATGAAGCAAGAGAGCATTTAACAAAGCTTCACTACGAGAATCCAGATGATATTGAGAAGATATACTTCTACAAGTCCATTATCGAGACAACTGAAGGTGTAATGATCTATGCCAGAAGAATGTCCGAATATGCAAAGGAACTGGCTGACAAAGAGACCGATCCAAAGAGAAAGGCAGAGCTTTACAAGATCTCCGAGATTAATGCAAAGGTTCCTGCTCACAAGCCTGAGACCTTCTGGGAGGCAATCCAGGCAGTATGGACCATCGAGTCCCTGCTTGTTGTGGAAGAGAATCAGACCGGTATGTCCATCGGCCGTGTAGACCAGTATATGTACCCGTTCTACAAGGCAGACATTGAGTCCGGCAGAATGAATGACTTCCAGGCATTTGAGCTTGCAGGCTGTATGCTGATCAAGATGTCTGAGATGATGTGGATCACCAGCGAGGGCGGTTCCAAGTTCTTTGCAGGCTATCAGCCATTCGTAAATATGTGCGTAGGCGGCGTTACAAGAGAGGGCCGTGATGCAACCAATGACCTGACCTATCTGTTAATGGATGCAGTACGTCATGTAAAGATTTACCAGCCGTCTTTAGCCTGCCGTATCCACAACAAGTCCCCGAGAAAGTACTTAAAGAAGATCGTAGATGTAGTACGTTCCGGAATGGGCTTCCCTGCCTGCCACTTTGATGATACACATATCAAGATGATGCTGGCAAAGGGCGTTTCCATCGAGGATGCAAGAGATTACTGCCTGATGGGCTGTGTAGAGCCTCAGAAGGCCGGCCGTCTCTATCAGTGGACCTCTACCGCTTATACACAGTGGCCCATTTGTATCGAGCTTGTATTAAATCACGGTGTTCCGCTGTGGTACGGCAAGCAGGTTTGCCCGGATATGGGTGACTTAAACAGCTTTAAGACATATGAAGAGTTTGAAGCTGCCGTTAAGGAAGAGATCAAATACATCACAAAGTGGACCAGCGTTGCTACGGTTATTTCCCAGAGAGTTCACAGAGAGCTGGCTCCGAAGCCTCTGATGTCCATTATGTACGAGGGCTGTATGGAAAAGGGAAAGGACGTATCCTCCGGCGGCGCTATGTATAACTTTGGACCAGGCGTTGTATGGTCCGGACTTGCTACCTATGCAGACTCCATGGCAGCCATCAAGAAGCTGGTATTTGACGATAAGAAATATACGCTGGAGCAGTTAAATGAAGCATTAAAAGCAGACTTTAATGGATATGAGCAGATCCGCACCGACTGTCTGAACGCTCCTAAGTACGGAAATGATGACGATTACGCAGATGATATTGCGGCAGATCTGATCAACTTTACCGAGCATGAGCACAGACAGTACAAGACTCTTTACTCTATCCTGAGCCATGGTACTCTGTCCATTTCCAATAATACCCCATTCGGCCAGATGACCGGTGCGTCTGCAAACGGACGCCATGCATGGCTGCCTCTGTCTGACGGAATCAGCCCAAGCCAGGGCGCTGACTTCAAGGGCCCGACCGCTATTATCAAGTCTGTATCCAAGATGTCCAATGATAATATGAACATCGGTATGGTACATAACTTCAAGATCATGGCAGGCCTTCTTGATACTCCTGAGGGCGAGGAAAGCCTGATCACCCTGCTGCGTACAGCCTGCATGTTTGGAAACGGCGAGATGCAGTTTAACTATCTGGATAACAAGACCCTGATCGAGGCTCAGAAGCATCCAGAGCAGTACCGCGACCTGATCGTGCGTGTTGCCGGATACAGTGCTTTCTTCGTAGAGCTGTGCAAGGATGTACAGGATGAGATCATCAGCCGTACCATGCTGACTCATTTTTAA
>Patient74_scaffold_2361_0005
ATGAAGCTGGAACTCGGTAATTTTTATGTGAAGGACATCGTTTTTGGTGACAAAACCAAGTATGAGAACGGTATCCTTACGGTAGACAAAGAGGATTGCCTTGCCTTTGTCAAGAGAGACCCGCACATCACGGAGGCAGATTTAAGAATAGTAAAGCCTGGTGACATGGTGAGACTGGTACCTGTTAAAGAGGCGGTAGAGTGCAGAGTAAAGGTAAATGGGGACGCACTGTTCCCAGGTTACACAGGACCACTGTCACAGGCCGGAGACGGAAGGACCCACTGCCTGAAGGATATGAGCCTTTTGGCTGTTGGAAGACATTGGGGAGGTTTCCAGGACGGACTCATTGATATGGGAGGGGAAGGCGCTAAATATACATATTTCTCCCAGCTTAAGAATCTTGTGCTGGTTGCAGATACAGACGAGGATTTTGAGAAGCGGGAACAGCAGAAGAAAAACAGGGCCATCAGGGAGGCAGTTCACAAACTTGCCGAGTACATTGGCTCCTGTGTAAAGGATATGGAGCCGGAAGAGGTTGAAAGCTACGAGCTGGAGCCGGTTATCAGGAGAGCGCCTGAGACGGAGAAGCTTCCATCCGTAGTGTACGTGATGCAGCCTCAGTCCCAGATGGAGGAGATGGGTTACAACGATCTCTGCTATGGATGGGACTGCAACCATATGCTTCCCACCTTCATGAACCCCAACGAGGTGTTGGACGGAGCTATGATTTCCGGAAGCTTTATGCCATGTTCTTCCAAGTGGGCAACCTATGATTTCCAGAATTGTCCTGTCATCAAGAGGCTGTACAAGGAGCACGGCAAGACCCTTAACTTCCTGGGAGTGATTATGTCAAACCTGAACGTTGCCCTGGAGCAGAAGGAGCGTTCCGCTCTGTTTGTGGCTCAGATTGCAAAGTCCCTTGGAGCAGACGCTGCCCTTGTGACTGAGGAAGGCTACGGCAATCCGGACGCTGACTTTACAGGCTGCATCGTGGCTTTGGAGGACGCAGGCGTTAAGACGGTAGGCCTTACAAATGAGTGTACAGGCCGTGACGGCAAGTCCGATCCCCTGGTTTCCATGGATGAGAAGGAAGACGCCATTGTTTCTACCGGTAATGTTTCTGAATTGATTGAACTTCCTCCTATGCCGGAGGTAATCGGCGAGCTGGAAGCCCTTGCCAGGGACGGTCTGTCAGGAGGCTGGGCCGGGGATGAGATTTTAGGGCCGTCTGTCAGGCCGGATGGATCCATCATCATGGAAAACAACGCCATGTTCTGCGGAGACCAGATTATCGGCTGGTCCACCAAGACTGTCAGGGAATTTTAG
>Patient74_scaffold_9877_0001
ATGAGACTGGAAATCGGGAATTTCTATGTGCGGAATATCATCTTTGGAGAAAAATTATCGTTTGAAAGTGGGATTCTAACGATCAATAAGGACGAAGCGCTTACTTATATCAGAGCAGACGAGCGCATCACAGAGGCGGAACTCTATATCGCAAAACCTGGGGATCCGATCCGGATATGTCCGGTAAAAGAGGCGATCGAGCCTCGTGTCAGACCGGATGGGAGAGGAGTTTTCCCTGGATATACCGGAGATCTGGAGCGGGCTGGAAACGGTACCGTACATGCACTTAAAAATTGCAGCGTACTCGTCGTAGGCAGACACTGGGGAGGTTTCCAGGACGGTCTGATTGATATGAGCGGAGAAGGACAGAAATATACTTACTTTGGGCAGTTGAATAATATCGTCCTGGTGGCGGACACGAACGAGGTGTTTGAGCAGAGAGAGCAGCAGAAAAAAAACGACGCGCTCAGGAGAGCAGGGCATAAACTGGCGGAATATATTGCACAATGTGTAAAAGAACTCAAGCCGGAGGAGACGGAAGTCTACGATCTGGATGCCATGATCCGGAGAGGTGCGGATGTGGAAACCCTTCCATCTGTGGTCTATGTGATGCAACCACAGTCCCAGATGGAAGAACTCGGATATAACGACCTTGTGTATGGCTGGGATATGAACCGCATAGTGCCGACCGTAATGCATCCAAATGAGATTTTGGACGGGGCTTTGGTGTCAGGAAGTTTCATGCCGGTTTCCTCCAAATGGTCCACTTATGATTTTCAGAATTGTCCGAATATCAAGGCCCTTTACAGAGAGCATGGAAAGACCATCAATTTCCTTGGCGTGATTATGTCGAACTTAAATGTGGCGTTGGAACAGAAAGAGCGGGCGGCGCTCTTTGTGGCGCAGATTGCGAACACACTGGGAGCGGATGGCGCTGTTGTGGCGGAGGAAGGATACGGAAACCCGGATGCTGATTTTGTAGGCTGTATCGTTGCTCTTGAGGATGCGGGAGTCAAGACGGTGGGGATTTCCAATGAATGTACTGGACGTGACGGACAGTCCCAGCCGCTTGTCACGCTGGATGAAAAGTGCGATGCCATTGTATCCTGCGGAAATGTATCGGAACTGATTGAACTTCCGCCGATGGAGATTGTGCTTGGGGAACTGGAGGCTCTTGGAAGAGACGGGTTATCCGGGGGATGGGCGGCCGATGAGAAACTGGGGCCTTCCGTCAGAGAAGATGGATCGATCATTATGGAGAACAATTCCATGTTTTGTGGAGATCAGGTCTGTGGCTGGTCCCCGAAAACAATGAAAGAATTTTAA
>Patient74_scaffold_15607_0001
GGTTTACCGGTGATCTTAAGCCCGTTCTCATCCGTTTCCGATATGCGTGAAGTCCGTCTGATGACCGGCGCACCGGAATTCCTGATGATCATGTCCGGCCACATCGCCATGGGCGATTTCTACCGGATTCCGGTACGCTGCTCCGGCGCTCTGGCCGATGGCTTCACCTATGACTACCAGGCCGGCGTTGAAAGTACCCTGGGCGCATTGGCCGTCTCCCTGTCCAATGCCTGTATCCTACCCCATGCTTCCGGCGACTTATCAAATTTTAACCTGTTAAGCTTCCCGAAATTCATGATGGACGAAGAAATGCTGCGCTACATGAAGCGTCTCCACGATGGTGTTGCCATTTCCGAAAAGAAAGCCAATGTTGAGCTGATCAAGAAGGTTGGGCCACGCGGCGTTTACCTGAAGGGCAGAACACCAAAGGACTACCGCGAAGAAACCTACCTCACCAGCCCAGTTTTCAACAGAGGCACCTGCAACGAAGAAGGCCGCGCAGCAACACCACCGATCCAGGAACGCGCTTACAAGGTATACAAAGAAAGAATCGAAAGCTTCGAATTACCGGATATGACCCAGGCTCAGAAGGACCTGCTGAACGAACACCTTCCGGAAAAATTCAAGATCAAATAA
>Patient74_scaffold_17829_0003
GTGATGCAGCCGCAGTCTCAGATGGAAGAATTAGGATATAATGATCTTGCCTATGGATGGGATATGAATCGTATGCTTCCGACGGTGATGCATCCAAATGAGGTGTTGGATGGAGCAATTGTATCAGGAAGTTTCATGCCGGTTTCCTCTAAATGGTCTACATATGATTTCCAAAATTGCCCGAATATCAAGGCATTATATAAAGAGCATGGAAAAACAATTAATTTCCTTGGTGTAATTATGTCAAATTTAAATGTTGCTCTGGAACAGAAAGAAAGAGCGGCACTCTATGTGGCCCAGATTGCAAATACATTAGGTGCGGATGGAGCAGTCGTGGCGGAAGAAGGATATGGAAATCCAGATGCGGATTTTGTTGGATGCATTGTAGCATTGGAAGATGCCGGGGTTAAGACAGTGGGAATTTCTAATGAATGTACAGGGCGCGATGGACAGTCACAGCCACTTGTAACATTGGATGAAAAGTGTGATGCAATCGTATCTTGTGGTAATGTTTCAGAATTGATTGAACTTCCTCCAATGGAAACCGTACTCGGTGAGTTGCAGGCTCTTGGACGTGATGGATTGTCCGGAGGATGGGCAGCAGATGAGAAACTTGGACCATCTGTGCGAGAAGACGGATCTATTATTATGGAAAACAATTCTATGTTCTGTGGAGATCAGGTATGCGGCTGGTCACCAAAGACCATGAAAGAATTTTAA
>Patient74_scaffold_21555_0001
ATGAAAAATTACGAAAAATATATTTCTAAATCAGCAATTGAAAAAATTCATGAAAAATCTCTGTACATTCTTGAAAACATTGGTGTCCAGGTCGAACATGACAAAGCCTGCGCCCTTTTAAAACAGCATGGCGCCCAGGTGGAAGGCCATCTTGTCAGGCTCAGCGCTGAAATGGTTGATGCCGCACTGGCTCTGGCAAAACCAACCTTTGATCTATATTCCAGTACATTGGACAAACCTCTTACCGTTGGCGGCGGCAGCTCGCTGGTTGGCCCAGCCTCCAGCAACATCTATATCAATGATGACGGCTATATCCGGAAAATGGATGACCATGATGTTATCCGGCAGTTTAAGCTCTCTGACACCAGCCCAGTCACTGACTTTAACTCCATTAACTTTACCGTCGATCATACACATATGTCAGATGACCAGCTAAAATACGGCAATATGGTAACCGCGTTAAAATACAGCCATAAGCCCGCCTGTACTGCACGTCCAAACATGTTTAACGTGCCTGAGGAACAGATTTATTCAGAATATAAACGGGGCGTCGATCTTTTTAAAGCTTTTGAAGGGATTGAGGGAAATGAGAAAATTGTACATGTAGGTCTCATGAACACGCTTACGCCCCTCGCGCTGCACGGCGGACAGATCGACATGGCCTATGCTATCTGCGAGGCCGGCCAGGCCATCTGGCTGGCGCCCTGCGGTATGCCGCTGATGACTGCCCCTGCCTCCATTGCAGGGATGATGGCCATGACCAATGCTGAGGTGCTTATGGGCTATGTTCTCTGCAAGCTCATCAACCCTGACTGCGCATTTATTTACGGCAATACCTCAGGCTCCACCGACATGCGGGCCGTTCAGCTGACGATCGGTACACCCGAAACCGCACTCGTCTGCTATGTGACGGCTGGTCTGGCAGATTATTACCACCTTCCCTTCCGCACCGGCGGCGGTCTGAGTGATGCAAAGGACTGTGATATTCAGGCAGGGATGGAATCAATGATGATGATTGAAGCCTCTGTTGACTGCGGCGCTGATTTTATTCATCACGGCTGCGGCACCATCGGCGCCTTCAATGTGATCAGCTTTGAGAAATTCCTGATGGATGAAGAAGCCTACACTATGGCATGGCGGATGCAGCGCGGTGTCAACTGTGAGGACAAGCTCTTTTTAATGAAAGACATTGAAAAAACAGGGCCACGCGGCACCTTCCTTTCCGGCAGAACCCCTAAAACC
>Patient74_scaffold_30135_0001
ATGGTAAACGATGCTCTGAAGACCGTGCCCCGCAACTTTGAGGTCTACGGCCGGAACGGCTCTGTCTTTATCGGGCCAGACCGTGAGGACCCCTTCCCGGTCATGGCCAACTCGGCGGGCCTGGTTACCTATATTGAGACAGACGATACAGTGCACAAGGCCAACGTATATGACGCCATCAAATATCACAAGCTGACCCAGACCAGCGAGGTGCTGCAGATGTCCAAGGCTTCCAGCATCGACTACCCAGGGCTTGGAAATGACAAGGAAAACAAGATTCTCAAGCAGTATGCCATCCAGCTGAAATATTCGGATAAGCCCATCGCCTCTGCCCTGCGGACCAACCCGCACAATGTGGGCACCGGACGGATCAAGGACGGGGTACTCGCCAGCTATGACCTTGTAAAACGCTATTATGACATCTGGGACAAATACGTGGTGCTGGAGGTAGTCTGTCCCCTCTCACCACTCTCCAACAACTACGAGTGTCTTGAAAATGTCCTCGGTGCGGCCGCAGGCAACCAGCCCATCACCATCTGCACCTGCTCCATGACCAATGTAACCTCCCCGCCGACCCTGCTCGGCACCATTATCCAGGACAACGCGTCCATTCTGGCCATGACCGTGCTCATTCAGCTGCTGAACCCGGGCAACCCCATTATCTACAATTCACTGAGCGCGCCTTCAGATATGCGCAGCGTCCAGCTCAGCATCGGGGCCAGCGAATCCTTCCTGCTGTCCATGGCAACCCTCGGCATGGCCCGCTTCTACAACATGCCGGCCCGCACCATCGGCGCCTACTCAGACGCCATCGACGTGGATTACCAGGCCGGGGCCGAATCCATGCTGACGGGCATGGCGCCCATTCTGGGCCGCTCGGACCAGCTGACCCAC
>Patient74_scaffold_30399_0001
ATGCAAATCGCAAACTATCAACCTGTATTATCAAAAACAGAAATGGAATTAATCCATGAAAAGTCTCTTTACCTGCTGGAAAACAACGGCGAGATCATCGAGAGTGATGAAATCCTGGAAATCTGTAAAAAAGCAGGGTTTCGTGTTGAGGGACAGCGTGTTTACTATCCCCGGCAAAAGGTTGAAGCTGCTTTAGAGCAGGCCCCCAAAGACTTTATGCTTCGCGGACGGGATGGACGTAAGGCTTTCAGTATCCGGGAGGACGGAACAAAGCTCGCTCCGGCTCTTGGGCCTATGAATGTCCTGGAGGACGGTCATTACCGGCCAACGACCATGAAGGACATGGTGGATTTCACAGTACTGCATGAAACCAGCAGCTTAATGCGAACAGTAGGGGCAAATATGCTGAGACCCCGTGATCTGCCGCTGTCACCCCTCGACAACGCGATGACCCGGCTGGCAATCACCCTTGCTTATTCTACCAAACCGCTTCAAACTTTTTGTGAAGGCGGCGAAATTTCTGACAAAAGCTTTGAAATGATCAAGCAATTTTACGGCGGCGTCCGTGACGAGGATGTCTACGCCATGATCTGTATCAGCACTGCGTCACCTTTTCGTTTGACCCAGGATACCTGCGAAACCTTACTGTCGTTTTGCAGATGCAACCAGCTTCTATGGGCCCAGGGCTCAGGAATGCCCGGTTTAACAACACCGCCGACCCTGGCAGGAACCCTGCTCCAGGGCAATGCTTGA
>Patient_scaffold_159_0008
ATGAGACTGGAGATTGGCAATTTCTATGTTAAGGATATCAAGTTTGGCGACAAGTTATCCTTTGATGACGGAGTGCTTACAATTAATAAAGAAAAAGCACTTGATTTTATCCGTGAAGATGAGAGAATCACGGAGGCAGATCTTTATATTGCAAAACCTGGAGATAAGATCCGTATGTGTCCGGTAAAGGAAGCAATCGAGCCTAGAGTAAGATTGGATGGAAGAGGACTTTTCCCTGGATATACAAGTGAACTTGCAAAGGCAGGAGATGGAGTTTTACATGCATTAAAGAACTGCAGCGTACTCGTAGTCGGAAAACACTGGGGAGGTTTCCAGGATGGATTGATCGACATGAGTGGTGAAGGACAGAAATATACATACTTCGGTTATTTGAACAATATTGTACTCGTAGCAGATACGAATGAGGATTTTGAGAAGCATGAGCAACAGAAGAAGAATGATGCACTTAGAAGAGCAGGACATAAACTTGCAGAGTTCATCGGACAGTGTGTAAAAGAACTGACACCGGAAGACACAGAAGTTTATGATCTTGAGGCGATGATCAAACGTAGTCCGGAGATTGAAAAGCTTCCATCTGTTGTATATGTTATGCAGCCACAGTCTCAGATGGAAAATCTGGGATACAATGATCTGGCATATGGCTGGGATATGAACCGTATGCTTCCAACAGTAATGCATCCAAATGAGGTACTGGATGGCGCTATCGTATCTGGAAGTTTCATGCCTGTATCATCAAAATGGTCAACATACGACTTCCAGAACACACCGAATATCAAGGCTCTTTACAGAGAGCATGGTAAGACAATTAATTTCCTCGGAGTAATTATGTCAAACCTGAATGTAGCTTTGGATCAGAAAGAACGTGCTGCACTTTATGTAGCACAGATTGCAAAGACACTCGGAGCAGATGGTGCGGTCGTCGCAGAAGAAGGTTATGGCAACCCGGATGCCGACTTTGTAGGATGTCTTGTTGCGCTTGAGGATGCCGGTGTTAAGACAATTGGAGTTACCAATGAATGTACAGGACGTAATGGTACATCTCAGCCACTTGTAACACTGGATGAGAAGTGTGATGCAATTGTATCCTGTGGAAATGTATCTGAATTAATTGAATTGCCTCCAATGGAAACAGTACTTGGAGAACTTCAGTCGTTAGCAAGAGACGGTCTGTCCGGTGGCTGGGCTGGAGATGAGATCTTAGGACCTTCAGTAAGAGAAGATGGATCCGTTATTATGGAGAATAACTCAATGTTCTGTGGTGATCAGGTAGTTGGATGGTCCCCGAAGACAATGAAAGAATTCTAA
>TMA_scaffold_10093_0001
ATGCACGACTATGTCGATATCTGCAAGCTGGTACAGACCAGTGACTGTATTGACATGACCCATCTTCTGCTCTGCGATACCTATGACGTCCCGAGAGAAGACCGCTCCTACAACATGGCCGCCGCGCTGCTGAACTATACAACCCTGCCGATTTCGCTGACGGCGCTGGCAACCAAGCTGCACGATTCCGGGACTGTTGCCACTAATGTGGTTAAAATGATACAGGATTTCGTAGATGTCCATGACAAATATGTGGCGGTTGGCTGTATTAGTCCGATCTCGCCGCTGGCATGGGTCAAGGATAGTCTGGACGCCATGTTTGCCTACTGCGAGCTGAACCAGCCCATGCAGCTGGCTACCTGCTCACTGCCGGTGCTCACAAGCCCGGCCTCCATTCTGGGCACCATTATCCAGAACAACGCAGAGCTGCTGGCCGTCACCGTGCTCATCCAGCTCATCAAACCGGGCCTGCCGATTTTCTACGGCAGCACCTCCACTTCCACGAACCTGAGAGCAGTATCCATGGCTCTGGGCAACACCGAAACAGCCCTGATCTCGCTGGCGAGCGCCGCCATGGCCAAATATTACAGAATGCCGTTCAGAACCTCCGGCGCCCTCAACGACGCCATTGATGTTGACTACCAGGCAGGGGTCGAATCCACCCTTAACCTGATGAGCGGCACCCTCAGCGGCACAGACCTGATTTTCTTCAGCTGTGGCATGCTCAGTGGCTTTAATGTCAGCTCGCTGGAAAAATATGTGGCGGACGAACAGCTCATCAAGATGCTGAAACGTATGACCCAGGGGATTGCCATTGACTACAATAAAGATTATACTAAAGAGATCAGCAAGGTCGGCCCGAGAGGCAACTTTATGTCTGGCCGTACCCCCAAAGAATACCGCAATGAGCACTATGTGCCCGATCTGTTTGTGAAGGTAGACTATAACACCTGGCAGACAGAGGATAAAAAATCCGTTAAAGAAAAGGCATCCGAAAAGGTAGCTGAACGCCTGGCTGCCTACCAGGAACCGGAAAAAACAACGGAACAGATGAAAGTTATTGAAAAATATTTAATTAAGTAA
>TMA_scaffold_10282_0001
GTGCTGGATGCCGGGAACCCCAATGTTATGGAGCCGGTGGCGATCCCAAGAGATATTCGCCGAAATTACCAGATGGCAACAGCCCTAAAATACCACACCAAGCCGGTCATGGGCATGGTTGATGGTAAGGAGGCGGCTGAAATGAGTATTCAGATGGCCCAGGATTTCTACGATGTACACGACCAGACACCAGTTGTCGCTGGACTCATCAATGTCATGTCACCTCTGGGCATCAGTACCGCCATGTGTGAAGCGCTGATTACCTATGCCAGAGCCGGACAGCCTGTTGTCGTAGCTGAGGGCGGCTTTCCGGGTGTTACCCTGCCGCCGAGCATCGCCGGAACACTGGTGTCCAACAATGCCGGTATACTGGCCGGTATCACGCTGGCGCAGCTGGTAAATCCTGGAACACCGGTTGTTTACGGCCTCCCTGCTGTGAGCGGTGATTTGAAGGTGATCTCCATGGCAATCGGCGGCGCCGAAACCCCTTTGTTTGTTTACTATGCCAAAGAAATTGCCAATTACTATCATCTGCCGGTGCGGGCCGGCGGCGGCCTCACAGACGCCAAAGCTGTCGATTACCAGGCCGGCAAGGAAACTGCACTAAACCTCTTTGCAACCTATGGTGCAGGCATTGACTTTATCATTCATGCCTGCGGCATCCTGGATACCTATAATACCATCAGCTTTGAAAAGCTGGTGCTGGACGAAGAGGCAGCCTTAAGTATCAAGCGTCAGTTTAAGGGCTTTGTGGTGGATGACAGGCATATGATGATTGAAGAAATTGCCAAGGCCGGCCCGGGCGGAAGCTATATTAACAAAAGGACACCAAAGATTTACCGGGAAGAGTTTATGCTTCCTAAGCTGGCGAACCGTGAAACGACACAAAACTGGCTGAAAGACGGCGCAAAAAGCGTTGAGGCTCTGGCCGCCGATATGGTAGAAGAACGAATCGGTAATTATAAACTCCCTGAATTAGCCGATTTCCAGGAAAAAATATTAGAAAAATACATTCCGCAGGAGTGGAATGCAGACTAA
>TMA_scaffold_10405_0001
CCCCGTGATCTGCCGCTGTCACCCCTCGACAACGCGATGACCCGGCTGGCAATCACCCTTGCTTATTCTACCAAACCGCTTCAAACTTTTTGTGAAGGCGGCGAAATTTCTGACAAAAGCTTTGAAATGATCAAGCAATTTTACGGCGGCGTCCGTGACGAGGATGTCTACGCCATGATCTGTATCAGCACTGCGTCACCTTTTCGTTTGACCCAGGATACCTGCGAAACCTTACTGTCGTTTTGCAGATGCAACCAGCTTCTATGGGCCCAGGGCTCAGGAATGCCCGGTTTAACAACACCGCCGACCCTGGCAGGAACCCTGCTCCAGGGCAATGCTGAAAAGCTGGGAATCATCACTCTTTCTCAGACCATCAACCCTGGAAATCCAGTTATGTACAGCCTGATTTCCATGCTTTCCGACCTGCGCTACACCTCCTGTGTTGTAGCCACACCCGAATCTCCCTACCGCATGATGGCCGAAAAGGATATGGCCGACTTCTATGGTCTGCCAAGCCTTGGGACCACTGGCCTGGCAGACGCCAAGGAGCTCGACTACCAGTGCGGCGCAGAAGCCTTTATGATGTTTTATTTTGCCTACCATTCAAGTCCGGATCTGGTTGCCCAATCTCTTGGCGTACTGGATTCCTATAATACCATCAGCTACGAAAAATTCATTATGGACGAAGAAAACGTTCAGTCCATTCTAAAATTACTGTCACCTGTCGCCATTGATGAAAAACGCATGAAAATCGATAAAATTTTAAAAGCAGGCCCCGCCGGAAATTATCTGGCGAGAACGGACAAAGCTTACCGGGAAGATTTCTACCGCTCATCTTTATACTTTAAAGAAAGCTCAGCGGAGTGGATGGCCCAGGGCCGTCCCAGTCTTGAAGCCGAAGCCCGGAAAAAATACCTTGAGCGCATCGCTGAGTATGAGCCCGGCGATTTTGACCGGATACAGCAAAAGATCATTGATCAGTACATTCCCAAGAACCTTCAGCTTAAGAATAAATAG
>TMA_scaffold_10560_0001
ATGGTCCAAAACGCGCTAGCTACAGTGCCGGAGAGCTTTACGCGGTTTTCCTTAAAAGGAAGCTACGAGGTAGGGCGCGGAGCCAGAATCATGCGTCCGGCAGACGGGGCGATCTATTTATCGGAGAACGGCCGCATTCGCAAAATGCACAATGACGATATTATCAGGCAGTTTAAATTAGGTGAGACAAGCAGGGTTGTCAACAGTAACGACGTAAACGGTTTTCTGGAAACAGCGCATTTCAGCAAAGAACAAAAGATATTTTCAAATATTGCGATCGCTTTAAAATACAGCCATACAGCGCCTGTGGCGCTTATGCCAAGAACCTTTGCCTTATCTGAGAAGGAAAGCGTGCGGGAAATCTTCGCGGCGGGAATCCGGCTGGTCAAACGTTTTGAAGGCGTGGAGGAGGATGAAAAATATGTGATTTCTTACGGGGTGAACACGCTGTCGCCGCTATGCTATGATCATGACCCCGTTGAGCGCATTTTAGCGCATTGTGATGAAAACCAGCCGTTGTGGATCAGCCCCTGCGGGATGGCGCTTTTGACAGCGCCTGCGTCAATTGCGGGCATGATGGCCATGACAAATGCTGAGACCCTGGCAGGGATTGTCCTCACACAGCTTTGCCGGCCGGGTCTGCCGGTTGTTTACGGAAACACCTCGGCAGGTACAAATCTGAGGACTCTGCAGCTGAGCATCGGCGCTCCGGAGTCTGCGCTGATCTGTTACGCGACAGCAGGGCTGGCAGATTTGTATCATATGCCATTCAGAACAGGGGGAGCGCTGAGTGACGCCAAGGATTTTGACATTCAGGCAGGAATCGAGTCGGAGATGCTCACCTTTGCAACGCTGGACTGCGGCGCCGATCTGGTCGCGCACGCCTGTGGAATTATGGGCTCGTTTAATGTTATCAGCTTTGAGAAGTATCTTATTGATGAGGAAATAACAGCCATGTGTGACCGTCTTATTAGCGGTATTGACTGTGATGAAAGCCATTTCTGCCTTGATGAAATC
>TMA_scaffold_1534_0005
TATTGTGAGGATCAATACCGTGAAGCAGGTGTTTGGGAATTATCTGGTGAATCTTTCGTTTCCGATTGTTCGTATCACGCACTAAATGGCGGCGGCGATTCCAATCCTGGGTATGATGTCATTTTGATGAAAAAAGGCATGATCGATATTCAGAATGAAGCCAAGGCGCATCTGGAAGAATTAGATTATGAAAATCCTGAGGATATTGAAAAAATCTATTTCTATAAATCAATCATTGATACAACTGAAGGCGTCATGATTTATGCTCGTCGGATGGCGGATTATGCTGCGGAGCTGGCGGCGAAGGAAACCAATCCAAAACGAAAGGCCGAGCTTTTGAAAATCTCTGAAGTGAACCGTAAAGTCCCTGCCCATAAACCGGATACCTTCTGGGAAGCGATTCAAGCCGTTTGGACAATTGAATCATTGTTAGTCGTTGAAGAAAACCAAACAGGGATGTCAATTGGACGTGTGGATCAATACATGTATCCATACTTTAAGGCTGACCTAGAAGAAGGTCGGATGAATGAATTCCAAGCCTTTGAATTAGCTGGCTGTATGTTGATTAAGATGTCTGAAATGATGTGGATCACTAGTGAAGGCGGTTCGAAATTCTTCGCTGGCTATCAGCCGTTTGTAAACATGTGTGTCGGCGGGGTGACTCGTCAAGGGCGCGATGCTACCAATGAATTGACCTATTTATTGATGGATGCTGTTCGTCATGTCAAGGTGTATCAACCTTCGCTTGCCTGCCGCATTCACAACCACTCACCAAGAGAATATCTGAAAAAAATCGTGGATGTTGTTAGAGCCGGTATGGGTTTTCCTGCTTGTCATTTTGATGATACACACATCAAGATGATGCTGGCAAAGGGTGTCTCAATTGAAGATGCGAGGGATTATTGTTTGATGGGTTGTGTGGAGCCGCAAAAATCAGGTCGTTTGTATCAATGGACCTCTACTGCCTATACGCAATGGCCGATTTGTATTGAACTAGTCTTGAATCATGGCGTTCCTCTGTGGTACGGCAAGCAGGTTTGCCCAGATATGGGTGATTTGTCTCGCTTCAAGACCTACGAAGAGTTTGAGGCAGCGGTTAAGGAAGAAATCAAATACATTACGAAATGGACAGATGTAGCTACCGTTATTTCCCAACGTGTTCATCGTGATCTAGCGCCAAAACCATTGATGTCAATCATGTACGAGGGCTGTATGGAGAACGGAAAAGACGTTTCTTCTGGTGGTGCAATGTACAATTTTGGACCGGGTGTTGTTTGGTCTGGCCTAGCAACTTATGCTGATTCAATGGCCGCAATTAAGAAACTGGTCTTTGATGAGAAAAAATACACATTGCAGGAATTGAATGAAGGATTAAAAGCTGATTTTGCGAATAATGATCGTATGAGAACGGATTGTTTGAACGCGCCGAAATATGGAAATGACGATGATTATGCCGATTTGATCGCGGCAGATCTGATCAACTTTACTGAAGCTGAGCACCGTAAGTATAAAACATTGTATTCAGTGTTGAGTCACGGAACCTTGTCAATTTCCAATAATACACCGTTTGGACAAATGACTGGAGCTTCTGCGAATGGACGTAAAGCTTGGACTCCGCTATCTGATGGAATCAGCCCAACGCAAGGCGCCGATTTCAAAGGACCGACTGCAATTATCAAATCAATCTCGAAAATGTCCAACGACAGCATGAACATCGGGATGGTGCATAACTTTAAGATCATGTCTGGTTTATTGGATACACCAGAGGGTGAAGAAAGTCTGATTACGTTGCTTAAAACGGCTTGTCATTTAGGTAATGGAGAAATGCAGTTTAACTATTTAGACAACAATACCTTAATTGAAGCACAAAAACATCCAGAGCAATACCGCGATTTGATTGTTCGGGTAGCTGGTTACAGTGCTTTCTTCGTAGAGCTATGTAAGGATGTTCAGGATGAGATTATCTCACGAACAATGCTGACAAAAATTTAA
>TMA_scaffold_210_0008
ATGGCAAACTACAATTTAACACCGCGCGTAAAAGTGCTGGCTGAACGTTTACTGGCTCACCCCAGTACCCTGTGCGTTGAACATGCCGGGATCCTGAGTGGGCTGGATGGTGATATCGCGGGCATTCCCGCCGCAGTAAAACCCGCTCGCCGTTTCTATGAACTGATGCGCCAGCTACCGCTCGCTGTTAGCCCCGATGAACTGATTGTTGGCAATCAGACTCATCGTCCGCATGGTGCGATTTTCCACGACGAAAGTACGGCCCACCGCCCGTCTGTTTTTCAGTTTCTTAATCTAAATAGCGACCTTGATGCCCCGGATTATAAACTGGTGATCGAAAAAGGCGTGCTGGCAATCAAACAGCAATTGGAAGAGAAAACCCGCTCACTGGGCAGCGCCGTTAGCCGCAGTGGTATGGATGAAGTCAACGCTTGCCGCGCCGCGATTTATGCCTGTGATGCCCTGATGCAGTTAGCGCAAAATCTGGCCACCAGCGCCGAAAAACTGGCTGCAACTGAGACAAATGCGTATCGCAAAGCTGAGTTATCTGAAAGTGCCGCCATTTTGCACCATATCCCAGCGCGTCCTGCTCGTAGTTTTAAAGAGGCTTGCCAGGCATTTTATCTGTTCCAGTTAGCACTCCAGTTAGATAATGGTAGCTATGCTGTTAACCCGGAAGGCGCAGATAAAGCGCTGCTGGCGTATTATCAGCATGATATTGCCAACGGTCTGCTGACCGAGGCGCAGGCTTACGAAATTGTCGAATGTTTGTGGTTTAAACTGGCAGAACTGAGTGAAGTCCGCGCAGCTTGTACTATCGATGGCTACCCGATGTTCGATGCTCTGTTGCACGGTGCAAGCCTTGAGAACGCAGTGATTAACCCTCTTTCAGAGATGTTCCTCAATGCACAACGTAACCTGAGCGCGCTAAATCTGCCCATACGTCTGTTCCATGGCGCCCACAAAACCGTTACCACACTATGTGCCGCCTGTAACGAAACGCCAGTGCTGGAAGGCCTGACACCACGTATCCAACGTCTGCGTAACCACTACCTGACTGTCCGCCCGAGTGTTTCTATTTACCGTGCACTGGCTTTTACCGAAGTAGTGAAAGCGAATCCAGGAATGCCAACCATCCTGCTGCGTGCTAAAGCGTTCCGTCACGCCTGTGAAACTGCGCCGATTTTGATTCAGGACGATGAGCTGATCGTCGGTCATCCTTGCGGTAAACCGCGTGCTGGCGCATTTTCACCTGATATTGCCTGGCGCTGGGTGCGTGACGAACTCGATACCATGAGTACTCGCCCGCAGGATCCGTTTGAAATCAGCGAAGAAGATAAAAAAACCATTCGCGAAGAGATTGTACCGTTCTGGGAGGGGCGCTCGCTGGATGAAATTTGTGAAGCACAATACCGCGAAGCTGGCGTTTGGTCGTTCAGTGGCGAAACATTCGTCAGCGACCTCTCCTATCATCAGGTTAACGGTGGGGGTGATACCTGTCCGGGCTACGATGTGCTGCTGTTTACCAAAGGGATGAATGGCATCAAAGCCGATGCCGAGGCGCATCTTGCCGAACTGAGCATGGAAAACCCGGAAGATATCGATCGCATTTACTACTACAAAGCAGCGATCGACACCTGTGAAGGGGTGATCAACTATGCGCATCGTATTGCCGCCCGTGCCCGTGAACTGGCTGCCGTTGAACAGAACGCCCAGCGTCGAGCAGAGCTACTGACTATCGCAGAAGTTAACCAGAACGTTCCGGCGAATCCGCCGAAAACCTTGCAGGAAGCGCTGCAAAGCATCTGGACGGTAGAGTCACTGTTTGAGATTGAAGAGAACCAGACAGGCCTGTCACTTGGGCGTGTTGACCAGTACTGCTACCCGATGTTTGAAGCAGATATCCGTGAAGGTCGCCTGACTCATGAAGGTGCACTGGAGCTGATGCAGGCATTTATCATCAAATGTGCCGAGCTGATGTGGATGTCCAGCGAACTGGGAGCGAAATATTTTGCGGGTTATCAGCCATTTATCAACCTGACTGTCGGTGGTCAAAAACGTAGCGGTGGCGATGCCTGCAACGATCTCACCTATCTGATTATGGATGCAGTCCGTTTTGTGAAAGTGTATCAGCCATCACTGGCTTGCCGTATCCATAACCAGTCGCCGCAAAAATATATGGAAAAAATTGTCGATGTGGTGAAAGCGGGGATGGGCTTCCCAGCCTGTCACTTCGATGACTCCCATATCAAAATGATGCTGCGCAAAGGCTTTGACTTTGAAGATGCCCGTGATTACTGCCTGATGGGCTGCGTGGAACCACAAAAATCAGGTCGTATTTACCAGTGGACTTCCACCGGCTACACCCAATGGCCAATTGCCATCGAGTTTGTCCTCAACCGTGGTCGTATGGTGCTGTTTGATAGCTATCAGGGGCTGGACACGGGCGATCTGAAAGATCTGCGCACATTCGAAGATTTTGATGCCGCGGTGAAAAAACAAGTTGCTCATATCATACGCTTGTCCGCCATCGGTACGGTCATCAGCCAGCGTGTGCACCGGGACGTGGCACCAAAACCGCTGATGTCGCTACTGGTTGAAGGCTGCATGGAAAAAGGCAAAGACGTCTCTGCCGGTGGCGCAATGGTAAACCACGGACCTGGGCTGATTTTCTCTGGTCTGGCTACCTACGTCGATTCAATGGCGGCCATCCGCAAACTGGTTTACGAAGATAAGAAATATACCCTTGAACAGATACGGGACGCTCTGCTGGCAAACTTTGAAGGTTATGAAGGCTTGCGTCGCGACTGTCTGAACGCACCGAAATACGGCAACGACGATAACTACGTTGACCAGTACGCTCTGGATATCACCGAGTGGACTGAACGTGAATGCCGCAAGTACAAGATGCTCTACTCCACCCTCAGCCACGGTACGTTGTCGATCTCCAACAATACGCCGATTGGTGAGCTGACCAATGCCACACCAAATGGTCGTCTGGCGTGGATGCCGCTTTCTGACGGGATCAGCCCGACTCAAGGGGCGGATAAGCATGGCCCAACGGCGATTATCAAGTCTGTGAGCAAAATGAACGTTGAAACCATGAATATCGGCATGGTGCATAACTTCAAATTCCTCAAAGGGTTACTTGATACACCTGAAGGACGCCACGGCCTGATAACTCTACTGCGTACAGCATCAATTCTCGGCAACGGTCAGATGCAGTTCAGCTACGTCGATAACGAAGTACTGAAAAAAGCACAACAGGAACCGGAAAAATACCGTGATTTGATCGTCCGTGTAGCCGGTTACAGCGCCTACTTCGTGGAATTGTGCAAGGAAGTTCAGGACGAAATCATCAGCCGTACGGTGATTGAGAAGTTCTGA
>TMA_scaffold_3269_0001
GAACAGCAAAAGAAAAATCATGCACTACGCTGGGCAGGCATGCGTTTAGCTGAGTATATCGGAGCAGTCACCAAAGGCTTAAAATCAGATGAGGTGGAAACCTATGAACTAGAACCGATTACCAAACGCAGTGAAGCGGTCAACAAATTACCAAGTGTGGTCTTTGTCTTACAACCGCAATCACAAATGGAAGACTCAGGCTATAATGACTTAAATTACGGTTGGGACTGCAATTTGATGCTTCCGACTTTTATGCATCCGAATGAAGTGCTGGATGGTGCGATGATTTCGGGCTCCTTTATGCCGTGTTCATCAAAATGGTCGACCTATGATTTCCAAAACTTCCCAATGATAAAACGGTTATATGAAGAACATGGAAAAACAATTAATTTCCTAGGAATCATTATGTCAAATCTAAACGTCGCCTTGGAGCAAAAAGAACGTGCGGCCCTATTTGTTGCGCAAATGGCAAAAAGCTTAGGTGCTGATAGTGCTGTGGTAGCAGAAGAAGGGTATGGTAATCCGGATGCTGACTTTACCGCTTGTTATGTAGCTTTAGAGGATGTAGGGATTAAAACGGTTGGTTTGACTAATGAATGCACAGGGCGCGATGGCGCCAGCCAGCCACTTGTATCAATGGACGAAAAATGTGATGCGATCGTTTCAGCAGGAAACGTGTCAACGTTGATTGAACTTCCACCAATGAAGACTGTATTAGGAGAATTAGAAGCGTTAGCTAGAGATGGCCTTTCTGGCGGCTGGTCAAATGATGAAATTTTGGGTGCTTCGGTAAAACCAGATGGGTCGATTATTATGGAGAACAACGCAATGTTCTGCGGAGATCAGGTGGTTGGCTGGTCAACGAAGACTATGGTTGAATTCTAA
>TMA_scaffold_4988_0002
CTTAAGGAGGGTGAACACCGCCCGGCTGCCGCGGAAGATTTTGTCAATTTTGTGAAGCTGTTTCAGACAAGCGACGTGATCGACGTGATTGACTGTGAGCTGCTGCACCCAAATGATGTGCCGGCCCAGTACAAAACGGATTTTATGACACTGACGCCCATGATCTACAGTGACAAGCCGCTGGCAGGACTGAACGGAAGCCGTGAAACCTGCCGCAGAGCTATCCAGCTGGCTAAAGAATTCAATGATATTCACGACCAGGTGCTTATGTCAACCTTAATCACCAGTGCGCCGCCATTCACCTGGGACCGCCTGATGTGTGAAACCATCATCGAATACGCAAAAAACGGACAGTGCAGCTGCATCGCAGGCGTTGGCCTTGCGGGACTGACGGCGCCGCCGTCTCTGTCAGGCGCTATTATCCAGAATAATACTGAGCGCCTTGCGGGCATTGTGGCCACACAGGTGGTAAACCCCGGCGCGCCAGTGATCTATCAGTTCTGCGCTCTGGAAACAGACCTTCGCTACTCGCTCTGTGTCTGCGGCGGAGCGGAAACCAGCGTGGAATGGTTTGTCGAAAATGAGCTTGCCAATTTTTACGGCCTTCCCAAGAGATCCCACGGCTGTCTGTCAGACGCCAAGGAGGACGACTACCAGTCCGGCAGGGAATCCACCATGGTTGGCCTTTCAGCCTTAATGTGCGAGCCGGAGCTGGTCTACATGCTGGCCGGAATCATGGATTCCTTTAATACGCTGGGCTATGAAAAATTTATGATGGATGAGGACACCTATAAAATCTGCGGTCGTTTCCTGAGAGGCGTCGAGTTTAAGGAAGAAAACCTCTATATGGATAAAATGGAAAAAATCGAGCACTCTGCCAATTATCTGGCCAGAACCTCCAAGATTTACCGCAACGATTTTGTCTTCCCTGAAATCGCTAACCGGAAGGCTTACTCAAACTGGAAAAAGGAAGACGACGCCATCAGCGTGCAGGAGCGCGCGACCCTGGCCTGGAAAAAACGGCTGGAAGAATATGTGCCACTGGAACTGGACAAAAAACAGCAGAAAATGGTCGAAGAGCTGCTGCCAAAGGAATGGATTTTATAG
>TMA_scaffold_5085_0001
AAACTACGCTATTCATTTTCTGAAAAAGAAGAGTGCCAGCAAATTCATGAATATTCTCTGGATATTTTGGAAAACACAGGTATTGTTGTTCATTCTGAAAAAGCAAGAAACACCTTTAAAAAAAACGGCGCAAAGGTGGAAGGCAAAAAGGTCTTTCTCCCGCCCAAAATCGTAGAAGACCATCTTGTCCATGTGCCCCCCTCCTTTACCTTTAACACTCCCGGACACCGAGTAACCGTGGGTGACGGCACCACCTGTACCATGCCGCCCTACGGCGCCACCTACGCAAAGAAAAACAATGTCAGCCATCTGGCAGGGCGTGAAGACTTTATCAATTTTACAAAGCTCAACCAGGTGAGCAGCCAAATGAGCATGGCCTGCCCCTATGTCCTTGAGCCCATGGATGTTCCCATTGATTTCAGAGAAAAGTATAAAATGGCCATGTGCCTGAAATACTCCGACAAGCCCACATTTTCCATGACCCAGGACGGCCCGTTGGCACGGGAGAGCATTCGTTTTGCAAGAGAATACTGGGACTCCCAGGACAGCAATATACTCATCGGAAATATCAATATCTCCGCGCCGCTGATCATGGGAGAGGGTACTGCCGACGTTATTCTGGTACACGGCGAGGAAAGCCAGCCTCTGATGGTAGCCTGCGGCAGCGGACTGAGCGGGCTGACCGCACCGCCTTTGCCAGCAGCCAACTTCCTCATCAGCAACGCTGCGGTGCTGGCCGGCATTATTCTGGCCCAGATGGTACGGCCAGGCCTTCCCATTGTTTATGGCTTCCCGCTTTTTGGCGTGAACCCTTTAAGCGCAGACGCCTCCCCCGGCGAGCCGACCACCGCGCTCTTTACCATGGCCGCGGCGGAAATGGGGCGGTTTTATAAGATTCCCGTCCGGTCCGGCGGCGTTTTTACAGACTCCACATACCTGGATTACCAAAACGGTGCTGAGAGTTTCATGAATCTTTTTTCCTGCCTGTTTTCTGGTGTCGACTGCATGATGCACGCCTTTGGCATGGAGGATTCCCTGAACACTGTCAATTACAATAAATACATCCTGGACGAAGCCCTCTACAGCACCATCAAGCATTACCTGAACGGCTTTGAGGTGAACGCAGTTACGCTGATGCTCGACGCCATCAAAAAAAATGGCTGTACTGATAACTATATCAACATGAGTAATCTCCGGCTCATCCGAAAGCATTACGCGCCCTATCCCTTTAAAAACACCAACGGGGAACAGGACATCCTGGAAGAAACAAGCGCCATCATCGACGAGCGGCTTGAAAATTATGTAGCGCCGTCACTGACCCACGCGCAGCAAAAACGCATTGAAGGCTATCTGCCCAAAGCATTCATCGATTAA
>TMA_scaffold_563_0002
ATGTCCTATTTCAATAGAGAATTCAAAGTATTGAGCCGTGAACAACTGGAACGGGTCCATGCTCTGACGCTGGACATCCTGCGGGTCAAGGGCGTGTTGTTCCATTCGGAAGTTGCCCGTGACATCCTCGCGGCACACGGTGCGAAAGTGGACGGAGCGTGTGTCACATTCCCGGCCTCCCTTGTGGAGCGTTGCCTTTCGCAATGCCCGGCCGGTTTTGTGTGGCGTGCCCGTGATCCACAAAAAAGCATTTATACGGGAGAAGGGCAGACGGATGTATTCGTCATGCAGGATCATGGCCCGGTCTATGTGCAGGAGCGCCACGGTGAACGCCGTCATGGGACCATGCAGGATGTAATCAATTTTTATAAGCTCGGGCAGACCAGCCGGGTCAATGCCATCGTCGGTCAATGTACCGTCGACCCCCATGAGGTGGATGGACCCAACAAGCATCTGCTCGTCACCCATCAGCTTCTCAGGCATACCGACAAGCCGATCATGTCGTGGCCGGTAGCGACCATTGGAGAGAACGAAAAGGTCTTCAAGATGATCGAAATGGTCATGGGTGAGGGCTACCTCGCTTCCCACTATTTCGTTACGGCTTCCGTGTGCGCCCTTTCGCCGCTTCAGTACGCACAGGAGTCAGCCGACACCATCATAGCCTACGCCCGTGCCAACCAGCCTGTTACCGTGCTCACCGCTCCGATGACAGGAGTGAGCACGCCCATCAGTGACATTGGCGCTCTTGTCGCCCAGAATGCCGAACTCCTTGCGGGCATTGTCCTTGCGCAACTTGTGCAGCCCGGTGTTCCCGTTATCTACGGGACTGCCACATATGCCGCCGACATGCGCTCCGGGGCATTCATCACCGGTTCCCCCCTTTCCAACCTTATTGATCGCGCCGCGCTGCAGCTTGCCCAGTCGCTTTACCATATGCCCACCCGTACCCTCGCGGGCAATACCGACGCCAAGGTGCCGGATATCCAAGCCGGATATGAGACAATGCAGAACTATATCCAGCTGCTCATGGGTGGCACCCATATGATTAATGAATGCCTTGGCATTCTTGATGGCATGATGACGGTATCTTATGAGAAATACATTATTGACGAGGAAATGCTGCGTCGTGTTGGCTGTATGATGCGGGGACTTGACACCAGTGAGGCTTCTTTTGACATGGGTGTGCTCCTCGAAACGCCGCATATGGAGCCTTTCCTGATGCACGAATCGACCCTCGCCGCCTGTTCCGGGCAATGGCAGCCTGATGTGGCTTGCTGGAGCAACTACGATACATGGTTTGCGGAAGGTTGCCCTTCCATTCTGGATAGGGCTGCGGAAAAATGCCGCGAGCGCCTGGAGTCCGCCCCTGACGATCTCCTGACCCCAAAGCTCAATCAGGAGCTTTCCGCATTTGCGGAGGCAACTGTTTAA
>TMA_scaffold_7010_0002
ATGGCAGGGAGCGCTCCCGAAAATACATTGGTGAATATTTATAAGGAGTTAAAAATGAGCCATATTCTTAAAAAAAAGGATTTAGAAACAATATATGAGAAGGTTATCGAAATTTTAGAACAAATCGGCATTACCTTTGGAACCGAAAAAGCCCTGGAGCTTCTTGGGAAAAACGGTGCGAAAATCGAAGGCAGCAAGGCCTTTATTCCAAAGGCGCTCCTGGAAAGATGTCTGGAGAGTCTTCCCAAATATGATTATGAAAATCAGGGACCCAAAAGGATCACAGCGACCTCTCCCTTTGGTATGGTGCCCACCATTCTGGATGATGAGACCGGTACATACCGAAGCGGTACAGTTGACGATGTGGTGAAAATGTATCAGCTCACCCAAACCTCAGACCTTTATGAATGTGCAAGTCCCTGTGTCATTGATCCTGTGGACAGCGACGCAGAGGATCTGTATGTTGGCCAGATTGCCATGCTCCTTCGCTACAGCGATAAATGGCCTTCCGTTGGAATAAGGGCAACAGCGCAGAACTCAAAGGACGGAAATCTATATCAGAGCGCGCGTAAATCCATCCGGCTCATCCGTGAGTTTTACGATGTGTGGGATGAGCCTGTAATGGGGCAGTCCATCTGTCCTATGTCCCCCCTTGCCTATGACTGGGAATGCCTTGATAATTTAACCGCGGCCATCGAGGAAAAGCAGAATATTATCCTCTGTCCCTGCAGCCTGACTGGGCTGACCGGGCCTGCGAGCCTGCTGGGACTGGTGATTCACGATATTGCCATCTCTCTGGCCGGGATCGTTTATGCTCAGCTGCTTTCTCCGGGAATTGATGTTTCCATCTGTTCCTGCTCAGGCGCGACGGATATGCGCAGCATTCAGCCAGCCTATGGAACCGTGGAATGTGTCTATATTGAAGGAATGCTCTATGAGTTCGCGAAGTATATGCAGATCGGCTGTACAATCTGCGGCGCGCTGTCCGATTCCGCAAAAGTGGATTACCAGGCAGGGGCAGAAAGCATGCTGACAACACTGATGCCATACTACGCGTCTGAAATTAACGAGGTCTGGTGCTATCCTGGACTGATGTCGGCCTGGTACTGCGGCAGCTTTGAGAAGCTTATTCTCGACGAGGAAATGATGCGCAACGTCAACCGGGCTCTTAAGGGCTGTCTCTTATACACATCTGACGCTGCCGACGAATAG
>TMA_scaffold_9260_0001
GCTCCAAATACTTTCCTATTGAGTGATAAAAAGGAAGCATCGAGGGCATTTAAAAAAGGACTTGACCTTATTAATCAATTTGAAGGAAACGATGAAACACATAGTGCTTATGTTATCAATCCGTTATCACCCTTAGCTTATGATCACGATCCTATAGATAGAATTTTTACTTTAGCAGAAATGAAGCAAGGGATTGTATTTGCCCCTTGCGCAATGCCGTTGATGACTGCCCCGGCATCTATTGCGTCCATGGTAGCGATGACCAATGCAGAAATCCTCGCAGGGTATACCTTGGCGAAATTGGTGAACCCAGAGGTACCGGTTGTTTACGGCAATACGTCAGCTGCAACGGATATGAGGACAGTTCAATTAGCCATTGGCTCGCCAGAATGCTCACTTGTCAGCTATGCGGTAGCAGGACTTGCAGAGCGTTATGGACTACCTTTCCGAACTGGAGGCTCTTTGAGTGATGCAAAAGAACCAGATATTCAAGCTGGTGCTGAGTCTATGATGAATATTGCCACAACAAGAAACTGTGGTGCCGATATTGTATTACATACTTGCGGCTGTATGGGATCATTTAATGTTTCAGATTTTGGTAAATTCTTGATTGATGAGGAAATACATCACATGGTTTGTCGCCTTAATGAAGGACTAAATTGTAATGATGAGAACTTCTGTTTGGATACACTTAAAAAAGTAGGACCACGAGGTAGCTTTTTAAAAGGACGGACACCAAAGATGTATCGAGAAGAAGTTTATTTACCTAAATATTTTAATAAAGATGATCCAAATCAATGGCAAAATAAAGGCTCTGTCAGTGTTATGGATATAGCCGAGGAGATGGCTGAAAAACGTATCGAAAGCTTTAAAGCGGTTGAAAACACACCGGAACAGAATGAACTGCTAATGCCATACATACATGAGAAGTATCGGAGTAGCTTATAA
>TMA_scaffold_9362_0001
ATGAATTTTACTTACGAACCCTTGACTAAAAAACAGATCGAAGACGTCCATCAGGCTACCCTGGATGTGCTGGAAAAATGCGGCGTTGAAATGTGCGACGAACGTGCCCATGAAATTTTTAAAAAACACGGCGCGACAGTTGAAGGCAATATCATCAAGATTCCACCAAAGGTTGTTGAAGATTGTATGAAGCTTGCTCCGAGATCCTTCATACTGGATGCGGCCAACCCAGACCGCTCCGTCAACATCGGCGCAACGGACCGTCCCCTCATCGCTCCGAACGCTACCTCTCCCTTTATCATTGACGAAGAGTTCAAACGCCGCAAGGTCAATTTTGATGACATGCGCAATTTCTTCAAGCTGTCTCAGAGCAGCAGCTGTGTCGATATCGGCGGGCAGCTGATCGTATTCCCGACAGACAACTGCACCTACAAGGAAGGCGTTATCACCGCCATCTATGAATACTTCCTGCACATGGACAAACCCATGAACCTGTGCTCTGTTGACCGCAACACCATTGACATGACCATGGAAATGATGCACCTGCTCACAGAAAAGGAAGGCGGCTATCCCCTGTTCGCGTCTCTGTCTCCTATTTCTCCGCTCCGCTTTGACGAAGAACTCCTGGACGGCTTGTTCTACGCGGCTGAAAAGAATCAGGTCATGGAGGTTACCCCTTGCTCTGCAGCCGGCCTGACCGGACCGATTACCGGCATCGACAACGTGGTTCTGACCAACGCAGAAAACGTGGCCATGTTCACATTGATCCAGCTCATCAATCCGGGCCTGCCAGTGGTTTATTCCACCTATACCTGCATTACT
>P135_bin.20.fa_scaffold_1622_41
ATGGGCGATCAGAAAAAATTCTTCACTCGTATGGGTGACGGTTCACCGGTATATATGACTGAAGAAGAAATTAGAGCTGACATCAAAGCTGGTATCGACGATGCAGTTCTAAGAGGAAAGATTGATCCGCTGTCAGAGGAAGACACAGAGAGAATCTACGAAATCGTAACAATGCCGGGCAACATCGTCGGTGTACAGCCAGGTATGGAAATCGTAACTTCCAACGACTCAGGGTCAGACAAAATCAGCACAAAGTGCGGCATCTCCACTTCGAGAGACACCAATGCACTGATTCATGAAAGAGTATTAGGCGCTGATTCCGTAGATATCGGATACAGTGACTATAACTATAAGACTGTAAAGGGAGTAGCAAAGAGAGAAGCTACTGTACTGAAACAGGCTTTGACAAAGGCAACCATGCCGCTGTTCTACGGCGCAATGCCAAACCTGGGATTCTACACCAAACCCGACGGTCCTGTAGATAACTGGGCAATGCTCCTGCCAGAAGGCAAGATCAAAGAAGCGATGGCTGCACAGGAAGAAGCAGTAGATCACGCTGTCAGAGACATTGTCTATGTCGCAGAACAGATGAACGATGTAGGTGCAGATGCCTTCATGCTGGATACTTCCGGCGCTGCTGGAGATGCAGACCTTCTCGTATCACTGAAGGCGTGTGAAATCATCAGAGAAAAATTCCCTGATATGCCGGTTGAAATCGGTATGGCGGGAGAATTCGTTCTGGGAATGCACGGAAAACTCAAATACAACGGTACCAGACTGGCCGGATTATATCCGCATAAGCAGGTAAAAGTTGTAGAAGAAGCGGGTGCAAGCATCTTCGGTGCAGTAGTCAACACCAACTGTAACAAATCCTTCCCTTGGAACATCGCCAGAGTCTGCACGTTCATCAAAGCTTGTACAGACGTGGCTGAAATCCCGGTACATGCAAATGCAGGTATGGGTGTATGCGGTATCCCTATGGTAGAAAATCTTCCTTCCGACGTGGTATCAAGAGCTGACAAGTGCTTGATCGAGATCGGCAAGGTCGACGGATTGTAGATAGGCGTAGGTGACCCACTTGGTGCAGAAGCTACACACGCTCTTGCTGCAGGTATGGGCGGTATCCGCACTGCCGGAGATCTGGTAATGCGTTTACAGCTAGCTAAGAAGATGAAAATCAACGAAGCGAAAGCATACGTAGCAGAGAAGCTTTCTGTATCAGTGGAAGAATTATGCGATATCGTTACGATGAACGATAAGAGAGAAGAACTGGGACTTGGATTAGCGCACGTAGAACCAAACGCAGAGGCGAATGCGGGAATGGAAGCGAAATTCAGAATCCAGGAAGTGCTCGACATCAAGGTAAACTCTGTTGAGAGATTTAAAGAAAGAGCCGGACTGAAATAA
>P135_bin.20.fa_scaffold_1308_32
ATGGAACAAAACACCAGCTATTTTACACGGATGGGTGACGGCAGCGGCATCTACATGTCCGCGGAAGAAATTCGCCGTGATATAGAAGAGGGCGTCAGCGACGCAATGAAACGGGGAAAGATTGAAGGTCTCAGTCAGGAGGAAAAAGCACGCCTCTTTGAGATTATCACCATGGAAGGCAACGTGGTAGGCGTCAAAAGAGGGATGGAAGTGGTTTCCACTTCGGATTCCGGCTGCTTTAAGCTGAATTATCAGGCTCACGTGCCTATGGATCGGACCGCAGCCGCTTTGGTCAATGAGAGAATTTTAGGACTGGATTCGGTGGACATCGGCAATATCGATTACAGTTATAAGACGGTGAAACCAATTCTGCACGACGAGGCCAAGGTGATGGAAATCGCCCAGGCGCAGAACGTCATTCCCGTCCTCTACGGCGGTATGCCGGATCTGGGCAGATACACAAAGCCTGATGGTCCGGTAGACAACTGGTCGGAATTGCTGCCTTTAGGAAAGGTAGAAGAAGCACAGGCCGCCCAGGAAGAAGCCGTGAACCATGCTGTGAAAGATTTGCTGTATATTGCAGAGGGTATGATTGCAGCCGGTGCAGACGGCATGAACTTCGATACCAGCGGCGCGTCGGGAGATGCGGATTTTCTGGCGGCCCTCATAGCGATAGAGAAGATCAAAGAAAAACATCCTGACTTTGGCATCGAAATCGGTATGGCAGGAGAGTTCGTCATGGGCATGCACGGCGGCCTCAAGTACGACGGCGTTCGGCTGGCAGGGCTTTACCCTCATAAGCAGGTGAAGCTGGCGGAAAAAGCGGGCGCTAATATCTTCGGTCCGGTAGTCAACACCAACTCTAACAAGTCTTTTGCCTGGAACATCGCCAGAGCGGTAACCTTCGTCAAAGCCTGTTCTGCGGTCGCGCAGATTCCGGTTCACGTCAATGTGGGCATGGGTGTAGGCGGCACACCGATGGCCTATGTACCGCCCACGGATGTGGTATCAAAGGCGGCCAAGGCCATGGTAGAGATTGCCAAGATAGACGGATTGTAGATAGGCTCGGGCGATCCATTTGCCAATGACGCCACACAGGAAATCGCCGTATGCATGGGCGGCATTCGCAGCGCCGGAGATCTGGTACTTCGTATGCAGCTGACAAAAGGGATGCGACTGCCTGAGGCTAAGAAATATGTAGCAGAAAAATTAGGCGTAGAGACAACGGACCTTGCCGACTGTTCTGTGATGAGAGATATCAGAGAGGATCTTAATATCGCTTATCCAATGCCGGCTGACAAGAGCGCCAAAGGGATTGAAGCCAAGTTTAGAATCAGCAGACTGCTGGGAATTAAAATTAACTCGGTAGAAAGATTTAAAGAGAAGGCAGGCCTTCAGGAGGTGAAAAAATGA
>Bbetaine_scaffold_4103_0003
ATGAAAAGATGGGCACATTCCAGTCTGATGGGGGGAGTCGGCGTCGGCCTGAACTTCCTCCGCGAAAAGGACTGCGAAAAGATCCATGAGGCATCCCTAGAAGTCCTGCACGACCGGGGCGCATACTTCGACAGCGAAACGGCACGCGAAGTCCTGCGCGACCACGGCTGTTGGGAAGACGCGGACGGCTGCACCCATTTCCCGCGCACGCTTGTGGAAAGCGCGCTGGAAGCGGTCCCCGCCGAGTTCGTCCATCGCGGCAGGACGCCCGACGACGACATCCACATGGCGCAGGATCAGGTGTATGCCTCCAACTTCGGCGAAGGCATCTTCACCCATGACCTTGAAACCGGCGAACGCCGTTCCACCGTCAAGCAGGACGCCGTCGACATCCTGCGCGTGGTGGACTCGCTCGACAACATCCACATCTACAACCGCGCCATCGGCCCGCAGGACGTGCCGTCCGAATCCGCGTCGATGCACAATGCGGAAGTGGCGTTCTGCTACACCAGCAAGCCCATGCACCTGGTGTCCGGCAGCCCCTTCCAGACCAAGAAGATGATCAAGATGGCGGAAATCGCCGCCGGCGGAAAGGAAGAGCTCAAGCGCCGTCCGCGCACCGCCTTCAACCACACCACGATCAGCCCGCTCCGCATCTCGCATGAGGCTTGCGAAAACGCCATGATCGTGGCCGAAGCCGGATTGCCCAACCACATCCTCGTCATGGTGCAGCAGGGCGCGACCTCGCCCATCAGCTATGCGGGGAGCGTGGCCGTACACAACGCGGACTTCCTCGCCTTCAACACCCTGTTGCAATGCGTGAACAGGGGCAACCCCACCCTGTACGGCGCGTCCGCCTGCGTCATGGACATGAAAAAGGGCCTTTCCCTCGTGGCGGCCCCCGAAGTGTTCGTGCTCAACGCGGCAATGGCCCGGATGTCGAAATACTACAATATCCCGAGCTACATTGCCGGTGGATAGACGGACAGCATATGCAACGACGTGCAGGCCGGAGCCGAACGCGCTCTCAACCGCCTGATGACCGCGCTGGCAGGTGCCAGTGTTCTTTTCGGTCAGGGTATGCTTGAGACGGGACTTACGTTCGACATCCCGACCCTGCTCGTGGACGACGAAATCATTGATTATGTGCTGCGGATGCTGGCTGGCTTCAAGGTTGACGCCACAACCCTCTCCACAGACCTGATCAAGGAAGTCGGCCCCTTCGGCACGTACCTCGCTGAAATGAACACCTTCGAACATCTCGGCGACCTCAGCACCTACAACCTCATGAACCGCCGGAACTACGACATGTGGGCCGCCTCCGGGAAGCCCGATCTCTATGGGCAGGCCCGCGAACGCGCCAAGGAAATCCTCGCCACCCATAAGCAGAAGAACCCCTTGAGCCCCGAGCAGGTCAAGGCCATCCGTGACGTCCTCGTGGACGCGGAAGGCGAACTCGGCGTCGCAGACTTCTGGAAGGGCAAGGAAGAGAAGCGCTTTATCGACAACGACCTTTAT
>Carnitine_scaffold_2487_0003
ATGAAAAGATGGGCACATTCCAGTCTGATGGGGGGAGTCGGCGTCGGCCTGAACTTCCTCCGCGAAAAGGACTGCGAAAAGATCCATGAGGCATCCCTAGAAGTCCTGCACGACCGGGGCGCATACTTCGACAGCGAAACGGCACGCGAAGTCCTGCGCGACCACGGCTGTTGGGAAGACGCGGACGGCTGCACCCATTTCCCGCGCACGCTTGTGGAAAGCGCGCTGGAAGCGGTCCCCGCCGAGTTCGTCCATCGCGGCAGGACGCCCGACGACGACATCCACATGGCGCAGGATCAGGTGTATGCCTCCAACTTCGGCGAAGGCATCTTCACCCATGACCTTGAAACCGGCGAACGCCGTTCCACCGTCAAGCAGGACGCCGTCGACATCCTGCGCGTGGTGGACTCGCTCGACAACATCCACATCTACAACCGCGCCATCGGCCCGCAGGACGTGCCGTCCGAATCCGCGTCGATGCACAATGCGGAAGTGGCGTTCTGCTACACCAGCAAGCCCATGCACCTGGTGTCCGGCAGCCCCTTCCAGACCAAGAAGATGATCAAGATGGCGGAAATCGCCGCCGGCGGAAAGGAAGAGCTCAAGCGCCGTCCGCGCACCGCCTTCAACCACACCACGATCAGCCCGCTCCGCATCTCGCATGAGGCTTGCGAAAACGCCATGATCGTGGCCGAAGCCGGATTGCCCAACCACATCCTCGTCATGGTGCAGCAGGGCGCGACCTCGCCCATCAGCTATGCGGGGAGCGTGGCCGTACACAACGCGGACTTCCTCGCCTTCAACACCCTGTTGCAATGCGTGAACAGGGGCAACCCCACCCTGTACGGCGCGTCCGCCTGCGTCATGGACATGAAAAAGGGCCTTTCCCTCGTGGCGGCCCCCGAAGTGTTCGTGCTCAACGCGGCAATGGCCCGGATGTCGAAATACTACAATATCCCGAGCTACATTGCCGGTGGATAGACGGACAGCATATGCAACGACGTGCAGGCCGGAGCCGAACGCGCTCTCAACCGCCTGATGACCGCGCTGGCAGGTGCCAGTGTTCTTTTCGGTCAGGGTATGCTTGAGACGGGACTTACGTTCGACATCCCGACCCTGCTCGTGGACGACGAAATCATTGATTATGTGCTGCGGATGCTGGCTGGCTTCAAGGTTGACGCCACAACCCTCTCCACAGACCTGATCAAGGAAGTCGGCCCCTTCGGCACGTACCTCGCTGAAATGAACACCTTCGAACATCTCGGCGACCTCAGCACCTACAACCTCATGAACCGCCGGAACTACGACATGTGGGCCGCCTCCGGGAAGCCCGATCTCTATGGGCAGGCCCGCGAACGCGCCAAGGAAATCCTCGCCACCCATAAGCAGAAGAACCCCTTGAGCCCCGAGCAGGTCAAGGCCATCCGTGACGTCCTCGTGGACGCGGAAGGCGAACTCGGCGTCGCAGACTTCTGGAAGGGCAAGGAAGAGAAGCGCTTTATCGACAACGACCTTTAT
>Carnitine_scaffold_207_0020
ATGGCACAGCGTTGGAAAAAAGCAGGTAGCCTCACCACCGGCGGGATGAGTCTCAACGTCTTCACGCAGGACGAGATGGACGCTATCCACCGGGCTACCCTTGAAGTGCTGGAGCATACGGGAGTGCTTATCGGCTCGCCCGAAGCCCGTGCGCTGCTTGTCGAGGCAGGTGCTTCCGTCATCGACGAGGACATCGTCAGATTCCCTCAGTGGATGGTTGCGGATGCCGTATCATGTGCGCCCGAAACCCTGCTCCTCGCAGGGCGCACCCCGGACCGTGACGTGGTGCTCGACAGCACGCGCGTCATGTTCACAAATTTCGGCGAGGCGGTGTACCTTATCGATCCCGATACCGGCGAGGTACGCAACACCACCAAAAAAGACGTCGAGAAGCTCACCCGTGTTGTGGACGCCCTCGACGTCATCCCGGTTTGCGAACGTATGGCAGGGGCGCAGGACTACCCCGAGCAGGTGGCTGAACTGCATAACTACGAAGCCCTGCTGATGAACACGACCAAGCATGTGTTCACAGGCGGCGGCAACGGAAAACTCACCCAATACATGATCGATATGGCGAAGGCCGCTGTGGGGGAGGAAAACTTTGAGGAACGCTGCCCAGTGACCTTCAATACCTGTCCGATCAGCCCGCTCAAACTGACGGCGGACGTATGCGAAGTCATCATGACGGCGGCCAGGAACGGCGCGACGGTCAACGTGCTCTCAATGGGAATGGCGGGGGGCTCCACTCCGGTGAACCTCGCCGGGGCATTGGTCGTGCACAACTGCGAAGCCCTCGCCGGGCTTGTCCTTGCGCAAACCACTCGGCGGGGCGCCAAGTTCATCTATGGAAGCTCCTCAACGGCAATGGATTTGCGCTACGGCGCGGCTGTAGTGGGTACGCCGGAACTGGCCGTGCTCAACGCCGGGGTCGCGGCTATGGCCCGCTATTACAAGCTGCCCTCCTGGGCGGCGGGCGGATAGGGGGACAGCAAATGCGGGGATGCCCAGAGCGGACATGAAAAGACGCTGACCGGACTGTTGCCGATGCTGGCAGGTGCCAACATCATTTATGGTCTCGGTATGCTGGAGATGGGAATGACCATCAGCTACAGCCAGCTCTTGATGGACGCCGAAATGGCCGAGATGATGCTTTTCAGCATGGATGGCATTGTTGTGAACGATGAAACGCTTTCCGTGGACGTGATCAAGGAGGTCGGTCCGCGCAGTGATTTCCTCGCGCATATGAATACTTTTGAAAACATGTATATCCAATCAAAGCCCAAACTCATTGATCGCCTTACCCGTGACCGCTGGAACGAAGCGGGGCACCTCGACATGGAAAGCCGCGCGCTCATTGCCGCGAAGGAACTCCTCGCCACATGGGAACCGGAACCCCTCCCTGAGGAGGCATGTGCCCGTGTCAGGGCAGTGCTCAACGCCGCCGAACGTGACTACGGCGTGCCGGAAAGCCTGGAGTAA
>Choline_scaffold_65_0003
ATGAAAAGATGGGCACATTCCAGTCTGATGGGGGGAGTCGGCGTCGGCCTGAACTTCCTCCGCGAAAAGGACTGCGAAAAGATCCATGAGGCATCCCTAGAAGTCCTGCACGACCGGGGCGCATACTTCGACAGCGAAACGGCACGCGAAGTCCTGCGCGACCACGGCTGTTGGGAAGACGCGGACGGCTGCACCCATTTCCCGCGCACGCTTGTGGAAAGCGCGCTGGAAGCGGTCCCCGCCGAGTTCGTCCATCGCGGCAGGACGCCCGACGACGACATCCACATGGCGCAGGATCAGGTGTATGCCTCCAACTTCGGCGAAGGCATCTTCACCCATGACCTTGAAACCGGCGAACGCCGTTCCACCGTCAAGCAGGACGCCGTCGACATCCTGCGCGTGGTGGACTCGCTCGACAACATCCACATCTACAACCGCGCCATCGGCCCGCAGGACGTGCCGTCCGAATCCGCGTCGATGCACAATGCGGAAGTGGCGTTCTGCTACACCAGCAAGCCCATGCACCTGGTGTCCGGCAGCCCCTTCCAGACCAAGAAGATGATCAAGATGGCGGAAATCGCCGCCGGCGGAAAGGAAGAGCTCAAGCGCCGTCCGCGCACCGCCTTCAACCACACCACGATCAGCCCGCTCCGCATCTCGCATGAGGCTTGCGAAAACGCCATGATCGTGGCCGAAGCCGGATTGCCCAACCACATCCTCGTCATGGTGCAGCAGGGCGCGACCTCGCCCATCAGCTATGCGGGGAGCGTGGCCGTACACAACGCGGACTTCCTCGCCTTCAACACCCTGTTGCAATGCGTGAACAGGGGCAACCCCACCCTGTACGGCGCGTCCGCCTGCGTCATGGACATGAAAAAGGGCCTTTCCCTCGTGGCGGCCCCCGAAGTGTTCGTGCTCAACGCGGCAATGGCCCGGATGTCGAAATACTACAATATCCCGAGCTACATTGCCGGTGGATAGACGGACAGCATATGCAACGACGTGCAGGCCGGAGCCGAACGCGCTCTCAACCGCCTGATGACCGCGCTGGCAGGTGCCAGTGTTCTTTTCGGTCAGGGTATGCTTGAGACGGGACTTACGTTCGACATCCCGACCCTGCTCGTGGACGACGAAATCATTGATTATGTGCTGCGGATGCTGGCTGGCTTCAAGGTTGACGCCACAACCCTCTCCACAGACCTGATCAAGGAAGTCGGCCCCTTCGGCACGTACCTCGCTGAAATGAACACCTTCGAACATCTCGGCGACCTCAGCACCTACAACCTCATGAACCGCCGGAACTACGACATGTGGGCCGCCTCCGGGAAGCCCGATCTCTATGGGCAGGCCCGCGAACGCGCCAAGGAAATCCTCGCCACCCATAAGCAGAAGAACCCCTTGAGCCCCGAGCAGGTCAAGGCCATCCGTGACGTCCTCGTGGACGCGGAAGGCGAACTCGGCGTCGCAGACTTCTGGAAGGGCAAGGAAGAGAAGCGCTTTATCGACAACGACCTTTAT
>Choline_scaffold_223_0036
ATGAAACGTAACTTAGAGTCAGGCTACAACAGCATGACAGGTGTATCTCTGAATCTGTTTACAGAAGATAATATGCGTCAGATGCATCTGGCAACCATGGAGCTTCTGTCGGAGATGGGCGTGAAAGTACTGTCAAAAGAGGCTCGCGATGTTTTAGGCGAATCGGGCTGTGATGTAAATCATGATACGGAAATCGTTAAAATTCCGGAATATGTAGTCAATGAAGCGGTAAAATCCTGCCCATCTGTATTTACCCTTTATGGAAAAACAGAGGAGTTTAATGTAAGCCTTCAACCGGGGAGAGTGTACCACTCGCCATTTGGAGCAGCCCCAAGAGTGGAAGACCCCTACACACTGGAAAGAAGAGATGCTACGAAGCAGGATTTGATTAACTGTGCAATTATGGTAGATCAGCTGCCGGAATATGATTTCTGTTTTTCAACGATGACAGCAACGGATGTGGATCCGAAGTATTGCAATATTCATAGCTTTGAAGCGCATTACACACATCTTCGTAAGCCGATCCTGTCCTCTTCCAGCAGAAAGTGGACAGTAGAATATGATATTGAGATGGCGGCAGTTGATCGGGGAAGTGTAAAGGCTTTGCAGGACAAACCGACTATTATGTTCGGCTGCTGTACGGTCAGCCCTTTGGAGATCCCTGTTGAATGTTGCGAGGTGCTTATGACAGCTGCAGAAAATAATATCCCCGTTGCCAATATGACGATGTCAGTATGCGGTTCTCAGGCACCTGTGACGCTGGCAGGTTCCTCGGTTGTAGCAAACGCAGAGAATCTGGCGGCTCTTGTCCTGGTACAGTCTGTAAGAAAAGGAGCCAGATATGTTTGCGGAGGTTCTCCGGGAATTTGCGATATGAGGCATAACGCGGCAGCTCTTGTTGGAGCTCCGGAAGTAGGACTTCTTAGTTCTGTACTGGCGGAGTTTGGCCGCTACTATGAGATTCCGACCATCATAGGAGGAACTTAGACGGATTCAAGGTCGTGTGACTTCCAGGCAGGTCACGAGAAGACCATTACAGGAATTCTCCCTGTTCTTTCAGGAGCAAACCTGATTTATGGCGGCGGAATGGTAGACTGTGGAATGGTTATGAGCTTAGGACAGCTTGTAGCTGACGCAGATATCATCCGCATGTATCGCAAGATGCAGGAGGGAATTCCAGTTAATGAAGAGACATTGGCTCTTGATGTAATTCGAAAAGTTGGAAACGGAAAAGCGCATTTAGGTACAAAGCATACGATTAAGCATTATAAAGAACAATCACAACCGATGTTTTTCCACAGAGGATTTGGCGACTCTAATGATATTCAGGATATAAAAGCAATGTATGAGCAGAAGGCAAGAGAAATTCTGGAAGGGTATGATAAGCTGGCAGTTTCTGACGAGGTTGCACAAAAGATCCATGAAATGGTCATTGACGCAGAGAAAAAAGAACTTCACAAGAAATATCCCCTGTGA
>Choline_scaffold_106_0032
ATGGCACAGCGTTGGAAAAAAGCAGGTAGCCTCACCACCGGCGGGATGAGTCTCAACGTCTTCACGCAGGACGAGATGGACGCTATCCACCGGGCTACCCTTGAAGTGCTGGAGCATACGGGAGTGCTTATCGGCTCGCCCGAAGCCCGTGCGCTGCTTGTCGAGGCAGGTGCTTCCGTCATCGACGAGGACATCGTCAGATTCCCTCAGTGGATGGTTGCGGATGCCGTATCATGTGCGCCCGAAACCCTGCTCCTCGCAGGGCGCACCCCGGACCGTGACGTGGTGCTCGACAGCACGCGCGTCATGTTCACAAATTTCGGCGAGGCGGTGTACCTTATCGATCCCGATACCGGCGAGGTACGCAACACCACCAAAAAAGACGTCGAGAAGCTCACCCGTGTTGTGGACGCCCTCGACGTCATCCCGGTTTGCGAACGTATGGCAGGGGCGCAGGACTACCCCGAGCAGGTGGCTGAACTGCATAACTACGAAGCCCTGCTGATGAACACGACCAAGCATGTGTTCACAGGCGGCGGCAACGGAAAACTCACCCAATACATGATCGATATGGCGAAGGCCGCTGTGGGGGAGGAAAACTTTGAGGAACGCTGCCCAGTGACCTTCAATACCTGTCCGATCAGCCCGCTCAAACTGACGGCGGACGTATGCGAAGTCATCATGACGGCGGCCAGGAACGGCGCGACGGTCAACGTGCTCTCAATGGGAATGGCGGGGGGCTCCACTCCGGTGAACCTCGCCGGGGCATTGGTCGTGCACAACTGCGAAGCCCTCGCCGGGCTTGTCCTTGCGCAAACCACTCGGCGGGGCGCCAAGTTCATCTATGGAAGCTCCTCAACGGCAATGGATTTGCGCTACGGCGCGGCTGTAGTGGGTACGCCGGAACTGGCCGTGCTCAACGCCGGGGTCGCGGCTATGGCCCGCTATTACAAGCTGCCCTCCTGGGCGGCGGGCGGATAGGGGGACAGCAAATGCGGGGATGCCCAGAGCGGACATGAAAAGACGCTGACCGGACTGTTGCCGATGCTGGCAGGTGCCAACATCATTTATGGTCTCGGTATGCTGGAGATGGGAATGACCATCAGCTACAGCCAGCTCTTGATGGACGCCGAAATGGCCGAGATGATGCTTTTCAGCATGGATGGCATTGTTGTGAACGATGAAACGCTTTCCGTGGACGTGATCAAGGAGGTCGGTCCGCGCAGTGATTTCCTCGCGCATATGAATACTTTTGAAAACATGTATATCCAATCAAAGCCCAAACTCATTGATCGCCTTACCCGTGACCGCTGGAACGAAGCGGGGCACCTCGACATGGAAAGCCGCGCGCTCATTGCCGCGAAGGAACTCCTCGCCACATGGGAACCGGAACCCCTCCCTGAGGAGGCATGTGCCCGTGTCAGGGCAGTGCTCAACGCCGCCGAACGTGACTACGGCGTGCCGGAAAGCCTGGAGTAA
>GB_scaffold_3864_0003
ATGAAAAGATGGGCACATTCCAGTCTGATGGGGGGAGTCGGCGTCGGCCTGAACTTCCTCCGCGAAAAGGACTGCGAAAAGATCCATGAGGCATCCCTAGAAGTCCTGCACGACCGGGGCGCATACTTCGACAGCGAAACGGCACGCGAAGTCCTGCGCGACCACGGCTGTTGGGAAGACGCGGACGGCTGCACCCATTTCCCGCGCACGCTTGTGGAAAGCGCGCTGGAAGCGGTCCCCGCCGAGTTCGTCCATCGCGGCAGGACGCCCGACGACGACATCCACATGGCGCAGGATCAGGTGTATGCCTCCAACTTCGGCGAAGGCATCTTCACCCATGACCTTGAAACCGGCGAACGCCGTTCCACCGTCAAGCAGGACGCCGTCGACATCCTGCGCGTGGTGGACTCGCTCGACAACATCCACATCTACAACCGCGCCATCGGCCCGCAGGACGTGCCGTCCGAATCCGCGTCGATGCACAATGCGGAAGTGGCGTTCTGCTACACCAGCAAGCCCATGCACCTGGTGTCCGGCAGCCCCTTCCAGACCAAGAAGATGATCAAGATGGCGGAAATCGCCGCCGGCGGAAAGGAAGAGCTCAAGCGCCGTCCGCGCACCGCCTTCAACCACACCACGATCAGCCCGCTCCGCATCTCGCATGAGGCTTGCGAAAACGCCATGATCGTGGCCGAAGCCGGATTGCCCAACCACATCCTCGTCATGGTGCAGCAGGGCGCGACCTCGCCCATCAGCTATGCGGGGAGCGTGGCCGTACACAACGCGGACTTCCTCGCCTTCAACACCCTGTTGCAATGCGTGAACAGGGGCAACCCCACCCTGTACGGCGCGTCCGCCTGCGTCATGGACATGAAAAAGGGCCTTTCCCTCGTGGCGGCCCCCGAAGTGTTCGTGCTCAACGCGGCAATGGCCCGGATGTCGAAATACTACAATATCCCGAGCTACATTGCCGGTGGATAGACGGACAGCATATGCAACGACGTGCAGGCCGGAGCCGAACGCGCTCTCAACCGCCTGATGACCGCGCTGGCAGGTGCCAGTGTTCTTTTCGGTCAGGGTATGCTTGAGACGGGACTTACGTTCGACATCCCGACCCTGCTCGTGGACGACGAAATCATTGATTATGTGCTGCGGATGCTGGCTGGCTTCAAGGTTGACGCCACAACCCTCTCCACAGACCTGATCAAGGAAGTCGGCCCCTTCGGCACGTACCTCGCTGAAATGAACACCTTCGAACATCTCGGCGACCTCAGCACCTACAACCTCATGAACCGCCGGAACTACGACATGTGGGCCGCCTCCGGGAAGCCCGATCTCTATGGGCAGGCCCGCGAACGCGCCAAGGAAATCCTCGCCACCCATAAGCAGAAGAACCCCTTGAGCCCCGAGCAGGTCAAGGCCATCCGTGACGTCCTCGTGGACGCGGAAGGCGAACTCGGCGTCGCAGACTTCTGGAAGGGCAAGGAAGAGAAGCGCTTTATCGACAACGACCTTTATT
>GB_scaffold_119_0023
ATGGCACAGCGTTGGAAAAAAGCAGGTAGCCTCACCACCGGCGGGATGAGTCTCAACGTCTTCACGCAGGACGAGATGGACGCTATCCACCGGGCTACCCTTGAAGTGCTGGAGCATACGGGAGTGCTTATCGGCTCGCCCGAAGCCCGTGCGCTGCTTGTCGAGGCAGGTGCTTCCGTCATCGACGAGGACATCGTCAGATTCCCTCAGTGGATGGTTGCGGATGCCGTATCATGTGCGCCCGAAACCCTGCTCCTCGCAGGGCGCACCCCGGACCGTGACGTGGTGCTCGACAGCACGCGCGTCATGTTCACAAATTTCGGCGAGGCGGTGTACCTTATCGATCCCGATACCGGCGAGGTACGCAACACCACCAAAAAAGACGTCGAGAAGCTCACCCGTGTTGTGGACGCCCTCGACGTCATCCCGGTTTGCGAACGTATGGCAGGGGCGCAGGACTACCCCGAGCAGGTGGCTGAACTGCATAACTACGAAGCCCTGCTGATGAACACGACCAAGCATGTGTTCACAGGCGGCGGCAACGGAAAACTCACCCAATACATGATCGATATGGCGAAGGCCGCTGTGGGGGAGGAAAACTTTGAGGAACGCTGCCCAGTGACCTTCAATACCTGTCCGATCAGCCCGCTCAAACTGACGGCGGACGTATGCGAAGTCATCATGACGGCGGCCAGGAACGGCGCGACGGTCAACGTGCTCTCAATGGGAATGGCGGGGGGCTCCACTCCGGTGAACCTCGCCGGGGCATTGGTCGTGCACAACTGCGAAGCCCTCGCCGGGCTTGTCCTTGCGCAAACCACTCGGCGGGGCGCCAAGTTCATCTATGGAAGCTCCTCAACGGCAATGGATTTGCGCTACGGCGCGGCTGTAGTGGGTACGCCGGAACTGGCCGTGCTCAACGCCGGGGTCGCGGCTATGGCCCGCTATTACAAGCTGCCCTCCTGGGCGGCGGGCGGATAGGGGGACAGCAAATGCGGGGATGCCCAGAGCGGACATGAAAAGACGCTGACCGGACTGTTGCCGATGCTGGCAGGTGCCAACATCATTTATGGTCTCGGTATGCTGGAGATGGGAATGACCATCAGCTACAGCCAGCTCTTGATGGACGCCGAAATGGCCGAGATGATGCTTTTCAGCATGGATGGCATTGTTGTGAACGATGAAACGCTTTCCGTGGACGTGATCAAGGAGGTCGGTCCGCGCAGTGATTTCCTCGCGCATATGAATACTTTTGAAAACATGTATATCCAATCAAAGCCCAAACTCATTGATCGCCTTACCCGTGACCGCTGGAACGAAGCGGGGCACCTCGACATGGAAAGCCGCGCGCTCATTGCCGCGAAGGAACTCCTCGCCACATGGGAACCGGAACCCCTCCCTGAGGAGGCATGTGCCCGTGTCAGGGCAGTGCTCAACGCCGCCGAACGTGACTACGGCGTGCCGGAAAGCCTGGAGTAA
>P117_scaffold_331_0006
ATGAAAAGATGGGCACATTCCAGTCTGATGGGGGGAGTCGGCGTCGGCCTGAACTTCCTCCGCGAAAAGGACTGCGAAAAGATCCATGAGGCATCCCTAGAAGTCCTGCACGACCGGGGCGCGTACTTCGACAGCGAAACGGCACGCGAAGTCCTGCGCGACCACGGCTGTTGGGAAGACGCGGACGGCTGCACCCATTTCCCGCGCACGCTTGTGGAAAGCGCGCTGGAAGCGGTCCCCGCCGAGTTCGTCCATCGCGGCAGGACGCCCGACGACGACATCCACATGGCGCAGGATCAGGTGTATGCCTCCAACTTCGGCGAAGGCATCTTTACCCATGACCTTGAAACCGGCGAACGCCGTTCCACCGTCAAGCAGGACGCCGTCGACATCCTGCGCGTGGTGGACTCGCTCGACAACATCCACATCTACAACCGCGCCATCGGCCCGCAGGACGTGCCGTCCGAATCCGCGTCGATGCACAATGCGGAAGTGGCGTTCTGCTACACCAGCAAGCCCATGCACCTGGTGTCCGGCAGCCCCTTCCAGACCAAGAAGATGATCAAGATGGCGGAAATCGCCGCCGGCGGAAAGGAAGAGCTCAAGCGCCGTCCGCGCACCGCCTTCAACCACACCACGATCAGCCCGCTCCGCATCTCGCATGAGGCTTGCGAAAACGCCATGATCGTGGCCGAAGCCGGATTGCCCAACCACATCCTCGTCATGGTGCAGCAGGGCGCGACCTCGCCCATCAGCTATGCGGGGAGCGTGGCCGTACACAACGCGGACTTCCTCGCCTTCAACACCCTGTTGCAATGCGTGAACAGGGGCAACCCCACCCTGTACGGCGCGTCCGCCTGCGTCATGGACATGAAAAAGGGCCTTTCCCTCGTGGCGGCCCCCGAAGTGTTCGTGCTCAACGCGGCAATGGCCCGGATGTCGAAATACTACAATATCCCGAGCTACATTGCCGGTGGATAGACGGACAGCATATGCAACGACGTGCAGGCCGGAGCCGAACGCGCTCTCAACCGCCTGATGACCGCGCTGGCAGGTGCCAGTGTTCTTTTCGGTCAGGGTATGCTTGAGACGGGACTTACGTTCGACATCCCGACCCTGCTCGTGGACGACGAAATCATTGATTATGTGCTGCGGATGCTGGCTGGCTTCAAGGTTGACGCCACAACCCTCTCCACAGACCTGATCAAGGAAGTCGGCCCCTTCGGCACGTACCTCGCTGAAATGAACACCTTCGAACATCTCGGCGACCTCAGCACCTACAACCTCATGAACCGCCGGAACTACGACATGTGGGCCGCCTCCGGGAAGCCCGATCTCTATGGGCAGGCCCGCGAACGCGCCAAGGAAATCCTCGCCACCCATAAGCAGAAGAACCCCTTGAGCCCCGAGCAGGTCAAGGCCATCCGTGACGTCCTCGTGGACGCGGAAGGCGAACTCGGCGTCGCAGACTTCTGGAAGGGCAAGGAAGAGAAGCGCTTTATCGACAACGACCTTTATT
>P117_scaffold_3313_0011
TTCACGCAGGACGAGATGGACGCTATCCACCGGGCTACCCTTGAAGTGCTGGAGCATACGGGAGTGCTTATCGGCTCGCCCGAAGCCCGTGCGCTGCTTGTCGAGGCAGGTGCTTCCGTCATCGACGAGGACATCGTCAGATTCCCTCAGTGGATGGTTGCGGATGCCGTATCATGTGCGCCCGAAACCCTGCTCCTCGCAGGGCGCACCCCGGACCGTGACGTGGTGCTCGACAGCACGCGCGTCATGTTCACAAATTTCGGCGAGGCGGTGTACCTTATCGATCCCGATACCGGCGAGGTACGCAACACCACCAAAAAAGACGTCGAGAAGCTCACCCGTGTTGTGGACGCCCTCGACGTCATCCCGGTTTGCGAACGTATGGCAGGGGCGCAGGACTACCCCGAGCAGGTGGCTGAACTGCATAACTACGAAGCCCTGCTGATGAACACGACCAAGCATGTGTTCACAGGCGGCGGCAACGGAAAACTCACCCAATACATGATCGATATGGCGAAGGCCGCTGTGGGGGAGGAAAACTTTGAGGAACGCTGCCCAGTGACCTTCAATACCTGTCCGATCAGCCCGCTCAAACTGACGGCGGACGTATGCGAAGTCATCATGACGGCGGCCAGGAACGGCGCGACGGTCAACGTGCTCTCAATGGGAATGGCGGGGGGCTCCACTCCGGTGAACCTCGCAGGGGCATTGGTCGTGCACAACTGCGAAGCCCTCGCCGGGCTTGTCCTTGCGCAAACCACTCGGCGGGGCGCCAAGTTCATCTATGGAAGCTCCTCAACGGCAATGGATTTGCGCTACGGCGCGGCTGTAGTGGGTACGCCGGAACTGGCCGTGCTCAACGCCGGGGTCGCGGCTATGGCCCGCTATTACAAGCTGCCCTCCTGGGCGGCGGGCGGATAGGGGGACAGCAAATGCGGGGATGCCCAGAGCGGACATGAAAAGACGCTGACCGGACTGTTGCCGATGCTGGCAGGTGCCAACATCATTTATGGTCTCGGTATGCTGGAGATGGGAATGACCATCAGCTACAGCCAGCTCTTGATGGACGCCGAAATGGCCGAGATGATGCTTTTCAGCATGGATGGCATTGTTGTGAACGATGAAACGCTTTCCGTGGACGTGATCAAGGAGGTCGGTCCGCGCAGTGATTTCCTCGCGCATATGAATACCTTTGAAAACATGTATATCCAATCAAAGCCCAAACTCATTGATCGCCTTACCCGTGACCGCTGGAACGAAGCGGGGCACCTCGACATGGAAAGCCGCGCTCTCATTGCCGCGAAGGAACTCCTCGCCACATGGGAACCGGAACCCCTCCCTGAGGAGGCATGCGCCCGTGTCAGGGCAGTGCTCAACGCCGCCGAACGTGACTACGGCGTGCCGGAAAGCCTGGAGTAA
>P135_scaffold_1308_0030
ATGAGCTTTCAATTCAGTAAAGAGACCCGCGGCTACCGCCTGCTGACAGACCAGGGCATCGTGACCATTCACAACGCTACTATGGATCTGATGGGACAGTACGGTGTTCGCATCTTTGGAACAGAGGCGAAAAAAATCTATGAAGAAGCAGGCTGTGATGTAGATTGGGAAAGCAACATGGTCAAGTTTCGGAGAGAACTGGTCGAGTGGGCTATCGAGGTGACGCCGGGGACCTTCACCATGTGCGGACGTCACCCTAAGGACGATTTTGTTCTCGGTGACGGAACCGTTTCCTTTACCAGTTTTGGCACGGGGCTGCAGATGTTCGATCTCGAAACGGGAGAAGTCCGCGATACAGACACAGAGGACTTAGAGAATTTTGCCCGCTTCTGCGATGCAATTCCGGAAATCAACGCCTTTACCACGGCGGTAGCTGCTCAGGACGCGCCTGGTCCATTGAAGGACTTTTACGAGGCGGAAGCTATTTTTAAAAATACGACGAAACACGCCATTCTCGATGCAGAGAACGGTCACAACGCCAAGGCGATTATCGATATGGGTATTGCCATTGCAGGCAGCCTGCAGAAGCTGCAGGAACGCCCTTTCTTTACTCTGTGCATGTGCCCCAATAGTCCCTTGGAAATTCACGACGGCGCTTCCCAGGTCATTATTGAGACGGCAAAGGCAAGCCTGCCCATCAGCATTCTGTCCATGGGCTTGGCAGGCGGAACGACACCTGCCACACTGACAGGCACTTTTGTAGTGACAAATGCGGAAATCTTGGCGGGCATTGTATTGACCCAGTTGATTCACGAAGGCAACCCGGTGATTTACGGCAGTTCGACAACTGTCATGGACATGAGGAAAGCGACGTCGCCAGTGGGCGCGCCGGAACACGGCATGTTCGGGGCCATGGTAGCGCAGATGGGCAAATACTACGATATAGTGACGAAAGTGGGAGGCACATAGGCGGACAGTAAAGTGATGGATGTGCAGATCGGCCACGAAAAGACTCTGACAGGACTGATGCCGGTGCTGGCCGGTGTGGATCTGGTTTACGGCCTGGGCATGATCGACATGGGTATGGCCATCAGCTATGAACAGTTCCTCATGGATGCAGAATTTGTGCGCATGTTCAAGAGAACGGAAAAAGAAGTTATGGTAGACGAAGATGCTCTGGCGCTCTCCGTAATTAAAGCCGTAGGACCGGCAGGCAATTACCTGAGTCAGAGACATACACTGGCCCACATGCGCGATGAGATTTCGACTACTGCTTTGATCGACAGGCAGATGCGCGAGAAATGGCAAAAGGACGGCGCCAAGGATATGCCGCAGCGGGCCAGGGAGCTTGCCAAGGAGATTCTAGCCAAACATCGGCCAGAGCCTTTGCCAGCGGACGTGCAGGCTGAACTTGCAGCGATTATAAAGCGTGAAGGAGACTTGCTATGCAGA
>P135_scaffold_1622_0043
ATGGGTAAATTTACACATGAAACTGACATCACGGGATATAACATTCTATCAAATGAAGACCTGGATGCACTTCATGAATCCACCCTTCAGCTGCTGGAAGACTACGGTCTCCAGATGCACGGCAAAGAAGCACTTGACATCTTAGCTGGAGCTGGCTGCGAAGTGGATTATGAAAACGACAGAGTGAAATTTCCAAGAAATTTAGTCAACGACGCAATCGAAAAATGCCCTGCGGAGTTTACGCTCTGCGGCAGAGATCCTGCCAAGGATACAGTTGTCGGCGGCAAGAAGGTTGCATATAAGAACTTCGGTACAGGCGTTTTTATCTTTGACCCTTATACTGGAGAGTTGAGAGAATCAACGAAAGAAGACTTAGGAAACGTAGCGAGATTTATCGATGCGATTCCAGAAATCGACGTGTTCTCTATCGCTGTTACGGCAGGAGATGTAAACCAGAAGGTTCGTTCCCTGCACGAAGCGGAAGTTGTGTTCAACAACCTGACAAAGAACTTCGCTCACGACCTTGAAGGTGTAAAAAATACACAGCGATTCATCGACATGGCGGCAGCAATTCAGGGCGGATATGACAAGCTGAGAGAGAGACCAATCGTCGCAATGGGCGCCTGCCCGAACTCACCACTGGAAATCAATGAGAACGAGACCAGCATCATCATCCTGTCTGCAAGACATGGACTTCCTATCGATATTTTGTCAATGGGACTTTGCGGAGCGACAACGCCTGCAACAATTGCCGGCACTCTCGTCTGCACTAACGCAGAGATTTTAGGCGGCATCGTGTTGGCACAGATTGTAAACCCGGGAAATAAGATTCTCTATGGATCATCCACTACAATCATGGATATGAAAACCGCGCAGTCACCAGTCGGCGCACCAGAACATGCGATGTGCTCTGCGGCAGTCGGTCAGCTGGGCCACTATTACGGAATACCTACCAACGTAGGCGGCACTTAGGCAGACAGCAAGTGTTTCGACGTTCAGTTAGGTCATGAGAAAACCATGACTAATATGCTGCCAGCTCTGACTGGAAGCAACGTCATCTACGGAATGGGTATGATGGAAATGGGTATGACCATGAGCTATGAGCAGTTGTTGACAGATGCGGAAATCGTGAGGATGACGAGGAGGATTCTTCAGGGTATTCCGGTAAACCCAGATACAATGGCTCTTGACGTAATTAAAGCAGTAGGACCTGCAAACAATTACTTAGCGCAGAAGCATACGAGAAAGTACATGAGACAGGAATTATCCACCACACAGTACATAGACCGTACCCAGAGAGAAACTTGGGAAAAGAAAGGCGGAATGACAATGACTGAGGCGACAAAAGCCAAAGCCATTGATATCTTAGAGAATTATGAGGTTACTCCGCTTCCAGACGACGTTAAGAAGAGGATTCATGACATCGTTGTGGAAGGCGAGGAGGAAGCGGAAGAATTAGCAAGATTTCAAGCCAAGAAAAAATAA
>P78_scaffold_3090_0014
ATGAAAAGATGGGCACATTCCAGTCTGATGGGGGGAGTCGGCGTCGGCCTGAACTTCCTCCGCGAAAAGGACTGCGAAAAGATCCATGAGGCATCCCTAGAAGTCCTGCACGACCGGGGCGCGTACTTCGACAGCGAAACGGCACGCGAAGTCCTGCGCGACCACGGCTGTTGGGAAGACGCGGACGGCTGCACCCATTTCCCGCGCACGCTTGTGGAAAGCGCGCTGGAAGCGGTCCCCGCCGAGTTCGTCCATCGCGGCAGGACGCCCGACGACGACATCCACATGGCGCAGGATCAGGTGTATGCCTCAAACTTCGGCGAAGGCATCTTTACCCATGACCTTGAAACCGGCGAACGCCGTTCCACCGTCAAGCAGGACGCCGTCGACATCCTGCGCGTGGTGGACTCGCTCGACAACATCCACATCTACAACCGCGCCATCGGCCCGCAGGACGTGCCGTCCGAATCCGCGTCGATGCACAATGCGGAAGTGGCGTTCTGCTACACCAGCAAGCCCATGCACCTGGTGTCCGGCAGCCCCTTCCAGACCAAGAAGATGATCAAGATGGCGGAAATCGCCGCCGGCGGAAAGGAAGAGCTCAAGCGCCGTCCGCGCACCGCCTTCAACCACACCACGATCAGCCCGCTCCGCATCTCGCATGAGGCCTGCGAAAACGCCATGATCGTGGCCGAGGCCGGGCTCCCCAACCACATCCTCGTCATGGTGCAGCAGGGCGCGACCTCGCCCATCAGCTATGCGGGGAGCGTGGCCGTACACAACGCGGACTTCCTCGCCTTCAACACCCTGTTGCAATGCGTGAACAGGGGCAACCCCACCCTGTACGGCGCGTCCGCCTGCGTCATGGACATGAAAAAGGGCCTTTCCCTCGTGGCGGCCCCCGAAGTGTTCGTGCTCAACGCGGCAATGGCCCGGATGTCGAAATACTACAATATCCCGAGCTACATTGCCGGTGGATAGACGGACAGCATATGCAACGACGTGCAGGCCGGAGCCGAACGCGCTCTCAACCGCCTGATGACCGCGCTGGCAGGTGCCAGTGTTCTTTTCGGTCAGGGTATGCTTGAGACGGGACTTACGTTCGACATCCCGACCCTGCTCGTGGACGACGAAATCATTGATTATGTGCTGCGGATGCTGGCTGGCTTCAAGGTTGACGCCACAACCCTCTCCACAGACCTGATCAAGGAAGTCGGCCCCTTCGGCACGTACCTCGCTGAAATGAACACCTTCGAACATCTCGGCGACCTCAGCACCTACAACCTCATGAACCGCCGGAACTACGACATGTGGGCCGCCTCCGGGAAGCCCGATCTCTATGGGCAGGCCCGCGAACGCGCCAAGGAAATCCTCGCCACCCATAAGCAGAAGAACCCCTTGAGCCCCGAACAGGTCAAGGCCATCCGTGACGTCCTCGTGGACGCGGAAGGCGAACTCGGCGTCGCAGACTTCTGGAAGGGCAAGGAAGAGAAGCGCTTTATCGACAACGACCTTTAT
>P78_scaffold_39217_0001
ATGGCACAGCGTTGGAAAAAAGCAGGTAGCCTCACCACCGGCGGGATGAGTCTCAACGTCTTCACGCAGGACGAGATGGACGCTATCCACCGGGCTACCCTTGAAGTGCTGGAGCATACGGGAGTGCTTATCGGCTCGCCCGAAGCCCGTGCGCTGCTTGTCGAGGCAGGTGCTTCCGTCATCGACGAGGACATCGTCAGATTCCCTCAGTGGATGGTTGCGGATGCCGTATCATGTGCGCCCGAAACCCTGCTCCTCGCAGGGCGCACCCCGGACCGTGACGTGGTGCTCGACAGCACGCGCGTCATGTTCACAAATTTCGGCGAGGCGGTGTACCTTATCGATCCCGATACCGGCGAGGTACGCAACACCACCAAAAAAGACGTCGAGAAGCTCACCCGTGTTGTGGACGCCCTCGACGTCATCCCGGTTTGCGAACGTATGGCAGGGGCGCAGGACTACCCCGAGCAGGTGGCTGAACTGCATAACTACGAAGCCCTGCTGATGAACACGACCAAGCATGTGTTCACAGGCGGCGGCAACGGAAAACTCACCCAATACATGATCGATATGGCGAAGGCCGCTGTGGGGGAGGAAAACTTTGAGGAACGCTGCCCAGTGACCTTCAATACCTGTCCGATCAGCCCGCTCAAACTGACGGCGGACGTATGCGAAGTCATCATGACGGCGGCCAGGAACGGCGCGACGGTCAACGTGCTCTCAATGGGAATGGCGGGGGGCTCCACTCCGGTGAACCTCGCCGGGGCATTGGTCGTGCACAACTGCGAAGCCCTCGCCGGGCTTGTCCTTGCGCAAACCACTCGGCGGGGCGCCAAGTTCATCTATGGAAGCTCCTCAACGGCAATGGATTTGCGCTACGGCGCGGCTGTAGTGGGTACGCCGGAACTGGCCGTGCTCAACGCCGGGGTCGCGGCTATGGCCCGCTATTACAAGCTGCCCTCCTGGGCGGCGGGCGGATAGGGGGACAGCAAATGCGGGGATGCCCAGAGCGGACATGAAAAGACGCTGACCGGACTGTTGCCGATGCTGGCAGGTGCCAACATCATTTATGGTCTCGGTATGCTGGAGATGGGAATGACCATCAGCTACAGCCAGCTCTTGATGGACGCCGAAATGGCCGAGATGATGCTTTTCAGCATGGATGGCATTGTTGTGAACGATGAAACGCTTTCCGTGGACGTGATCAAGGAGGTCGGCCCGCGCAGTGATTTCCTCGCGCATATGAATACCTTTGAAAACATGTATATCCAATCAAAGCCCAAACTCATTGATCGCCTTACCCGTGACCGCTGGAACGAAGCGGGGCACCTCGACATGGAAAGCCGCGCGCTCATTGCCGCGAAGGAACTCCTCGCCACATGGGAACCGGAACCCCTCTCTGAGGAGGCATGTGCCCGTGTCAGGGCAGTGCTCAACGCCGCCGAACGTGACTACGGCGTGCCGGAAAGCCTGGAGTAA
>Bbetaine_scaffold_213_0026
ATGGCACAGCGTTGGAAAAAAGCAGGTAGCCTCACCACCGGCGGGATGAGTCTCAACGTCTTCACGCAGGACGAGATGGACGCTATCCACCGGGCTACCCTTGAAGTGCTGGAGCATACGGGAGTGCTTATCGGCTCGCCCGAAGCCCGTGCGCTGCTTGTCGAGGCAGGTGCTTCCGTCATCGACGAGGACATCGTCAGATTCCCTCAGTGGATGGTTGCGGATGCCGTATCATGTGCGCCCGAAACCCTGCTCCTCGCAGGGCGCACCCCGGACCGTGACGTGGTGCTCGACAGCACGCGCGTCATGTTCACAAATTTCGGCGAGGCGGTGTACCTTATCGATCCCGATACCGGCGAGGTACGCAACACCACCAAAAAAGACGTCGAGAAGCTCACCCGTGTTGTGGACGCCCTCGACGTCATCCCGGTTTGCGAACGTATGGCAGGGGCGCAGGACTACCCCGAGCAGGTGGCTGAACTGCATAACTACGAAGCCCTGCTGATGAACACGACCAAGCATGTGTTCACAGGCGGCGGCAACGGAAAACTCACCCAATACATGATCGATATGGCGAAGGCCGCTGTGGGGGAGGAAAACTTTGAGGAACGCTGCCCAGTGACCTTCAATACCTGTCCGATCAGCCCGCTCAAACTGACGGCGGACGTATGCGAAGTCATCATGACGGCGGCCAGGAACGGCGCGACGGTCAACGTGCTCTCAATGGGAATGGCGGGGGGCTCCACTCCGGTGAACCTCGCCGGGGCATTGGTCGTGCACAACTGCGAAGCCCTCGCCGGGCTTGTCCTTGCGCAAACCACTCGGCGGGGCGCCAAGTTCATCTATGGAAGCTCCTCAACGGCAATGGATTTGCGCTACGGCGCGGCTGTAGTGGGTACGCCGGAACTGGCCGTGCTCAACGCCGGGGTCGCGGCTATGGCCCGCTATTACAAGCTGCCCTCCTGGGCGGCGGGCGGATAGGGGGACAGCAAATGCGGGGATGCCCAGAGCGGACATGAAAAGACGCTGACCGGACTGTTGCCGATGCTGGCAGGTGCCAACATCATTTATGGTCTCGGTATGCTGGAGATGGGAATGACCATCAGCTACAGCCAGCTCTTGATGGACGCCGAAATGGCCGAGATGATGCTTTTCAGCATGGATGGCATTGTTGTGAACGATGAAACGCTTTCCGTGGACGTGATCAAGGAGGTCGGTCCGCGCAGTGATTTCCTCGCGCATATGAATACTTTTGAAAACATGTATATCCAATCAAAGCCCAAACTCATTGATCGCCTTACCCGTGACCGCTGGAACGAAGCGGGGCACCTCGACATGGAAAGCCGCGCGCTCATTGCCGCGAAGGAACTCCTCGCCACATGGGAACCGGAACCCCTCCCTGAGGAGGCATGTGCCCGTGTCAGGGCAGTGCTCAACGCCGCCGAACGTGACTACGGCGTGCCGGAAAGCCTGGAGTAA
>Patient_51_scaffold_330_0155
ATGAAAAGATGGGCACATTCCAGTCTGATGGGGGGAGTCGGCGTCGGCCTGAACTTCCTCCGCGAAAAGGACTGCGAAAAGATCCATGAGGCATCCCTAGAAGTCCTGCACGACCGGGGCGCGTACTTCGACAGCGAAACGGCACGCGAAGTCCTGCGCGACCACGGCTGTTGGGAAGACGCGGACGGCTGCACCCATTTCCCGCGCACGCTTGTGGAAAGCGCGCTGGAGGCGGTCCCCGCCGAGTTCGTCCATCGCGGCAGGACGCCCGACGACGACATCCACATGGCGCAGGATCAGGTGTATGCCTCAAACTTCGGCGAAGGCATCTTCACCCATGACCTTGAAACCGGCGAACGCCGTTCCACCGTCAAGCAGGACGCCGTCGACATCCTGCGCGTGGTGGACTCGCTCGACAACATCCACATCTACAACCGCGCCATCGGCCCGCAGGACGTGCCGTCCGAATCCGCGTCGATGCACAATGCGGAAGTGGCGTTCTGCTACACCAGCAAGCCCATGCACCTGGTGTCCGGCAGCCCCTTCCAGACCAAGAAGATGATCAAGATGGCGGAAATCGCCGCCGGCGGAAAGGAAGAGCTCAAGCGCCGTCCGCGCACCGCCTTCAACCACACCACGATCAGCCCGCTCCGCATCTCGCATGAGGCTTGCGAAAACGCCATGATCGTGGCCGAGGCCGGGCTCCCCAACCACATCCTCGTCATGGTGCAGCAGGGCGCGACCTCGCCCATCAGCTATGCGGGGAGCGTGGCCGTACACAACGCGGACTTCCTCGCCTTCAACACCCTGTTGCAATGCGTGAACAGGGGCAACCCCACCCTGTACGGCGCGTCCGCCTGCGTCATGGACATGAAAAAGGGCCTTTCCCTCGTGGCGGCCCCCGAAGTGTTCGTGCTCAACGCGGCAATGGCCCGGATGTCGAAATACTACAATATCCCGAGCTACATTGCCGGTGGATAGACGGACAGCATATGCAACGACGTGCAGGCCGGAGCCGAACGCGCTCTCAACCGCCTGATGACCGCGCTGGCAGGTGCCAGTGTTCTTTTCGGTCAGGGTATGCTTGAGACGGGACTTACGTTCGACATCCCGACCCTGCTCGTGGACGACGAAATCATTGATTATGTGCTGCGGATGCTGGCTGGCTTCAAGGTTGACGCCACAACCCTCTCCACAGACCTGATCAAGGAAGTCGGCCCCTTCGGCACGTACCTCGCTGAAATGAACACCTTCGAACATCTCGGCGACCTCAGCACCTACAACCTCATGAACCGCCGGAACTACGACATGTGGGCCGCCTCCGGGAAGCCCGATCTCTATGGGCAGGCCCGCGAACGCGCCAAGGAAATCCTCGCCACCCATAAGCAGAAGAACCCCTTGAGCCCCGAGCAGGTCAAGGCCATCCGTGACGTCCTCGTGGACGCGGAAGGCGAACTCGGCGTCGCAGACTTCTGGAAGGGCAAGGAAGAGAAGCGCTTTATCGACAACGACCTTTATTAG
>Patient_51_scaffold_351_0013
ATGGCACAGCGTTGGAAAAAAGCAGGTAGCCTCACCACCGGCGGGATGAGTCTCAACGTCTTCACGCAGGACGAGATGGACGCTATCCACCGGGCTACCCTTGAAGTGCTGGAGCATACGGGAGTGCTTATCGGCTCGCCCGAAGCCCGTGCGCTGCTTGTCGAGGCAGGTGCTTCCGTCATCGACGAGGACATCGTCAGATTCCCTCAGTGGATGGTTGCGGATGCCGTATCATGTGCGCCCGAAACCCTGCTCCTCGCAGGGCGCACCCCGGACCGTGACGTGGTGCTCGACAGCACGCGCGTCATGTTCACAAATTTCGGCGAGGCGGTGTACCTTATCGATCCCGATACCGGCGAGGTACGCAACACCACCAAAAAAGACGTCGAGAAGCTCACCCGTGTTGTGGACGCCCTCGACGTCATCCCGGTTTGCGAACGTATGGCAGGGGCGCAGGACTACCCCGAGCAGGTGGCTGAACTGCATAACTACGAAGCCCTGCTGATGAACACGACCAAGCATGTGTTCACAGGCGGCGGCAACGGAAAACTCACCCAATACATGATCGATATGGCGAAGGCCGCTGTGGGGGAGGAAAACTTTGAGGAACGCTGCCCAGTGACCTTCAATACCTGTCCGATCAGCCCGCTCAAACTGACGGCGGACGTATGCGAAGTCATCATGACGGCGGCCAGGAACGGCGCGACGGTCAACGTGCTCTCAATGGGAATGGCGGGGGGCTCCACTCCGGTGAACCTCGCCGGGGCATTGGTCGTGCACAACTGCGAAGCCCTCGCCGGGCTTGTCCTTGCGCAAACCACTCGGCGGGGCGCCAAGTTCATCTATGGAAGCTCCTCAACGGCAATGGATTTGCGCTACGGCGCGGCTGTAGTGGGTACGCCGGAACTGGCCGTGCTCAACGCCGGGGTCGCGGCTATGGCCCGCTATTACAAGCTGCCCTCCTGGGCGGCGGGCGGATAGGGGGACAGCAAATGCGGGGATGCCCAGAGCGGACATGAAAAGACGCTGACCGGACTGTTGCCGATGCTGGCAGGTGCCAACATCATTTATGGTCTCGGTATGCTGGAGATGGGAATGACCATCAGCTACAGCCAGCTCTTGATGGACGCCGAAATGGCCGAGATGATGCTTTTCAGCATGGATGGCATTGTTGTGAACGATGAAACGCTTTCCGTGGACGTGATCAAGGAGGTCGGCCCGCGCAGTGATTTCCTCGCGCATATGAATACCTTTGAAAACATGTATATCCAATCAAAGCCCAAACTCATTGATCGCCTTACCCGTGACCGCTGGAACGAAGCGGGGCACCTCGACATGGAAAGCCGCGCGCTCATTGCCGCGAAGGAACTCCTCGCCACATGGGAACCGGAACCCCTCTCTGAGGAGGCATGTGCCCGTGTCAGGGCAGTGCTCAACGCCGCCGAACGTGACTACGGCGTGCCGGAAAGCCTAGAGTAA
>P135_scaffold_15929_0002
ATGGGGGGAGTCGGCGTCGGCCTGAACTTCCTCCGCGAAAAGGACTGCGAAAAGATCCATGAGGCATCCCTAGAAGTCCTGCACGACCGGGGCGCGTACTTCGACAGCGAAACGGCACGCGAAGTCCTGCGCGACCACGGCTGTTGGGAAGACGCGGACGGCTGCACCCATTTCCCGCGCACGCTTGTGGAAAGCGCGCTGGAGGCGGTCCCCGCCGAGTTCGTCCATCGCGGCAGGACGCCCGACGACGACATCCACATGGCGCAGGATCAGGTGTATGCCTCAAACTTCGGCGAAGGCATCTTCACCCATGACCTTGAAACCGGCGAACGCCGTTCCACCGTCAAGCAGGACGCCGTCGACATCCTGCGCGTGGTGGACTCGCTCGACAACATCCACATCTACAACCGCGCCATCGGCCCGCAGGACGTGCCGTCCGAATCCGCGTCGATGCACAATGCGGAAGTGGCGTTCTGCTACACCAGCAAGCCCATGCACCTGGTGTCCGGCAGCCCCTTCCAGACCAAGAAGATGATCAAGATGGCGGAGATCGCCGCCGGGGGCAAGGAAGAGCTCAAAAAACGCCCCCGCACCGCCTTCAACCACACCACGATCAGCCCGCTCCGCATCTCGCATGAGGCCTGCGAAAACGCCATGATCGTGGCCGAGGCCGGGCTCCCCAACCACATCCTCGTCATGGTGCAGCAGGGCGCGACCTCGCCCATCAGCTATGCGGGGAGCGTGGCCGTACACAACGCGGACTTCCTCGCCTTCAACACCCTGTTGCAATGCGTGAACAGGGGCAACCCCACCCTGTACGGCGCGTCCGCCTGCGTCATGGACATGAAAAAGGGCCTTTCCCTCGTGGCGGCCCCCGAAGTGTTCGTGCTCAACGCGGCAATGGCCCGGATGTCGAAATACTACAATATCCCGAGCTACATTGCCGGTGGATAGACGGACAGCATATGCAACGACGTGCAGGCCGGAGCCGAACGCGCTCTCAACCGCCTGATGACCGCGCTGGCAGGTGCCAGTGTTCTTTTCGGTCAGGGTATGCTTGAGACGGGACTTACGTTCGACATCCCGACCCTGCTCGTGGACGACGAAATCATTGATTATGTGCTGCGGATGCTGGCTGGCTTCAAGGTTGACGCCACAACCCTCTCCACAGACCTGATCAAGGAAGTCGGCCCCTTCGGCACGTACCTCGCTGAAATGAACACCTTCGAACATCTCGGCGACCTCAGCACCTACAACCTCATGAACCGCCGGAACTACGACATGTGGGCCGCCTCCGGGAAGCCCGATCTCTATGGGCAGGCCCGCGAACGCGCCAAGGAAATCCTCGCCACCCATAAGCAGAAGAACCCCTTGAGCCCCGAGCAGGTCAAGGCCATCCGTGACGTCCTTGTGGACGCGGAAGGCGAACTCGGCGTCGCAGACTTCTGGAAGGGCAAGGAAGAGAAGCGCTTTATCGACAACGACCTTTA
>Patient74_scaffold_155_0006
ATGAAAAGATGGGCACATTCCAGTCTGATGGGGGGAGTCGGCGTCGGCCTGAACTTCCTCCGCGAAAAGGACTGCGAAAAGATCCATGAGGCATCCCTAGAAGTCCTGCACGACCGGGGCGCATACTTCGACAGCGAAACGGCACGCGAAGTCCTGCGCGACCACGGCTGTTGGGAAGACGCGGACGGCTGCACCCATTTCCCGCGCACGCTTGTGGAAAGCGCGCTGGAAGCGGTCCCCGCCGAGTTCGTCCATCGCGGCAGGACGCCCGACGACGACATCCACATGGCGCAGGATCAGGTGTATGCCTCCAACTTCGGCGAAGGCATCTTCACCCATGACCTTGAAACCGGCGAACGCCGTTCCACCGTCAAGCAGGACGCCGTCGACATCCTGCGCGTGGTGGACTCGCTCGACAACATCCACATCTACAACCGCGCCATCGGCCCGCAGGACGTGCCGTCCGAATCCGCGTCGATGCACAATGCGGAAGTGGCGTTCTGCTACACCAGCAAGCCCATGCACCTGGTGTCCGGCAGCCCCTTCCAGACCAAGAAGATGATCAAGATGGCGGAAATCGCCGCCGGCGGAAAGGAAGAGCTCAAGCGCCGTCCGCGCACCGCCTTCAACCACACCACGATCAGCCCGCTCCGCATCTCGCATGAGGCTTGCGAAAACGCCATGATCGTGGCCGAAGCCGGATTGCCCAACCACATCCTCGTCATGGTGCAGCAGGGCGCGACCTCGCCCATCAGCTATGCGGGGAGCGTGGCCGTACACAACGCGGACTTCCTCGCCTTCAACACCCTGTTGCAATGCGTGAACAGGGGCAACCCCACCCTGTACGGCGCGTCCGCCTGCGTCATGGACATGAAAAAGGGCCTTTCCCTCGTGGCGGCCCCCGAAGTGTTCGTGCTCAACGCGGCAATGGCCCGGATGTCGAAATACTACAATATCCCGAGCTACATTGCCGGTGGATAGACGGACAGCATATGCAACGACGTGCAGGCCGGAGCCGAACGCGCTCTCAACCGCCTGATGACCGCGCTGGCAGGTGCCAGTGTTCTTTTCGGTCAGGGTATGCTTGAGACGGGACTTACGTTCGACATCCCGACCCTGCTCGTGGACGACGAAATCATTGATTATGTGCTGCGGATGCTGGCTGGCTTCAAGGTTGACGCCACAACCCTCTCCACAGACCTGATCAAGGAAGTCGGCCCCTTCGGCACGTACCTCGCTGAAATGAACACCTTCGAACATCTCGGCGACCTCAGCACCTACAACCTCATGAACCGCCGGAACTACGACATGTGGGCCGCCTCCGGGAAGCCCGATCTCTATGGGCAGGCCCGCGAACGCGCCAAGGAAATCCTCGCCACCCATAAGCAGAAGAACCCCTTGAGCCCCGAGCAGGTCAAGGCCATCCGTGACGTCCTCGTGGACGCGGAAGGCGAACTCGGCGTCGCAGACTTCTGGAAGGGCAAGGAAGAGAAGCGCTTTATCGACAACGACCTTTATTAG
>Patient74_scaffold_279_0032
ATGGCACAGCGTTGGAAAAAAGCAGGTAGCCTCACCACCGGCGGGATGAGTCTCAACGTCTTCACGCAGGACGAGATGGACGCTATCCACCGGGCTACCCTTGAAGTGCTGGAGCATACGGGAGTGCTTATCGGCTCGCCCGAAGCCCGTGCGCTGCTTGTCGAGGCAGGTGCTTCCGTCATCGACGAGGACATCGTCAGATTCCCTCAGTGGATGGTTGCGGATGCCGTATCATGTGCGCCCGAAACCCTGCTCCTCGCAGGGCGCACCCCGGACCGTGACGTGGTGCTCGACAGCACGCGCGTCATGTTCACAAATTTCGGCGAGGCGGTGTACCTTATCGATCCCGATACCGGCGAGGTACGCAACACCACCAAAAAAGACGTCGAGAAGCTCACCCGTGTTGTGGACGCCCTCGACGTCATCCCGGTTTGCGAACGTATGGCAGGGGCGCAGGACTACCCCGAGCAGGTGGCTGAACTGCATAACTACGAAGCCCTGCTGATGAACACGACCAAGCATGTGTTCACAGGCGGCGGCAACGGAAAACTCACCCAATACATGATCGATATGGCGAAGGCCGCTGTGGGGGAGGAAAACTTTGAGGAACGCTGCCCAGTGACCTTCAATACCTGTCCGATCAGCCCGCTCAAACTGACGGCGGACGTATGCGAAGTCATCATGACGGCGGCCAGGAACGGCGCGACGGTCAACGTGCTCTCAATGGGAATGGCGGGGGGCTCCACTCCGGTGAACCTCGCCGGGGCATTGGTCGTGCACAACTGCGAAGCCCTCGCCGGGCTTGTCCTTGCGCAAACCACTCGGCGGGGCGCCAAGTTCATCTATGGAAGCTCCTCAACGGCAATGGATTTGCGCTACGGCGCGGCTGTAGTGGGTACGCCGGAACTGGCCGTGCTCAACGCCGGGGTCGCGGCTATGGCCCGCTATTACAAGCTGCCCTCCTGGGCGGCGGGCGGATAGGGGGACAGCAAATGCGGGGATGCCCAGAGCGGACATGAAAAGACGCTGACCGGACTGTTGCCGATGCTGGCAGGTGCCAACATCATTTATGGTCTCGGTATGCTGGAGATGGGAATGACCATCAGCTACAGCCAGCTCTTGATGGACGCCGAAATGGCCGAGATGATGCTTTTCAGCATGGATGGCATTGTTGTGAACGATGAAACGCTTTCCGTGGACGTGATCAAGGAGGTCGGTCCGCGCAGTGATTTCCTCGCGCATATGAATACTTTTGAAAACATGTATATCCAATCAAAGCCCAAACTCATTGATCGCCTTACCCGTGACCGCTGGAACGAAGCGGGGCACCTCGACATGGAAAGCCGCGCGCTCATTGCCGCGAAGGAACTCCTCGCCACATGGGAACCGGAACCCCTCCCTGAGGAGGCATGTGCCCGTGTCAGGGCAGTGCTCAACGCCGCCGAACGTGACTACGGCGTGCCGGAAAGCCTGGAGTAA
>TMA_scaffold_6172_0002
ATGGCACAGCGTTGGAAAAAAGCAGGTAGCCTCACCACCGGCGGGATGAGTCTCAACGTCTTCACGCAGGACGAGATGGACGCTATCCACCGGGCTACCCTTGAAGTGCTGGAGCATACGGGAGTGCTTATCGGCTCGCCCGAAGCCCGTGCGCTGCTTGTCGAGGCAGGTGCTTCCGTCATCGACGAGGACATCGTCAGATTCCCTCAGTGGATGGTTGCGGATGCCGTATCATGTGCGCCCGAAACCCTGCTCCTCGCAGGGCGCACCCCGGACCGTGACGTGGTGCTCGACAGCACGCGCGTCATGTTCACAAATTTCGGCGAGGCGGTGTACCTTATCGATCCCGATACCGGCGAGGTACGCAACACCACCAAAAAAGACGTCGAGAAGCTCACCCGTGTTGTGGACGCCCTCGACGTCATCCCGGTTTGCGAACGTATGGCAGGGGCGCAGGACTACCCCGAGCAGGTGGCTGAACTGCATAACTACGAAGCCCTGCTGATGAACACGACCAAGCATGTGTTCACAGGCGGCGGCAACGGAAAACTCACCCAATACATGATCGATATGGCGAAGGCCGCTGTGGGGGAGGAAAACTTTGAGGAACGCTGCCCAGTGACCTTCAATACCTGTCCGATCAGCCCGCTCAAACTGACGGCGGACGTATGCGAAGTCATCATGACGGCGGCCAGGAACGGCGCGACGGTCAACGTGCTCTCAATGGGAATGGCGGGGGGCTCCACTCCGGTGAACCTCGCCGGGGCATTGGTCGTGCACAACTGCGAAGCCCTCGCCGGGCTTGTCCTTGCGCAAACCACTCGGCGGGGCGCCAAGTTCATCTATGGAAGCTCCTCAACGGCAATGGATTTGCGCTACGGCGCGGCTGTAGTGGGTACGCCGGAACTGGCCGTGCTCAACGCCGGGGTCGCGGCTATGGCCCGCTATTACAAGCTGCCCTCCTGGGCGGCGGGCGGATAGGGGGACAGCAAATGCGGGGATGCCCAGAGCGGACATGAAAAGACGCTGACCGGACTGTTGCCGATGCTGGCAGGTGCCAACATCATTTATGGTCTCGGTATGCTGGAGATGGGAATGACCATCAGCTACAGCCAGCTCTTGATGGACGCCGAAATGGCCGAGATGATGCTTTTCAGCATGGATGGCATTGTTGTGAACGATGAAACGCTTTCCGTGGACGTGATCAAGGAGGTCGGTCCGCGCAGTGATTTCCTCGCGCATATGAAT
>TMA_scaffold_88_0018
ATGAAAAGATGGGCACATTCCAGTCTGATGGGGGGAGTCGGCGTCGGCCTGAACTTCCTCCGCGAAAAGGACTGCGAAAAGATCCATGAGGCATCCCTAGAAGTCCTGCACGACCGGGGCGCATACTTCGACAGCGAAACGGCACGCGAAGTCCTGCGCGACCACGGCTGTTGGGAAGACGCGGACGGCTGCACCCATTTCCCGCGCACGCTTGTGGAAAGCGCGCTGGAAGCGGTCCCCGCCGAGTTCGTCCATCGCGGCAGGACGCCCGACGACGACATCCACATGGCGCAGGATCAGGTGTATGCCTCCAACTTCGGCGAAGGCATCTTCACCCATGACCTTGAAACCGGCGAACGCCGTTCCACCGTCAAGCAGGACGCCGTCGACATCCTGCGCGTGGTGGACTCGCTCGACAACATCCACATCTACAACCGCGCCATCGGCCCGCAGGACGTGCCGTCCGAATCCGCGTCGATGCACAATGCGGAAGTGGCGTTCTGCTACACCAGCAAGCCCATGCACCTGGTGTCCGGCAGCCCCTTCCAGACCAAGAAGATGATCAAGATGGCGGAAATCGCCGCCGGCGGAAAGGAAGAGCTCAAGCGCCGTCCGCGCACCGCCTTCAACCACACCACGATCAGCCCGCTCCGCATCTCGCATGAGGCTTGCGAAAACGCCATGATCGTGGCCGAAGCCGGATTGCCCAACCACATCCTCGTCATGGTGCAGCAGGGCGCGACCTCGCCCATCAGCTATGCGGGGAGCGTGGCCGTACACAACGCGGACTTCCTCGCCTTCAACACCCTGTTGCAATGCGTGAACAGGGGCAACCCCACCCTGTACGGCGCGTCCGCCTGCGTCATGGACATGAAAAAGGGCCTTTCCCTCGTGGCGGCCCCCGAAGTGTTCGTGCTCAACGCGGCAATGGCCCGGATGTCGAAATACTACAATATCCCGAGCTACATTGCCGGTGGATAGACGGACAGCATATGCAACGACGTGCAGGCCGGAGCCGAACGCGCTCTCAACCGCCTGATGACCGCGCTGGCAGGTGCCAGTGTTCTTTTCGGTCAGGGTATGCTTGAGACGGGACTTACGTTCGACATCCCGACCCTGCTCGTGGACGACGAAATCATTGATTATGTGCTGCGGATGCTGGCTGGCTTCAAGGTTGACGCCACAACCCTCTCCACAGACCTGATCAAGGAAGTCGGCCCCTTCGGCACGTACCTCGCTGAAATGAACACCTTCGAACATCTCGGCGACCTCAGCACCTACAACCTCATGAACCGCCGGAACTACGACATGTGGGCCGCCTCCGGGAAGCCCGATCTCTATGGGCAGGCCCGCGAACGCGCCAAGGAAATCCTCGCCACCCATAAGCAGAAGAACCCCTTGAGCCCCGAGCAGGTCAAGGCCATCCGTGACGTCCTCGTGGACGCGGAAGGCGAACTCGGCGTCGCAGACTTCTGGAAGGGCAAGGAAGAGAAGCGCTTTATCGACAACGACCTTTATTAG
>P21_Sub1_bin.66.fa_scaffold_1285_17
ATGTCTCCTGAAGAGAAAGCTTCTCTGATGAAGATGTTTGAATCTGTTTCACAGGAAATTGGAAAAGAAGATACAAAAAAAGAGACCGCAAAGGATCTGTGCGAGTATCCTTCTGAGGGAACTCAGATTCCGGACGGCATGACAAGACGTTTAAAGCTGTTAAAGGAGAATTACTTAAAGCAGAAGCCATCCATCACGACCTACCGTGCAAGAGCGATCACAAAGATTGCTGCTGAAAATCCCGGTATGCCAAAGATCGAATTAAGAGCAAAGTGCTTCCGCTACTGCTGTGAGACAGCTCCTCTGGTTATTCAGGATAACGAGCTGATCGTAGGCGCACCCTGTGGCGCACCCAGAGCCGGCGCATTCTCACCAGATATCGCATGGAGATGGATGGTAGATGAGATTGATACCATCGGAACAAGACCTCAGGATCCATTCTACATTTCCGAGGAAGACAAGAAGATCATGCGTGAGGAGCTGTTCCCATTCTGGAAGGGCAAATCCGTAGATGAGTACTGCGAGGATCAGTACCGTGAGGCAGGCGTATGGGAGTTATCCGGCGAGTCCTTCGTATCCGACTGCTCCTACCATGCATTAAACGGCGGCGGCGACTCCAACCCCGGCTATGATGTAATCCTGATGAAGAAGGGTATGCTGGATATCCAGAATGAAGCAAGAGAGCATTTAACAAAGCTTCACTACGAGAATCCAGATGATATTGAGAAGATCTACTTCTACAAGTCCATTATCGAGACAACCGAAGGCGTAATGATCTATGCCAGAAGAATGTCCGAATATGCAAAGGAACTGGCTGACAAAGAGACCGATCCAAAGAGAAAGGCAGAGCTTTACAAGATCTCCGAGATTAATGCAAAGGTTCCTGCTCACAAGCCTGAGACCTTCTGGGAGGCAATCCAGGCAGTATGGACCATCGAGTCCCTGCTTGTTGTGGAAGAGAATCAGACCGGTATGTCCATCGGCCGTGTAGACCAGTATATGTACCCGTTCTACAAGGCAGACATTGAGTCCGGCAGAATGAATGACTTCCAGGCATTTGAGCTTGCAGGCTGTATGCTGATCAAGATGTCTGAGATGATGTGGATCACCAGCGAGGGCGGTTCCAAGTTCTTTGCAGGCTATCAGCCATTCGTAAATATGTGCGTAGGCGGCGTTACAAGAGAGGGCCGTGATGCAACCAATGACCTGACCTATCTGTTAATGGATGCAGTACGTCATGTAAAGATTTACCAGCCGTCTTTAGCCTGCCGTATCCACAACAAGTCCCCGAGAAAGTACTTAAAGAAGATCGTAGATGTAGTACGTTCCGGAATGGGCTTCCCTGCCTGCCACTTTGATGATACACATATCAAGATGATGCTGGCAAAGGGCGTTTCCATCGAGGATGCAAGAGATTACTGCCTGATGGGCTGTGTAGAGCCTCAGAAGGCCGGCCGTCTCTATCAGTGGACCTCTACCGCTTATACACAGTGGCCCATTTGTATCGAGCTTGTATTAAATCACGGTGTTCCGCTGTGGTACGGCAAGCAGGTTTGCCCGGATATGGGTGACTTAAACAGCTTTAAGACATATGAAGAGTTTGAAGCTGCCGTTAAGGAAGAGATCAAATACATCACAAAGTGGACCAGCGTTGCTACGGTTATTTCCCAGAGAGTTCACAGAGAGCTGGCTCCGAAGCCTCTGATGTCCATTATGTACGAGGGCTGTATGGAAAAGGGAAAGGACGTATCCTCCGGCGGCGCTATGTATAACTTTGGACCAGGCGTTGTATGGTCCGGACTTGCTACCTATGCAGACTCCATGGCAGCCATCAAGAAGCTGGTATTTGACGATAAGAAATATACGCTGGAGCAGTTAAATGAAGCATTAAAAGCAGACTTTAATGGATATGAGCAGATCCGCACCGACTGTCTGAATGCTCCTAAGTACGGAAATGATGACGATTACGCAGATGATATTGCGGCAGATCTGATCAACTTTACCGAGCATGAGCACAGACAGTACAAGACTCTTTACTCTATCCTGAGCCATGGTACTCTGTCCATTTCCAATAATACCCCATTCGGCCAGATGACCGGTGCGTCTGCAAACGGACGCCATGCATGGCTGCCTCTGTCTGACGGAATCAGCCCAAGCCAGGGCGCTGACTTCAAGGGCCCGACCGCTATTATCAAGTCTGTATCCAAGATGTCCAATGATAATATGAACATCGGTATGGTACATAACTTCAAGATCATGGCAGGCCTTCTTGATACTCCTGAGGGCGAGGAAAGCCTGATCACCCTGCTGCGAACAGCCTGCATGTTTGGAAACGGCGAGATGCAGTTTAACTATCTGGATAACAAGACCCTGATCGAGGCTCAGAAGCATCCAGAGCAGTACCGCGACCTGATCGTGCGTGTTGCCGGATACAGTGCTTTCTTCGTAGAGCTGTGCAAGGATGTACAGGATGAGATCATCAGCCGTACCATGCTGACTCATTTTTAA
>DRR042264_bin.3.fa_NODE_1090_length_12046_cov_3.714011_2
ATGAAGCTGGAACTCGGTAATTTTTATGTAAAGGACATCGTTTTTGGTGACAAAACCAAGTATGAGAACGGTATCCTTACGGTAGACAAAGAGGATTGCCTTGCCTTTGTCAAGAGAGACCCGCACATCACGGAGGCAGATTTAAGAATAGTAAAGCCTGGTGACATGGTGAGACTGGTACCTGTTAAAGAGGCGGTAGAGTGCAGAGTAAAGGTAAATGGGGACGCACTGTTCCCAGGTTACACAGGACCACTGTCACAGGCCGGAGACGGAAGGACCCACTGCCTGAAGGATATGAGCCTTTTGGCTGTTGGAAGACACTGGGGAGGTTTCCAGGACGGACTCATTGATATGGGAGGGGAAGGCGCTAAATATACATATTTCTCCCAGCTTAAGAATCTTGTGCTGGTTGCAGATACAGACGAGGATTTTGAGAAGCGGGAACAGCAGAAGAAAAACAGGGCCATCAGGGAGGCAGTTCACAAACTTGCCGAGTACATTGGTTCCTGTGTAAAGGATATGGAGCCGGAAGAGGTTGAAAGCTACGAGCTGGAGCCGGTTATCAGGAGAGCGCCTGAGACGGAGAAGCTTCCATCCGTCGTGTACGTGATGCAGCCTCAGTCCCAGATGGAGGAGATGGGTTACAACGATCTCTGCTATGGATGGGACTGCAACCACATGCTTCCCACCTTCATGAACCCCAACGAGGTGTTGGACGGAGCTATGATTTCCGGAAGCTTTATGCCATGTTCTTCCAAGTGGGCAACCTATGATTTCCAGAATTGTCCTGTCATCAAGAGGCTGTACAAGGAGCACGGCAAGACCCTTAACTTCCTGGGAGTGATTATGTCAAACCTGAACGTTGCCCTGGAGCAGAAGGAGCGTTCCGCTCTGTTTGTGGCTCAGATTGCGAAGTCCCTTGGAGCAGACGCTGCCCTTGTGACTGAGGAAGGCTACGGCAATCCGGACGCTGACTTTACAGGCTGCATCGTGGCTTTGGAGGACGCAGGCGTTAAGACGGTAGGCCTTACAAATGAGTGTACAGGCCGTGACGGCAAGTCCGATCCCCTGGTTTCCATGGATGAGAAGGAAGACGCCATTGTTTCTACCGGTAATGTTTCTGAATTGATTGAACTTCCTCCTATGCCGGAGGTAATCGGCGAGCTGGAAGCCCTTGCCAGGGATGGTCTGTCAGGAGGCTGGGCCGGGGATGAGATTTTAGGGCCGTCTGTCAGGCCGGATGGATCCATCATCATGGAAAACAACGCCATGTTCTGCGGAGACCAGATTATCGGCTGGTCCACCAAGACTGTCAGGGAATTTTAG
>DRR042265_bin.12.fa_NODE_751_length_15962_cov_3.666856_12
ATGAAGCTGGAACTCGGTAATTTTTATGTAAAGGACATCGTTTTTGGTGACAAAACCAAGTATGAGAACGGTATCCTTACGGTAGACAAAGAGGATTGCCTTGCCTTTGTCAAGAGAGACCCGCACATCACGGAGGCAGATTTAAGAATAGTAAAGCCTGGTGACATGGTGAGACTGGTACCTGTTAAAGAGGCGGTAGAGTGCAGAGTAAAGGTAAATGGGGACGCACTGTTCCCAGGTTACACAGGACCACTGTCACAGGCCGGAGACGGAAGGACCCACTGCCTGAAGGATATGAGCCTTTTGGCTGTTGGAAGACACTGGGGAGGTTTCCAGGACGGACTCATTGATATGGGAGGGGAAGGCGCTAAATATACATATTTCTCCCAGCTTAAGAATCTTGTGCTGGTTGCAGATACAGACGAGGATTTTGAGAAGCGGGAACAGCAGAAGAAAAACAGGGCCATCAGGGAGGCAGTTCACAAACTTGCCGAGTACATTGGTTCCTGTGTAAAGGATATGGAGCCGGAAGAGGTTGAAAGCTACGAGCTGGAGCCGGTTATCAGGAGAGCGCCTGAGACGGAGAAGCTTCCATCCGTCGTGTACGTGATGCAGCCTCAGTCCCAGATGGAGGAGATGGGTTACAACGATCTCTGCTATGGATGGGACTGCAACCATATGCTTCCTACCTTCATGAACCCCAACGAGGTGTTGGACGGAGCTATGATTTCCGGAAGCTTTATGCCATGTTCTTCCAAGTGGGCAACCTATGATTTCCAGAATTGTCCTGTCATCAAGAGGCTGTACAAGGAGCACGGCAAGACCCTTAACTTCCTGGGAGTGATTATGTCAAACCTGAACGTTGCCCTGGAGCAGAAGGAGCGTTCCGCTCTGTTTGTGGCTCAGATTGCGAAGTCCCTTGGAGCAGACGCTGCCCTTGTGACTGAGGAAGGCTACGGCAATCCGGACGCTGACTTTACAGGCTGCATCGTGGCTTTGGAGGACGCAGGCGTTAAGACGGTAGGCCTTACAAATGAGTGTACAGGCCGTGACGGCAAGTCCGATCCCCTGGTTTCCATGGATGAGAAGGAAGACGCCATTGTTTCTACCGGTAATGTTTCTGAATTGATTGAACTTCCTCCTATGCCGGAGGTAATCGGCGAGCTGGAAGCCCTTGCCAGGGATGGTCTGTCAGGAGGCTGGGCCGGGGATGAGATTTTAGGGCCGTCTGTCAGGCCGGATGGATCCATCATCATGGAAAACAACGCCATGTTCTGCGGAGACCAGATTATCGGCTGGTCCACCAAGACTGTCAGGGAATTTTAG
>DRR042272_bin.17.fa_NODE_148_length_70600_cov_5.589269_56
ATGAAGCTGGAACTCGGTAATTTTTATGTAAAGGACATCGTTTTTGGTGACAAAACCAAGTATGAGAACGGTATCCTTACGGTAGACAAAGAGGATTGCCTTGCCTTTGTCAAGAGAGACCCGCACATCACGGAGGCAGATTTAAGAATAGTAAAGCCTGGTGACATGGTGAGACTGGTACCTGTTAAAGAGGCGGTAGAGTGCAGAGTAAAGGTAAATGGGGACGCACTGTTCCCAGGTTACACAGGACCACTGTCACAGGCCGGAGACGGAAGGACCCACTGCCTGAAGGATATGAGCCTTTTGGCTGTTGGAAGACACTGGGGAGGTTTCCAGGACGGACTCATTGATATGGGAGGGGAAGGCGCTAAATATACATATTTCTCCCAGCTTAAGAATCTTGTGCTGGTTGCAGATACAGACGAGGATTTTGAGAAGCGGGAACAGCAGAAGAAAAACAGGGCCATCAGGGAGGCAGTTCACAAACTTGCCGAGTACATTGGTTCCTGTGTAAAGGATATGGAGCCGGAAGAGGTTGAAAGCTACGAGCTGGAGCCGGTTATCAGGAGAGCGCCTGAGACGGAGAAGCTTCCATCCGTCGTGTACGTGATGCAGCCTCAGTCCCAGATGGAGGAGATGGGTTACAACGATCTCTGCTATGGATGGGACTGCAACCATATGCTTCCCACCTTCATGAACCCCAACGAGGTGTTGGACGGAGCTATGATTTCCGGAAGCTTTATGCCATGCTCTTCCAAGTGGGCAACCTATGATTTCCAGAATTGTCCAGTCATCAAGAGGCTGTACAAGGAGCACGGCAAGACCCTTAACTTCCTGGGAGTGATTATGTCAAACCTGAACGTTGCCCTGGAGCAGAAGGAGCGTTCCGCTCTGTTTGTGGCTCAGATTGCGAAGTCCCTTGGAGCAGACGCTGCCCTTGTGACTGAGGAAGGCTACGGCAATCCGGACGCTGACTTTACAGGCTGCATCGTGGCTTTGGAGGACGCAGGCGTTAAGACGGTAGGCCTTACAAATGAGTGTACAGGCCGTGACGGCAAGTCCGATCCCCTGGTTTCCATGGATGAGAAGGAAGACGCCATTGTTTCTACCGGTAATGTTTCTGAATTGATTGAACTTCCTCCTATGCCGGAGGTAATCGGCGAGCTGGAAGCCCTTGCCAGGGACGGTCTGTCAGGAGGCTGGGCCGGGGATGAGATTTTAGGGCCGTCTGTCAGGCCGGATGGATCCATCATCATGGAAAACAACGCCATGTTCTGCGGAGACCAGATTATCGGCTGGTCCACCAAGACTGTCAGGGAATTTTAG
>DRR042273_bin.18.fa_NODE_277_length_37805_cov_4.553197_12
ATGAAGCTGGAACTCGGTAATTTTTATGTAAAGGACATCGTTTTTGGTGACAAAACCAAGTATGAGAACGGTATCCTTACGGTAGACAAAGAGGATTGCCTTGCCTTTGTCAAGAGAGACCCGCACATCACGGAGGCAGATTTAAGAATAGTAAAGCCTGGTGACATGGTGAGACTGGTACCTGTTAAAGAGGCGGTAGAGTGCAGAGTAAAGGTAAATGGGGACGCACTGTTCCCAGGTTACACAGGACCACTGTCACAGGCCGGAGACGGAAGGACCCACTGCCTGAAGGATATGAGCCTTTTGGCTGTTGGAAGACACTGGGGAGGTTTCCAGGACGGACTCATTGATATGGGAGGGGAAGGCGCTAAATATACATATTTCTCCCAGCTTAAGAATCTTGTGCTGGTTGCAGATACAGACGAGGATTTTGAGAAGCGGGAACAGCAGAAGAAAAACAGGGCCATCAGGGAGGCAGTTCACAAACTTGCCGAGTACATTGGTTCCTGTGTAAAGGATATGGAGCCGGAAGAGGTTGAAAGCTACGAGCTGGAGCCGGTTATCAGGAGAGCGCCTGAGACGGAGAAGCTTCCATCCGTCGTGTACGTGATGCAGCCTCAGTCCCAGATGGAGGAGATGGGTTACAACGATCTCTGCTATGGATGGGACTGCAACCACATGCTTCCCACCTTCATGAACCCCAACGAGGTGTTGGACGGAGCTATGATTTCCGGAAGCTTTATGCCATGCTCTTCCAAGTGGGCAACCTATGATTTCCAGAATTGTCCAGTCATCAAGAGGCTGTACAAGGAGCACGGCAAGACACTTAACTTCCTGGGAGTGATTATGTCAAACCTGAACGTTGCCCTGGAGCAGAAGGAGCGTTCCGCTCTGTTTGTGGCTCAGATTGCGAAGTCCCTTGGAGCAGACGCTGCCCTTGTGACTGAGGAAGGCTACGGCAATCCGGACGCTGACTTTACAGGCTGCATCGTGGCTTTGGAGGACGCAGGCGTTAAGACGGTAGGCCTTACAAATGAGTGTACAGGCCGTGACGGCAAGTCCGATCCCCTGGTTTCCATGGATGAGAAGGAAGACGCCATTGTTTCTACCGGTAATGTTTCTGAATTGATTGAACTTCCTCCTATGCCGGAGGTAATCGGCGAGCTGGAAGCCCTTGCCAGGGACGGTCTGTCAGGAGGCTGGGCCGGGGATGAGATTTTAGGGCCGTCTGTCAGGCCGGATGGATCCATCATCATGGAAAACAACGCCATGTTTTGCGGAGACCAGATTATCGGCTGGTCCACCAAGACTGTCAGGGAATTTTAG
>DRR042312_bin.13.fa_NODE_723_length_27491_cov_3.070860_6
TTGGATATTCGTGAGTTTACAGATAAATTTGCAGATGCGACCAGAAACATGTCGCCGGAACAGCGGGAGGCGCTGGTAAAGATGCTGGAATCCGTTTCCGGCGATCTGCCAAAGGGCGCTCCGGAGAAAACGGGAGTATGCAGCGGCGAGGGCACAGAGATTCCCGATGGGATCACCGAGCGTCTTCAGCTCCTGAAGGATAACTACTTAAAGCAGGTTCCTTCCATCACGACTTACCGTGCAAGAGCCATTACAAAGATCGCAAAAGAGAATCCGGGCATGCCGAAGATTCTTCTGCGTGCAAAATGCTTCCGCTACTGTTGTGAGACGGCGCCTCTGGTGATTCAGGACCATGAGCTGATCGTCGGAGCACCATGCGGAGCACCGAGAGCCGGAGCATTTTCACCGGATATCGCCTGGAGATGGATGGAAGACGAGATCGACACCATCGGGACGCGTGCCCAGGATCCATTCTACATTTCCGAGGAAGACAAGAAGATCATGAGAGAGGAGCTGTTCCCGTTCTGGAAGGGCAAATCTGTCGATGAGTACTGCGAAGACCAGTACCGGGAAGCCGGCGTATGGGAGCTCTCCGGCGAGTCCTTCGTATCAGACTGTTCCTACCACGCGTTAAACGGCGGCGGAGATTCCAACCCCGGATACGACGTAATCCTGATGAAGAAAGGAATGCTGGATATCCAGAGAGAAGCGAAAGAGCATTTAGAGCATCTGGATTATGAGAACCCGGACGATATCGAAAAAATCTATTTCTATAAATCCATCATCGATACCACAGAGGGCGTTATGATTTACGCAAAGCGTCTGTCTGAATACGCGGCGGAGCTGGCGGCAAAGGAGACAAATCCGAAGAGGAAGGCAGAGCTCTTAAAGATTTCCGAGGTCAACGCCCGTGTACCGGCCCATAAGCCGGAAACCTTCTGGGAAGCAGTCCAGGCGGTATGGACCATCGAGTCCCTGCTTGTCGTGGAAGAGAACCAGACCGGAATGTCCATCGGACGTGTGGACCAGTATATGTATCCGTACTATAAGGGCGATATCGAATCCGGACGGTTAAATGATTTCCAGGCCTTCGAGCTTGCCGGATGTATGCTGATTAAGATGTCAGAGATGATGTGGATCACCAGCGAGGGCGGTTCCAAGTTCTTCGCCGGCTACCAGCCATTCGTCAATATGTGCGTGGGCGGCGTGACGAGAGAGGGCCGTGACGCAACCAATGAACTGACGTATCTGCTGATGGATGCTGTCCGCCACGTGAAGATTTACCAGCCGTCCCTGGCCTGCCGGATCCACAACAAATCTCCTAAGAAATATATGAAAAAAATCGTGGACGTGATCCGTTCCGGCATGGGCTTCCCGGCCTGCCATTTCGACGACGCCCACATCAAGATGATGCTGGCAAAGGGCGTGAGCATCGAGGACGCCAGAGACTACTGTCTGATGGGCTGCGTGGAGCCGCAGAAATCGGGCCGTCTCTATCAGTGGACCTCCACCGCATATACCCAGTGGCCGGTCTGCATCGAGCTGGTGTTAAACCACGGCGTTCCGCTCTGGTACGGCAAGCAGGTCTGCCCGGATATGGGAGATTTGAGCCGGTTCAAGACTTTTGAGGAATTTGACGCGGCTGTTAAGGAAGAGATCAAATACGTGACAAAATGGACCGACGTGGCCACGGTTATTTCCCAGAGAGTCCACAGAGACCTTGCTCCGAAGCCTCTTATGTCTATTATGTACGAGGGCTGTATGGAAAAGGGAAAAGACGTTTCCTCCGGCGGCGCGATGTACAATTACGGCCCTGGCGTGGTCTGGTCCGGACTGGCAACGTATACGGACTCCATGGCAGCGATCAAAACGCTGGTGTTTGATGATAAGAAATATACACTGGAGCAGTTAAACGAGGCATTAAAGGCTGATTTCGTCGGATATGACCAGATCAAAACTGACTGCCTGAACGCACCGAAATACGGTAACGACGATGACTATGCAGATCTGATTGCTTCGGATTTAGTTGACTTTACTGAGGCAGAGCATAGAAAATATAAGACCCTGTACTCCCATTTAAGCCACGGTACTCTGTCCATTTCCAACAATACCCCGTTCGGACAGATGACAGGCGCTTCCGCCAACGGCCGCGGTGCATGGCTGCCGTTATCCGACGGCATCAGCCCAACCCAGGGAGCCGACTACAAGGGACCGACTGCTATCATCAAGTCTGTGTCCAAGATGGCCAATGACAGCATGAATATCGGTCTGGTACATAACTTTAAGATTATGGCGGGACTCCTGGACACTCCGGAAGGAGAGGAGAGCCTGATCACCCTGCTTCGGACCGCCAGTATCTTTGGAAACGGCGAGATGCAGTTTAACTATCTGGATAACAACACGCTCTTGGAAGCGCAGAAGCACCCGGAGAAATACCGCGACTTAATCGTCCGTGTAGCCGGATACAGCGCCTTCTTCGTAGAACTTTGCAAGGATGTTCAGGATGAGATTATCAGCAGAACCATGCTGACCCATTTATAA
>DRR042312_bin.32.fa_NODE_263_length_57224_cov_4.544459_30
ATGGACATCAAAGAATTTTCAGCAAAATTAGCTGAAGCGACAAAAGAATTAAGCTTAGAAGAAAGACAGGCCTTGATGAAAATGTTTGCTTCTGTTTCAGACGAAGTCAAAAAGGACGACGTCGTAACAGAAATACTGGTCTCGGATGAGGGAACAGAGATTCCTAATGGAATTACGAAACGTTTGCAGGCATTGAAGGACAACTATTTAGAGCAAGTACCGTCAATTACTACTTATCGTGCCCGAGCGATTACAAAAATTGCCAAGGAAAATCCAGGCATGCCAAAGATTGTTTTGCGGGCAAAATGCTTCCGTTATTGCTGTGAAACAGCGCCGCTGGTGATACAAGATCACGAACTGATTGTTGGAGCACCCAACGGTAAGCCGCGTGCAGGCGCATTCTCTCCAGATATCGCATGGCGCTGGATGGAGGATGAGATCGATACGATCGGCAGCCGTCCACAGGACCCGTTCTACATTTCTGATGAAGACAAAAAAATCATGCGTGAAGAGCTTTTCCCATTCTGGAAAGGCAAATCTGTCGATGAATATTGTGAGGATCAATACCGTGAAGCAGGTGTTTGGGAATTATCTGGTGAATCTTTCGTTTCCGATTGTTCGTATCACGCACTAAATGGCGGCGGCGATTCCAATCCTGGGTATGATGTCATTTTGATGAAAAAAGGCATGATCGATATTCAGAATGAAGCCAAGGCGCATCTGGAAGAATTAGATTATGAAAATCCTGAGGATATTGAAAAAATCTATTTCTATAAATCAATCATTGATACAACTGAAGGCGTCATGATTTATGCCCGTCGGATGGCGGATTATGCTGCGGAGCTGGCTGCGAAGGAAACCAATCCAAAACGCAAAGCCGAGCTTTTGAAAATCTCTGAAGTGAACCGTAAAGTCCCTGCCCATAAACCGGATACCTTCTGGGAAGCGATTCAAGCCGTTTGGACAATTGAATCATTGTTAGTCGTTGAAGAAAACCAAACAGGGATGTCAATTGGACGTGTGGATCAATACATGTATCCATACTTTAAGGCTGACCTAGAAGAAGGTCGGATGAATGAATTTCAAGCCTTTGAATTAGCTGGCTGTATGTTGATTAAGATGTCTGAAATGATGTGGATCACTAGTGAAGGCGGTTCGAAATTCTTCGCTGGCTATCAGCCGTTTGTAAACATGTGTGTCGGCGGGGTAACTCGTCAAGGGCGCGATGCTACCAATGAGTTGACCTATTTATTGATGGATGCTGTTCGTCATGTCAAGGTGTATCAACCTTCGCTTGCCTGCCGCATTCACAACCACTCACCAAGAGAATATCTGAAAAAAATCGTGGATGTTGTTAGAGCCGGTATGGGTTTTCCTGCTTGTCATTTTGATGATACACACATCAAGATGATGCTGGCAAAGGGTGTCTCAATTGAAGATGCGAGGGATTATTGTTTGATGGGTTGTGTGGAGCCGCAAAAATCAGGTCGTTTGTATCAATGGACCTCTACTGCCTATACGCAATGGCCGATTTGTATTGAACTAGTCTTGAATCATGGCGTTCCTCTGTGGTACGGCAAGCAGGTTTGCCCAGATATGGGTGATTTGTCTCGGTTCAAGACCTACGAAGAGTTTGAGACAGCGGTTAAGGAAGAAATCAAATACATTACGAAATGGACAGATGTAGCTACCGTTATTTCCCAACGTGTTCATCGTGATCTAGCGCCAAAACCATTGATGTCGATCATGTACGAGGGCTGTATGGAAAAAGGGAAAGACGTTTCTTCTGGTGGCGCAATGTACAATTTTGGACCGGGTGTTGTTTGGTCTGGCCTAGCAACTTATGCTGATTCAATGGCTGCAATTAAGAAACTGGTCTTTGATGAGAAAAAATACACATTGCAGGAATTGAATGAAGGATTAAAAGCTGATTTTGCGAATAATGATCGTATGAGAACGGATTGTTTGAACGCGCCGAAATATGGAAATGACGATGATTATGCCGATTTGATCGCGGCGGATCTGATCAACTTTACTGAAGCTGAGCACCGTAAGTATAAAACATTGTATTCAGTGTTGAGTCACGGAACCTTGTCAATTTCCAATAATACACCGTTTGGACAAATGACTGGAGCTTCTGCGAATGGACGTAAAGCTTGGACTCCGCTATCTGATGGAATCAGCCCAACGCAAGGCGCCGATTTCAAAGGACCGACTGCAATTATCAAATCAATCTCGAAAATGTCCAACGACAGCATGAACATCGGGATGGTGCATAACTTTAAGATCATGACTGGTTTATTGGATACACCAGAAGGTGAAGAAAGTCTGATTACGTTGCTTAAAACGGCTTGTCATTTAGGTAATGGAGAAATGCAGTTTAACTATTTAGACAACAATACCTTAATTGAAGCACAAAAACATCCAGAGCAATACCGCGATTTGATTGTTCGAGTAGCTGGTTACAGTGCTTTCTTCGTAGAGCTATGTAAGGATGTTCAGGATGAGATTATCTCTCGGACAATGCTGACAAAAATTTAA
>DRR042312_bin.32.fa_NODE_4857_length_5883_cov_4.427554_1
[truncated: 15,019,123 more chars]
