# Supplementary material for: Targeted curation of the gut microbial gene content modulating human cardiovascular disease
Source: mBio. 2023 Sep 11;14(5):e01511-23. doi: 10.1128/mbio.01511-23 (PMC10653893; doi:10.1128/mbio.01511-23)
Supplement: Data S5 — DRAM summary annotation file for genomes in MAGICdb. [file mbio.01511-23-s0005.txt]

genome	3-Hydroxypropionate bi-cycle	Acetyl-CoA pathway, CO2 => acetyl-CoA	Citrate cycle (TCA cycle, Krebs cycle)	Dicarboxylate-hydroxybutyrate cycle	Entner-Doudoroff pathway, glucose-6P => glyceraldehyde-3P + pyruvate	Glycolysis (Embden-Meyerhof pathway), glucose => pyruvate	Glyoxylate cycle	Hydroxypropionate-hydroxybutylate cycle	Methanogenesis, CO2 => methane	Pentose phosphate pathway (Pentose phosphate cycle)	Reductive acetyl-CoA pathway (Wood-Ljungdahl pathway)	Reductive citrate cycle (Arnon-Buchanan cycle)	Reductive pentose phosphate cycle (Calvin cycle)	Complex I: NAD(P)H:quinone oxidoreductase, chloroplasts and cyanobacteria	Complex I: NADH dehydrogenase (ubiquinone) 1 alpha subcomplex	Complex I: NADH:quinone oxidoreductase, prokaryotes	Complex II: Fumarate reductase, prokaryotes	Complex II: Succinate dehydrogenase (ubiquinone)	Complex II: Succinate dehydrogenase, prokaryotes	Complex III: Cytochrome bc1 complex	Complex III: Cytochrome bc1 complex respiratory unit	Complex III: Cytochrome bd ubiquinol oxidase	Complex IV High affinity: Cytochrome bd ubiquinol oxidase	Complex IV High affinity: Cytochrome c oxidase, cbb3-type	Complex IV Low affinity: Cytochrome aa3-600 menaquinol oxidase	Complex IV Low affinity: Cytochrome c oxidase	Complex IV Low affinity: Cytochrome c oxidase, prokaryotes	Complex IV Low affinity: Cytochrome o ubiquinol oxidase	Complex V: F-type ATPase, eukaryotes	Complex V: F-type ATPase, prokaryotes and chloroplasts	Complex V: V-type ATPase, eukaryotes	Complex V: V/A-type ATPase, prokaryotes	CAZY: Alpha-galactans	CAZY: Alpha-mannan	CAZY: Amorphous Cellulose	CAZY: Arabinan	CAZY: Arabinose cleavage	CAZY: Beta-galactan (pectic galactan)	CAZY: Beta-mannan	CAZY: Chitin	CAZY: Crystalline Cellulose	CAZY: Fucose Cleavage	CAZY: Mixed-Linkage glucans	CAZY: Mucin	CAZY: Pectin	CAZY: Polyphenolics	CAZY: Rhamnose cleavage	CAZY: Starch	CAZY: Sulf-Polysachharides
2512047070.fna	0.0	0.0	1.0	0.38461538461538464	0.25	0.8888888888888888	1.0	0.14285714285714285	0.0	0.7142857142857143	0.42857142857142855	0.7	0.7272727272727273	0.0	0.0	0.0	0.0	0.0	0.75	0.0	1.0	0.6666666666666666	0.6666666666666666	0.0	1.0	0.13333333333333333	1.0	0.0	0.0	1.0	0.0	0.0	False	False	False	False	False	False	False	True	False	False	False	False	False	True	False	False	False
2513237265.fna	0.0	0.0	1.0	0.5384615384615384	1.0	1.0	1.0	0.07142857142857142	0.0	1.0	0.2857142857142857	0.8	0.8181818181818182	0.0	0.0	1.0	1.0	0.0	1.0	0.0	0.0	1.0	1.0	0.0	0.0	0.06666666666666667	0.0	1.0	0.0	1.0	0.0	0.0	False	False	True	True	False	True	False	True	False	False	True	False	True	True	True	False	False
2513237266.fna	0.0	0.0	1.0	0.5384615384615384	1.0	1.0	1.0	0.07142857142857142	0.0	1.0	0.2857142857142857	0.8	0.8181818181818182	0.0	0.0	1.0	1.0	0.0	1.0	0.2222222222222222	1.0	1.0	1.0	0.0	0.0	0.06666666666666667	0.0	1.0	0.0	1.0	0.0	0.0	False	False	True	True	True	False	True	True	False	False	True	False	True	True	False	False	False
2513237299.fna	0.0	0.0	0.625	0.23076923076923078	0.25	0.8888888888888888	0.2	0.21428571428571427	0.25	0.7142857142857143	0.5714285714285714	0.6	0.45454545454545453	0.0	0.0	0.2727272727272727	0.0	0.0	0.0	0.0	0.0	0.0	0.0	0.0	0.0	0.0	0.0	0.0	0.0	0.0	0.0	1.0	False	False	False	False	False	False	False	True	False	False	True	False	False	True	False	True	False
2513237315.fna	0.0	0.0	0.625	0.15384615384615385	0.75	1.0	0.4	0.14285714285714285	0.0	1.0	0.5714285714285714	0.5	0.7272727272727273	0.0	0.0	0.18181818181818182	0.0	0.0	0.0	0.0	0.0	0.0	0.0	0.0	0.0	0.0	0.0	0.0	0.0	1.0	0.0	0.8888888888888888	False	False	False	True	True	False	True	True	False	False	False	False	True	True	True	False	True
2513237343.fna	0.0	0.0	0.625	0.15384615384615385	0.25	1.0	0.4	0.0	0.0	0.7142857142857143	0.42857142857142855	0.5	0.7272727272727273	0.0	0.0	0.2727272727272727	0.0	0.0	0.0	0.0	0.0	0.0	0.0	0.0	0.0	0.0	0.0	0.0	0.0	1.0	0.0	0.8888888888888888	False	False	False	False	True	False	False	True	False	True	False	False	False	True	False	False	False
2513237344.fna	0.0	0.0	0.375	0.07692307692307693	0.25	0.8888888888888888	0.4	0.0	0.125	0.7142857142857143	0.42857142857142855	0.3	0.7272727272727273	0.0	0.0	0.0	0.0	0.0	0.0	0.0	0.0	0.6666666666666666	0.6666666666666666	0.0	0.0	0.0	0.0	0.0	0.0	1.0	0.0	0.0	False	False	True	False	True	False	True	True	False	True	True	False	False	False	False	False	False
2513237360.fna	0.0	0.0	0.75	0.3076923076923077	0.75	1.0	0.4	0.14285714285714285	0.0	1.0	0.42857142857142855	0.7	0.7272727272727273	0.0	0.0	0.18181818181818182	0.25	0.0	0.25	0.0	0.0	0.0	0.0	0.0	0.0	0.0	0.0	0.0	0.0	1.0	0.0	0.8888888888888888	False	False	False	True	True	False	False	True	False	False	False	False	True	True	True	False	True
2529292875.fna	0.0	0.0	0.125	0.15384615384615385	0.25	0.8888888888888888	0.0	0.07142857142857142	0.0	0.7142857142857143	0.2857142857142857	0.2	0.7272727272727273	0.0	0.0	0.0	0.0	0.0	0.0	0.0	0.0	0.6666666666666666	0.6666666666666666	0.0	0.0	0.0	0.0	0.0	0.0	1.0	0.0	0.0	False	False	False	False	True	False	False	True	False	False	False	False	False	False	False	False	True
2529293059.fna	0.0	0.0	0.25	0.07692307692307693	0.0	0.8888888888888888	0.0	0.0	0.0	0.7142857142857143	0.2857142857142857	0.3	0.7272727272727273	0.0	0.0	0.18181818181818182	0.0	0.0	0.0	0.0	0.0	0.0	0.0	0.0	0.0	0.0	0.0	0.0	0.0	0.0	0.0	1.0	False	False	False	False	False	False	False	True	False	False	False	False	False	False	False	False	False
2531839007.fna	0.0	0.0	0.625	0.15384615384615385	0.75	1.0	0.4	0.07142857142857142	0.0	1.0	0.5714285714285714	0.5	0.7272727272727273	0.0	0.0	0.18181818181818182	0.0	0.0	0.0	0.0	0.0	0.0	0.0	0.0	0.0	0.0	0.0	0.0	0.0	1.0	0.0	0.8888888888888888	False	False	False	True	True	False	False	True	False	False	False	False	True	True	True	False	True
2531839008.fna	0.0	0.0	0.75	0.23076923076923078	0.75	1.0	0.4	0.14285714285714285	0.125	1.0	0.5714285714285714	0.7	0.7272727272727273	0.0	0.0	0.18181818181818182	0.25	0.0	0.0	0.0	0.0	0.0	0.0	0.0	0.0	0.0	0.0	0.0	0.0	1.0	0.0	0.8888888888888888	False	False	False	True	True	False	False	True	False	False	False	False	True	True	True	False	True
2531839009.fna	0.0	0.0	0.75	0.23076923076923078	0.75	1.0	0.4	0.21428571428571427	0.125	1.0	0.5714285714285714	0.7	0.7272727272727273	0.0	0.0	0.18181818181818182	0.25	0.0	0.0	0.0	0.0	0.0	0.0	0.0	0.0	0.0	0.0	0.0	0.0	1.0	0.0	0.8888888888888888	False	False	True	True	True	False	True	True	False	False	True	False	True	True	True	True	True
2531839010.fna	0.0	0.0	0.75	0.23076923076923078	0.75	1.0	0.4	0.21428571428571427	0.125	1.0	0.5714285714285714	0.7	0.7272727272727273	0.0	0.0	0.18181818181818182	0.25	0.0	0.0	0.0	0.0	0.0	0.0	0.0	0.0	0.0	0.0	0.0	0.0	1.0	0.0	0.8888888888888888	False	False	True	True	True	False	True	True	False	False	True	False	True	True	True	True	True
2531839011.fna	0.0	0.0	0.625	0.23076923076923078	0.75	1.0	0.4	0.14285714285714285	0.125	1.0	0.5714285714285714	0.6	0.7272727272727273	0.0	0.0	0.2727272727272727	0.0	0.0	0.0	0.0	0.0	0.0	0.0	0.0	0.0	0.0	0.0	0.0	0.0	1.0	0.0	0.8888888888888888	False	False	False	True	True	False	True	True	False	False	False	False	True	True	True	False	True
2531839012.fna	0.0	0.0	0.625	0.15384615384615385	0.75	1.0	0.4	0.07142857142857142	0.125	1.0	0.5714285714285714	0.6	0.7272727272727273	0.0	0.0	0.2727272727272727	0.0	0.0	0.0	0.0	0.0	0.0	0.0	0.0	0.0	0.0	0.0	0.0	0.0	1.0	0.0	0.8888888888888888	False	False	False	True	True	False	False	True	False	False	False	False	True	True	True	False	True
2531839014.fna	0.0	0.0	0.625	0.15384615384615385	0.75	1.0	0.4	0.07142857142857142	0.0	1.0	0.5714285714285714	0.5	0.7272727272727273	0.0	0.0	0.18181818181818182	0.0	0.0	0.0	0.0	0.0	0.0	0.0	0.0	0.0	0.0	0.0	0.0	0.0	1.0	0.0	0.8888888888888888	False	False	False	True	True	False	False	True	False	False	False	False	True	True	True	False	True
2531839015.fna	0.0	0.0	0.625	0.15384615384615385	0.75	1.0	0.4	0.07142857142857142	0.0	1.0	0.5714285714285714	0.5	0.7272727272727273	0.0	0.0	0.18181818181818182	0.0	0.0	0.0	0.0	0.0	0.0	0.0	0.0	0.0	0.0	0.0	0.0	0.0	1.0	0.0	0.8888888888888888	False	False	False	True	True	False	False	True	False	False	False	False	True	True	True	False	True
2531839016.fna	0.0	0.0	0.625	0.15384615384615385	0.75	1.0	0.4	0.07142857142857142	0.0	1.0	0.5714285714285714	0.5	0.7272727272727273	0.0	0.0	0.18181818181818182	0.0	0.0	0.0	0.0	0.0	0.0	0.0	0.0	0.0	0.0	0.0	0.0	0.0	1.0	0.0	0.8888888888888888	False	False	False	True	True	False	False	True	False	False	False	False	True	True	True	False	True
2531839146.fna	0.0	0.0	1.0	0.5384615384615384	1.0	1.0	1.0	0.07142857142857142	0.0	1.0	0.2857142857142857	0.8	0.8181818181818182	0.0	0.0	1.0	1.0	0.0	1.0	0.0	0.0	1.0	1.0	0.0	0.0	0.06666666666666667	0.0	1.0	0.0	1.0	0.0	0.0	False	False	True	False	True	False	False	True	False	False	True	False	True	True	False	True	False
2531839147.fna	0.0	0.0	1.0	0.5384615384615384	1.0	1.0	1.0	0.07142857142857142	0.0	1.0	0.2857142857142857	0.8	0.8181818181818182	0.0	0.0	1.0	1.0	0.0	1.0	0.0	0.0	1.0	1.0	0.0	0.0	0.06666666666666667	0.0	1.0	0.0	1.0	0.0	0.0	False	False	True	False	True	False	False	True	False	False	True	False	True	True	False	True	False
2531839265.fna	0.0	0.0	1.0	0.5384615384615384	1.0	1.0	1.0	0.07142857142857142	0.0	1.0	0.2857142857142857	0.8	0.8181818181818182	0.0	0.0	1.0	1.0	0.0	1.0	0.0	0.0	1.0	1.0	0.0	0.0	0.06666666666666667	0.0	1.0	0.0	1.0	0.0	0.0	False	False	True	False	True	False	False	True	False	False	True	False	True	True	False	True	False
2531839270.fna	0.0	0.0	1.0	0.5384615384615384	1.0	1.0	1.0	0.07142857142857142	0.125	1.0	0.2857142857142857	0.8	0.8181818181818182	0.0	0.0	1.0	1.0	0.0	1.0	0.0	0.0	1.0	1.0	0.0	0.0	0.06666666666666667	0.0	1.0	0.0	1.0	0.0	0.0	False	False	True	True	True	True	False	True	True	False	True	False	True	True	True	False	False
2531839302.fna	0.0	0.0	0.0	0.07692307692307693	0.0	0.8888888888888888	0.0	0.0	0.0	0.8571428571428571	0.2857142857142857	0.2	0.7272727272727273	0.0	0.0	0.0	0.0	0.0	0.0	0.0	0.0	0.0	0.0	0.0	0.0	0.0	0.0	0.0	0.0	1.0	0.0	0.0	False	False	True	False	False	False	False	True	False	False	True	False	False	True	False	False	False
2531839401.fna	0.0	0.0	1.0	0.5384615384615384	1.0	1.0	1.0	0.07142857142857142	0.0	1.0	0.2857142857142857	0.8	0.8181818181818182	0.0	0.0	1.0	1.0	0.0	1.0	0.0	0.0	1.0	1.0	0.0	0.0	0.06666666666666667	0.0	1.0	0.0	1.0	0.0	0.0	False	False	True	True	True	True	False	True	True	False	True	False	True	True	True	False	False
2531839402.fna	0.0	0.0	1.0	0.5384615384615384	1.0	1.0	1.0	0.07142857142857142	0.0	1.0	0.2857142857142857	0.8	0.8181818181818182	0.0	0.0	1.0	1.0	0.0	1.0	0.0	0.0	1.0	1.0	0.0	0.0	0.06666666666666667	0.0	1.0	0.0	1.0	0.0	0.0	False	False	True	True	True	True	True	True	True	False	True	False	True	True	True	False	False
2531839403.fna	0.0	0.0	1.0	0.5384615384615384	1.0	1.0	1.0	0.07142857142857142	0.0	1.0	0.2857142857142857	0.8	0.8181818181818182	0.0	0.0	1.0	1.0	0.0	1.0	0.0	0.0	1.0	1.0	0.0	0.0	0.06666666666666667	0.0	1.0	0.0	1.0	0.0	0.0	False	False	True	True	True	True	True	True	False	False	True	False	True	True	True	False	False
2531839404.fna	0.0	0.0	1.0	0.5384615384615384	1.0	1.0	1.0	0.07142857142857142	0.0	1.0	0.2857142857142857	0.8	0.8181818181818182	0.0	0.0	1.0	1.0	0.0	1.0	0.0	0.0	1.0	1.0	0.0	0.0	0.06666666666666667	0.0	1.0	0.0	1.0	0.0	0.0	False	False	True	True	True	True	True	True	True	False	True	False	True	True	True	False	False
2531839554.fna	0.0	0.0	1.0	0.5384615384615384	1.0	1.0	1.0	0.14285714285714285	0.0	1.0	0.2857142857142857	0.8	0.8181818181818182	0.0	0.0	1.0	1.0	0.0	1.0	0.0	0.0	1.0	1.0	0.0	0.0	0.06666666666666667	0.0	1.0	0.0	1.0	0.0	0.0	False	False	True	False	True	False	False	True	False	False	True	False	True	True	False	False	False
2531839623.fna	0.0	0.0	1.0	0.5384615384615384	1.0	1.0	1.0	0.07142857142857142	0.0	1.0	0.2857142857142857	0.8	0.8181818181818182	0.0	0.0	1.0	1.0	0.0	1.0	0.0	0.0	1.0	1.0	0.0	0.0	0.06666666666666667	0.0	1.0	0.0	1.0	0.0	0.0	False	False	True	True	True	True	False	True	False	False	True	False	True	True	True	False	False
2534681742.fna	0.0	0.0	1.0	0.5384615384615384	1.0	1.0	1.0	0.07142857142857142	0.0	1.0	0.2857142857142857	0.8	0.8181818181818182	0.0	0.0	1.0	1.0	0.0	1.0	0.0	0.0	1.0	1.0	0.0	0.0	0.06666666666666667	0.0	1.0	0.0	1.0	0.0	0.0	False	False	True	False	True	False	False	True	False	False	True	False	True	True	False	False	False
2534681745.fna	0.0	0.0	1.0	0.5384615384615384	1.0	1.0	1.0	0.14285714285714285	0.0	1.0	0.2857142857142857	0.8	0.8181818181818182	0.0	0.0	1.0	1.0	0.0	1.0	0.0	0.0	1.0	1.0	0.0	0.0	0.06666666666666667	0.0	1.0	0.0	1.0	0.0	0.0	False	False	True	False	True	False	False	True	False	False	True	False	True	True	False	False	False
2534682205.fna	0.0	0.0	0.625	0.15384615384615385	0.75	1.0	0.4	0.07142857142857142	0.0	1.0	0.5714285714285714	0.5	0.7272727272727273	0.0	0.0	0.18181818181818182	0.0	0.0	0.0	0.0	0.0	0.0	0.0	0.0	0.0	0.0	0.0	0.0	0.0	1.0	0.0	0.8888888888888888	False	False	False	True	True	False	False	True	False	False	False	False	True	True	True	False	True
2534682206.fna	0.0	0.0	0.625	0.15384615384615385	0.75	1.0	0.4	0.07142857142857142	0.0	1.0	0.5714285714285714	0.5	0.7272727272727273	0.0	0.0	0.18181818181818182	0.0	0.0	0.0	0.0	0.0	0.0	0.0	0.0	0.0	0.0	0.0	0.0	0.0	1.0	0.0	0.8888888888888888	False	False	False	True	True	False	False	True	False	False	False	False	True	True	True	False	True
2534682207.fna	0.0	0.0	0.625	0.15384615384615385	0.75	1.0	0.4	0.07142857142857142	0.125	1.0	0.5714285714285714	0.5	0.7272727272727273	0.0	0.0	0.18181818181818182	0.0	0.0	0.0	0.0	0.0	0.0	0.0	0.0	0.0	0.0	0.0	0.0	0.0	1.0	0.0	0.8888888888888888	False	False	False	True	True	False	False	True	False	False	False	False	True	True	True	False	True
2534682211.fna	0.0	0.0	0.75	0.07692307692307693	0.75	1.0	0.4	0.0	0.125	1.0	0.42857142857142855	0.7	0.7272727272727273	0.0	0.0	0.09090909090909091	0.25	0.0	0.0	0.0	0.0	0.0	0.0	0.0	0.0	0.0	0.0	0.0	0.0	1.0	0.0	0.7777777777777778	False	True	True	True	True	False	True	True	False	True	True	False	True	True	True	False	True
2534682241.fna	0.0	0.0	1.0	0.5384615384615384	1.0	1.0	1.0	0.07142857142857142	0.0	1.0	0.2857142857142857	0.8	0.8181818181818182	0.0	0.0	1.0	1.0	0.0	1.0	0.0	0.0	1.0	1.0	0.0	0.0	0.06666666666666667	0.0	1.0	0.0	1.0	0.0	0.0	False	False	True	True	True	False	True	True	True	False	True	False	True	True	False	False	False
2537561659.fna	0.0	0.0	0.625	0.23076923076923078	0.75	1.0	0.4	0.14285714285714285	0.125	1.0	0.5714285714285714	0.6	0.7272727272727273	0.0	0.0	0.2727272727272727	0.0	0.0	0.0	0.0	0.0	0.0	0.0	0.0	0.0	0.0	0.0	0.0	0.0	1.0	0.0	0.8888888888888888	False	False	False	True	True	False	True	True	False	False	False	False	True	True	True	False	True
2537561731.fna	0.0	0.0	0.625	0.23076923076923078	0.75	1.0	0.4	0.14285714285714285	0.0	0.8571428571428571	0.42857142857142855	0.5	0.7272727272727273	0.0	0.0	0.09090909090909091	0.25	0.0	0.0	0.0	0.0	0.0	0.0	0.0	0.0	0.0	0.0	0.0	0.0	1.0	0.0	0.0	False	False	True	False	True	False	True	True	False	False	True	False	True	True	True	False	True
2537561873.fna	0.0	0.0	1.0	0.38461538461538464	1.0	0.8888888888888888	1.0	0.0	0.0	1.0	0.42857142857142855	0.7	0.8181818181818182	0.0	0.0	1.0	1.0	0.0	1.0	0.0	0.0	1.0	1.0	0.0	0.0	0.06666666666666667	0.0	0.75	0.0	1.0	0.0	0.0	False	False	True	False	False	False	False	True	True	False	True	False	True	True	False	False	False
2537561874.fna	0.0	0.0	1.0	0.5384615384615384	1.0	1.0	1.0	0.07142857142857142	0.0	1.0	0.2857142857142857	0.8	0.8181818181818182	0.0	0.0	1.0	1.0	0.0	1.0	0.0	0.0	1.0	1.0	0.0	0.0	0.06666666666666667	0.0	1.0	0.0	1.0	0.0	0.0	False	False	True	True	True	True	True	True	False	False	True	False	True	True	True	False	False
2537561875.fna	0.0	0.0	1.0	0.5384615384615384	1.0	1.0	1.0	0.07142857142857142	0.0	1.0	0.2857142857142857	0.8	0.8181818181818182	0.0	0.0	1.0	1.0	0.0	1.0	0.0	0.0	1.0	1.0	0.0	0.0	0.06666666666666667	0.0	1.0	0.0	1.0	0.0	0.0	False	False	True	True	True	True	False	True	False	False	True	False	True	True	True	False	False
2537561876.fna	0.0	0.0	1.0	0.5384615384615384	1.0	1.0	1.0	0.07142857142857142	0.0	1.0	0.2857142857142857	0.8	0.8181818181818182	0.0	0.0	1.0	1.0	0.0	1.0	0.0	0.0	1.0	1.0	0.0	0.0	0.06666666666666667	0.0	1.0	0.0	1.0	0.0	0.0	False	False	True	True	True	True	True	True	False	False	True	False	True	True	True	False	False
2537561878.fna	0.0	0.0	1.0	0.38461538461538464	1.0	0.8888888888888888	1.0	0.0	0.0	1.0	0.42857142857142855	0.7	0.8181818181818182	0.0	0.0	1.0	1.0	0.0	1.0	0.0	0.0	1.0	1.0	0.0	0.0	0.06666666666666667	0.0	0.75	0.0	1.0	0.0	0.0	False	False	True	False	False	False	False	True	True	False	True	False	True	True	False	False	False
2537561907.fna	0.0	0.0	1.0	0.5384615384615384	1.0	1.0	1.0	0.07142857142857142	0.0	1.0	0.2857142857142857	0.8	0.8181818181818182	0.0	0.0	1.0	1.0	0.0	1.0	0.0	0.0	1.0	1.0	0.0	0.0	0.06666666666666667	0.0	1.0	0.0	1.0	0.0	0.0	False	False	True	True	True	True	True	True	True	False	True	False	True	True	True	False	False
2541046996.fna	0.0	0.0	0.625	0.07692307692307693	0.25	1.0	0.4	0.0	0.0	0.7142857142857143	0.42857142857142855	0.5	0.7272727272727273	0.0	0.0	0.09090909090909091	0.0	0.0	0.0	0.0	0.0	0.0	0.0	0.0	0.0	0.0	0.0	0.0	0.0	1.0	0.0	0.7777777777777778	False	False	False	False	True	False	False	True	False	True	False	False	False	True	True	False	True
2541047048.fna	0.0	0.0	0.0	0.07692307692307693	0.75	1.0	0.0	0.0	0.0	0.8571428571428571	0.2857142857142857	0.2	0.7272727272727273	0.0	0.0	0.0	0.0	0.0	0.0	0.0	0.0	0.0	0.0	0.0	0.0	0.0	0.0	0.0	0.0	1.0	0.0	1.0	False	False	False	False	False	False	False	True	False	False	False	False	False	False	False	False	True
2547132040.fna	0.0	0.0	1.0	0.5384615384615384	1.0	1.0	1.0	0.07142857142857142	0.0	1.0	0.2857142857142857	0.8	0.8181818181818182	0.0	0.0	1.0	1.0	0.0	1.0	0.0	0.0	1.0	1.0	0.0	0.0	0.06666666666666667	0.0	1.0	0.0	1.0	0.0	0.0	False	False	True	True	True	True	True	True	True	False	True	False	True	True	True	False	False
2562617176.fna	0.0	0.0	0.875	0.38461538461538464	0.25	1.0	0.2	0.14285714285714285	0.25	0.7142857142857143	0.5714285714285714	0.8	0.7272727272727273	0.0	0.0	0.09090909090909091	0.75	0.0	0.0	0.0	0.0	0.6666666666666666	0.6666666666666666	0.0	0.0	0.0	0.0	0.0	0.0	1.0	0.0	0.0	False	False	False	False	False	False	False	True	False	False	False	False	False	True	False	True	False
2563366762.fna	0.0	0.0	1.0	0.46153846153846156	0.25	1.0	1.0	0.14285714285714285	0.0	1.0	0.2857142857142857	0.9	0.7272727272727273	0.0	0.0	0.7857142857142857	0.0	0.0	0.75	0.0	1.0	0.6666666666666666	0.6666666666666666	0.5	1.0	0.13333333333333333	0.6666666666666666	0.0	0.0	1.0	0.0	0.0	False	False	False	False	True	False	False	True	False	False	False	False	False	True	False	False	False
2563367180.fna	0.0	0.0	1.0	0.46153846153846156	0.75	1.0	1.0	0.0	0.0	1.0	0.2857142857142857	0.7	0.8181818181818182	0.0	0.0	1.0	1.0	0.0	1.0	0.0	0.0	1.0	1.0	0.0	0.0	0.06666666666666667	0.0	1.0	0.0	1.0	0.0	0.0	False	False	False	False	False	False	False	True	True	False	False	False	False	True	False	False	False
2563367181.fna	0.0	0.0	1.0	0.46153846153846156	0.75	1.0	1.0	0.0	0.0	1.0	0.2857142857142857	0.7	0.8181818181818182	0.0	0.0	1.0	1.0	0.0	1.0	0.0	0.0	1.0	1.0	0.0	0.0	0.06666666666666667	0.0	1.0	0.0	1.0	0.0	0.0	False	False	False	False	False	False	False	True	True	False	False	False	False	True	False	False	False
2563367182.fna	0.0	0.0	1.0	0.46153846153846156	0.75	1.0	1.0	0.0	0.0	1.0	0.2857142857142857	0.7	0.8181818181818182	0.0	0.0	1.0	1.0	0.0	1.0	0.0	0.0	1.0	1.0	0.0	0.0	0.06666666666666667	0.0	1.0	0.0	1.0	0.0	0.0	False	False	False	False	False	False	False	True	True	False	False	False	False	True	False	False	False
2563367183.fna	0.0	0.0	1.0	0.46153846153846156	0.75	1.0	1.0	0.0	0.0	1.0	0.2857142857142857	0.7	0.8181818181818182	0.0	0.0	1.0	1.0	0.0	1.0	0.0	0.0	1.0	1.0	0.0	0.0	0.06666666666666667	0.0	1.0	0.0	1.0	0.0	0.0	False	False	False	False	False	False	False	True	True	False	False	False	False	True	False	False	False
2563367184.fna	0.0	0.0	1.0	0.46153846153846156	0.75	0.8888888888888888	1.0	0.0	0.0	1.0	0.2857142857142857	0.7	0.8181818181818182	0.0	0.0	1.0	1.0	0.0	0.75	0.0	0.0	1.0	1.0	0.0	0.0	0.06666666666666667	0.0	1.0	0.0	1.0	0.0	0.0	False	False	False	False	False	False	False	True	True	False	False	False	False	True	False	False	False
2563367185.fna	0.0	0.0	1.0	0.46153846153846156	0.75	1.0	1.0	0.0	0.0	1.0	0.2857142857142857	0.7	0.8181818181818182	0.0	0.0	1.0	1.0	0.0	1.0	0.0	0.0	1.0	1.0	0.0	0.0	0.06666666666666667	0.0	1.0	0.0	1.0	0.0	0.0	False	False	False	False	False	False	False	True	True	False	False	False	False	True	False	False	False
2563367186.fna	0.0	0.0	1.0	0.46153846153846156	0.75	0.8888888888888888	1.0	0.0	0.0	1.0	0.2857142857142857	0.7	0.8181818181818182	0.0	0.0	1.0	1.0	0.0	0.75	0.0	0.0	1.0	1.0	0.0	0.0	0.06666666666666667	0.0	1.0	0.0	1.0	0.0	0.0	False	False	False	False	False	False	False	True	True	False	False	False	False	True	False	False	False
2563367187.fna	0.0	0.0	1.0	0.5384615384615384	1.0	1.0	1.0	0.07142857142857142	0.0	1.0	0.2857142857142857	0.8	0.8181818181818182	0.0	0.0	1.0	1.0	0.0	1.0	0.0	0.0	1.0	1.0	0.0	0.0	0.06666666666666667	0.0	1.0	0.0	1.0	0.0	0.0	False	False	True	True	True	True	True	True	True	False	True	False	True	True	True	False	False
2563367188.fna	0.0	0.0	1.0	0.5384615384615384	1.0	1.0	1.0	0.07142857142857142	0.0	1.0	0.2857142857142857	0.8	0.8181818181818182	0.0	0.0	1.0	1.0	0.0	1.0	0.0	0.0	1.0	1.0	0.0	0.0	0.06666666666666667	0.0	1.0	0.0	1.0	0.0	0.0	False	False	True	True	True	True	True	True	True	False	True	False	True	True	True	False	False
2565956600.fna	0.0	0.0	1.0	0.5384615384615384	1.0	1.0	1.0	0.07142857142857142	0.0	1.0	0.2857142857142857	0.8	0.8181818181818182	0.0	0.0	1.0	1.0	0.0	1.0	0.0	0.0	1.0	1.0	0.0	0.0	0.06666666666666667	0.0	1.0	0.0	1.0	0.0	0.0	False	False	True	False	True	False	False	True	False	False	True	False	True	True	False	True	False
2565956601.fna	0.0	0.0	1.0	0.5384615384615384	1.0	1.0	1.0	0.07142857142857142	0.0	1.0	0.2857142857142857	0.8	0.8181818181818182	0.0	0.0	1.0	1.0	0.0	1.0	0.0	0.0	1.0	1.0	0.0	0.0	0.06666666666666667	0.0	1.0	0.0	1.0	0.0	0.0	False	False	True	False	True	False	False	True	False	False	True	False	True	True	False	True	False
2565956602.fna	0.0	0.0	1.0	0.5384615384615384	1.0	1.0	1.0	0.07142857142857142	0.0	1.0	0.2857142857142857	0.8	0.8181818181818182	0.0	0.0	1.0	1.0	0.0	1.0	0.0	0.0	1.0	1.0	0.0	0.0	0.06666666666666667	0.0	1.0	0.0	1.0	0.0	0.0	False	False	True	False	True	False	False	True	False	False	True	False	True	True	False	True	False
2565956603.fna	0.0	0.0	1.0	0.5384615384615384	1.0	1.0	1.0	0.07142857142857142	0.0	1.0	0.2857142857142857	0.8	0.8181818181818182	0.0	0.0	1.0	1.0	0.0	1.0	0.0	0.0	1.0	1.0	0.0	0.0	0.06666666666666667	0.0	1.0	0.0	1.0	0.0	0.0	False	False	True	False	True	False	False	True	False	False	True	False	True	True	False	True	False
2565956604.fna	0.0	0.0	1.0	0.5384615384615384	1.0	1.0	1.0	0.07142857142857142	0.0	1.0	0.2857142857142857	0.8	0.8181818181818182	0.0	0.0	1.0	1.0	0.0	1.0	0.0	0.0	1.0	1.0	0.0	0.0	0.06666666666666667	0.0	1.0	0.0	1.0	0.0	0.0	False	False	True	False	True	False	False	True	False	False	True	False	True	True	False	True	False
2565956607.fna	0.0	0.0	1.0	0.5384615384615384	1.0	1.0	1.0	0.07142857142857142	0.0	1.0	0.2857142857142857	0.8	0.8181818181818182	0.0	0.0	1.0	1.0	0.0	1.0	0.0	0.0	1.0	1.0	0.0	0.0	0.06666666666666667	0.0	1.0	0.0	1.0	0.0	0.0	False	False	True	False	True	False	False	True	False	False	True	False	True	True	False	True	False
2565956611.fna	0.0	0.0	1.0	0.5384615384615384	1.0	1.0	1.0	0.07142857142857142	0.0	1.0	0.2857142857142857	0.8	0.8181818181818182	0.0	0.0	1.0	1.0	0.0	1.0	0.0	0.0	1.0	1.0	0.0	0.0	0.06666666666666667	0.0	1.0	0.0	1.0	0.0	0.0	False	False	True	False	True	False	False	True	False	False	True	False	True	True	False	True	False
2565956613.fna	0.0	0.0	1.0	0.5384615384615384	1.0	1.0	1.0	0.07142857142857142	0.0	1.0	0.2857142857142857	0.8	0.8181818181818182	0.0	0.0	1.0	1.0	0.0	1.0	0.0	0.0	1.0	1.0	0.0	0.0	0.06666666666666667	0.0	1.0	0.0	1.0	0.0	0.0	False	False	True	False	True	False	False	True	False	False	True	False	True	True	False	True	False
2565956614.fna	0.0	0.0	1.0	0.5384615384615384	1.0	1.0	1.0	0.07142857142857142	0.0	1.0	0.2857142857142857	0.8	0.8181818181818182	0.0	0.0	1.0	1.0	0.0	1.0	0.0	0.0	1.0	1.0	0.0	0.0	0.06666666666666667	0.0	1.0	0.0	1.0	0.0	0.0	False	False	True	True	True	False	False	True	False	False	True	False	True	True	False	True	False
2565956615.fna	0.0	0.0	1.0	0.5384615384615384	1.0	1.0	1.0	0.07142857142857142	0.0	1.0	0.2857142857142857	0.8	0.8181818181818182	0.0	0.0	1.0	1.0	0.0	1.0	0.0	0.0	1.0	1.0	0.0	0.0	0.06666666666666667	0.0	1.0	0.0	1.0	0.0	0.0	False	False	True	False	True	False	False	True	False	False	True	False	True	True	False	True	False
2565956616.fna	0.0	0.0	1.0	0.5384615384615384	1.0	1.0	1.0	0.07142857142857142	0.0	0.8571428571428571	0.2857142857142857	0.8	0.8181818181818182	0.0	0.0	1.0	1.0	0.0	1.0	0.0	0.0	1.0	1.0	0.0	0.0	0.06666666666666667	0.0	1.0	0.0	1.0	0.0	0.0	False	False	True	False	True	False	False	True	False	False	True	False	True	True	False	True	False
2565956617.fna	0.0	0.0	1.0	0.5384615384615384	1.0	1.0	1.0	0.07142857142857142	0.0	1.0	0.2857142857142857	0.8	0.8181818181818182	0.0	0.0	1.0	1.0	0.0	1.0	0.0	0.0	1.0	1.0	0.0	0.0	0.06666666666666667	0.0	1.0	0.0	1.0	0.0	0.0	False	False	True	False	True	False	False	True	False	False	True	False	True	True	False	True	False
2565956620.fna	0.0	0.0	1.0	0.5384615384615384	1.0	1.0	1.0	0.07142857142857142	0.0	1.0	0.2857142857142857	0.8	0.8181818181818182	0.0	0.0	1.0	1.0	0.0	1.0	0.0	0.0	1.0	1.0	0.0	0.0	0.06666666666666667	0.0	1.0	0.0	1.0	0.0	0.0	False	False	True	False	True	False	False	True	False	False	True	False	True	True	False	True	False
2565956623.fna	0.0	0.0	1.0	0.5384615384615384	1.0	1.0	1.0	0.07142857142857142	0.0	1.0	0.2857142857142857	0.8	0.8181818181818182	0.0	0.0	1.0	1.0	0.0	1.0	0.0	0.0	1.0	1.0	0.0	0.0	0.06666666666666667	0.0	1.0	0.0	1.0	0.0	0.0	False	False	True	False	True	False	False	True	False	False	True	False	True	True	False	True	False
2565956624.fna	0.0	0.0	1.0	0.5384615384615384	1.0	1.0	1.0	0.07142857142857142	0.0	1.0	0.2857142857142857	0.8	0.8181818181818182	0.0	0.0	1.0	1.0	0.0	1.0	0.0	0.0	1.0	1.0	0.0	0.0	0.06666666666666667	0.0	1.0	0.0	1.0	0.0	0.0	False	False	True	False	True	False	False	True	False	False	True	False	True	True	False	True	False
2565956625.fna	0.0	0.0	1.0	0.5384615384615384	1.0	1.0	1.0	0.07142857142857142	0.0	1.0	0.2857142857142857	0.8	0.8181818181818182	0.0	0.0	1.0	1.0	0.0	1.0	0.0	0.0	1.0	1.0	0.0	0.0	0.06666666666666667	0.0	1.0	0.0	1.0	0.0	0.0	False	False	True	False	True	False	False	True	False	False	True	False	True	True	False	True	False
2565956627.fna	0.0	0.0	1.0	0.5384615384615384	1.0	1.0	1.0	0.07142857142857142	0.0	1.0	0.2857142857142857	0.8	0.8181818181818182	0.0	0.0	1.0	1.0	0.0	1.0	0.0	0.0	1.0	1.0	0.0	0.0	0.06666666666666667	0.0	1.0	0.0	1.0	0.0	0.0	False	False	True	False	True	False	False	True	False	False	True	False	True	True	False	True	False
2565956630.fna	0.0	0.0	1.0	0.5384615384615384	1.0	1.0	1.0	0.07142857142857142	0.0	1.0	0.2857142857142857	0.8	0.8181818181818182	0.0	0.0	1.0	1.0	0.0	1.0	0.0	0.0	1.0	1.0	0.0	0.0	0.06666666666666667	0.0	1.0	0.0	1.0	0.0	0.0	False	False	True	False	True	False	False	True	False	False	True	False	True	True	False	True	False
2565956631.fna	0.0	0.0	1.0	0.5384615384615384	1.0	1.0	1.0	0.07142857142857142	0.0	1.0	0.2857142857142857	0.8	0.8181818181818182	0.0	0.0	1.0	1.0	0.0	1.0	0.0	0.0	1.0	1.0	0.0	0.0	0.06666666666666667	0.0	1.0	0.0	1.0	0.0	0.0	False	False	True	False	True	False	False	True	False	False	True	False	True	True	False	True	False
2565956632.fna	0.0	0.0	1.0	0.5384615384615384	1.0	1.0	1.0	0.07142857142857142	0.0	1.0	0.2857142857142857	0.8	0.8181818181818182	0.0	0.0	1.0	1.0	0.0	1.0	0.0	0.0	1.0	1.0	0.0	0.0	0.06666666666666667	0.0	1.0	0.0	1.0	0.0	0.0	False	False	True	True	True	True	True	True	False	False	True	False	True	True	True	False	False
2565956633.fna	0.0	0.0	1.0	0.5384615384615384	1.0	1.0	1.0	0.07142857142857142	0.0	1.0	0.2857142857142857	0.8	0.8181818181818182	0.0	0.0	1.0	1.0	0.0	1.0	0.0	0.0	1.0	1.0	0.0	0.0	0.06666666666666667	0.0	1.0	0.0	1.0	0.0	0.0	False	False	False	False	True	False	False	True	False	False	False	False	True	True	False	False	False
2565956635.fna	0.0	0.0	1.0	0.5384615384615384	1.0	1.0	1.0	0.14285714285714285	0.0	1.0	0.2857142857142857	0.8	0.8181818181818182	0.0	0.0	1.0	1.0	0.0	1.0	0.0	0.0	1.0	1.0	0.0	0.0	0.06666666666666667	0.0	1.0	0.0	1.0	0.0	0.0	False	False	True	False	True	False	False	True	False	False	True	False	True	True	False	False	False
AsnicarF_2017__MV_FEI3_t1Q14__bin.3	0.0	0.0	1.0	0.46153846153846156	1.0	0.8888888888888888	1.0	0.07142857142857142	0.0	1.0	0.14285714285714285	0.8	0.8181818181818182	0.0	0.0	0.5	1.0	0.0	1.0	0.2222222222222222	1.0	1.0	1.0	0.0	0.0	0.06666666666666667	0.0	0.0	0.0	0.25	0.0	0.0	False	False	True	True	True	False	True	True	False	False	True	False	False	True	False	False	False
AsnicarF_2017__MV_FEI3_t1Q14__bin.6	0.0	0.0	1.0	0.38461538461538464	1.0	0.7777777777777778	0.4	0.07142857142857142	0.0	0.5714285714285714	0.2857142857142857	0.7	0.7272727272727273	0.0	0.0	1.0	1.0	0.0	1.0	0.0	0.0	1.0	1.0	0.0	0.0	0.06666666666666667	0.0	1.0	0.0	0.0	0.0	0.0	False	False	False	False	True	False	False	True	False	False	False	False	True	True	False	False	False
BackhedF_2015__SID103_12M__bin.23	0.0	0.0	0.625	0.23076923076923078	0.75	0.8888888888888888	0.4	0.14285714285714285	0.125	1.0	0.5714285714285714	0.6	0.5454545454545454	0.0	0.0	0.2727272727272727	0.0	0.0	0.0	0.0	0.0	0.0	0.0	0.0	0.0	0.0	0.0	0.0	0.0	1.0	0.0	0.8888888888888888	False	False	False	True	True	False	False	True	False	False	False	False	True	True	True	False	True
BackhedF_2015__SID103_4M__bin.4	0.0	0.5	0.625	0.07692307692307693	0.75	1.0	0.4	0.0	0.0	1.0	0.8571428571428571	0.5	0.7272727272727273	0.0	0.0	0.2727272727272727	0.0	0.0	0.0	0.0	0.0	0.0	0.0	0.0	0.0	0.0	0.0	0.0	0.0	1.0	0.0	0.7777777777777778	False	False	True	True	True	False	True	True	False	True	True	True	True	True	True	False	True
BackhedF_2015__SID103_4M__bin.5	0.0	0.0	0.875	0.5384615384615384	1.0	1.0	1.0	0.07142857142857142	0.0	0.8571428571428571	0.2857142857142857	0.7	0.8181818181818182	0.0	0.0	1.0	0.25	0.0	1.0	0.0	0.0	1.0	1.0	0.0	0.0	0.06666666666666667	0.0	1.0	0.0	0.75	0.0	0.0	False	False	True	True	True	True	True	True	False	False	True	False	True	True	True	False	False
BackhedF_2015__SID103_B__bin.11	0.0	0.0	0.5	0.07692307692307693	0.25	1.0	0.2	0.0	0.0	0.7142857142857143	0.2857142857142857	0.4	0.7272727272727273	0.0	0.0	0.2727272727272727	0.0	0.0	0.0	0.0	0.0	0.0	0.0	0.0	0.0	0.0	0.0	0.0	0.0	1.0	0.0	0.0	False	False	False	False	True	False	False	True	False	False	False	False	False	True	False	False	False
BackhedF_2015__SID10_4M__bin.10	0.0	0.0	0.25	0.0	0.0	0.6666666666666666	0.2	0.0	0.0	0.2857142857142857	0.2857142857142857	0.3	0.45454545454545453	0.0	0.0	0.0	0.0	0.0	0.0	0.0	0.0	0.0	0.0	0.0	0.0	0.0	0.0	0.0	0.0	0.0	0.0	0.0	False	False	False	False	True	False	False	True	False	False	False	False	False	True	False	False	False
BackhedF_2015__SID10_4M__bin.7	0.0	0.0	0.875	0.5384615384615384	1.0	1.0	0.8	0.07142857142857142	0.0	0.8571428571428571	0.2857142857142857	0.7	0.8181818181818182	0.0	0.0	1.0	1.0	0.0	1.0	0.0	0.0	1.0	1.0	0.0	0.0	0.06666666666666667	0.0	1.0	0.0	1.0	0.0	0.0	False	False	True	False	True	False	False	True	False	False	True	False	True	True	False	True	False
BackhedF_2015__SID10_B__bin.2	0.0	0.0	1.0	0.5384615384615384	1.0	1.0	1.0	0.07142857142857142	0.0	1.0	0.2857142857142857	0.8	0.8181818181818182	0.0	0.0	1.0	1.0	0.0	1.0	0.0	0.0	1.0	1.0	0.0	0.0	0.06666666666666667	0.0	1.0	0.0	1.0	0.0	0.0	False	False	True	False	True	False	False	True	False	False	True	False	True	True	False	True	False
BackhedF_2015__SID10_M__bin.37	0.0	0.0	0.375	0.0	0.25	0.8888888888888888	0.4	0.0	0.0	0.5714285714285714	0.0	0.3	0.45454545454545453	0.0	0.0	0.0	0.0	0.0	0.0	0.0	0.0	0.0	0.0	0.0	0.0	0.0	0.0	0.0	0.0	0.875	0.0	0.6666666666666666	False	False	False	True	True	True	False	True	False	False	False	False	True	False	True	True	True
BackhedF_2015__SID10_M__bin.47	0.0	0.0	1.0	0.5384615384615384	1.0	1.0	1.0	0.07142857142857142	0.0	1.0	0.2857142857142857	0.8	0.8181818181818182	0.0	0.0	1.0	1.0	0.0	1.0	0.0	0.0	1.0	1.0	0.0	0.0	0.06666666666666667	0.0	1.0	0.0	1.0	0.0	0.0	False	False	True	False	True	False	False	True	False	False	True	False	True	True	False	True	False
BackhedF_2015__SID128_4M__bin.13	0.0	0.0	1.0	0.5384615384615384	1.0	1.0	1.0	0.07142857142857142	0.0	1.0	0.2857142857142857	0.8	0.7272727272727273	0.0	0.0	1.0	1.0	0.0	1.0	0.0	0.0	1.0	1.0	0.0	0.0	0.06666666666666667	0.0	1.0	0.0	1.0	0.0	0.0	False	False	True	False	True	False	False	True	False	False	True	False	True	True	False	True	False
BackhedF_2015__SID128_4M__bin.14	0.0	0.0	0.875	0.46153846153846156	1.0	1.0	1.0	0.07142857142857142	0.0	0.8571428571428571	0.2857142857142857	0.7	0.8181818181818182	0.0	0.0	0.9230769230769231	1.0	0.0	0.25	0.0	0.0	0.6666666666666666	0.6666666666666666	0.0	0.0	0.06666666666666667	0.0	1.0	0.0	0.25	0.0	0.0	False	False	True	True	True	True	True	True	False	False	True	False	True	True	False	False	False
BackhedF_2015__SID128_B__bin.7	0.0	0.0	1.0	0.5384615384615384	1.0	1.0	1.0	0.07142857142857142	0.0	0.8571428571428571	0.2857142857142857	0.8	0.8181818181818182	0.0	0.0	1.0	1.0	0.0	1.0	0.0	0.0	1.0	1.0	0.0	0.0	0.06666666666666667	0.0	1.0	0.0	1.0	0.0	0.0	False	False	True	False	True	False	False	True	False	False	True	False	True	True	False	True	False
BackhedF_2015__SID128_M__bin.24	0.0	0.0	1.0	0.5384615384615384	1.0	0.8888888888888888	1.0	0.07142857142857142	0.0	1.0	0.2857142857142857	0.7	0.8181818181818182	0.0	0.0	1.0	1.0	0.0	1.0	0.0	0.0	1.0	1.0	0.0	0.0	0.06666666666666667	0.0	1.0	0.0	1.0	0.0	0.0	False	False	True	False	True	False	False	True	False	False	True	False	True	True	False	True	False
BackhedF_2015__SID12_4M__bin.3	0.0	0.0	0.25	0.07692307692307693	0.25	0.8888888888888888	0.2	0.07142857142857142	0.0	0.8571428571428571	0.2857142857142857	0.4	0.45454545454545453	0.0	0.0	0.09090909090909091	0.25	0.0	0.0	0.0	0.0	0.0	0.0	0.0	0.0	0.0	0.0	0.0	0.0	1.0	0.0	0.8888888888888888	False	False	True	False	True	False	False	True	False	True	True	False	False	False	False	True	False
BackhedF_2015__SID130_12M__bin.21	0.0	0.0	0.625	0.3076923076923077	0.5	1.0	0.4	0.21428571428571427	0.125	0.8571428571428571	0.42857142857142855	0.6	0.7272727272727273	0.0	0.0	0.18181818181818182	0.0	0.0	0.0	0.0	0.0	0.0	0.0	0.0	0.0	0.0	0.0	0.0	0.0	1.0	0.0	0.8888888888888888	False	False	True	True	True	False	True	True	False	False	True	False	True	True	True	False	True
BackhedF_2015__SID130_4M__bin.4	0.0	0.0	1.0	0.5384615384615384	1.0	1.0	1.0	0.14285714285714285	0.0	0.8571428571428571	0.2857142857142857	0.8	0.8181818181818182	0.0	0.0	1.0	1.0	0.0	1.0	0.0	0.0	1.0	1.0	0.0	0.0	0.06666666666666667	0.0	1.0	0.0	1.0	0.0	0.0	False	False	True	False	True	False	False	True	False	False	True	False	True	True	False	False	False
BackhedF_2015__SID133_4M__bin.11	0.0	0.0	1.0	0.5384615384615384	1.0	0.8888888888888888	1.0	0.07142857142857142	0.0	1.0	0.14285714285714285	0.8	0.8181818181818182	0.0	0.0	1.0	1.0	0.0	0.5	0.0	0.0	1.0	1.0	0.0	0.0	0.06666666666666667	0.0	1.0	0.0	1.0	0.0	0.0	False	False	True	False	True	False	False	True	False	False	True	False	True	True	False	False	False
BackhedF_2015__SID133_B__bin.2	0.0	0.0	1.0	0.5384615384615384	1.0	1.0	1.0	0.07142857142857142	0.0	1.0	0.2857142857142857	0.8	0.8181818181818182	0.0	0.0	1.0	1.0	0.0	1.0	0.0	0.0	1.0	1.0	0.0	0.0	0.06666666666666667	0.0	1.0	0.0	0.25	0.0	0.0	False	False	True	False	True	False	False	True	False	False	True	False	True	True	False	True	False
BackhedF_2015__SID133_B__bin.5	0.0	0.0	0.875	0.38461538461538464	1.0	1.0	1.0	0.07142857142857142	0.0	0.8571428571428571	0.2857142857142857	0.7	0.8181818181818182	0.0	0.0	1.0	1.0	0.0	0.0	0.0	0.0	0.6666666666666666	0.6666666666666666	0.0	0.0	0.06666666666666667	0.0	1.0	0.0	0.125	0.0	0.0	False	False	True	True	True	True	True	True	False	False	True	False	True	True	True	False	False
BackhedF_2015__SID137_4M__bin.7	0.0	0.0	0.625	0.15384615384615385	0.75	0.7777777777777778	0.4	0.07142857142857142	0.0	0.8571428571428571	0.2857142857142857	0.4	0.7272727272727273	0.0	0.0	0.18181818181818182	0.0	0.0	0.0	0.0	0.0	0.0	0.0	0.0	0.0	0.0	0.0	0.0	0.0	1.0	0.0	0.8888888888888888	False	False	False	True	True	False	False	True	False	False	False	False	True	False	True	False	True
BackhedF_2015__SID137_M__bin.20	0.0	0.0	1.0	0.46153846153846156	0.75	1.0	1.0	0.0	0.0	1.0	0.2857142857142857	0.8	0.8181818181818182	0.0	0.0	1.0	1.0	0.0	1.0	0.0	0.0	1.0	1.0	0.0	0.0	0.06666666666666667	0.0	1.0	0.0	1.0	0.0	0.0	False	False	True	False	True	False	False	True	False	False	True	False	True	True	False	False	False
BackhedF_2015__SID137_M__bin.6	0.0	0.0	0.625	0.15384615384615385	0.25	0.6666666666666666	0.4	0.0	0.125	0.7142857142857143	0.14285714285714285	0.5	0.45454545454545453	0.0	0.0	0.09090909090909091	0.0	0.0	0.25	0.0	0.0	0.0	0.0	0.0	0.0	0.0	0.0	0.0	0.0	1.0	0.0	0.7777777777777778	False	False	False	True	True	False	False	True	False	False	False	False	False	True	False	False	False
BackhedF_2015__SID150_12M__bin.17	0.0	0.0	0.625	0.23076923076923078	0.75	1.0	0.4	0.07142857142857142	0.125	1.0	0.5714285714285714	0.6	0.7272727272727273	0.0	0.0	0.2727272727272727	0.0	0.0	0.0	0.0	0.0	0.0	0.0	0.0	0.0	0.0	0.0	0.0	0.0	1.0	0.0	0.8888888888888888	False	False	False	True	True	False	False	True	False	False	False	False	True	True	True	False	True
BackhedF_2015__SID157_4M__bin.3	0.0	0.0	1.0	0.5384615384615384	1.0	1.0	1.0	0.07142857142857142	0.0	0.8571428571428571	0.2857142857142857	0.8	0.8181818181818182	0.0	0.0	1.0	1.0	0.0	1.0	0.0	0.0	1.0	1.0	0.0	0.0	0.06666666666666667	0.0	1.0	0.0	1.0	0.0	0.0	False	False	True	False	True	False	False	True	False	False	True	False	True	True	False	True	False
BackhedF_2015__SID157_B__bin.1	0.0	0.0	1.0	0.5384615384615384	1.0	1.0	1.0	0.07142857142857142	0.0	0.8571428571428571	0.2857142857142857	0.8	0.8181818181818182	0.0	0.0	1.0	1.0	0.0	1.0	0.0	0.0	1.0	1.0	0.0	0.0	0.06666666666666667	0.0	1.0	0.0	1.0	0.0	0.0	False	False	True	False	True	False	False	True	False	False	True	False	True	True	False	True	False
BackhedF_2015__SID172_12M__bin.2	0.0	0.0	0.625	0.07692307692307693	0.25	1.0	0.4	0.0	0.0	0.5714285714285714	0.42857142857142855	0.5	0.7272727272727273	0.0	0.0	0.09090909090909091	0.0	0.0	0.0	0.0	0.0	0.0	0.0	0.0	0.0	0.0	0.0	0.0	0.0	1.0	0.0	0.8888888888888888	False	False	False	False	True	False	False	True	False	False	False	False	False	True	True	False	False
BackhedF_2015__SID172_4M__bin.12	0.0	0.0	1.0	0.5384615384615384	1.0	1.0	1.0	0.07142857142857142	0.0	1.0	0.2857142857142857	0.8	0.8181818181818182	0.0	0.0	1.0	1.0	0.0	1.0	0.0	0.0	1.0	1.0	0.0	0.0	0.06666666666666667	0.0	1.0	0.0	1.0	0.0	0.0	False	False	True	False	True	False	False	True	False	False	True	False	True	True	False	True	False
BackhedF_2015__SID172_B__bin.15	0.0	0.0	1.0	0.5384615384615384	1.0	1.0	1.0	0.07142857142857142	0.0	1.0	0.2857142857142857	0.8	0.8181818181818182	0.0	0.0	1.0	1.0	0.0	1.0	0.0	0.0	1.0	1.0	0.0	0.0	0.06666666666666667	0.0	1.0	0.0	1.0	0.0	0.0	False	False	True	False	True	False	False	True	False	False	True	False	True	True	False	True	False
BackhedF_2015__SID179_12M__bin.17	0.0	0.0	0.75	0.23076923076923078	0.75	1.0	0.4	0.14285714285714285	0.125	1.0	0.5714285714285714	0.7	0.7272727272727273	0.0	0.0	0.2727272727272727	0.25	0.0	0.0	0.0	0.0	0.0	0.0	0.0	0.0	0.0	0.0	0.0	0.0	1.0	0.0	0.8888888888888888	False	False	True	True	True	False	True	True	False	False	True	False	True	True	True	True	True
BackhedF_2015__SID179_4M__bin.4	0.0	0.0	0.625	0.15384615384615385	0.75	0.8888888888888888	0.4	0.07142857142857142	0.0	1.0	0.42857142857142855	0.5	0.7272727272727273	0.0	0.0	0.18181818181818182	0.0	0.0	0.0	0.0	0.0	0.0	0.0	0.0	0.0	0.0	0.0	0.0	0.0	1.0	0.0	0.8888888888888888	False	False	False	True	True	False	False	True	False	False	False	False	True	True	True	False	True
BackhedF_2015__SID180_12M__bin.1	0.0	0.0	0.75	0.23076923076923078	0.75	0.7777777777777778	0.4	0.07142857142857142	0.125	1.0	0.5714285714285714	0.6	0.5454545454545454	0.0	0.0	0.2727272727272727	0.25	0.0	0.0	0.0	0.0	0.0	0.0	0.0	0.0	0.0	0.0	0.0	0.0	0.625	0.0	0.8888888888888888	False	False	True	True	True	False	True	True	False	False	True	False	True	True	True	False	True
BackhedF_2015__SID180_12M__bin.5	0.0	0.0	0.5	0.3076923076923077	0.25	0.6666666666666666	0.8	0.07142857142857142	0.0	0.8571428571428571	0.2857142857142857	0.4	0.7272727272727273	0.0	0.0	0.45454545454545453	1.0	0.0	0.75	0.0	0.0	1.0	1.0	0.0	0.0	0.06666666666666667	0.0	0.5	0.0	0.875	0.0	0.0	False	False	False	False	True	False	False	True	False	False	False	False	True	True	False	False	False
BackhedF_2015__SID180_4M__bin.8	0.0	0.0	1.0	0.5384615384615384	1.0	1.0	1.0	0.07142857142857142	0.0	1.0	0.2857142857142857	0.8	0.8181818181818182	0.0	0.0	1.0	1.0	0.0	1.0	0.0	0.0	1.0	1.0	0.0	0.0	0.06666666666666667	0.0	1.0	0.0	1.0	0.0	0.0	False	False	True	False	True	False	False	True	False	False	True	False	True	True	False	True	False
BackhedF_2015__SID180_M__bin.34	0.0	0.0	1.0	0.5384615384615384	0.75	1.0	1.0	0.07142857142857142	0.0	0.8571428571428571	0.2857142857142857	0.8	0.8181818181818182	0.0	0.0	0.8461538461538461	1.0	0.0	1.0	0.0	0.0	1.0	1.0	0.0	0.0	0.06666666666666667	0.0	1.0	0.0	0.625	0.0	0.0	False	False	True	False	True	False	False	True	False	False	True	False	False	True	False	False	False
BackhedF_2015__SID180_M__bin.7	0.0	0.0	0.5	0.3076923076923077	0.25	0.3333333333333333	0.0	0.14285714285714285	0.25	0.5714285714285714	0.2857142857142857	0.5	0.2727272727272727	0.0	0.0	0.0	0.75	0.0	0.0	0.0	0.0	0.6666666666666666	0.6666666666666666	0.0	0.0	0.0	0.0	0.0	0.0	0.0	0.0	0.0	False	False	False	False	False	False	False	True	False	False	False	False	False	True	False	False	False
BackhedF_2015__SID181_12M__bin.7	0.0	0.0	0.875	0.5384615384615384	0.75	1.0	1.0	0.14285714285714285	0.0	0.8571428571428571	0.2857142857142857	0.6	0.6363636363636364	0.0	0.0	0.8461538461538461	1.0	0.0	1.0	0.0	0.0	1.0	1.0	0.0	0.0	0.06666666666666667	0.0	1.0	0.0	1.0	0.0	0.0	False	False	True	False	True	False	False	True	False	False	True	False	True	True	False	False	False
BackhedF_2015__SID181_4M__bin.19	0.0	0.0	0.625	0.23076923076923078	0.5	0.7777777777777778	0.4	0.07142857142857142	0.125	0.8571428571428571	0.5714285714285714	0.6	0.5454545454545454	0.0	0.0	0.2727272727272727	0.0	0.0	0.0	0.0	0.0	0.0	0.0	0.0	0.0	0.0	0.0	0.0	0.0	0.5	0.0	0.8888888888888888	False	False	False	True	True	False	False	True	False	False	False	False	True	True	True	False	False
BackhedF_2015__SID181_4M__bin.7	0.0	0.0	1.0	0.5384615384615384	1.0	1.0	1.0	0.07142857142857142	0.0	1.0	0.2857142857142857	0.8	0.8181818181818182	0.0	0.0	0.5	1.0	0.0	1.0	0.0	0.0	1.0	1.0	0.0	0.0	0.06666666666666667	0.0	1.0	0.0	1.0	0.0	0.0	False	False	True	False	True	False	False	True	False	False	True	False	True	True	False	False	False
BackhedF_2015__SID181_4M__bin.9	0.0	0.0	0.5	0.0	0.0	0.8888888888888888	0.2	0.0	0.0	0.5714285714285714	0.14285714285714285	0.3	0.5454545454545454	0.0	0.0	0.0	0.0	0.0	0.0	0.0	0.0	0.0	0.0	0.0	0.0	0.0	0.0	0.0	0.0	0.25	0.0	0.8888888888888888	False	False	False	False	True	False	False	True	False	False	False	False	False	True	False	False	False
BackhedF_2015__SID181_B__bin.1	0.0	0.0	0.625	0.15384615384615385	0.75	1.0	0.4	0.07142857142857142	0.125	1.0	0.42857142857142855	0.6	0.7272727272727273	0.0	0.0	0.09090909090909091	0.0	0.0	0.0	0.0	0.0	0.0	0.0	0.0	0.0	0.0	0.0	0.0	0.0	1.0	0.0	0.7777777777777778	False	False	True	True	True	False	True	True	False	True	True	False	True	True	True	True	True
BackhedF_2015__SID181_M__bin.4	0.0	0.0	1.0	0.5384615384615384	1.0	1.0	1.0	0.07142857142857142	0.0	1.0	0.2857142857142857	0.8	0.8181818181818182	0.0	0.0	1.0	1.0	0.0	1.0	0.0	0.0	1.0	1.0	0.0	0.0	0.06666666666666667	0.0	1.0	0.0	1.0	0.0	0.0	False	False	True	False	True	False	False	True	False	False	True	False	True	True	False	False	False
BackhedF_2015__SID184_4M__bin.17	0.0	0.0	0.5	0.07692307692307693	0.0	0.6666666666666666	0.2	0.0	0.0	0.5714285714285714	0.2857142857142857	0.4	0.6363636363636364	0.0	0.0	0.9285714285714286	0.0	0.0	0.0	0.0	0.0	0.6666666666666666	0.6666666666666666	0.0	0.0	0.0	0.0	0.0	0.0	1.0	0.0	0.0	False	False	False	False	False	False	True	True	False	False	False	False	False	True	False	False	False
BackhedF_2015__SID184_4M__bin.9	0.0	0.0	0.625	0.07692307692307693	0.25	1.0	0.4	0.0	0.0	0.7142857142857143	0.42857142857142855	0.5	0.7272727272727273	0.0	0.0	0.09090909090909091	0.0	0.0	0.0	0.0	0.0	0.0	0.0	0.0	0.0	0.0	0.0	0.0	0.0	1.0	0.0	0.8888888888888888	False	False	False	True	True	False	False	True	False	False	False	False	False	True	True	False	False
BackhedF_2015__SID184_B__bin.9	0.0	0.0	1.0	0.5384615384615384	1.0	1.0	1.0	0.07142857142857142	0.0	0.8571428571428571	0.2857142857142857	0.8	0.8181818181818182	0.0	0.0	1.0	1.0	0.0	1.0	0.0	0.0	1.0	1.0	0.0	0.0	0.06666666666666667	0.0	1.0	0.0	1.0	0.0	0.0	False	False	True	True	True	True	True	True	True	False	True	False	True	True	True	False	False
BackhedF_2015__SID18_B__bin.4	0.0	0.0	1.0	0.5384615384615384	1.0	1.0	1.0	0.07142857142857142	0.0	0.8571428571428571	0.2857142857142857	0.8	0.8181818181818182	0.0	0.0	1.0	1.0	0.0	1.0	0.0	0.0	1.0	1.0	0.0	0.0	0.06666666666666667	0.0	1.0	0.0	1.0	0.0	0.0	False	False	True	True	True	True	True	True	False	False	True	False	True	True	True	False	False
BackhedF_2015__SID18_M__bin.29	0.0	0.0	1.0	0.5384615384615384	1.0	1.0	1.0	0.07142857142857142	0.0	1.0	0.2857142857142857	0.8	0.8181818181818182	0.0	0.0	1.0	1.0	0.0	1.0	0.0	0.0	1.0	1.0	0.0	0.0	0.06666666666666667	0.0	1.0	0.0	1.0	0.0	0.0	False	False	True	False	True	False	False	True	False	False	True	False	False	True	False	False	False
BackhedF_2015__SID195_12M__bin.15	0.0	0.0	0.75	0.23076923076923078	0.75	0.8888888888888888	0.4	0.14285714285714285	0.0	1.0	0.5714285714285714	0.6	0.5454545454545454	0.0	0.0	0.09090909090909091	0.25	0.0	0.0	0.0	0.0	0.0	0.0	0.0	0.0	0.0	0.0	0.0	0.0	1.0	0.0	0.8888888888888888	False	False	False	True	True	False	False	True	False	False	False	False	True	True	True	False	True
BackhedF_2015__SID195_12M__bin.24	0.0	0.0	1.0	0.5384615384615384	1.0	1.0	1.0	0.07142857142857142	0.0	1.0	0.2857142857142857	0.8	0.8181818181818182	0.0	0.0	1.0	1.0	0.0	1.0	0.0	0.0	1.0	1.0	0.0	0.0	0.06666666666666667	0.0	1.0	0.0	1.0	0.0	0.0	False	False	True	False	True	False	False	True	False	False	True	False	False	True	False	True	False
BackhedF_2015__SID195_12M__bin.32	0.0	0.5	0.5	0.07692307692307693	0.25	1.0	0.2	0.0	0.0	0.7142857142857143	0.5714285714285714	0.5	0.7272727272727273	0.0	0.0	0.2727272727272727	0.0	0.0	0.0	0.0	0.0	0.0	0.0	0.0	0.0	0.0	0.0	0.0	0.0	1.0	0.0	0.0	False	False	False	False	True	False	False	True	False	False	False	False	False	True	False	False	False
BackhedF_2015__SID195_12M__bin.37	0.0	0.0	0.625	0.3076923076923077	0.75	0.8888888888888888	0.4	0.21428571428571427	0.125	1.0	0.5714285714285714	0.6	0.5454545454545454	0.0	0.0	0.2727272727272727	0.0	0.0	0.0	0.0	0.0	0.0	0.0	0.0	0.0	0.0	0.0	0.0	0.0	1.0	0.0	0.8888888888888888	False	False	True	True	True	False	True	True	False	False	True	False	True	True	True	False	True
BackhedF_2015__SID195_12M__bin.41	0.0	0.0	0.625	0.07692307692307693	0.75	1.0	0.4	0.0	0.125	1.0	0.42857142857142855	0.5	0.7272727272727273	0.0	0.0	0.09090909090909091	0.0	0.0	0.0	0.0	0.0	0.0	0.0	0.0	0.0	0.0	0.0	0.0	0.0	1.0	0.0	0.6666666666666666	False	True	True	True	True	False	True	True	False	True	True	False	True	True	True	False	True
BackhedF_2015__SID1_12M__bin.18	0.0	0.0	1.0	0.5384615384615384	1.0	1.0	1.0	0.07142857142857142	0.0	1.0	0.2857142857142857	0.8	0.8181818181818182	0.0	0.0	1.0	1.0	0.0	1.0	0.0	0.0	1.0	1.0	0.0	0.0	0.06666666666666667	0.0	1.0	0.0	1.0	0.0	0.0	False	False	True	False	True	False	False	True	False	False	True	False	True	True	False	True	False
BackhedF_2015__SID1_4M__bin.21	0.0	0.0	0.75	0.23076923076923078	0.75	0.8888888888888888	0.8	0.07142857142857142	0.0	0.8571428571428571	0.0	0.4	0.7272727272727273	0.0	0.0	0.6666666666666666	1.0	0.0	0.0	0.0	0.0	0.0	0.0	0.0	0.0	0.0	0.0	0.0	0.0	0.375	0.0	0.0	False	False	True	False	True	False	False	True	False	False	True	False	True	False	False	False	False
BackhedF_2015__SID1_4M__bin.4	0.0	0.0	0.625	0.07692307692307693	0.75	1.0	0.4	0.07142857142857142	0.0	1.0	0.42857142857142855	0.5	0.7272727272727273	0.0	0.0	0.0	0.0	0.0	0.0	0.0	0.0	0.6666666666666666	0.6666666666666666	0.0	0.0	0.0	0.0	0.0	0.0	1.0	0.0	0.8888888888888888	False	False	True	True	True	False	False	True	True	False	True	False	False	False	True	False	False
BackhedF_2015__SID1_B__bin.2	0.0	0.0	1.0	0.5384615384615384	1.0	1.0	1.0	0.07142857142857142	0.0	1.0	0.2857142857142857	0.8	0.8181818181818182	0.0	0.0	1.0	1.0	0.0	1.0	0.0	0.0	1.0	1.0	0.0	0.0	0.06666666666666667	0.0	1.0	0.0	1.0	0.0	0.0	False	False	True	False	True	False	False	True	False	False	True	False	True	True	False	True	False
BackhedF_2015__SID1_M__bin.26	0.0	0.0	1.0	0.5384615384615384	1.0	1.0	1.0	0.07142857142857142	0.0	1.0	0.2857142857142857	0.8	0.8181818181818182	0.0	0.0	1.0	1.0	0.0	1.0	0.0	0.0	1.0	1.0	0.0	0.0	0.06666666666666667	0.0	1.0	0.0	1.0	0.0	0.0	False	False	True	False	True	False	False	True	False	False	True	False	False	True	False	True	False
BackhedF_2015__SID1_M__bin.44	0.0	0.0	0.75	0.23076923076923078	0.25	0.7777777777777778	0.2	0.07142857142857142	0.25	0.5714285714285714	0.14285714285714285	0.7	0.36363636363636365	0.0	0.0	0.09090909090909091	0.75	0.0	0.0	0.0	0.0	0.6666666666666666	0.6666666666666666	0.0	0.0	0.0	0.0	0.0	0.0	0.75	0.0	0.0	False	False	False	True	False	False	False	True	False	False	False	False	False	True	False	False	False
BackhedF_2015__SID201_4M__bin.6	0.0	0.0	0.875	0.5384615384615384	1.0	1.0	1.0	0.07142857142857142	0.0	0.8571428571428571	0.2857142857142857	0.7	0.8181818181818182	0.0	0.0	1.0	1.0	0.0	1.0	0.0	0.0	1.0	1.0	0.0	0.0	0.06666666666666667	0.0	1.0	0.0	1.0	0.0	0.0	False	False	True	False	True	False	False	True	False	False	True	False	True	True	False	False	False
BackhedF_2015__SID201_B__bin.2	0.0	0.0	0.875	0.46153846153846156	0.25	0.7777777777777778	0.2	0.14285714285714285	0.25	0.5714285714285714	0.5714285714285714	0.8	0.6363636363636364	0.0	0.0	0.0	0.75	0.0	0.5	0.1	0.3333333333333333	0.6666666666666666	0.6666666666666666	0.0	0.0	0.0	0.0	0.0	0.0	0.75	0.0	0.0	False	False	False	False	False	False	False	True	False	False	False	False	False	True	False	False	False
BackhedF_2015__SID224_12M__bin.2	0.0	0.0	1.0	0.5384615384615384	1.0	1.0	1.0	0.14285714285714285	0.0	1.0	0.2857142857142857	0.8	0.8181818181818182	0.0	0.0	1.0	1.0	0.0	1.0	0.0	0.0	1.0	1.0	0.0	0.0	0.06666666666666667	0.0	1.0	0.0	1.0	0.0	0.0	False	False	True	False	True	False	False	True	False	False	True	False	True	True	False	False	False
BackhedF_2015__SID224_B__bin.3	0.0	0.0	1.0	0.5384615384615384	1.0	1.0	1.0	0.14285714285714285	0.0	1.0	0.2857142857142857	0.8	0.8181818181818182	0.0	0.0	1.0	1.0	0.0	1.0	0.0	0.0	1.0	1.0	0.0	0.0	0.06666666666666667	0.0	1.0	0.0	1.0	0.0	0.0	False	False	True	False	True	False	False	True	False	False	True	False	True	True	False	False	False
BackhedF_2015__SID229_12M__bin.13	0.0	0.5	0.75	0.23076923076923078	0.75	1.0	0.4	0.0	0.25	1.0	0.8571428571428571	0.7	0.7272727272727273	0.0	0.0	0.2727272727272727	0.0	0.0	0.25	0.0	0.0	0.0	0.0	0.0	0.0	0.0	0.0	0.0	0.0	1.0	0.0	1.0	False	False	True	True	True	False	True	True	False	True	True	False	False	True	True	False	False
BackhedF_2015__SID229_12M__bin.16	0.0	0.0	0.375	0.23076923076923078	0.25	0.8888888888888888	0.4	0.14285714285714285	0.125	0.7142857142857143	0.42857142857142855	0.4	0.5454545454545454	0.0	0.0	0.2727272727272727	0.0	0.0	0.0	0.0	0.0	0.0	0.0	0.0	0.0	0.0	0.0	0.0	0.0	1.0	0.0	0.7777777777777778	False	False	False	False	True	False	False	True	False	False	False	False	False	True	True	False	False
BackhedF_2015__SID229_12M__bin.34	0.0	0.5	0.5	0.07692307692307693	0.25	1.0	0.2	0.0	0.0	0.7142857142857143	0.5714285714285714	0.5	0.7272727272727273	0.0	0.0	0.2727272727272727	0.0	0.0	0.0	0.0	0.0	0.0	0.0	0.0	0.0	0.0	0.0	0.0	0.0	1.0	0.0	0.0	False	False	False	False	True	False	False	True	False	False	False	False	False	True	False	False	False
BackhedF_2015__SID238_M__bin.25	0.0	0.0	1.0	0.5384615384615384	1.0	1.0	1.0	0.07142857142857142	0.0	1.0	0.2857142857142857	0.8	0.8181818181818182	0.0	0.0	1.0	1.0	0.0	1.0	0.0	0.0	1.0	1.0	0.0	0.0	0.06666666666666667	0.0	1.0	0.0	1.0	0.0	0.0	False	False	True	False	True	False	False	True	False	False	True	False	True	True	False	False	False
BackhedF_2015__SID240_B__bin.1	0.0	0.0	1.0	0.5384615384615384	1.0	1.0	1.0	0.07142857142857142	0.0	0.8571428571428571	0.2857142857142857	0.8	0.8181818181818182	0.0	0.0	1.0	1.0	0.0	1.0	0.0	0.0	1.0	1.0	0.0	0.0	0.06666666666666667	0.0	1.0	0.0	1.0	0.0	0.0	False	False	True	False	True	False	False	True	False	False	True	False	True	True	False	False	False
BackhedF_2015__SID241_4M__bin.6	0.0	0.0	1.0	0.5384615384615384	1.0	0.8888888888888888	1.0	0.07142857142857142	0.0	1.0	0.14285714285714285	0.8	0.8181818181818182	0.0	0.0	1.0	1.0	0.0	1.0	0.0	0.0	1.0	1.0	0.0	0.0	0.06666666666666667	0.0	1.0	0.0	1.0	0.0	0.0	False	False	True	True	True	False	True	True	False	False	True	False	False	True	False	False	False
BackhedF_2015__SID241_4M__bin.7	0.0	0.0	0.625	0.07692307692307693	0.75	1.0	0.4	0.07142857142857142	0.0	1.0	0.42857142857142855	0.5	0.7272727272727273	0.0	0.0	0.0	0.0	0.0	0.0	0.0	0.0	0.6666666666666666	0.6666666666666666	0.0	0.0	0.0	0.0	0.0	0.0	1.0	0.0	0.8888888888888888	False	False	True	True	True	False	False	True	False	False	True	False	False	False	True	False	False
BackhedF_2015__SID244_4M__bin.14	0.0	0.0	0.625	0.07692307692307693	0.25	1.0	0.4	0.0	0.0	0.7142857142857143	0.42857142857142855	0.5	0.7272727272727273	0.0	0.0	0.09090909090909091	0.0	0.0	0.0	0.0	0.0	0.0	0.0	0.0	0.0	0.0	0.0	0.0	0.0	1.0	0.0	0.8888888888888888	False	False	False	False	True	False	False	True	False	False	False	False	False	True	True	False	False
BackhedF_2015__SID256_4M__bin.4	0.0	0.0	1.0	0.5384615384615384	1.0	1.0	1.0	0.14285714285714285	0.0	1.0	0.2857142857142857	0.8	0.8181818181818182	0.0	0.0	1.0	1.0	0.0	1.0	0.0	0.0	1.0	1.0	0.0	0.0	0.06666666666666667	0.0	1.0	0.0	1.0	0.0	0.0	False	False	True	False	True	False	False	True	False	False	True	False	True	True	False	False	False
BackhedF_2015__SID256_B__bin.2	0.0	0.0	0.75	0.38461538461538464	0.0	0.7777777777777778	0.8	0.14285714285714285	0.0	0.7142857142857143	0.14285714285714285	0.6	0.7272727272727273	0.0	0.0	0.0	1.0	0.0	0.0	0.0	0.0	0.0	0.0	0.0	0.0	0.06666666666666667	0.0	1.0	0.0	1.0	0.0	0.0	False	False	True	False	True	False	False	True	False	False	True	False	False	True	False	False	False
BackhedF_2015__SID258_4M__bin.4	0.0	0.0	1.0	0.5384615384615384	1.0	1.0	0.6	0.07142857142857142	0.0	1.0	0.2857142857142857	0.8	0.8181818181818182	0.0	0.0	1.0	1.0	0.0	1.0	0.0	0.0	1.0	1.0	0.0	0.0	0.06666666666666667	0.0	1.0	0.0	0.0	0.0	0.0	False	False	True	False	True	False	False	True	False	False	True	False	True	True	False	True	False
BackhedF_2015__SID263_4M__bin.2	0.0	0.0	1.0	0.5384615384615384	0.75	0.8888888888888888	1.0	0.07142857142857142	0.0	1.0	0.2857142857142857	0.8	0.8181818181818182	0.0	0.0	1.0	1.0	0.0	1.0	0.0	0.0	1.0	1.0	0.0	0.0	0.06666666666666667	0.0	1.0	0.0	1.0	0.0	0.0	False	False	True	False	True	False	False	True	False	False	True	False	True	True	False	True	False
BackhedF_2015__SID263_B__bin.12	0.0	0.0	1.0	0.5384615384615384	1.0	1.0	1.0	0.07142857142857142	0.0	1.0	0.2857142857142857	0.8	0.8181818181818182	0.0	0.0	1.0	1.0	0.0	1.0	0.0	0.0	1.0	1.0	0.0	0.0	0.06666666666666667	0.0	1.0	0.0	1.0	0.0	0.0	False	False	True	False	True	False	False	True	False	False	True	False	True	True	False	False	False
BackhedF_2015__SID263_M__bin.15	0.0	0.0	1.0	0.5384615384615384	0.75	0.7777777777777778	1.0	0.07142857142857142	0.0	0.8571428571428571	0.2857142857142857	0.8	0.8181818181818182	0.0	0.0	1.0	1.0	0.0	1.0	0.0	0.0	1.0	1.0	0.0	0.0	0.06666666666666667	0.0	1.0	0.0	0.0	0.0	0.0	False	False	True	False	True	False	False	True	False	False	True	False	True	True	False	False	False
BackhedF_2015__SID263_M__bin.71	0.0	0.0	0.875	0.46153846153846156	0.25	1.0	0.2	0.14285714285714285	0.25	0.7142857142857143	0.5714285714285714	0.8	0.7272727272727273	0.0	0.0	0.09090909090909091	0.75	0.0	0.5	0.1	0.3333333333333333	0.6666666666666666	0.6666666666666666	0.0	0.0	0.0	0.0	0.0	0.0	1.0	0.0	0.0	False	False	False	False	False	False	False	True	False	False	False	False	False	True	False	True	False
BackhedF_2015__SID265_12M__bin.1	0.0	0.0	0.75	0.46153846153846156	0.5	1.0	0.8	0.07142857142857142	0.0	0.7142857142857143	0.2857142857142857	0.6	0.8181818181818182	0.0	0.0	0.38461538461538464	0.25	0.0	0.0	0.0	0.0	1.0	1.0	0.0	0.0	0.06666666666666667	0.0	0.75	0.0	1.0	0.0	0.0	False	False	True	False	True	False	False	True	False	False	True	False	True	True	False	False	False
BackhedF_2015__SID268_4M__bin.5	0.0	0.0	1.0	0.5384615384615384	1.0	1.0	1.0	0.07142857142857142	0.0	1.0	0.2857142857142857	0.8	0.8181818181818182	0.0	0.0	1.0	1.0	0.0	1.0	0.0	0.0	1.0	1.0	0.0	0.0	0.06666666666666667	0.0	1.0	0.0	1.0	0.0	0.0	False	False	True	False	True	False	False	True	False	False	True	False	True	True	False	True	False
BackhedF_2015__SID268_B__bin.7	0.0	0.0	1.0	0.5384615384615384	1.0	1.0	1.0	0.07142857142857142	0.0	1.0	0.2857142857142857	0.8	0.8181818181818182	0.0	0.0	1.0	1.0	0.0	1.0	0.0	0.0	1.0	1.0	0.0	0.0	0.06666666666666667	0.0	1.0	0.0	1.0	0.0	0.0	False	False	True	False	True	False	False	True	False	False	True	False	True	True	False	True	False
BackhedF_2015__SID26_M__bin.17	0.0	0.0	1.0	0.5384615384615384	1.0	1.0	1.0	0.07142857142857142	0.0	1.0	0.2857142857142857	0.8	0.8181818181818182	0.0	0.0	1.0	1.0	0.0	0.75	0.0	0.0	1.0	1.0	0.0	0.0	0.06666666666666667	0.0	1.0	0.0	1.0	0.0	0.0	False	False	True	False	True	False	False	True	False	False	True	False	True	True	False	True	False
BackhedF_2015__SID272_4M__bin.11	0.0	0.0	0.875	0.5384615384615384	0.75	1.0	1.0	0.07142857142857142	0.0	1.0	0.2857142857142857	0.7	0.8181818181818182	0.0	0.0	0.9230769230769231	1.0	0.0	1.0	0.0	0.0	1.0	1.0	0.0	0.0	0.06666666666666667	0.0	1.0	0.0	1.0	0.0	0.0	False	False	True	False	True	False	False	True	False	False	True	False	True	True	True	True	False
BackhedF_2015__SID274_4M__bin.3	0.0	0.0	1.0	0.5384615384615384	1.0	1.0	1.0	0.07142857142857142	0.0	1.0	0.2857142857142857	0.8	0.8181818181818182	0.0	0.0	1.0	1.0	0.0	1.0	0.0	0.0	1.0	1.0	0.0	0.0	0.06666666666666667	0.0	1.0	0.0	1.0	0.0	0.0	False	False	True	False	True	False	False	True	False	False	True	False	True	True	False	True	False
BackhedF_2015__SID274_B__bin.1	0.0	0.0	1.0	0.5384615384615384	1.0	1.0	1.0	0.07142857142857142	0.0	1.0	0.2857142857142857	0.8	0.8181818181818182	0.0	0.0	1.0	1.0	0.0	1.0	0.0	0.0	1.0	1.0	0.0	0.0	0.06666666666666667	0.0	1.0	0.0	1.0	0.0	0.0	False	False	True	False	True	False	False	True	False	False	True	False	True	True	False	True	False
BackhedF_2015__SID274_M__bin.36	0.0	0.5	0.5	0.07692307692307693	0.25	1.0	0.2	0.0	0.0	0.7142857142857143	0.7142857142857143	0.5	0.7272727272727273	0.0	0.0	0.2727272727272727	0.0	0.0	0.0	0.0	0.0	0.0	0.0	0.0	0.0	0.0	0.0	0.0	0.0	1.0	0.0	0.0	False	False	False	False	True	False	False	True	False	False	False	False	False	True	False	False	False
BackhedF_2015__SID275_4M__bin.2	0.0	0.0	1.0	0.5384615384615384	1.0	1.0	1.0	0.07142857142857142	0.0	1.0	0.2857142857142857	0.8	0.8181818181818182	0.0	0.0	1.0	1.0	0.0	1.0	0.0	0.0	1.0	1.0	0.0	0.0	0.06666666666666667	0.0	1.0	0.0	1.0	0.0	0.0	False	False	True	False	True	False	False	True	False	False	True	False	True	True	False	True	False
BackhedF_2015__SID276_4M__bin.3	0.0	0.0	1.0	0.38461538461538464	1.0	0.7777777777777778	0.6	0.14285714285714285	0.0	0.7142857142857143	0.14285714285714285	0.7	0.7272727272727273	0.0	0.0	1.0	0.0	0.0	1.0	0.0	0.0	1.0	1.0	0.0	0.0	0.06666666666666667	0.0	1.0	0.0	0.0	0.0	0.0	False	False	False	False	True	False	False	True	False	False	False	False	True	True	False	False	False
BackhedF_2015__SID281_12M__bin.16	0.0	0.0	0.625	0.0	0.25	1.0	0.4	0.0	0.0	0.8571428571428571	0.5714285714285714	0.4	0.7272727272727273	0.0	0.0	0.0	0.0	0.0	0.0	0.0	0.0	0.0	0.0	0.0	0.0	0.0	0.0	0.0	0.0	1.0	0.0	0.6666666666666666	False	False	True	True	True	False	True	True	False	False	True	False	True	True	True	False	True
BackhedF_2015__SID281_4M__bin.14	0.0	0.0	0.75	0.15384615384615385	0.0	1.0	0.4	0.0	0.0	0.7142857142857143	0.42857142857142855	0.6	0.7272727272727273	0.0	0.0	0.0	0.0	0.0	0.5	0.0	0.0	0.0	0.0	0.0	0.0	0.0	0.0	0.0	0.0	1.0	0.0	0.0	False	False	False	False	False	False	False	True	False	False	False	False	False	True	False	False	False
BackhedF_2015__SID281_4M__bin.18	0.0	0.0	1.0	0.5384615384615384	1.0	1.0	1.0	0.07142857142857142	0.0	0.8571428571428571	0.2857142857142857	0.8	0.8181818181818182	0.0	0.0	1.0	1.0	0.0	1.0	0.0	0.0	1.0	1.0	0.0	0.0	0.06666666666666667	0.0	1.0	0.0	1.0	0.0	0.0	False	False	True	False	True	False	False	True	False	False	True	False	False	True	False	False	False
BackhedF_2015__SID281_B__bin.11	0.0	0.0	1.0	0.38461538461538464	1.0	0.7777777777777778	0.6	0.07142857142857142	0.0	0.5714285714285714	0.14285714285714285	0.7	0.7272727272727273	0.0	0.0	1.0	0.0	0.0	1.0	0.0	0.0	1.0	1.0	0.0	0.0	0.06666666666666667	0.0	1.0	0.0	0.0	0.0	0.0	False	False	False	False	True	False	False	True	False	False	False	False	True	True	False	False	False
BackhedF_2015__SID281_M__bin.21	0.0	0.0	0.375	0.23076923076923078	0.25	0.2222222222222222	0.0	0.14285714285714285	0.25	0.14285714285714285	0.0	0.4	0.09090909090909091	0.0	0.0	0.0	0.75	0.0	0.5	0.1	0.3333333333333333	0.6666666666666666	0.6666666666666666	0.0	0.0	0.0	0.0	0.0	0.0	0.875	0.0	0.0	False	False	False	False	False	False	False	True	False	False	False	False	False	True	False	False	False
BackhedF_2015__SID282_12M__bin.23	0.0	0.0	0.625	0.0	0.5	1.0	0.4	0.0	0.0	0.8571428571428571	0.5714285714285714	0.4	0.7272727272727273	0.0	0.0	0.0	0.0	0.0	0.0	0.0	0.0	0.0	0.0	0.0	0.0	0.0	0.0	0.0	0.0	1.0	0.0	0.7777777777777778	False	False	True	True	True	False	True	True	False	False	True	False	True	True	True	False	True
BackhedF_2015__SID282_4M__bin.4	0.0	0.0	1.0	0.5384615384615384	1.0	1.0	1.0	0.07142857142857142	0.0	0.8571428571428571	0.2857142857142857	0.8	0.8181818181818182	0.0	0.0	1.0	1.0	0.0	1.0	0.0	0.0	1.0	1.0	0.0	0.0	0.06666666666666667	0.0	1.0	0.0	1.0	0.0	0.0	False	False	True	True	True	True	True	True	False	False	True	False	True	True	True	False	False
BackhedF_2015__SID282_M__bin.61	0.0	0.0	1.0	0.5384615384615384	1.0	1.0	1.0	0.07142857142857142	0.0	0.8571428571428571	0.2857142857142857	0.8	0.8181818181818182	0.0	0.0	1.0	1.0	0.0	1.0	0.0	0.0	1.0	1.0	0.0	0.0	0.06666666666666667	0.0	1.0	0.0	1.0	0.0	0.0	False	False	True	False	True	False	False	True	False	False	True	False	True	True	False	False	False
BackhedF_2015__SID332_B__bin.12	0.0	0.0	0.625	0.15384615384615385	0.75	0.8888888888888888	0.4	0.07142857142857142	0.0	1.0	0.5714285714285714	0.5	0.7272727272727273	0.0	0.0	0.18181818181818182	0.0	0.0	0.0	0.0	0.0	0.0	0.0	0.0	0.0	0.0	0.0	0.0	0.0	1.0	0.0	0.8888888888888888	False	False	False	True	True	False	True	True	False	False	False	False	True	True	True	False	True
BackhedF_2015__SID335_M__bin.63	0.0	0.0	0.625	0.07692307692307693	0.0	0.6666666666666666	0.4	0.0	0.0	0.42857142857142855	0.2857142857142857	0.5	0.6363636363636364	0.0	0.0	0.9285714285714286	0.0	0.0	0.0	0.0	0.0	0.6666666666666666	0.6666666666666666	0.0	0.0	0.0	0.0	0.0	0.0	1.0	0.0	0.0	False	False	False	False	False	False	False	True	False	False	False	False	False	True	False	False	False
BackhedF_2015__SID341_12M__bin.28	0.0	0.0	0.625	0.3076923076923077	0.75	0.6666666666666666	0.4	0.21428571428571427	0.125	0.7142857142857143	0.42857142857142855	0.6	0.5454545454545454	0.0	0.0	0.18181818181818182	0.0	0.0	0.0	0.0	0.0	0.0	0.0	0.0	0.0	0.0	0.0	0.0	0.0	0.0	0.0	0.8888888888888888	False	False	False	True	True	False	False	True	False	False	False	False	True	True	True	False	False
BackhedF_2015__SID341_B__bin.9	0.0	0.0	1.0	0.5384615384615384	1.0	1.0	1.0	0.07142857142857142	0.0	1.0	0.2857142857142857	0.8	0.8181818181818182	0.0	0.0	1.0	1.0	0.0	1.0	0.0	0.0	1.0	1.0	0.0	0.0	0.06666666666666667	0.0	1.0	0.0	1.0	0.0	0.0	False	False	True	True	True	True	True	True	True	False	True	False	True	True	True	False	False
BackhedF_2015__SID343_12M__bin.15	0.0	0.0	0.625	0.15384615384615385	0.75	0.7777777777777778	0.4	0.14285714285714285	0.125	0.7142857142857143	0.5714285714285714	0.6	0.5454545454545454	0.0	0.0	0.18181818181818182	0.0	0.0	0.0	0.0	0.0	0.0	0.0	0.0	0.0	0.0	0.0	0.0	0.0	0.875	0.0	0.6666666666666666	False	False	True	True	True	False	True	True	False	False	True	False	True	True	True	False	True
BackhedF_2015__SID343_4M__bin.4	0.0	0.0	1.0	0.5384615384615384	1.0	1.0	1.0	0.07142857142857142	0.0	0.8571428571428571	0.2857142857142857	0.8	0.8181818181818182	0.0	0.0	0.6923076923076923	1.0	0.0	1.0	0.0	0.0	1.0	1.0	0.0	0.0	0.06666666666666667	0.0	1.0	0.0	0.75	0.0	0.0	False	False	True	True	True	True	True	True	False	False	True	False	True	True	True	False	False
BackhedF_2015__SID345_4M__bin.15	0.0	0.0	0.625	0.3076923076923077	0.75	0.8888888888888888	0.4	0.21428571428571427	0.125	1.0	0.5714285714285714	0.6	0.5454545454545454	0.0	0.0	0.2727272727272727	0.0	0.0	0.0	0.0	0.0	0.0	0.0	0.0	0.0	0.0	0.0	0.0	0.0	1.0	0.0	0.8888888888888888	False	False	True	True	True	False	True	True	False	False	True	False	True	True	True	False	True
BackhedF_2015__SID345_4M__bin.22	0.0	0.0	0.625	0.07692307692307693	0.75	1.0	0.4	0.07142857142857142	0.0	1.0	0.42857142857142855	0.5	0.7272727272727273	0.0	0.0	0.0	0.0	0.0	0.0	0.0	0.0	0.6666666666666666	0.6666666666666666	0.0	0.0	0.0	0.0	0.0	0.0	1.0	0.0	0.8888888888888888	False	False	True	True	True	False	False	True	False	False	True	False	False	False	True	False	False
BackhedF_2015__SID350_M__bin.3	0.0	0.0	0.75	0.46153846153846156	0.0	0.6666666666666666	0.0	0.14285714285714285	0.25	0.42857142857142855	0.2857142857142857	0.7	0.36363636363636365	0.0	0.0	0.0	0.75	0.0	0.25	0.1	0.3333333333333333	0.6666666666666666	0.6666666666666666	0.0	0.0	0.0	0.0	0.0	0.0	0.75	0.0	0.0	False	False	False	False	False	False	False	True	False	False	False	False	False	True	False	True	False
BackhedF_2015__SID367_12M__bin.27	0.0	0.0	0.625	0.23076923076923078	0.5	0.8888888888888888	0.4	0.07142857142857142	0.125	0.7142857142857143	0.42857142857142855	0.5	0.6363636363636364	0.0	0.0	0.2727272727272727	0.0	0.0	0.0	0.0	0.0	0.0	0.0	0.0	0.0	0.0	0.0	0.0	0.0	0.0	0.0	0.8888888888888888	False	False	True	True	True	False	True	True	False	False	True	False	True	True	True	False	True
BackhedF_2015__SID367_4M__bin.17	0.0	0.0	0.875	0.5384615384615384	1.0	1.0	1.0	0.07142857142857142	0.0	0.8571428571428571	0.2857142857142857	0.7	0.8181818181818182	0.0	0.0	1.0	1.0	0.0	1.0	0.0	0.0	1.0	1.0	0.0	0.0	0.06666666666666667	0.0	1.0	0.0	1.0	0.0	0.0	False	False	True	False	True	False	False	True	False	False	True	False	True	True	False	True	False
BackhedF_2015__SID367_B__bin.8	0.0	0.0	1.0	0.5384615384615384	1.0	0.8888888888888888	1.0	0.07142857142857142	0.0	0.8571428571428571	0.2857142857142857	0.8	0.7272727272727273	0.0	0.0	1.0	0.0	0.0	1.0	0.0	0.0	1.0	1.0	0.0	0.0	0.06666666666666667	0.0	1.0	0.0	0.0	0.0	0.0	False	False	False	False	True	False	False	True	False	False	False	False	True	True	False	True	False
BackhedF_2015__SID377_4M__bin.1	0.0	0.0	0.875	0.46153846153846156	1.0	1.0	1.0	0.07142857142857142	0.0	1.0	0.2857142857142857	0.7	0.7272727272727273	0.0	0.0	0.09090909090909091	1.0	0.0	0.75	0.0	0.0	1.0	1.0	0.0	0.0	0.06666666666666667	0.0	1.0	0.0	0.25	0.0	0.0	False	False	True	True	True	True	True	True	False	False	True	False	True	True	True	False	False
BackhedF_2015__SID377_4M__bin.4	0.0	0.0	1.0	0.5384615384615384	1.0	1.0	1.0	0.07142857142857142	0.0	1.0	0.2857142857142857	0.8	0.8181818181818182	0.0	0.0	0.5	1.0	0.0	1.0	0.0	0.0	1.0	1.0	0.0	0.0	0.06666666666666667	0.0	1.0	0.0	1.0	0.0	0.0	False	False	True	False	True	False	False	True	False	False	True	False	True	True	False	False	False
BackhedF_2015__SID377_4M__bin.9	0.0	0.0	0.5	0.0	0.25	1.0	0.4	0.0	0.0	0.7142857142857143	0.42857142857142855	0.4	0.7272727272727273	0.0	0.0	0.09090909090909091	0.0	0.0	0.0	0.0	0.0	0.0	0.0	0.0	0.0	0.0	0.0	0.0	0.0	1.0	0.0	0.8888888888888888	False	False	False	False	True	False	False	True	False	False	False	False	False	False	True	False	False
BackhedF_2015__SID377_M__bin.26	0.0	0.0	0.375	0.07692307692307693	0.25	0.7777777777777778	0.4	0.0	0.0	0.8571428571428571	0.42857142857142855	0.3	0.7272727272727273	0.0	0.0	0.09090909090909091	0.0	0.0	0.0	0.0	0.0	0.0	0.0	0.0	0.0	0.0	0.0	0.0	0.0	1.0	0.0	0.0	False	False	True	False	False	False	False	True	False	True	True	False	False	True	False	False	False
BackhedF_2015__SID377_M__bin.5	0.0	0.0	0.125	0.07692307692307693	0.0	0.8888888888888888	0.0	0.0	0.0	0.42857142857142855	0.2857142857142857	0.2	0.6363636363636364	0.0	0.0	0.18181818181818182	0.0	0.0	0.0	0.0	0.0	0.0	0.0	0.0	0.0	0.0	0.0	0.0	0.0	0.875	0.0	0.8888888888888888	False	False	True	False	False	False	False	True	False	True	False	False	False	False	False	False	False
BackhedF_2015__SID383_12M__bin.21	0.0	0.0	0.375	0.15384615384615385	0.0	0.3333333333333333	0.4	0.07142857142857142	0.0	0.42857142857142855	0.14285714285714285	0.2	0.5454545454545454	0.0	0.0	0.09090909090909091	0.0	0.0	0.0	0.0	0.0	0.0	0.0	0.0	0.0	0.0	0.0	0.0	0.0	1.0	0.0	0.0	False	False	False	False	True	True	False	False	False	False	False	False	False	True	False	False	False
BackhedF_2015__SID385_12M__bin.31	0.0	0.0	0.625	0.07692307692307693	0.25	1.0	0.4	0.0	0.0	0.7142857142857143	0.42857142857142855	0.5	0.7272727272727273	0.0	0.0	0.09090909090909091	0.0	0.0	0.0	0.0	0.0	0.0	0.0	0.0	0.0	0.0	0.0	0.0	0.0	1.0	0.0	0.8888888888888888	False	False	False	True	True	False	False	True	False	False	False	False	False	True	True	False	False
BackhedF_2015__SID385_4M__bin.2	0.0	0.0	1.0	0.5384615384615384	1.0	1.0	1.0	0.07142857142857142	0.0	1.0	0.2857142857142857	0.8	0.8181818181818182	0.0	0.0	1.0	1.0	0.0	1.0	0.0	0.0	1.0	1.0	0.0	0.0	0.06666666666666667	0.0	1.0	0.0	1.0	0.0	0.0	False	False	True	False	True	False	False	True	False	False	True	False	True	True	False	True	False
BackhedF_2015__SID385_M__bin.37	0.0	0.0	0.375	0.23076923076923078	0.0	0.3333333333333333	0.2	0.07142857142857142	0.25	0.5714285714285714	0.0	0.3	0.45454545454545453	0.0	0.0	0.23076923076923078	0.0	0.0	0.0	0.0	0.0	0.0	0.0	0.0	0.0	0.0	0.0	0.0	0.0	0.0	0.0	1.0	False	False	False	False	False	False	False	False	False	False	False	False	False	True	False	False	False
BackhedF_2015__SID387_12M__bin.15	0.0	0.0	0.375	0.15384615384615385	0.75	0.5555555555555556	0.2	0.07142857142857142	0.125	0.5714285714285714	0.5714285714285714	0.3	0.7272727272727273	0.0	0.0	0.18181818181818182	0.0	0.0	0.0	0.0	0.0	0.0	0.0	0.0	0.0	0.0	0.0	0.0	0.0	0.875	0.0	0.8888888888888888	False	False	True	False	True	False	True	True	False	True	True	False	False	True	True	False	False
BackhedF_2015__SID387_B__bin.6	0.0	0.0	1.0	0.5384615384615384	1.0	1.0	1.0	0.07142857142857142	0.0	1.0	0.2857142857142857	0.8	0.8181818181818182	0.0	0.0	1.0	1.0	0.0	1.0	0.0	0.0	1.0	1.0	0.0	0.0	0.06666666666666667	0.0	1.0	0.0	1.0	0.0	0.0	False	False	True	False	True	False	False	True	False	False	True	False	True	True	False	True	False
BackhedF_2015__SID38_12M__bin.27	0.0	0.0	0.5	0.07692307692307693	0.25	0.7777777777777778	0.4	0.0	0.0	0.5714285714285714	0.42857142857142855	0.4	0.5454545454545454	0.0	0.0	0.09090909090909091	0.0	0.0	0.0	0.0	0.0	0.0	0.0	0.0	0.0	0.0	0.0	0.0	0.0	1.0	0.0	0.8888888888888888	False	False	False	False	True	False	False	True	False	False	False	False	False	True	True	False	False
BackhedF_2015__SID38_12M__bin.3	0.0	0.0	1.0	0.5384615384615384	1.0	1.0	1.0	0.07142857142857142	0.0	0.8571428571428571	0.2857142857142857	0.8	0.8181818181818182	0.0	0.0	1.0	1.0	0.0	1.0	0.0	0.0	1.0	1.0	0.0	0.0	0.06666666666666667	0.0	0.75	0.0	1.0	0.0	0.0	False	False	False	False	True	False	False	True	False	False	False	False	True	True	False	True	False
BackhedF_2015__SID38_4M__bin.4	0.0	0.0	1.0	0.5384615384615384	1.0	1.0	1.0	0.07142857142857142	0.0	0.8571428571428571	0.2857142857142857	0.8	0.8181818181818182	0.0	0.0	1.0	1.0	0.0	1.0	0.0	0.0	1.0	1.0	0.0	0.0	0.06666666666666667	0.0	1.0	0.0	0.0	0.0	0.0	False	False	True	False	True	False	False	True	False	False	True	False	False	True	False	True	False
BackhedF_2015__SID38_M__bin.28	0.0	0.0	1.0	0.5384615384615384	1.0	1.0	1.0	0.07142857142857142	0.0	1.0	0.2857142857142857	0.8	0.8181818181818182	0.0	0.0	1.0	1.0	0.0	1.0	0.0	0.0	1.0	1.0	0.0	0.0	0.06666666666666667	0.0	1.0	0.0	1.0	0.0	0.0	False	False	True	False	True	False	False	True	False	False	True	False	True	True	False	False	False
BackhedF_2015__SID397_4M__bin.1	0.0	0.0	1.0	0.5384615384615384	1.0	1.0	1.0	0.07142857142857142	0.0	1.0	0.2857142857142857	0.8	0.8181818181818182	0.0	0.0	1.0	1.0	0.0	1.0	0.0	0.0	1.0	1.0	0.0	0.0	0.06666666666666667	0.0	1.0	0.0	1.0	0.0	0.0	False	False	True	False	True	False	False	True	False	False	True	False	True	True	False	False	False
BackhedF_2015__SID39_4M__bin.21	0.0	0.0	1.0	0.5384615384615384	1.0	1.0	1.0	0.07142857142857142	0.0	1.0	0.2857142857142857	0.8	0.8181818181818182	0.0	0.0	1.0	1.0	0.0	1.0	0.0	0.0	1.0	1.0	0.0	0.0	0.06666666666666667	0.0	1.0	0.0	1.0	0.0	0.0	False	False	True	False	True	False	False	True	False	False	True	False	True	True	False	True	False
BackhedF_2015__SID39_B__bin.10	0.0	0.0	1.0	0.5384615384615384	1.0	1.0	1.0	0.07142857142857142	0.0	1.0	0.2857142857142857	0.8	0.8181818181818182	0.0	0.0	1.0	1.0	0.0	1.0	0.0	0.0	1.0	1.0	0.0	0.0	0.06666666666666667	0.0	1.0	0.0	1.0	0.0	0.0	False	False	True	False	True	False	False	True	False	False	True	False	True	True	False	True	False
BackhedF_2015__SID39_B__bin.2	0.0	0.0	0.875	0.46153846153846156	0.25	1.0	0.2	0.14285714285714285	0.25	0.7142857142857143	0.5714285714285714	0.8	0.7272727272727273	0.0	0.0	0.09090909090909091	0.75	0.0	0.25	0.1	0.3333333333333333	0.6666666666666666	0.6666666666666666	0.0	0.0	0.0	0.0	0.0	0.0	1.0	0.0	0.0	False	False	False	False	False	False	False	True	False	False	False	False	False	True	False	False	False
BackhedF_2015__SID39_M__bin.65	0.0	0.0	1.0	0.5384615384615384	1.0	1.0	1.0	0.07142857142857142	0.0	1.0	0.2857142857142857	0.8	0.8181818181818182	0.0	0.0	1.0	1.0	0.0	1.0	0.0	0.0	1.0	1.0	0.0	0.0	0.06666666666666667	0.0	1.0	0.0	1.0	0.0	0.0	False	False	True	False	True	False	False	True	False	False	True	False	True	True	False	True	False
BackhedF_2015__SID42_12M__bin.23	0.0	0.0	0.875	0.23076923076923078	0.75	0.8888888888888888	0.4	0.07142857142857142	0.0	1.0	0.42857142857142855	0.8	0.7272727272727273	0.0	0.0	0.7692307692307693	0.0	0.0	0.75	0.0	0.0	0.6666666666666666	0.6666666666666666	0.0	0.0	0.0	0.0	0.0	0.0	1.0	0.0	0.5555555555555556	False	True	True	True	True	False	True	True	False	True	True	False	True	True	False	True	True
BackhedF_2015__SID42_B__bin.2	0.0	0.0	1.0	0.5384615384615384	1.0	1.0	1.0	0.07142857142857142	0.0	1.0	0.2857142857142857	0.8	0.8181818181818182	0.0	0.0	1.0	1.0	0.0	1.0	0.0	0.0	1.0	1.0	0.0	0.0	0.06666666666666667	0.0	1.0	0.0	1.0	0.0	0.0	False	False	True	False	True	False	False	True	False	False	True	False	True	True	False	False	False
BackhedF_2015__SID45_12M__bin.1	0.0	0.0	0.625	0.23076923076923078	0.75	1.0	0.4	0.07142857142857142	0.125	1.0	0.5714285714285714	0.6	0.7272727272727273	0.0	0.0	0.2727272727272727	0.0	0.0	0.0	0.0	0.0	0.0	0.0	0.0	0.0	0.0	0.0	0.0	0.0	1.0	0.0	0.8888888888888888	False	False	True	True	True	False	True	True	False	False	True	False	True	True	True	False	True
BackhedF_2015__SID45_12M__bin.23	0.0	0.0	1.0	0.5384615384615384	1.0	1.0	1.0	0.14285714285714285	0.0	0.8571428571428571	0.2857142857142857	0.8	0.8181818181818182	0.0	0.0	1.0	1.0	0.0	1.0	0.0	0.0	1.0	1.0	0.0	0.0	0.06666666666666667	0.0	1.0	0.0	1.0	0.0	0.0	False	False	True	False	True	False	False	True	False	False	True	False	True	True	False	False	False
BackhedF_2015__SID45_4M__bin.10	0.0	0.0	0.875	0.46153846153846156	1.0	1.0	1.0	0.0	0.0	0.8571428571428571	0.2857142857142857	0.7	0.8181818181818182	0.0	0.0	1.0	1.0	0.0	1.0	0.0	0.0	1.0	1.0	0.0	0.0	0.06666666666666667	0.0	1.0	0.0	1.0	0.0	0.0	False	False	True	False	True	False	False	True	False	False	True	False	True	True	False	True	False
BackhedF_2015__SID45_4M__bin.11	0.0	0.0	0.625	0.23076923076923078	0.75	1.0	0.4	0.14285714285714285	0.0	1.0	0.5714285714285714	0.5	0.7272727272727273	0.0	0.0	0.09090909090909091	0.0	0.0	0.0	0.0	0.0	0.0	0.0	0.0	0.0	0.0	0.0	0.0	0.0	1.0	0.0	0.8888888888888888	False	False	True	True	True	False	True	True	False	False	True	False	True	True	True	False	True
BackhedF_2015__SID45_M__bin.10	0.0	0.0	0.5	0.23076923076923078	0.0	0.5555555555555556	0.0	0.0	0.125	0.2857142857142857	0.14285714285714285	0.5	0.5454545454545454	0.0	0.0	0.09090909090909091	0.75	0.0	0.0	0.0	0.0	0.6666666666666666	0.6666666666666666	0.0	0.0	0.0	0.0	0.0	0.0	0.75	0.0	0.0	False	False	False	False	False	False	False	False	False	False	False	False	False	True	False	False	False
BackhedF_2015__SID503_4M__bin.12	0.0	0.0	0.625	0.07692307692307693	0.25	1.0	0.4	0.0	0.0	0.7142857142857143	0.42857142857142855	0.5	0.7272727272727273	0.0	0.0	0.09090909090909091	0.0	0.0	0.0	0.0	0.0	0.0	0.0	0.0	0.0	0.0	0.0	0.0	0.0	1.0	0.0	0.8888888888888888	False	False	False	True	True	False	False	True	False	False	False	False	False	True	True	False	False
BackhedF_2015__SID503_4M__bin.18	0.0	0.5	0.5	0.3076923076923077	0.0	1.0	0.2	0.14285714285714285	0.125	0.7142857142857143	0.8571428571428571	0.4	0.7272727272727273	0.0	0.0	0.18181818181818182	0.0	0.0	0.0	0.0	0.0	0.0	0.0	0.0	0.0	0.0	0.0	0.0	0.0	0.0	0.0	1.0	False	False	False	False	False	False	False	False	False	False	False	False	False	True	False	False	False
BackhedF_2015__SID503_4M__bin.23	0.0	0.0	1.0	0.5384615384615384	1.0	1.0	1.0	0.07142857142857142	0.0	1.0	0.2857142857142857	0.8	0.8181818181818182	0.0	0.0	1.0	1.0	0.0	1.0	0.0	0.0	1.0	1.0	0.0	0.0	0.06666666666666667	0.0	1.0	0.0	1.0	0.0	0.0	False	False	True	False	True	False	False	True	False	False	True	False	True	True	False	True	False
BackhedF_2015__SID503_4M__bin.6	0.0	0.0	0.875	0.38461538461538464	0.25	1.0	0.2	0.14285714285714285	0.25	0.7142857142857143	0.5714285714285714	0.8	0.7272727272727273	0.0	0.0	0.09090909090909091	0.75	0.0	0.0	0.0	0.0	0.6666666666666666	0.6666666666666666	0.0	0.0	0.0	0.0	0.0	0.0	1.0	0.0	0.0	False	False	False	False	False	False	False	True	False	False	False	False	False	True	False	True	False
BackhedF_2015__SID504_12M__bin.1	0.0	0.0	0.625	0.15384615384615385	0.75	1.0	0.4	0.07142857142857142	0.0	1.0	0.42857142857142855	0.5	0.7272727272727273	0.0	0.0	0.0	0.0	0.0	0.0	0.0	0.0	0.0	0.0	0.0	0.0	0.0	0.0	0.0	0.0	0.75	0.0	0.8888888888888888	False	False	False	True	True	False	False	True	False	True	False	False	True	True	True	False	True
BackhedF_2015__SID504_12M__bin.17	0.0	0.0	1.0	0.5384615384615384	1.0	1.0	1.0	0.07142857142857142	0.0	1.0	0.2857142857142857	0.8	0.8181818181818182	0.0	0.0	1.0	1.0	0.0	1.0	0.0	0.0	1.0	1.0	0.0	0.0	0.06666666666666667	0.0	1.0	0.0	0.5	0.0	0.0	False	False	True	False	True	False	False	True	False	False	True	False	True	True	False	True	False
BackhedF_2015__SID504_4M__bin.5	0.0	0.0	1.0	0.5384615384615384	1.0	1.0	1.0	0.07142857142857142	0.0	0.8571428571428571	0.2857142857142857	0.8	0.8181818181818182	0.0	0.0	0.9230769230769231	1.0	0.0	1.0	0.0	0.0	1.0	1.0	0.0	0.0	0.06666666666666667	0.0	1.0	0.0	0.75	0.0	0.0	False	False	True	True	True	True	True	True	True	False	True	False	True	True	True	False	False
BackhedF_2015__SID504_4M__bin.7	0.0	0.0	1.0	0.5384615384615384	1.0	1.0	1.0	0.07142857142857142	0.0	1.0	0.2857142857142857	0.8	0.8181818181818182	0.0	0.0	1.0	1.0	0.0	1.0	0.0	0.0	1.0	1.0	0.0	0.0	0.06666666666666667	0.0	1.0	0.0	1.0	0.0	0.0	False	False	True	False	True	False	False	True	False	False	True	False	True	True	False	True	False
BackhedF_2015__SID504_B__bin.5	0.0	0.0	1.0	0.5384615384615384	1.0	1.0	1.0	0.07142857142857142	0.0	0.8571428571428571	0.14285714285714285	0.8	0.8181818181818182	0.0	0.0	1.0	1.0	0.0	1.0	0.0	0.0	1.0	1.0	0.0	0.0	0.06666666666666667	0.0	1.0	0.0	1.0	0.0	0.0	False	False	True	True	True	True	True	True	True	False	True	False	True	True	True	False	False
BackhedF_2015__SID504_M__bin.25	0.0	0.0	1.0	0.5384615384615384	1.0	1.0	1.0	0.07142857142857142	0.0	1.0	0.2857142857142857	0.8	0.8181818181818182	0.0	0.0	1.0	1.0	0.0	1.0	0.0	0.0	1.0	1.0	0.0	0.0	0.06666666666666667	0.0	1.0	0.0	1.0	0.0	0.0	False	False	True	False	True	False	False	True	False	False	True	False	True	True	False	True	False
BackhedF_2015__SID507_12M__bin.15	0.0	0.0	0.625	0.15384615384615385	0.75	1.0	0.4	0.0	0.125	1.0	0.42857142857142855	0.5	0.7272727272727273	0.0	0.0	0.09090909090909091	0.0	0.0	0.0	0.0	0.0	0.0	0.0	0.0	0.0	0.0	0.0	0.0	0.0	1.0	0.0	0.7777777777777778	False	False	True	True	True	False	True	True	False	True	True	False	True	True	True	False	True
BackhedF_2015__SID511_4M__bin.3	0.0	0.0	1.0	0.5384615384615384	1.0	1.0	1.0	0.07142857142857142	0.0	1.0	0.14285714285714285	0.8	0.8181818181818182	0.0	0.0	1.0	1.0	0.0	1.0	0.2222222222222222	1.0	1.0	1.0	0.0	0.0	0.06666666666666667	0.0	1.0	0.0	1.0	0.0	0.0	False	False	True	True	True	False	True	True	False	False	True	False	True	True	False	False	False
BackhedF_2015__SID511_B__bin.11	0.0	0.0	0.875	0.46153846153846156	0.25	1.0	0.2	0.14285714285714285	0.25	0.7142857142857143	0.5714285714285714	0.8	0.6363636363636364	0.0	0.0	0.09090909090909091	0.75	0.0	0.5	0.1	0.3333333333333333	0.6666666666666666	0.6666666666666666	0.0	0.0	0.0	0.0	0.0	0.0	1.0	0.0	0.0	False	False	False	False	False	False	False	True	False	False	False	False	False	True	False	True	False
BackhedF_2015__SID521_M__bin.58	0.0	0.0	1.0	0.5384615384615384	0.5	1.0	1.0	0.07142857142857142	0.0	1.0	0.2857142857142857	0.8	0.8181818181818182	0.0	0.0	1.0	1.0	0.0	1.0	0.0	0.0	1.0	1.0	0.0	0.0	0.06666666666666667	0.0	1.0	0.0	1.0	0.0	0.0	False	False	True	False	True	False	False	True	False	False	True	False	False	True	False	True	False
BackhedF_2015__SID526_12M__bin.10	0.0	0.0	0.625	0.07692307692307693	0.25	1.0	0.4	0.0	0.0	0.7142857142857143	0.42857142857142855	0.5	0.7272727272727273	0.0	0.0	0.09090909090909091	0.0	0.0	0.0	0.0	0.0	0.0	0.0	0.0	0.0	0.0	0.0	0.0	0.0	1.0	0.0	0.8888888888888888	False	False	False	False	True	False	False	True	False	False	False	False	False	True	True	False	False
BackhedF_2015__SID526_12M__bin.13	0.0	0.0	0.625	0.15384615384615385	0.75	1.0	0.4	0.0	0.125	1.0	0.42857142857142855	0.5	0.7272727272727273	0.0	0.0	0.09090909090909091	0.0	0.0	0.0	0.0	0.0	0.0	0.0	0.0	0.0	0.0	0.0	0.0	0.0	1.0	0.0	0.7777777777777778	False	True	True	True	True	False	True	True	False	True	True	False	True	True	True	False	True
BackhedF_2015__SID526_12M__bin.4	0.0	0.5	0.75	0.23076923076923078	0.75	1.0	0.4	0.0	0.25	1.0	0.8571428571428571	0.7	0.7272727272727273	0.0	0.0	0.2727272727272727	0.0	0.0	0.25	0.0	0.0	0.0	0.0	0.0	0.0	0.0	0.0	0.0	0.0	0.875	0.0	1.0	False	False	True	True	True	False	False	True	False	True	True	False	False	True	True	False	False
BackhedF_2015__SID526_12M__bin.8	0.0	0.0	0.5	0.23076923076923078	0.75	1.0	0.2	0.07142857142857142	0.125	1.0	0.5714285714285714	0.6	0.7272727272727273	0.0	0.0	0.2727272727272727	0.0	0.0	0.0	0.0	0.0	0.0	0.0	0.0	0.0	0.0	0.0	0.0	0.0	1.0	0.0	0.8888888888888888	False	False	False	True	True	False	False	True	False	False	False	False	True	True	True	False	True
BackhedF_2015__SID526_4M__bin.3	0.0	0.0	1.0	0.5384615384615384	1.0	1.0	1.0	0.07142857142857142	0.0	0.8571428571428571	0.2857142857142857	0.8	0.8181818181818182	0.0	0.0	0.9230769230769231	1.0	0.0	1.0	0.0	0.0	1.0	1.0	0.0	0.0	0.06666666666666667	0.0	1.0	0.0	1.0	0.0	0.0	False	False	True	True	True	True	True	True	False	False	True	False	True	True	True	False	False
BackhedF_2015__SID526_M__bin.28	0.0	0.0	1.0	0.5384615384615384	1.0	1.0	1.0	0.07142857142857142	0.0	1.0	0.2857142857142857	0.8	0.8181818181818182	0.0	0.0	1.0	1.0	0.0	1.0	0.0	0.0	1.0	1.0	0.0	0.0	0.06666666666666667	0.0	1.0	0.0	1.0	0.0	0.0	False	False	True	False	True	False	False	True	False	False	True	False	True	True	False	True	False
BackhedF_2015__SID527_4M__bin.2	0.0	0.0	1.0	0.5384615384615384	1.0	1.0	1.0	0.07142857142857142	0.0	1.0	0.2857142857142857	0.8	0.8181818181818182	0.0	0.0	1.0	1.0	0.0	1.0	0.0	0.0	1.0	1.0	0.0	0.0	0.06666666666666667	0.0	1.0	0.0	1.0	0.0	0.0	False	False	True	False	True	False	False	True	False	False	True	False	True	True	False	True	False
BackhedF_2015__SID527_B__bin.1	0.0	0.0	1.0	0.5384615384615384	1.0	1.0	1.0	0.07142857142857142	0.0	1.0	0.2857142857142857	0.8	0.8181818181818182	0.0	0.0	1.0	1.0	0.0	1.0	0.0	0.0	1.0	1.0	0.0	0.0	0.06666666666666667	0.0	1.0	0.0	1.0	0.0	0.0	False	False	True	False	True	False	False	True	False	False	True	False	True	True	False	True	False
BackhedF_2015__SID527_M__bin.11	0.0	0.0	0.625	0.38461538461538464	0.0	0.6666666666666666	0.0	0.14285714285714285	0.125	0.2857142857142857	0.2857142857142857	0.6	0.2727272727272727	0.0	0.0	0.0	0.75	0.0	0.0	0.0	0.0	0.0	0.0	0.0	0.0	0.0	0.0	0.0	0.0	0.75	0.0	0.0	False	False	False	False	False	False	False	False	False	False	False	False	False	True	False	False	False
BackhedF_2015__SID527_M__bin.17	0.0	0.0	0.75	0.5384615384615384	1.0	0.7777777777777778	0.8	0.07142857142857142	0.0	0.7142857142857143	0.2857142857142857	0.7	0.6363636363636364	0.0	0.0	0.5	0.5	0.0	0.5	0.0	0.0	1.0	1.0	0.0	0.0	0.06666666666666667	0.0	1.0	0.0	1.0	0.0	0.0	False	False	True	False	True	False	False	True	False	False	True	False	True	True	False	False	False
BackhedF_2015__SID532_12M__bin.10	0.0	0.0	0.5	0.07692307692307693	0.5	0.4444444444444444	0.4	0.0	0.0	0.5714285714285714	0.0	0.4	0.5454545454545454	0.0	0.0	0.0	0.0	0.0	0.0	0.0	0.0	0.0	0.0	0.0	0.0	0.0	0.0	0.0	0.0	0.5	0.0	0.6666666666666666	False	False	False	False	False	False	False	False	False	False	False	False	True	True	True	False	False
BackhedF_2015__SID532_4M__bin.11	0.0	0.5	0.625	0.07692307692307693	0.75	1.0	0.4	0.0	0.0	0.8571428571428571	0.8571428571428571	0.5	0.7272727272727273	0.0	0.0	0.2727272727272727	0.0	0.0	0.0	0.0	0.0	0.0	0.0	0.0	0.0	0.0	0.0	0.0	0.0	1.0	0.0	0.8888888888888888	False	False	True	True	True	False	True	True	False	True	True	True	False	True	True	False	True
BackhedF_2015__SID532_4M__bin.6	0.0	0.0	1.0	0.5384615384615384	1.0	1.0	1.0	0.07142857142857142	0.0	1.0	0.2857142857142857	0.8	0.8181818181818182	0.0	0.0	1.0	1.0	0.0	1.0	0.0	0.0	1.0	1.0	0.0	0.0	0.06666666666666667	0.0	1.0	0.0	1.0	0.0	0.0	False	False	True	True	True	False	True	True	False	False	True	False	True	True	False	False	False
BackhedF_2015__SID532_M__bin.27	0.0	0.0	1.0	0.5384615384615384	1.0	1.0	1.0	0.07142857142857142	0.0	1.0	0.2857142857142857	0.8	0.8181818181818182	0.0	0.0	1.0	1.0	0.0	1.0	0.0	0.0	1.0	1.0	0.0	0.0	0.06666666666666667	0.0	1.0	0.0	1.0	0.0	0.0	False	False	True	False	True	False	False	True	False	False	True	False	True	True	False	True	False
BackhedF_2015__SID53_12M__bin.18	0.0	0.0	0.25	0.07692307692307693	0.75	1.0	0.2	0.0	0.125	0.8571428571428571	0.14285714285714285	0.3	0.7272727272727273	0.0	0.0	0.0	0.0	0.0	0.0	0.0	0.0	0.0	0.0	0.0	0.0	0.0	0.0	0.0	0.0	1.0	0.0	0.6666666666666666	False	False	True	True	True	False	True	True	False	False	True	False	True	True	True	True	True
BackhedF_2015__SID53_4M__bin.10	0.0	0.0	0.5	0.0	0.25	1.0	0.4	0.0	0.0	0.7142857142857143	0.42857142857142855	0.3	0.7272727272727273	0.0	0.0	0.09090909090909091	0.0	0.0	0.0	0.0	0.0	0.0	0.0	0.0	0.0	0.0	0.0	0.0	0.0	1.0	0.0	0.8888888888888888	False	False	False	False	True	False	False	True	False	False	False	False	False	True	True	False	False
BackhedF_2015__SID53_4M__bin.19	0.0	0.0	1.0	0.5384615384615384	1.0	1.0	1.0	0.07142857142857142	0.0	1.0	0.2857142857142857	0.8	0.8181818181818182	0.0	0.0	1.0	1.0	0.0	1.0	0.0	0.0	1.0	1.0	0.0	0.0	0.06666666666666667	0.0	1.0	0.0	1.0	0.0	0.0	False	False	True	False	True	False	False	True	False	False	True	False	True	True	False	True	False
BackhedF_2015__SID53_M__bin.18	0.0	0.0	1.0	0.5384615384615384	1.0	1.0	1.0	0.07142857142857142	0.0	1.0	0.2857142857142857	0.8	0.8181818181818182	0.0	0.0	1.0	1.0	0.0	1.0	0.0	0.0	1.0	1.0	0.0	0.0	0.06666666666666667	0.0	1.0	0.0	1.0	0.0	0.0	False	False	True	False	True	False	False	True	False	False	True	False	True	True	False	True	False
BackhedF_2015__SID544_4M__bin.10	0.0	0.0	0.625	0.15384615384615385	0.75	0.8888888888888888	0.2	0.0	0.125	1.0	0.5714285714285714	0.7	0.7272727272727273	0.0	0.0	0.18181818181818182	0.0	0.0	0.25	0.0	0.0	0.0	0.0	0.0	0.0	0.0	0.0	0.0	0.0	1.0	0.0	0.8888888888888888	False	True	True	False	True	False	False	True	False	False	False	False	True	True	True	False	True
BackhedF_2015__SID544_4M__bin.16	0.0	0.0	1.0	0.38461538461538464	1.0	0.8888888888888888	1.0	0.0	0.0	1.0	0.42857142857142855	0.7	0.8181818181818182	0.0	0.0	1.0	1.0	0.0	1.0	0.0	0.0	1.0	1.0	0.0	0.0	0.06666666666666667	0.0	0.75	0.0	0.0	0.0	0.0	False	False	True	False	False	False	False	True	False	False	True	False	True	True	False	False	False
BackhedF_2015__SID544_B__bin.9	0.0	0.0	1.0	0.38461538461538464	1.0	0.8888888888888888	1.0	0.0	0.0	1.0	0.42857142857142855	0.7	0.8181818181818182	0.0	0.0	1.0	1.0	0.0	1.0	0.0	0.0	1.0	1.0	0.0	0.0	0.06666666666666667	0.0	0.75	0.0	1.0	0.0	0.0	False	False	True	False	False	False	False	True	True	False	True	False	True	True	False	False	False
BackhedF_2015__SID544_M__bin.53	0.0	0.0	0.875	0.46153846153846156	0.25	1.0	1.0	0.07142857142857142	0.0	0.8571428571428571	0.2857142857142857	0.7	0.8181818181818182	0.0	0.0	1.0	1.0	0.0	0.75	0.0	0.0	1.0	1.0	0.0	0.0	0.06666666666666667	0.0	1.0	0.0	1.0	0.0	0.0	False	False	True	False	True	False	False	True	False	False	True	False	True	True	False	False	False
BackhedF_2015__SID546_4M__bin.2	0.0	0.0	1.0	0.5384615384615384	1.0	1.0	0.8	0.07142857142857142	0.0	1.0	0.2857142857142857	0.8	0.8181818181818182	0.0	0.0	1.0	1.0	0.0	1.0	0.0	0.0	1.0	1.0	0.0	0.0	0.06666666666666667	0.0	1.0	0.0	1.0	0.0	0.0	False	False	True	False	True	False	False	True	False	False	True	False	True	True	False	True	False
BackhedF_2015__SID546_4M__bin.21	0.0	0.0	0.5	0.07692307692307693	0.5	0.4444444444444444	0.2	0.07142857142857142	0.0	0.42857142857142855	0.2857142857142857	0.4	0.5454545454545454	0.0	0.0	0.0	0.0	0.0	0.0	0.0	0.0	0.0	0.0	0.0	0.0	0.0	0.0	0.0	0.0	0.625	0.0	0.6666666666666666	False	False	False	False	True	False	False	True	False	False	False	False	True	True	True	False	False
BackhedF_2015__SID546_4M__bin.23	0.0	0.0	0.5	0.0	0.25	0.8888888888888888	0.4	0.0	0.0	0.7142857142857143	0.42857142857142855	0.4	0.7272727272727273	0.0	0.0	0.09090909090909091	0.0	0.0	0.0	0.0	0.0	0.0	0.0	0.0	0.0	0.0	0.0	0.0	0.0	1.0	0.0	0.8888888888888888	False	False	False	True	True	False	False	True	False	False	False	False	False	True	False	False	False
BackhedF_2015__SID546_B__bin.2	0.0	0.0	1.0	0.5384615384615384	1.0	1.0	1.0	0.07142857142857142	0.0	1.0	0.2857142857142857	0.8	0.8181818181818182	0.0	0.0	1.0	1.0	0.0	1.0	0.0	0.0	1.0	1.0	0.0	0.0	0.06666666666666667	0.0	1.0	0.0	1.0	0.0	0.0	False	False	True	False	True	False	False	True	False	False	True	False	True	True	False	True	False
BackhedF_2015__SID546_M__bin.4	0.0	0.5	0.375	0.23076923076923078	0.25	0.6666666666666666	0.0	0.0	0.125	0.5714285714285714	0.5714285714285714	0.5	0.36363636363636365	0.0	0.0	0.18181818181818182	0.0	0.0	0.25	0.0	0.0	0.0	0.0	0.0	0.0	0.0	0.0	0.0	0.0	0.625	0.0	1.0	False	False	False	True	True	False	False	True	False	True	True	False	False	False	True	False	False
BackhedF_2015__SID565_4M__bin.4	0.0	0.0	0.75	0.23076923076923078	0.0	1.0	0.4	0.07142857142857142	0.0	0.7142857142857143	0.42857142857142855	0.6	0.7272727272727273	0.0	0.0	0.0	0.0	0.0	0.5	0.0	0.0	0.0	0.0	0.0	0.0	0.0	0.0	0.0	0.0	1.0	0.0	0.0	False	False	False	False	False	False	False	True	False	False	False	False	False	True	False	False	False
BackhedF_2015__SID565_B__bin.3	0.0	0.0	1.0	0.5384615384615384	1.0	1.0	1.0	0.07142857142857142	0.0	1.0	0.2857142857142857	0.8	0.8181818181818182	0.0	0.0	1.0	1.0	0.0	1.0	0.0	0.0	1.0	1.0	0.0	0.0	0.06666666666666667	0.0	1.0	0.0	1.0	0.0	0.0	False	False	True	False	True	False	False	True	False	False	True	False	True	True	False	True	False
BackhedF_2015__SID567_12M__bin.6	0.0	0.0	1.0	0.5384615384615384	1.0	1.0	0.8	0.07142857142857142	0.0	1.0	0.2857142857142857	0.8	0.8181818181818182	0.0	0.0	0.5833333333333334	1.0	0.0	1.0	0.0	0.0	1.0	1.0	0.0	0.0	0.06666666666666667	0.0	1.0	0.0	1.0	0.0	0.0	False	False	True	False	True	False	False	True	False	False	True	False	True	True	False	False	False
BackhedF_2015__SID567_4M__bin.12	0.0	0.0	1.0	0.5384615384615384	1.0	1.0	1.0	0.07142857142857142	0.0	1.0	0.2857142857142857	0.8	0.8181818181818182	0.0	0.0	1.0	1.0	0.0	1.0	0.0	0.0	1.0	1.0	0.0	0.0	0.06666666666666667	0.0	1.0	0.0	1.0	0.0	0.0	False	False	True	False	True	False	False	True	False	False	True	False	True	True	False	True	False
BackhedF_2015__SID567_M__bin.26	0.0	0.0	0.625	0.0	0.5	1.0	0.4	0.0	0.0	0.8571428571428571	0.42857142857142855	0.4	0.7272727272727273	0.0	0.0	0.0	0.0	0.0	0.0	0.0	0.0	0.0	0.0	0.0	0.0	0.0	0.0	0.0	0.0	1.0	0.0	0.7777777777777778	False	False	False	True	True	False	False	True	False	False	False	False	True	True	True	False	True
BackhedF_2015__SID570_12M__bin.19	0.0	0.0	0.625	0.0	0.5	1.0	0.4	0.0	0.0	0.8571428571428571	0.42857142857142855	0.4	0.7272727272727273	0.0	0.0	0.0	0.0	0.0	0.0	0.0	0.0	0.0	0.0	0.0	0.0	0.0	0.0	0.0	0.0	1.0	0.0	0.7777777777777778	False	False	False	True	True	False	False	True	False	False	False	False	True	True	True	False	True
BackhedF_2015__SID570_12M__bin.27	0.0	0.0	0.625	0.15384615384615385	0.75	1.0	0.4	0.07142857142857142	0.0	1.0	0.5714285714285714	0.5	0.7272727272727273	0.0	0.0	0.18181818181818182	0.0	0.0	0.0	0.0	0.0	0.0	0.0	0.0	0.0	0.0	0.0	0.0	0.0	1.0	0.0	0.8888888888888888	False	False	False	True	True	False	False	True	False	False	False	False	True	True	True	False	True
BackhedF_2015__SID570_4M__bin.8	0.0	0.0	0.875	0.38461538461538464	1.0	0.7777777777777778	0.8	0.0	0.0	0.7142857142857143	0.14285714285714285	0.7	0.6363636363636364	0.0	0.0	0.8333333333333334	0.25	0.0	1.0	0.0	0.0	1.0	1.0	0.0	0.0	0.06666666666666667	0.0	1.0	0.0	1.0	0.0	0.0	False	False	False	False	True	False	False	True	False	False	False	False	False	True	False	False	False
BackhedF_2015__SID577_12M__bin.30	0.0	0.0	1.0	0.5384615384615384	1.0	1.0	1.0	0.07142857142857142	0.0	0.8571428571428571	0.2857142857142857	0.8	0.8181818181818182	0.0	0.0	1.0	1.0	0.0	1.0	0.0	0.0	1.0	1.0	0.0	0.0	0.06666666666666667	0.0	1.0	0.0	1.0	0.0	0.0	False	False	True	False	True	False	False	True	False	False	True	False	True	True	False	True	False
BackhedF_2015__SID577_4M__bin.1	0.0	0.0	1.0	0.5384615384615384	1.0	1.0	1.0	0.07142857142857142	0.0	1.0	0.2857142857142857	0.8	0.8181818181818182	0.0	0.0	0.6666666666666666	1.0	0.0	1.0	0.0	0.0	1.0	1.0	0.0	0.0	0.06666666666666667	0.0	1.0	0.0	1.0	0.0	0.0	False	False	True	False	True	False	False	True	False	False	True	False	True	True	False	False	False
BackhedF_2015__SID577_B__bin.2	0.0	0.0	1.0	0.5384615384615384	1.0	1.0	1.0	0.07142857142857142	0.0	0.8571428571428571	0.2857142857142857	0.8	0.8181818181818182	0.0	0.0	1.0	1.0	0.0	1.0	0.0	0.0	1.0	1.0	0.0	0.0	0.06666666666666667	0.0	1.0	0.0	1.0	0.0	0.0	False	False	True	True	True	False	True	True	False	False	True	False	True	True	True	False	False
BackhedF_2015__SID577_M__bin.27	0.0	0.0	1.0	0.5384615384615384	1.0	1.0	1.0	0.07142857142857142	0.0	0.8571428571428571	0.2857142857142857	0.8	0.8181818181818182	0.0	0.0	1.0	1.0	0.0	1.0	0.0	0.0	1.0	1.0	0.0	0.0	0.06666666666666667	0.0	1.0	0.0	1.0	0.0	0.0	False	False	True	False	True	False	False	True	False	False	True	False	True	True	False	False	False
BackhedF_2015__SID582_4M__bin.5	0.0	0.0	1.0	0.5384615384615384	1.0	1.0	1.0	0.07142857142857142	0.0	0.8571428571428571	0.2857142857142857	0.8	0.8181818181818182	0.0	0.0	1.0	1.0	0.0	1.0	0.0	0.0	1.0	1.0	0.0	0.0	0.06666666666666667	0.0	1.0	0.0	1.0	0.0	0.0	False	False	True	True	True	True	True	True	True	False	True	False	True	True	True	False	False
BackhedF_2015__SID582_M__bin.49	0.0	0.0	0.75	0.23076923076923078	0.25	0.5555555555555556	0.2	0.14285714285714285	0.25	0.5714285714285714	0.42857142857142855	0.7	0.6363636363636364	0.0	0.0	0.09090909090909091	0.5	0.0	0.0	0.0	0.0	0.0	0.0	0.0	0.0	0.0	0.0	0.0	0.0	1.0	0.0	0.0	False	False	False	False	False	False	False	True	False	False	False	False	False	True	False	False	False
BackhedF_2015__SID585_4M__bin.1	0.0	0.0	0.5	0.15384615384615385	0.5	1.0	0.4	0.07142857142857142	0.125	0.8571428571428571	0.42857142857142855	0.4	0.7272727272727273	0.0	0.0	0.09090909090909091	0.0	0.0	0.0	0.0	0.0	0.0	0.0	0.0	0.0	0.0	0.0	0.0	0.0	1.0	0.0	0.6666666666666666	False	False	True	True	True	False	True	True	False	True	True	False	True	False	True	False	True
BackhedF_2015__SID587_12M__bin.20	0.0	0.0	0.875	0.5384615384615384	1.0	1.0	1.0	0.07142857142857142	0.0	0.8571428571428571	0.2857142857142857	0.7	0.8181818181818182	0.0	0.0	0.9230769230769231	1.0	0.0	1.0	0.0	0.0	1.0	1.0	0.0	0.0	0.06666666666666667	0.0	1.0	0.0	1.0	0.0	0.0	False	False	True	False	True	False	False	True	False	False	True	False	True	True	False	False	False
BackhedF_2015__SID587_4M__bin.15	0.0	0.0	1.0	0.5384615384615384	1.0	1.0	1.0	0.07142857142857142	0.0	0.8571428571428571	0.2857142857142857	0.8	0.8181818181818182	0.0	0.0	1.0	1.0	0.0	1.0	0.0	0.0	1.0	1.0	0.0	0.0	0.06666666666666667	0.0	1.0	0.0	1.0	0.0	0.0	False	False	True	True	True	True	True	True	True	False	True	False	True	True	True	False	False
BackhedF_2015__SID591_12M__bin.14	0.0	0.0	0.75	0.23076923076923078	0.75	1.0	0.4	0.14285714285714285	0.125	1.0	0.42857142857142855	0.7	0.7272727272727273	0.0	0.0	0.18181818181818182	0.25	0.0	0.0	0.0	0.0	0.0	0.0	0.0	0.0	0.0	0.0	0.0	0.0	1.0	0.0	0.8888888888888888	False	False	True	True	True	False	True	True	False	False	True	False	True	True	True	True	True
BackhedF_2015__SID591_4M__bin.8	0.0	0.0	1.0	0.5384615384615384	1.0	1.0	1.0	0.07142857142857142	0.0	1.0	0.2857142857142857	0.8	0.8181818181818182	0.0	0.0	0.6923076923076923	0.25	0.0	1.0	0.0	0.0	1.0	1.0	0.0	0.0	0.06666666666666667	0.0	0.75	0.0	1.0	0.0	0.0	False	False	False	False	True	False	False	True	False	False	False	False	False	True	False	False	False
BackhedF_2015__SID591_M__bin.23	0.0	0.0	1.0	0.5384615384615384	1.0	1.0	1.0	0.07142857142857142	0.0	0.8571428571428571	0.2857142857142857	0.8	0.8181818181818182	0.0	0.0	0.6923076923076923	1.0	0.0	1.0	0.0	0.0	0.6666666666666666	0.6666666666666666	0.0	0.0	0.06666666666666667	0.0	1.0	0.0	0.125	0.0	0.0	False	False	True	True	True	True	True	True	False	False	True	False	True	True	True	False	False
BackhedF_2015__SID598_4M__bin.18	0.0	0.0	1.0	0.5384615384615384	1.0	1.0	1.0	0.07142857142857142	0.0	1.0	0.2857142857142857	0.8	0.8181818181818182	0.0	0.0	1.0	1.0	0.0	1.0	0.0	0.0	1.0	1.0	0.0	0.0	0.06666666666666667	0.0	1.0	0.0	1.0	0.0	0.0	False	False	True	False	True	True	False	True	False	False	True	False	False	True	False	False	False
BackhedF_2015__SID598_B__bin.2	0.0	0.0	0.5	0.15384615384615385	0.25	1.0	0.2	0.07142857142857142	0.0	0.8571428571428571	0.42857142857142855	0.6	0.6363636363636364	0.0	0.0	0.09090909090909091	0.25	0.0	0.0	0.0	0.0	0.0	0.0	0.0	0.0	0.0	0.0	0.0	0.0	1.0	0.0	1.0	False	False	True	False	True	False	False	True	False	True	True	False	False	True	False	True	False
BackhedF_2015__SID598_M__bin.11	0.0	0.0	1.0	0.5384615384615384	1.0	1.0	1.0	0.07142857142857142	0.0	1.0	0.2857142857142857	0.8	0.8181818181818182	0.0	0.0	1.0	1.0	0.0	1.0	0.0	0.0	1.0	1.0	0.0	0.0	0.06666666666666667	0.0	1.0	0.0	1.0	0.0	0.0	False	False	True	False	True	False	False	True	False	False	True	False	True	True	False	False	False
BackhedF_2015__SID599_12M__bin.7	0.0	0.0	1.0	0.5384615384615384	1.0	1.0	1.0	0.07142857142857142	0.0	1.0	0.2857142857142857	0.8	0.8181818181818182	0.0	0.0	1.0	1.0	0.0	1.0	0.0	0.0	1.0	1.0	0.0	0.0	0.06666666666666667	0.0	1.0	0.0	1.0	0.0	0.0	False	False	True	False	True	False	False	True	False	False	True	False	True	True	False	True	False
BackhedF_2015__SID608_12M__bin.7	0.0	0.0	1.0	0.5384615384615384	1.0	1.0	1.0	0.07142857142857142	0.0	1.0	0.2857142857142857	0.8	0.8181818181818182	0.0	0.0	1.0	1.0	0.0	1.0	0.0	0.0	1.0	1.0	0.0	0.0	0.06666666666666667	0.0	1.0	0.0	1.0	0.0	0.0	False	False	True	False	True	False	False	True	False	False	True	False	True	True	False	False	False
BackhedF_2015__SID608_12M__bin.9	0.0	0.0	0.75	0.23076923076923078	0.75	1.0	0.4	0.14285714285714285	0.125	1.0	0.5714285714285714	0.7	0.7272727272727273	0.0	0.0	0.18181818181818182	0.25	0.0	0.0	0.0	0.0	0.0	0.0	0.0	0.0	0.0	0.0	0.0	0.0	1.0	0.0	0.8888888888888888	False	False	True	True	True	False	True	True	False	False	True	False	True	True	True	False	True
BackhedF_2015__SID608_B__bin.1	0.0	0.0	1.0	0.5384615384615384	1.0	1.0	1.0	0.07142857142857142	0.0	0.8571428571428571	0.2857142857142857	0.8	0.8181818181818182	0.0	0.0	1.0	1.0	0.0	1.0	0.0	0.0	1.0	1.0	0.0	0.0	0.06666666666666667	0.0	1.0	0.0	1.0	0.0	0.0	False	False	True	True	True	True	True	True	True	False	True	False	True	True	True	False	False
BackhedF_2015__SID615_4M__bin.18	0.0	0.0	0.25	0.07692307692307693	0.25	0.6666666666666666	0.0	0.07142857142857142	0.0	0.2857142857142857	0.2857142857142857	0.3	0.36363636363636365	0.0	0.0	0.2727272727272727	0.0	0.0	0.0	0.0	0.0	0.0	0.0	0.0	0.0	0.0	0.0	0.0	0.0	0.375	0.0	0.8888888888888888	False	False	False	False	False	False	True	True	False	False	False	False	False	True	False	False	False
BackhedF_2015__SID622_12M__bin.8	0.0	0.0	0.625	0.0	0.5	1.0	0.4	0.0	0.0	0.8571428571428571	0.42857142857142855	0.4	0.7272727272727273	0.0	0.0	0.0	0.0	0.0	0.0	0.0	0.0	0.0	0.0	0.0	0.0	0.0	0.0	0.0	0.0	1.0	0.0	0.7777777777777778	False	False	False	True	True	False	False	True	False	False	False	False	True	True	True	False	True
BackhedF_2015__SID622_4M__bin.7	0.0	0.0	1.0	0.5384615384615384	1.0	1.0	1.0	0.07142857142857142	0.0	1.0	0.2857142857142857	0.8	0.8181818181818182	0.0	0.0	1.0	1.0	0.0	1.0	0.0	0.0	1.0	1.0	0.0	0.0	0.06666666666666667	0.0	1.0	0.0	1.0	0.0	0.0	False	False	True	False	True	False	False	True	False	False	True	False	True	True	False	True	False
BackhedF_2015__SID622_4M__bin.9	0.0	0.0	0.625	0.15384615384615385	0.0	1.0	0.4	0.0	0.0	0.5714285714285714	0.2857142857142857	0.5	0.5454545454545454	0.0	0.0	0.0	0.0	0.0	0.5	0.0	0.0	0.0	0.0	0.0	0.0	0.0	0.0	0.0	0.0	1.0	0.0	0.0	False	False	False	False	False	False	False	True	False	False	False	False	False	True	False	False	False
BackhedF_2015__SID622_B__bin.3	0.0	0.0	0.875	0.5384615384615384	0.75	1.0	1.0	0.07142857142857142	0.0	1.0	0.2857142857142857	0.7	0.8181818181818182	0.0	0.0	1.0	1.0	0.0	1.0	0.0	0.0	1.0	1.0	0.0	0.0	0.06666666666666667	0.0	1.0	0.0	1.0	0.0	0.0	False	False	True	False	True	False	False	True	False	False	True	False	True	True	False	False	False
BackhedF_2015__SID622_M__bin.16	0.0	0.0	0.25	0.23076923076923078	0.0	0.3333333333333333	0.0	0.07142857142857142	0.125	0.0	0.0	0.4	0.0	0.0	0.0	0.09090909090909091	0.0	0.0	0.0	0.0	0.0	0.3333333333333333	0.3333333333333333	0.0	0.0	0.0	0.0	0.0	0.0	0.875	0.0	0.0	False	False	False	False	False	False	False	False	False	False	False	False	False	True	False	False	False
BackhedF_2015__SID622_M__bin.3	0.0	0.0	1.0	0.5384615384615384	1.0	1.0	1.0	0.07142857142857142	0.0	0.8571428571428571	0.2857142857142857	0.8	0.8181818181818182	0.0	0.0	1.0	1.0	0.0	1.0	0.0	0.0	1.0	1.0	0.0	0.0	0.06666666666666667	0.0	1.0	0.0	1.0	0.0	0.0	False	False	True	False	True	False	False	True	False	False	True	False	True	True	False	False	False
BackhedF_2015__SID624_12M__bin.3	0.0	0.0	0.125	0.15384615384615385	0.5	0.6666666666666666	0.0	0.14285714285714285	0.0	0.7142857142857143	0.2857142857142857	0.3	0.5454545454545454	0.0	0.0	0.09090909090909091	0.0	0.0	0.0	0.0	0.0	0.0	0.0	0.0	0.0	0.0	0.0	0.0	0.0	0.0	0.0	0.8888888888888888	False	False	False	False	True	False	False	True	False	False	False	False	False	True	True	False	True
BackhedF_2015__SID624_4M__bin.7	0.0	0.0	1.0	0.38461538461538464	1.0	0.7777777777777778	0.4	0.07142857142857142	0.0	0.7142857142857143	0.14285714285714285	0.7	0.7272727272727273	0.0	0.0	1.0	0.0	0.0	1.0	0.0	0.0	1.0	1.0	0.0	0.0	0.06666666666666667	0.0	1.0	0.0	0.0	0.0	0.0	False	False	False	False	True	False	False	True	False	False	False	False	True	True	False	False	False
BackhedF_2015__SID624_B__bin.4	0.0	0.0	1.0	0.5384615384615384	1.0	1.0	1.0	0.07142857142857142	0.0	1.0	0.2857142857142857	0.8	0.8181818181818182	0.0	0.0	1.0	1.0	0.0	1.0	0.0	0.0	1.0	1.0	0.0	0.0	0.06666666666666667	0.0	1.0	0.0	1.0	0.0	0.0	False	False	True	False	True	False	False	True	False	False	True	False	True	True	False	False	False
BackhedF_2015__SID624_M__bin.2	0.0	0.0	0.625	0.3076923076923077	0.25	0.8888888888888888	0.2	0.0	0.25	0.5714285714285714	0.42857142857142855	0.7	0.7272727272727273	0.09090909090909091	0.0	0.6428571428571429	0.75	0.0	0.75	0.0	0.0	0.6666666666666666	0.6666666666666666	0.0	0.0	0.0	0.0	0.0	0.0	1.0	0.0	0.0	False	False	False	False	False	False	False	False	False	False	False	False	False	True	False	True	False
BackhedF_2015__SID626_4M__bin.12	0.0	0.0	1.0	0.5384615384615384	1.0	1.0	1.0	0.07142857142857142	0.0	1.0	0.2857142857142857	0.8	0.8181818181818182	0.0	0.0	1.0	1.0	0.0	1.0	0.0	0.0	1.0	1.0	0.0	0.0	0.06666666666666667	0.0	1.0	0.0	1.0	0.0	0.0	False	False	True	False	True	False	False	True	False	False	True	False	True	True	False	False	False
BackhedF_2015__SID626_B__bin.3	0.0	0.0	1.0	0.38461538461538464	1.0	0.7777777777777778	0.4	0.07142857142857142	0.0	0.5714285714285714	0.14285714285714285	0.7	0.2727272727272727	0.0	0.0	1.0	0.0	0.0	1.0	0.0	0.0	1.0	1.0	0.0	0.0	0.0	0.0	0.0	0.0	0.0	0.0	0.0	False	False	False	False	True	False	False	True	False	False	False	False	True	True	False	False	False
BackhedF_2015__SID633_12M__bin.23	0.0	0.0	1.0	0.5384615384615384	1.0	1.0	1.0	0.07142857142857142	0.0	1.0	0.2857142857142857	0.8	0.8181818181818182	0.0	0.0	1.0	0.25	0.0	1.0	0.0	0.0	1.0	1.0	0.0	0.0	0.06666666666666667	0.0	1.0	0.0	1.0	0.0	0.0	False	False	True	False	True	False	False	True	False	False	True	False	False	True	False	True	False
BackhedF_2015__SID633_4M__bin.7	0.0	0.0	1.0	0.5384615384615384	1.0	1.0	1.0	0.07142857142857142	0.0	1.0	0.2857142857142857	0.8	0.8181818181818182	0.0	0.0	1.0	1.0	0.0	1.0	0.0	0.0	1.0	1.0	0.0	0.0	0.06666666666666667	0.0	1.0	0.0	1.0	0.0	0.0	False	False	True	False	True	False	False	True	False	False	True	False	True	True	False	False	False
BackhedF_2015__SID635_M__bin.41	0.0	0.0	0.625	0.07692307692307693	0.25	1.0	0.4	0.0	0.0	0.7142857142857143	0.42857142857142855	0.5	0.7272727272727273	0.0	0.0	0.09090909090909091	0.0	0.0	0.0	0.0	0.0	0.0	0.0	0.0	0.0	0.0	0.0	0.0	0.0	1.0	0.0	0.8888888888888888	False	False	False	False	True	False	False	True	False	False	False	False	False	True	True	False	False
BackhedF_2015__SID637_12M__bin.23	0.0	0.0	0.5	0.0	0.25	0.7777777777777778	0.4	0.0	0.0	0.5714285714285714	0.2857142857142857	0.4	0.5454545454545454	0.0	0.0	0.09090909090909091	0.0	0.0	0.0	0.0	0.0	0.0	0.0	0.0	0.0	0.0	0.0	0.0	0.0	0.75	0.0	0.7777777777777778	False	False	False	False	True	False	False	True	False	False	False	False	False	False	True	False	False
BackhedF_2015__SID637_12M__bin.5	0.0	0.0	0.625	0.15384615384615385	0.5	1.0	0.4	0.0	0.125	0.8571428571428571	0.5714285714285714	0.5	0.7272727272727273	0.0	0.0	0.2727272727272727	0.0	0.0	0.25	0.0	0.0	0.0	0.0	0.0	0.0	0.0	0.0	0.0	0.0	1.0	0.0	0.7777777777777778	False	False	False	True	True	False	False	True	False	True	False	False	False	True	True	False	False
BackhedF_2015__SID637_4M__bin.4	0.0	0.0	1.0	0.5384615384615384	1.0	1.0	1.0	0.07142857142857142	0.0	0.8571428571428571	0.2857142857142857	0.8	0.8181818181818182	0.0	0.0	1.0	1.0	0.0	1.0	0.0	0.0	1.0	1.0	0.0	0.0	0.06666666666666667	0.0	1.0	0.0	1.0	0.0	0.0	False	False	True	False	True	False	False	True	False	False	True	False	True	True	False	False	False
BackhedF_2015__SID640_4M__bin.3	0.0	0.0	0.625	0.3076923076923077	0.75	1.0	0.4	0.21428571428571427	0.125	1.0	0.5714285714285714	0.5	0.6363636363636364	0.0	0.0	0.2727272727272727	0.0	0.0	0.0	0.0	0.0	0.0	0.0	0.0	0.0	0.0	0.0	0.0	0.0	1.0	0.0	0.8888888888888888	False	False	True	True	True	False	True	True	False	False	True	False	True	True	True	False	True
BackhedF_2015__SID640_M__bin.1	0.0	0.0	0.875	0.38461538461538464	0.25	1.0	0.2	0.14285714285714285	0.25	0.7142857142857143	0.42857142857142855	0.8	0.6363636363636364	0.0	0.0	0.09090909090909091	0.75	0.0	0.0	0.0	0.0	0.6666666666666666	0.6666666666666666	0.0	0.0	0.0	0.0	0.0	0.0	1.0	0.0	0.0	False	False	False	False	False	False	False	True	False	False	False	False	False	True	False	False	False
BackhedF_2015__SID640_M__bin.13	0.0	0.0	0.625	0.15384615384615385	0.75	1.0	0.4	0.07142857142857142	0.125	1.0	0.5714285714285714	0.6	0.7272727272727273	0.0	0.0	0.2727272727272727	0.0	0.0	0.0	0.0	0.0	0.0	0.0	0.0	0.0	0.0	0.0	0.0	0.0	1.0	0.0	0.8888888888888888	False	False	False	True	True	False	False	True	False	False	False	False	True	True	True	False	True
BackhedF_2015__SID70_12M__bin.23	0.0	0.0	1.0	0.5384615384615384	1.0	1.0	1.0	0.07142857142857142	0.0	1.0	0.2857142857142857	0.8	0.8181818181818182	0.0	0.0	0.5	1.0	0.0	1.0	0.0	0.0	1.0	1.0	0.0	0.0	0.06666666666666667	0.0	1.0	0.0	0.875	0.0	0.0	False	False	True	False	True	False	False	True	False	False	True	False	True	True	False	False	False
BackhedF_2015__SID78_12M__bin.22	0.0	0.0	0.5	0.15384615384615385	0.5	0.5555555555555556	0.4	0.14285714285714285	0.0	0.7142857142857143	0.5714285714285714	0.5	0.5454545454545454	0.0	0.0	0.2727272727272727	0.0	0.0	0.0	0.0	0.0	0.0	0.0	0.0	0.0	0.0	0.0	0.0	0.0	0.375	0.0	0.5555555555555556	False	False	False	False	True	False	False	True	False	False	False	False	True	True	True	False	True
BackhedF_2015__SID78_12M__bin.31	0.0	0.0	0.5	0.0	0.25	1.0	0.4	0.0	0.0	0.7142857142857143	0.42857142857142855	0.3	0.7272727272727273	0.0	0.0	0.2727272727272727	0.0	0.0	0.0	0.0	0.0	0.0	0.0	0.0	0.0	0.0	0.0	0.0	0.0	1.0	0.0	0.8888888888888888	False	False	False	True	True	False	False	True	False	False	False	False	False	True	True	False	False
BackhedF_2015__SID78_4M__bin.14	0.0	0.0	0.875	0.46153846153846156	0.25	1.0	0.2	0.14285714285714285	0.25	0.5714285714285714	0.5714285714285714	0.8	0.6363636363636364	0.0	0.0	0.09090909090909091	0.75	0.0	0.5	0.1	0.3333333333333333	0.6666666666666666	0.6666666666666666	0.0	0.0	0.0	0.0	0.0	0.0	1.0	0.0	0.0	False	False	False	False	False	False	False	True	False	False	False	False	False	True	False	False	False
BackhedF_2015__SID78_4M__bin.19	0.0	0.5	0.5	0.3076923076923077	0.0	1.0	0.2	0.14285714285714285	0.125	0.7142857142857143	0.8571428571428571	0.4	0.7272727272727273	0.0	0.0	0.18181818181818182	0.0	0.0	0.0	0.0	0.0	0.0	0.0	0.0	0.0	0.0	0.0	0.0	0.0	0.0	0.0	1.0	False	False	False	False	False	False	False	False	False	False	False	False	False	True	False	False	False
BackhedF_2015__SID78_4M__bin.7	0.0	0.0	1.0	0.5384615384615384	1.0	1.0	1.0	0.14285714285714285	0.0	1.0	0.2857142857142857	0.8	0.8181818181818182	0.0	0.0	1.0	1.0	0.0	1.0	0.0	0.0	1.0	1.0	0.0	0.0	0.06666666666666667	0.0	1.0	0.0	1.0	0.0	0.0	False	False	True	False	True	False	False	True	False	False	True	False	True	True	False	False	False
BackhedF_2015__SID78_M__bin.21	0.25	0.0	1.0	0.5384615384615384	0.0	0.6666666666666666	1.0	0.07142857142857142	0.0	0.7142857142857143	0.2857142857142857	0.7	0.7272727272727273	0.0	0.0	1.0	0.0	0.0	1.0	0.0	0.0	1.0	1.0	0.0	0.0	0.06666666666666667	0.0	1.0	0.0	1.0	0.0	0.0	False	False	False	False	False	False	False	True	False	False	False	False	False	True	False	False	False
BackhedF_2015__SID78_M__bin.30	0.0	0.0	1.0	0.5384615384615384	0.25	0.8888888888888888	1.0	0.07142857142857142	0.0	0.8571428571428571	0.2857142857142857	0.8	0.8181818181818182	0.0	0.0	1.0	1.0	0.0	0.75	0.0	0.0	1.0	1.0	0.0	0.0	0.06666666666666667	0.0	1.0	0.0	1.0	0.0	0.0	False	False	True	False	True	False	False	True	False	False	True	False	False	True	False	False	False
BackhedF_2015__SID7_4M__bin.3	0.0	0.0	1.0	0.5384615384615384	1.0	1.0	1.0	0.07142857142857142	0.0	1.0	0.2857142857142857	0.8	0.8181818181818182	0.0	0.0	1.0	1.0	0.0	1.0	0.0	0.0	1.0	1.0	0.0	0.0	0.06666666666666667	0.0	1.0	0.0	1.0	0.0	0.0	False	False	True	False	True	False	False	True	False	False	True	False	True	True	False	True	False
BackhedF_2015__SID7_B__bin.5	0.0	0.0	1.0	0.5384615384615384	1.0	1.0	1.0	0.07142857142857142	0.0	1.0	0.2857142857142857	0.8	0.8181818181818182	0.0	0.0	1.0	1.0	0.0	1.0	0.0	0.0	1.0	1.0	0.0	0.0	0.06666666666666667	0.0	1.0	0.0	1.0	0.0	0.0	False	False	True	False	True	False	False	True	False	False	True	False	True	True	False	True	False
BackhedF_2015__SID7_M__bin.1	0.0	0.0	1.0	0.5384615384615384	1.0	1.0	1.0	0.07142857142857142	0.0	1.0	0.2857142857142857	0.8	0.8181818181818182	0.0	0.0	1.0	1.0	0.0	1.0	0.0	0.0	1.0	1.0	0.0	0.0	0.06666666666666667	0.0	1.0	0.0	1.0	0.0	0.0	False	False	True	False	True	False	False	True	False	False	True	False	False	True	False	True	False
BackhedF_2015__SID82_4M__bin.35	0.0	0.5	0.625	0.3076923076923077	0.0	0.8888888888888888	0.4	0.14285714285714285	0.125	0.5714285714285714	0.8571428571428571	0.5	0.7272727272727273	0.0	0.0	0.18181818181818182	0.0	0.0	0.0	0.0	0.0	0.0	0.0	0.0	0.0	0.0	0.0	0.0	0.0	0.0	0.0	0.8888888888888888	False	False	False	False	False	False	False	False	False	False	False	False	False	True	False	True	False
BackhedF_2015__SID82_4M__bin.4	0.0	0.0	0.625	0.07692307692307693	0.25	1.0	0.4	0.0	0.0	0.7142857142857143	0.42857142857142855	0.5	0.7272727272727273	0.0	0.0	0.09090909090909091	0.0	0.0	0.0	0.0	0.0	0.0	0.0	0.0	0.0	0.0	0.0	0.0	0.0	1.0	0.0	0.8888888888888888	False	False	False	True	True	False	False	True	False	False	False	False	False	True	True	False	False
BackhedF_2015__SID82_4M__bin.5	0.0	0.0	0.875	0.38461538461538464	0.25	1.0	0.2	0.14285714285714285	0.25	0.7142857142857143	0.42857142857142855	0.8	0.6363636363636364	0.0	0.0	0.09090909090909091	0.75	0.0	0.0	0.1	0.3333333333333333	0.6666666666666666	0.6666666666666666	0.0	0.0	0.0	0.0	0.0	0.0	1.0	0.0	0.0	False	False	False	False	False	False	False	True	False	False	False	False	False	True	False	True	False
BackhedF_2015__SID82_4M__bin.9	0.0	0.0	0.5	0.0	0.5	1.0	0.4	0.0	0.0	0.8571428571428571	0.42857142857142855	0.4	0.7272727272727273	0.0	0.0	0.0	0.0	0.0	0.0	0.0	0.0	0.0	0.0	0.0	0.0	0.0	0.0	0.0	0.0	1.0	0.0	0.7777777777777778	False	False	False	True	True	False	False	True	False	False	False	False	True	True	True	False	True
BackhedF_2015__SID82_M__bin.8	0.0	0.0	0.625	0.15384615384615385	0.0	0.4444444444444444	0.2	0.07142857142857142	0.25	0.42857142857142855	0.42857142857142855	0.6	0.2727272727272727	0.0	0.0	0.0	0.75	0.0	0.0	0.0	0.0	0.0	0.0	0.0	0.0	0.0	0.0	0.0	0.0	0.75	0.0	0.0	False	False	False	False	False	False	False	True	False	False	False	False	False	True	False	False	False
BackhedF_2015__SID87_4M__bin.5	0.0	0.0	1.0	0.5384615384615384	1.0	1.0	1.0	0.07142857142857142	0.0	1.0	0.2857142857142857	0.8	0.8181818181818182	0.0	0.0	1.0	1.0	0.0	1.0	0.0	0.0	1.0	1.0	0.0	0.0	0.06666666666666667	0.0	1.0	0.0	1.0	0.0	0.0	False	False	True	False	True	False	False	True	False	False	True	False	True	True	True	True	False
BackhedF_2015__SID87_4M__bin.6	0.0	0.0	0.75	0.15384615384615385	0.75	1.0	0.4	0.07142857142857142	0.125	1.0	0.42857142857142855	0.7	0.7272727272727273	0.0	0.0	0.09090909090909091	0.25	0.0	0.0	0.0	0.0	0.0	0.0	0.0	0.0	0.0	0.0	0.0	0.0	1.0	0.0	0.7777777777777778	False	False	True	True	True	False	True	True	False	True	True	False	True	True	True	True	True
BackhedF_2015__SID87_M__bin.15	0.0	0.0	1.0	0.5384615384615384	1.0	1.0	1.0	0.07142857142857142	0.0	1.0	0.2857142857142857	0.8	0.8181818181818182	0.0	0.0	1.0	1.0	0.0	1.0	0.0	0.0	1.0	1.0	0.0	0.0	0.06666666666666667	0.0	1.0	0.0	1.0	0.0	0.0	False	False	True	False	True	False	False	True	False	False	True	False	False	True	True	True	False
BackhedF_2015__SID9_12M__bin.26	0.0	0.5	0.75	0.23076923076923078	0.75	1.0	0.4	0.0	0.25	1.0	0.8571428571428571	0.7	0.7272727272727273	0.0	0.0	0.2727272727272727	0.0	0.0	0.25	0.0	0.0	0.0	0.0	0.0	0.0	0.0	0.0	0.0	0.0	1.0	0.0	1.0	False	False	True	True	True	False	True	True	False	True	True	False	False	True	True	False	False
BackhedF_2015__SID9_12M__bin.5	0.0	0.0	1.0	0.46153846153846156	1.0	0.8888888888888888	0.8	0.07142857142857142	0.0	0.8571428571428571	0.14285714285714285	0.8	0.7272727272727273	0.0	0.0	1.0	0.0	0.0	1.0	0.0	0.0	1.0	1.0	0.0	0.0	0.06666666666666667	0.0	1.0	0.0	0.0	0.0	0.0	False	False	False	False	True	False	False	True	False	False	False	False	True	True	False	True	False
BackhedF_2015__SID9_12M__bin.9	0.0	0.0	0.625	0.15384615384615385	0.75	1.0	0.4	0.0	0.125	1.0	0.42857142857142855	0.5	0.7272727272727273	0.0	0.0	0.09090909090909091	0.0	0.0	0.0	0.0	0.0	0.0	0.0	0.0	0.0	0.0	0.0	0.0	0.0	1.0	0.0	0.7777777777777778	False	True	True	True	True	False	True	True	False	True	True	False	True	True	True	False	True
Bbetaine_bin.19.fa.renamed	0.0	0.0	0.875	0.23076923076923078	0.25	1.0	0.2	0.0	0.25	0.7142857142857143	0.5714285714285714	0.8	0.7272727272727273	0.0	0.0	0.09090909090909091	0.75	0.0	0.0	0.0	0.0	0.6666666666666666	0.6666666666666666	0.0	0.0	0.0	0.0	0.0	0.0	1.0	0.0	0.0	False	False	False	False	False	False	False	True	False	False	False	False	False	True	False	True	False
Bbetaine_bin.20.fa.renamed	0.0	0.0	0.125	0.07692307692307693	0.0	0.8888888888888888	0.0	0.07142857142857142	0.125	0.2857142857142857	0.0	0.2	0.7272727272727273	0.0	0.0	0.0	0.0	0.0	0.0	0.0	0.0	0.0	0.0	0.0	0.0	0.0	0.0	0.0	0.0	0.0	0.0	0.0	False	False	False	False	False	False	False	False	False	False	False	False	False	False	False	False	False
Bbetaine_bin.4.fa.renamed	0.0	0.0	0.625	0.07692307692307693	0.75	1.0	0.4	0.07142857142857142	0.0	1.0	0.42857142857142855	0.5	0.7272727272727273	0.0	0.0	0.0	0.0	0.0	0.0	0.0	0.0	0.6666666666666666	0.6666666666666666	0.0	0.0	0.0	0.0	0.0	0.0	1.0	0.0	0.8888888888888888	False	False	True	True	True	False	False	True	False	False	True	False	False	False	True	False	False
Bbetaine_bin.7.fa.renamed	0.0	0.0	0.875	0.23076923076923078	0.75	1.0	0.6	0.0	0.0	1.0	0.42857142857142855	0.7	0.7272727272727273	0.0	0.0	0.2727272727272727	0.25	0.0	0.0	0.0	0.0	0.0	0.0	0.0	0.0	0.0	0.0	0.0	0.0	1.0	0.0	0.8888888888888888	False	False	False	True	True	False	False	True	False	False	False	False	False	True	False	False	False
Bengtsson-PalmeJ_2015__TRAVELRES10__bin.71	0.0	0.0	0.25	0.07692307692307693	0.25	1.0	0.0	0.0	0.125	0.5714285714285714	0.2857142857142857	0.3	0.7272727272727273	0.0	0.0	0.2727272727272727	0.0	0.0	0.25	0.0	0.0	0.0	0.0	0.0	0.0	0.0	0.0	0.0	0.0	0.625	0.0	0.8888888888888888	False	False	False	False	True	False	False	False	False	False	False	False	False	True	False	False	False
Bengtsson-PalmeJ_2015__TRAVELRES11__bin.60	0.0	0.5	0.625	0.38461538461538464	0.0	0.6666666666666666	0.4	0.07142857142857142	0.375	0.7142857142857143	0.7142857142857143	0.5	0.5454545454545454	0.09090909090909091	0.0	0.5	0.0	0.0	0.0	0.0	0.0	0.0	0.0	0.0	0.0	0.0	0.0	0.0	0.0	0.0	0.0	1.0	False	False	False	False	False	False	False	False	False	False	False	False	False	True	False	False	False
Bengtsson-PalmeJ_2015__TRAVELRES15__bin.89	0.0	0.0	0.875	0.46153846153846156	0.25	1.0	0.2	0.14285714285714285	0.25	0.7142857142857143	0.5714285714285714	0.8	0.7272727272727273	0.0	0.0	0.09090909090909091	0.75	0.0	0.5	0.1	0.3333333333333333	0.3333333333333333	0.3333333333333333	0.0	0.0	0.0	0.0	0.0	0.0	1.0	0.0	0.0	False	False	False	False	False	False	False	True	False	False	False	False	False	True	False	True	False
Bengtsson-PalmeJ_2015__TRAVELRES16__bin.70	0.0	0.0	0.25	0.07692307692307693	0.0	0.7777777777777778	0.0	0.0	0.0	0.2857142857142857	0.0	0.2	0.5454545454545454	0.0	0.0	0.18181818181818182	0.0	0.0	0.25	0.0	0.0	0.0	0.0	0.0	0.0	0.0	0.0	0.0	0.0	0.0	0.0	0.2222222222222222	False	False	False	False	True	False	False	False	False	False	False	False	False	False	False	False	False
Bengtsson-PalmeJ_2015__TRAVELRES22__bin.40	0.0	0.0	0.875	0.38461538461538464	0.25	1.0	0.2	0.14285714285714285	0.25	0.7142857142857143	0.5714285714285714	0.8	0.7272727272727273	0.0	0.0	0.09090909090909091	0.75	0.0	0.0	0.0	0.0	0.6666666666666666	0.6666666666666666	0.0	0.0	0.0	0.0	0.0	0.0	1.0	0.0	0.0	False	False	False	False	False	False	False	True	False	False	False	False	False	True	False	True	False
Bengtsson-PalmeJ_2015__TRAVELRES24__bin.76	0.0	0.0	0.875	0.38461538461538464	0.25	1.0	0.2	0.14285714285714285	0.25	0.7142857142857143	0.5714285714285714	0.8	0.7272727272727273	0.0	0.0	0.09090909090909091	0.75	0.0	0.0	0.0	0.0	0.6666666666666666	0.6666666666666666	0.0	0.0	0.0	0.0	0.0	0.0	1.0	0.0	0.0	False	False	False	False	False	False	False	True	False	False	False	False	False	True	False	True	False
Bengtsson-PalmeJ_2015__TRAVELRES26__bin.170	0.0	0.0	0.875	0.15384615384615385	0.0	0.6666666666666666	0.4	0.0	0.125	0.7142857142857143	0.2857142857142857	0.6	0.7272727272727273	0.0	0.0	0.09090909090909091	0.0	0.0	0.0	0.0	0.0	0.6666666666666666	0.6666666666666666	0.0	0.0	0.0	0.0	0.0	0.0	1.0	0.0	0.0	False	False	False	False	False	False	True	True	False	False	False	False	False	True	False	False	False
Bengtsson-PalmeJ_2015__TRAVELRES27__bin.189	0.0	0.0	0.125	0.07692307692307693	0.25	0.6666666666666666	0.0	0.0	0.0	0.5714285714285714	0.14285714285714285	0.1	0.7272727272727273	0.0	0.0	0.09090909090909091	0.0	0.0	0.25	0.0	0.0	0.0	0.0	0.0	0.0	0.0	0.0	0.0	0.0	0.375	0.0	0.4444444444444444	False	False	False	False	False	False	False	False	False	False	False	False	False	True	False	False	False
Bengtsson-PalmeJ_2015__TRAVELRES28__bin.68	0.0	0.0	0.125	0.0	0.0	0.2222222222222222	0.0	0.0	0.125	0.42857142857142855	0.0	0.3	0.36363636363636365	0.0	0.0	0.2727272727272727	0.0	0.0	0.0	0.0	0.0	0.0	0.0	0.0	0.0	0.0	0.0	0.0	0.0	0.0	0.0	0.1111111111111111	False	False	False	False	True	False	False	False	False	False	False	False	False	False	False	False	False
Bengtsson-PalmeJ_2015__TRAVELRES29__bin.14	0.0	0.0	1.0	0.5384615384615384	1.0	1.0	1.0	0.07142857142857142	0.0	0.8571428571428571	0.2857142857142857	0.8	0.8181818181818182	0.0	0.0	1.0	1.0	0.0	1.0	0.0	0.0	1.0	1.0	0.0	0.0	0.06666666666666667	0.0	1.0	0.0	1.0	0.0	0.0	False	False	True	False	True	False	False	True	False	False	True	False	True	True	False	False	False
Bengtsson-PalmeJ_2015__TRAVELRES2__bin.25	0.0	0.0	0.875	0.38461538461538464	0.25	0.8888888888888888	0.2	0.14285714285714285	0.25	0.7142857142857143	0.2857142857142857	0.8	0.6363636363636364	0.0	0.0	0.09090909090909091	0.75	0.0	0.0	0.0	0.0	0.6666666666666666	0.6666666666666666	0.0	0.0	0.0	0.0	0.0	0.0	1.0	0.0	0.0	False	False	False	False	False	False	False	True	False	False	False	False	False	True	False	True	False
Bengtsson-PalmeJ_2015__TRAVELRES2__bin.65	0.0	0.0	0.25	0.07692307692307693	0.25	0.8888888888888888	0.0	0.0	0.0	0.5714285714285714	0.2857142857142857	0.4	0.7272727272727273	0.0	0.0	0.2727272727272727	0.0	0.0	0.25	0.0	0.0	0.0	0.0	0.0	0.0	0.0	0.0	0.0	0.0	0.5	0.0	0.8888888888888888	False	False	False	False	True	False	False	False	False	False	False	False	False	True	False	False	False
Bengtsson-PalmeJ_2015__TRAVELRES2__bin.94	0.0	0.0	1.0	0.5384615384615384	1.0	1.0	1.0	0.07142857142857142	0.0	0.8571428571428571	0.2857142857142857	0.8	0.8181818181818182	0.0	0.0	1.0	1.0	0.0	1.0	0.0	0.0	1.0	1.0	0.0	0.0	0.06666666666666667	0.0	1.0	0.0	1.0	0.0	0.0	False	False	True	False	True	False	False	True	False	False	True	False	True	True	False	False	False
Bengtsson-PalmeJ_2015__TRAVELRES30__bin.112	0.0	0.0	0.875	0.5384615384615384	1.0	1.0	1.0	0.07142857142857142	0.0	0.8571428571428571	0.2857142857142857	0.7	0.8181818181818182	0.0	0.0	1.0	1.0	0.0	1.0	0.0	0.0	1.0	1.0	0.0	0.0	0.06666666666666667	0.0	1.0	0.0	1.0	0.0	0.0	False	False	True	False	True	False	False	True	False	False	True	False	True	True	False	False	False
Bengtsson-PalmeJ_2015__TRAVELRES30__bin.83	0.0	0.0	0.25	0.07692307692307693	0.0	0.4444444444444444	0.0	0.0	0.0	0.2857142857142857	0.2857142857142857	0.1	0.36363636363636365	0.0	0.0	0.09090909090909091	0.0	0.0	0.0	0.0	0.0	0.3333333333333333	0.3333333333333333	0.0	0.0	0.0	0.0	0.0	0.0	0.875	0.0	0.0	False	False	False	False	False	False	False	True	False	False	False	False	False	True	False	False	False
Bengtsson-PalmeJ_2015__TRAVELRES33__bin.63	0.0	0.0	0.875	0.46153846153846156	0.25	1.0	0.2	0.14285714285714285	0.25	0.7142857142857143	0.42857142857142855	0.8	0.7272727272727273	0.0	0.0	0.09090909090909091	0.75	0.0	0.5	0.1	0.3333333333333333	0.6666666666666666	0.6666666666666666	0.0	0.0	0.0	0.0	0.0	0.0	1.0	0.0	0.0	False	False	False	False	False	False	False	True	False	False	False	False	False	True	False	True	False
Bengtsson-PalmeJ_2015__TRAVELRES34__bin.38	0.0	0.0	0.5	0.15384615384615385	0.25	0.5555555555555556	0.2	0.14285714285714285	0.125	0.8571428571428571	0.42857142857142855	0.4	0.5454545454545454	0.0	0.0	0.18181818181818182	0.0	0.0	0.0	0.0	0.0	0.0	0.0	0.0	0.0	0.0	0.0	0.0	0.0	0.875	0.0	0.8888888888888888	False	False	True	False	True	False	True	True	False	False	True	False	True	False	True	False	True
Bengtsson-PalmeJ_2015__TRAVELRES34__bin.41	0.0	0.0	0.875	0.46153846153846156	0.25	0.8888888888888888	0.4	0.14285714285714285	0.25	0.7142857142857143	0.42857142857142855	0.8	0.6363636363636364	0.0	0.0	0.0	0.75	0.0	0.5	0.1	0.3333333333333333	0.6666666666666666	0.6666666666666666	0.0	0.0	0.0	0.0	0.0	0.0	1.0	0.0	0.0	False	False	False	False	False	False	False	True	False	False	False	False	False	True	False	True	False
Bengtsson-PalmeJ_2015__TRAVELRES38__bin.29	0.0	0.0	1.0	0.5384615384615384	1.0	1.0	1.0	0.07142857142857142	0.0	0.8571428571428571	0.2857142857142857	0.8	0.8181818181818182	0.0	0.0	0.8461538461538461	1.0	0.0	1.0	0.0	0.0	1.0	1.0	0.0	0.0	0.06666666666666667	0.0	1.0	0.0	1.0	0.0	0.0	False	False	True	False	True	False	False	True	False	False	True	False	True	True	False	False	False
Bengtsson-PalmeJ_2015__TRAVELRES45__bin.137	0.0	0.0	0.875	0.15384615384615385	0.0	0.7777777777777778	0.4	0.0	0.125	0.7142857142857143	0.2857142857142857	0.6	0.7272727272727273	0.0	0.0	0.09090909090909091	0.0	0.0	0.0	0.0	0.0	0.6666666666666666	0.6666666666666666	0.0	0.0	0.0	0.0	0.0	0.0	1.0	0.0	0.0	False	False	False	False	False	False	False	True	False	False	False	False	False	True	False	False	False
Bengtsson-PalmeJ_2015__TRAVELRES46__bin.63	0.0	0.0	0.875	0.15384615384615385	0.0	0.7777777777777778	0.4	0.0	0.125	0.7142857142857143	0.2857142857142857	0.6	0.7272727272727273	0.0	0.0	0.09090909090909091	0.0	0.0	0.0	0.0	0.0	0.6666666666666666	0.6666666666666666	0.0	0.0	0.0	0.0	0.0	0.0	1.0	0.0	0.0	False	False	False	False	False	False	True	True	False	False	False	False	False	True	False	False	False
Bengtsson-PalmeJ_2015__TRAVELRES46__bin.91	0.0	0.0	0.25	0.07692307692307693	0.25	1.0	0.0	0.0	0.0	0.5714285714285714	0.2857142857142857	0.4	0.7272727272727273	0.0	0.0	0.2727272727272727	0.0	0.0	0.25	0.0	0.0	0.0	0.0	0.0	0.0	0.0	0.0	0.0	0.0	0.625	0.0	0.8888888888888888	False	False	False	False	True	False	False	False	False	False	False	False	False	True	False	False	False
Bengtsson-PalmeJ_2015__TRAVELRES49__bin.62	0.0	0.0	0.625	0.23076923076923078	0.25	0.8888888888888888	0.4	0.07142857142857142	0.0	0.5714285714285714	0.14285714285714285	0.6	0.45454545454545453	0.0	0.0	0.0	0.0	0.0	0.0	0.0	0.0	0.0	0.0	0.0	0.0	0.0	0.0	0.0	0.0	0.75	0.0	0.6666666666666666	False	False	False	False	True	False	False	False	False	True	False	False	False	False	False	False	False
Bengtsson-PalmeJ_2015__TRAVELRES4__bin.60	0.0	0.0	0.375	0.07692307692307693	0.0	1.0	0.0	0.0	0.0	0.5714285714285714	0.2857142857142857	0.4	0.7272727272727273	0.0	0.0	0.2727272727272727	0.0	0.0	0.25	0.0	0.0	0.0	0.0	0.0	0.0	0.0	0.0	0.0	0.0	0.625	0.0	0.8888888888888888	False	False	False	False	True	False	False	False	False	False	False	False	False	True	False	False	False
Bengtsson-PalmeJ_2015__TRAVELRES4__bin.9	0.0	0.0	0.875	0.23076923076923078	0.25	0.8888888888888888	0.2	0.0	0.25	0.7142857142857143	0.5714285714285714	0.8	0.6363636363636364	0.0	0.0	0.09090909090909091	0.75	0.0	0.0	0.0	0.0	0.6666666666666666	0.6666666666666666	0.0	0.0	0.0	0.0	0.0	0.0	0.25	0.0	0.0	False	False	False	False	False	False	False	True	False	False	False	False	False	True	False	True	False
Bengtsson-PalmeJ_2015__TRAVELRES4__bin.91	0.0	0.0	1.0	0.5384615384615384	1.0	1.0	1.0	0.07142857142857142	0.0	1.0	0.2857142857142857	0.8	0.8181818181818182	0.0	0.0	1.0	1.0	0.0	1.0	0.0	0.0	1.0	1.0	0.0	0.0	0.06666666666666667	0.0	1.0	0.0	1.0	0.0	0.0	False	False	True	False	True	False	False	True	False	False	True	False	True	True	False	True	False
Bengtsson-PalmeJ_2015__TRAVELRES50__bin.152	0.0	0.0	0.25	0.23076923076923078	0.0	0.8888888888888888	0.0	0.14285714285714285	0.0	0.5714285714285714	0.0	0.3	0.6363636363636364	0.0	0.0	0.2727272727272727	0.0	0.0	0.25	0.0	0.0	0.0	0.0	0.0	0.0	0.0	0.0	0.0	0.0	0.125	0.0	0.1111111111111111	False	False	False	False	True	False	False	False	False	False	False	False	False	False	False	False	False
Bengtsson-PalmeJ_2015__TRAVELRES50__bin.24	0.0	0.0	0.875	0.3076923076923077	0.75	0.7777777777777778	1.0	0.0	0.0	0.8571428571428571	0.2857142857142857	0.7	0.7272727272727273	0.0	0.0	0.09090909090909091	1.0	0.0	1.0	0.0	0.0	1.0	1.0	0.0	0.0	0.06666666666666667	0.0	0.75	0.0	1.0	0.0	0.0	False	False	True	False	True	False	False	True	False	False	True	False	False	True	False	False	False
Bengtsson-PalmeJ_2015__TRAVELRES51__bin.60	0.0	0.0	0.875	0.3076923076923077	0.25	1.0	0.2	0.07142857142857142	0.25	0.7142857142857143	0.5714285714285714	0.8	0.7272727272727273	0.0	0.0	0.09090909090909091	0.75	0.0	0.0	0.0	0.0	0.6666666666666666	0.6666666666666666	0.0	0.0	0.0	0.0	0.0	0.0	1.0	0.0	0.0	False	False	False	False	False	False	False	True	False	False	False	False	False	True	False	True	False
Bengtsson-PalmeJ_2015__TRAVELRES52__bin.8	0.0	0.0	0.625	0.07692307692307693	0.0	0.6666666666666666	0.2	0.0	0.25	0.42857142857142855	0.14285714285714285	0.5	0.5454545454545454	0.0	0.0	0.09090909090909091	0.5	0.0	0.0	0.0	0.0	0.6666666666666666	0.6666666666666666	0.0	0.0	0.0	0.0	0.0	0.0	1.0	0.0	0.0	False	False	False	False	False	False	False	True	False	False	False	False	False	True	False	False	False
Bengtsson-PalmeJ_2015__TRAVELRES53__bin.79	0.0	0.0	1.0	0.46153846153846156	0.25	0.8888888888888888	1.0	0.14285714285714285	0.0	0.8571428571428571	0.2857142857142857	0.7	0.7272727272727273	0.0	0.0	0.25	1.0	0.0	1.0	0.0	0.0	1.0	1.0	0.0	0.0	0.06666666666666667	0.0	1.0	0.0	1.0	0.0	0.0	False	False	True	False	True	False	False	True	False	False	True	False	True	True	False	False	False
Bengtsson-PalmeJ_2015__TRAVELRES54__bin.47	0.0	0.0	0.875	0.46153846153846156	1.0	1.0	1.0	0.0	0.0	0.8571428571428571	0.2857142857142857	0.7	0.8181818181818182	0.0	0.0	0.7692307692307693	1.0	0.0	1.0	0.0	0.0	1.0	1.0	0.0	0.0	0.06666666666666667	0.0	1.0	0.0	1.0	0.0	0.0	False	False	True	False	True	False	False	True	False	False	True	False	True	True	False	False	False
Bengtsson-PalmeJ_2015__TRAVELRES54__bin.84	0.0	0.0	0.375	0.0	0.5	0.8888888888888888	0.2	0.0	0.0	0.7142857142857143	0.2857142857142857	0.2	0.7272727272727273	0.0	0.0	0.0	0.0	0.0	0.0	0.0	0.0	0.0	0.0	0.0	0.0	0.0	0.0	0.0	0.0	1.0	0.0	0.7777777777777778	False	False	False	True	True	False	False	True	False	False	False	False	True	False	True	False	True
Bengtsson-PalmeJ_2015__TRAVELRES54__bin.85	0.0	0.0	0.875	0.38461538461538464	0.25	1.0	0.2	0.14285714285714285	0.25	0.7142857142857143	0.5714285714285714	0.8	0.7272727272727273	0.0	0.0	0.09090909090909091	0.75	0.0	0.0	0.0	0.0	0.6666666666666666	0.6666666666666666	0.0	0.0	0.0	0.0	0.0	0.0	1.0	0.0	0.0	False	False	False	False	False	False	False	True	False	False	False	False	False	True	False	True	False
Bengtsson-PalmeJ_2015__TRAVELRES55__bin.144	0.0	0.0	0.75	0.3076923076923077	0.25	0.6666666666666666	0.2	0.14285714285714285	0.25	0.7142857142857143	0.5714285714285714	0.7	0.7272727272727273	0.0	0.0	0.09090909090909091	0.75	0.0	0.0	0.0	0.0	0.6666666666666666	0.6666666666666666	0.0	0.0	0.0	0.0	0.0	0.0	0.875	0.0	0.0	False	False	False	False	False	False	False	True	False	False	False	False	False	True	False	False	False
Bengtsson-PalmeJ_2015__TRAVELRES5__bin.78	0.0	0.0	0.75	0.3076923076923077	0.25	1.0	0.2	0.14285714285714285	0.125	0.7142857142857143	0.42857142857142855	0.7	0.7272727272727273	0.0	0.0	0.09090909090909091	0.75	0.0	0.0	0.0	0.0	0.6666666666666666	0.6666666666666666	0.0	0.0	0.0	0.0	0.0	0.0	0.875	0.0	0.0	False	False	False	False	False	False	False	True	False	False	False	False	False	True	False	True	False
Bengtsson-PalmeJ_2015__TRAVELRES66__bin.26	0.0	0.0	0.875	0.38461538461538464	0.25	0.7777777777777778	0.2	0.14285714285714285	0.25	0.5714285714285714	0.14285714285714285	0.8	0.6363636363636364	0.0	0.0	0.0	0.75	0.0	0.0	0.0	0.0	0.6666666666666666	0.6666666666666666	0.0	0.0	0.0	0.0	0.0	0.0	1.0	0.0	0.0	False	False	False	False	False	False	False	True	False	False	False	False	False	True	False	False	False
Bengtsson-PalmeJ_2015__TRAVELRES68__bin.79	0.0	0.0	0.875	0.46153846153846156	1.0	1.0	1.0	0.07142857142857142	0.0	0.8571428571428571	0.2857142857142857	0.7	0.8181818181818182	0.0	0.0	0.4166666666666667	1.0	0.0	0.5	0.0	0.0	1.0	1.0	0.0	0.0	0.06666666666666667	0.0	1.0	0.0	1.0	0.0	0.0	False	False	True	False	True	False	False	True	False	False	True	False	True	True	False	False	False
Bengtsson-PalmeJ_2015__TRAVELRES69__bin.77	0.0	0.0	0.5	0.0	0.25	0.5555555555555556	0.2	0.0	0.25	0.42857142857142855	0.14285714285714285	0.4	0.5454545454545454	0.0	0.0	0.09090909090909091	0.75	0.0	0.0	0.0	0.0	0.6666666666666666	0.6666666666666666	0.0	0.0	0.0	0.0	0.0	0.0	0.625	0.0	0.0	False	False	False	False	False	False	False	True	False	False	False	False	False	False	False	False	False
Bengtsson-PalmeJ_2015__TRAVELRES6__bin.31	0.0	0.0	0.875	0.38461538461538464	0.25	1.0	0.2	0.14285714285714285	0.25	0.7142857142857143	0.5714285714285714	0.8	0.7272727272727273	0.0	0.0	0.09090909090909091	0.75	0.0	0.0	0.0	0.0	0.6666666666666666	0.6666666666666666	0.0	0.0	0.0	0.0	0.0	0.0	1.0	0.0	0.0	False	False	False	False	False	False	False	True	False	False	False	False	False	True	False	True	False
Bengtsson-PalmeJ_2015__TRAVELRES6__bin.89	0.0	0.0	1.0	0.38461538461538464	1.0	0.7777777777777778	0.6	0.07142857142857142	0.0	0.7142857142857143	0.14285714285714285	0.7	0.7272727272727273	0.0	0.0	1.0	0.0	0.0	1.0	0.0	0.0	1.0	1.0	0.0	0.0	0.06666666666666667	0.0	1.0	0.0	0.0	0.0	0.0	False	False	False	False	True	False	False	True	False	False	False	False	True	True	False	True	False
Bengtsson-PalmeJ_2015__TRAVELRES70__bin.118	0.0	0.0	0.875	0.38461538461538464	0.25	1.0	0.2	0.14285714285714285	0.25	0.7142857142857143	0.5714285714285714	0.8	0.6363636363636364	0.0	0.0	0.09090909090909091	0.75	0.0	0.0	0.0	0.0	0.6666666666666666	0.6666666666666666	0.0	0.0	0.0	0.0	0.0	0.0	1.0	0.0	0.0	False	False	False	False	False	False	False	True	False	False	False	False	False	True	False	True	False
Bengtsson-PalmeJ_2015__TRAVELRES8__bin.95	0.0	0.0	1.0	0.5384615384615384	1.0	1.0	1.0	0.07142857142857142	0.0	0.8571428571428571	0.2857142857142857	0.8	0.8181818181818182	0.0	0.0	1.0	1.0	0.0	1.0	0.0	0.0	1.0	1.0	0.0	0.0	0.06666666666666667	0.0	1.0	0.0	1.0	0.0	0.0	False	False	True	False	True	False	False	True	False	False	True	False	True	True	False	True	False
Bengtsson-PalmeJ_2015__TRAVELRES9__bin.24	0.0	0.0	0.375	0.0	0.0	0.4444444444444444	0.0	0.0	0.125	0.42857142857142855	0.0	0.4	0.45454545454545453	0.0	0.0	0.09090909090909091	0.75	0.0	0.0	0.0	0.0	0.3333333333333333	0.3333333333333333	0.0	0.0	0.0	0.0	0.0	0.0	0.625	0.0	0.0	False	False	False	False	False	False	False	True	False	False	False	False	False	False	False	False	False
BritoIL_2016__M1.16.ST__bin.65	0.0	0.0	0.5	0.15384615384615385	0.0	0.8888888888888888	0.4	0.07142857142857142	0.0	0.7142857142857143	0.42857142857142855	0.5	0.7272727272727273	0.0	0.0	0.18181818181818182	0.0	0.0	0.0	0.0	0.0	0.0	0.0	0.0	0.0	0.0	0.0	0.0	0.0	1.0	0.0	0.0	False	False	True	False	False	False	False	True	False	False	True	False	False	True	False	False	False
BritoIL_2016__M1.16.ST__bin.89	0.0	0.5	0.5	0.3076923076923077	0.0	0.6666666666666666	0.4	0.07142857142857142	0.25	0.42857142857142855	0.42857142857142855	0.4	0.5454545454545454	0.0	0.0	0.46153846153846156	0.0	0.0	0.0	0.0	0.0	0.0	0.0	0.0	0.0	0.0	0.0	0.0	0.0	0.0	0.0	1.0	False	False	False	False	False	False	False	False	False	False	False	False	False	True	False	False	False
BritoIL_2016__M1.23.ST__bin.12	0.0	0.0	0.875	0.38461538461538464	0.5	0.8888888888888888	1.0	0.07142857142857142	0.0	0.8571428571428571	0.14285714285714285	0.7	0.6363636363636364	0.0	0.0	0.6923076923076923	0.0	0.0	0.0	0.0	0.0	1.0	1.0	0.0	0.0	0.06666666666666667	0.0	1.0	0.0	0.625	0.0	0.0	False	False	True	True	True	True	True	True	False	False	True	False	True	False	True	False	False
BritoIL_2016__M1.24.ST__bin.41	0.0	0.0	0.625	0.23076923076923078	0.25	1.0	0.4	0.07142857142857142	0.0	0.7142857142857143	0.2857142857142857	0.6	0.6363636363636364	0.0	0.0	0.18181818181818182	0.0	0.0	0.0	0.0	0.0	0.0	0.0	0.0	0.0	0.0	0.0	0.0	0.0	0.875	0.0	0.6666666666666666	False	False	False	False	True	False	False	True	False	True	False	False	False	True	False	False	False
BritoIL_2016__M1.27.ST__bin.21	0.0	0.0	0.5	0.3076923076923077	0.0	0.5555555555555556	0.4	0.07142857142857142	0.25	0.5714285714285714	0.2857142857142857	0.4	0.5454545454545454	0.0	0.0	0.5384615384615384	0.0	0.0	0.0	0.0	0.0	0.0	0.0	0.0	0.0	0.0	0.0	0.0	0.0	0.0	0.0	1.0	False	False	False	False	False	False	False	False	False	False	False	False	False	True	False	False	False
BritoIL_2016__M1.38.ST__bin.77	0.0	0.0	0.875	0.5384615384615384	1.0	1.0	1.0	0.07142857142857142	0.0	1.0	0.14285714285714285	0.7	0.8181818181818182	0.0	0.0	1.0	1.0	0.0	1.0	0.0	0.0	1.0	1.0	0.0	0.0	0.06666666666666667	0.0	1.0	0.0	0.25	0.0	0.0	False	False	True	False	True	False	False	True	False	False	True	False	False	True	False	True	False
BritoIL_2016__M1.44.ST__bin.10	0.0	0.0	0.125	0.0	0.25	1.0	0.0	0.0	0.0	0.7142857142857143	0.2857142857142857	0.3	0.7272727272727273	0.0	0.0	0.2727272727272727	0.0	0.0	0.0	0.0	0.0	0.0	0.0	0.0	0.0	0.0	0.0	0.0	0.0	0.625	0.0	0.8888888888888888	False	False	False	False	True	False	False	False	False	False	False	False	False	True	False	False	False
BritoIL_2016__M1.44.ST__bin.97	0.0	0.5	0.5	0.3076923076923077	0.0	0.6666666666666666	0.4	0.07142857142857142	0.25	0.5714285714285714	0.42857142857142855	0.4	0.5454545454545454	0.0	0.0	0.5384615384615384	0.0	0.0	0.0	0.0	0.0	0.0	0.0	0.0	0.0	0.0	0.0	0.0	0.0	0.0	0.0	1.0	False	False	False	False	False	False	False	False	False	False	False	False	False	True	False	False	False
BritoIL_2016__M1.48.ST__bin.57	0.0	0.0	0.875	0.5384615384615384	1.0	1.0	1.0	0.07142857142857142	0.0	0.8571428571428571	0.2857142857142857	0.7	0.8181818181818182	0.0	0.0	1.0	1.0	0.0	1.0	0.0	0.0	1.0	1.0	0.0	0.0	0.0	0.0	0.0	0.0	1.0	0.0	0.0	False	False	True	False	True	False	False	True	False	False	True	False	True	True	False	True	False
BritoIL_2016__M1.52.ST__bin.57	0.0	0.0	0.75	0.46153846153846156	1.0	1.0	1.0	0.07142857142857142	0.0	0.8571428571428571	0.2857142857142857	0.6	0.8181818181818182	0.0	0.0	0.5833333333333334	0.75	0.0	0.5	0.0	0.0	1.0	1.0	0.0	0.0	0.0	0.0	0.0	0.0	0.875	0.0	0.0	False	False	True	False	True	False	False	True	False	False	True	False	False	True	False	False	False
BritoIL_2016__M1.6.ST__bin.38	0.0	0.0	1.0	0.5384615384615384	1.0	1.0	1.0	0.14285714285714285	0.0	1.0	0.2857142857142857	0.8	0.8181818181818182	0.0	0.0	1.0	1.0	0.0	1.0	0.0	0.0	1.0	1.0	0.0	0.0	0.06666666666666667	0.0	1.0	0.0	1.0	0.0	0.0	False	False	True	False	True	False	False	True	False	False	True	False	True	True	False	False	False
BritoIL_2016__M1.61.ST__bin.100	0.0	0.0	1.0	0.5384615384615384	1.0	1.0	1.0	0.07142857142857142	0.0	0.8571428571428571	0.2857142857142857	0.8	0.8181818181818182	0.0	0.0	1.0	1.0	0.0	0.75	0.0	0.0	1.0	1.0	0.0	0.0	0.06666666666666667	0.0	1.0	0.0	1.0	0.0	0.0	False	False	True	False	True	False	False	True	False	False	True	False	True	True	False	True	False
BritoIL_2016__M1.63.ST__bin.9	0.0	0.0	0.875	0.5384615384615384	0.75	1.0	1.0	0.07142857142857142	0.0	0.8571428571428571	0.2857142857142857	0.7	0.8181818181818182	0.0	0.0	1.0	1.0	0.0	1.0	0.0	0.0	1.0	1.0	0.0	0.0	0.0	0.0	0.0	0.0	1.0	0.0	0.0	False	False	True	False	True	False	False	True	False	False	True	False	True	True	False	False	False
BritoIL_2016__M2.3.ST__bin.52	0.0	0.0	0.625	0.23076923076923078	0.25	1.0	0.4	0.07142857142857142	0.0	0.7142857142857143	0.2857142857142857	0.6	0.7272727272727273	0.0	0.0	0.18181818181818182	0.0	0.0	0.0	0.0	0.0	0.0	0.0	0.0	0.0	0.0	0.0	0.0	0.0	1.0	0.0	0.6666666666666666	False	False	False	False	True	False	False	True	False	True	False	False	False	True	False	False	False
BritoIL_2016__M2.32.ST__bin.36	0.0	0.0	0.875	0.38461538461538464	0.25	0.8888888888888888	0.8	0.07142857142857142	0.0	0.8571428571428571	0.2857142857142857	0.5	0.8181818181818182	0.0	0.0	1.0	1.0	0.0	1.0	0.0	0.0	0.3333333333333333	0.3333333333333333	0.0	0.0	0.06666666666666667	0.0	1.0	0.0	1.0	0.0	0.0	False	False	True	True	True	True	True	True	False	False	True	False	True	True	True	False	False
BritoIL_2016__M2.37.ST__bin.88	0.0	0.0	0.875	0.46153846153846156	1.0	0.7777777777777778	1.0	0.07142857142857142	0.0	0.8571428571428571	0.2857142857142857	0.7	0.8181818181818182	0.0	0.0	0.7692307692307693	1.0	0.0	1.0	0.0	0.0	1.0	1.0	0.0	0.0	0.06666666666666667	0.0	1.0	0.0	0.875	0.0	0.0	False	False	True	False	True	False	True	True	False	False	True	False	False	True	False	False	False
BritoIL_2016__M2.38.ST__bin.24	0.0	0.0	0.875	0.5384615384615384	1.0	0.8888888888888888	0.8	0.07142857142857142	0.0	0.8571428571428571	0.2857142857142857	0.7	0.8181818181818182	0.0	0.0	1.0	1.0	0.0	1.0	0.0	0.0	1.0	1.0	0.0	0.0	0.06666666666666667	0.0	1.0	0.0	1.0	0.0	0.0	False	False	True	False	True	False	False	True	False	False	True	False	True	True	False	False	False
BritoIL_2016__M2.39.ST__bin.101	0.0	0.0	0.375	0.15384615384615385	0.0	0.5555555555555556	0.4	0.07142857142857142	0.0	0.5714285714285714	0.14285714285714285	0.4	0.7272727272727273	0.0	0.0	0.09090909090909091	0.0	0.0	0.0	0.0	0.0	0.0	0.0	0.0	0.0	0.0	0.0	0.0	0.0	1.0	0.0	0.0	False	False	True	False	False	False	False	False	False	False	True	False	False	False	False	False	False
BritoIL_2016__M2.40.ST__bin.25	0.0	0.0	0.5	0.23076923076923078	0.25	1.0	0.2	0.07142857142857142	0.0	0.7142857142857143	0.2857142857142857	0.6	0.6363636363636364	0.0	0.0	0.18181818181818182	0.0	0.0	0.0	0.0	0.0	0.0	0.0	0.0	0.0	0.0	0.0	0.0	0.0	1.0	0.0	0.6666666666666666	False	False	False	False	True	False	False	True	False	True	True	False	False	True	False	False	False
BritoIL_2016__M2.40.ST__bin.8	0.0	0.0	1.0	0.38461538461538464	1.0	0.7777777777777778	0.4	0.07142857142857142	0.0	0.8571428571428571	0.14285714285714285	0.7	0.7272727272727273	0.0	0.0	1.0	0.0	0.0	1.0	0.0	0.0	1.0	1.0	0.0	0.0	0.06666666666666667	0.0	1.0	0.0	0.0	0.0	0.0	False	False	False	False	True	False	False	True	False	False	False	False	True	True	False	True	False
BritoIL_2016__M2.44.ST__bin.13	0.0	0.0	0.0	0.15384615384615385	0.0	0.5555555555555556	0.0	0.07142857142857142	0.0	0.5714285714285714	0.42857142857142855	0.2	0.5454545454545454	0.0	0.0	0.09090909090909091	0.0	0.0	0.0	0.0	0.0	0.0	0.0	0.0	0.0	0.0	0.0	0.0	0.0	1.0	0.0	0.0	False	False	True	False	False	False	False	False	False	False	True	False	False	False	False	False	False
BritoIL_2016__M2.49.ST__bin.103	0.0	0.5	0.5	0.3076923076923077	0.0	0.6666666666666666	0.4	0.07142857142857142	0.25	0.5714285714285714	0.42857142857142855	0.4	0.5454545454545454	0.0	0.0	0.46153846153846156	0.0	0.0	0.0	0.0	0.0	0.0	0.0	0.0	0.0	0.0	0.0	0.0	0.0	0.0	0.0	1.0	False	False	False	False	False	False	False	False	False	False	False	False	False	True	False	False	False
BritoIL_2016__M2.49.ST__bin.46	0.0	0.0	1.0	0.5384615384615384	1.0	1.0	1.0	0.07142857142857142	0.0	0.8571428571428571	0.2857142857142857	0.8	0.7272727272727273	0.0	0.0	1.0	1.0	0.0	1.0	0.0	0.0	1.0	1.0	0.0	0.0	0.06666666666666667	0.0	1.0	0.0	1.0	0.0	0.0	False	False	True	False	True	False	False	True	False	False	True	False	True	True	False	False	False
BritoIL_2016__M2.57.ST__bin.58	0.0	0.0	0.75	0.23076923076923078	0.25	1.0	0.2	0.07142857142857142	0.25	0.7142857142857143	0.2857142857142857	0.7	0.6363636363636364	0.0	0.0	0.09090909090909091	0.75	0.0	0.0	0.0	0.0	0.3333333333333333	0.3333333333333333	0.0	0.0	0.0	0.0	0.0	0.0	1.0	0.0	0.0	False	False	False	False	True	False	False	True	False	False	False	False	False	True	False	True	False
BritoIL_2016__M2.57.ST__bin.77	0.0	0.0	0.5	0.23076923076923078	0.75	0.6666666666666666	0.2	0.0	0.0	0.7142857142857143	0.2857142857142857	0.4	0.7272727272727273	0.0	0.0	0.6923076923076923	1.0	0.0	0.5	0.0	0.0	1.0	1.0	0.0	0.0	0.0	0.0	0.0	0.0	0.0	0.0	0.0	False	False	True	True	True	True	False	True	False	False	True	False	False	True	False	False	False
BritoIL_2016__M2.58.ST__bin.21	0.0	0.0	1.0	0.46153846153846156	1.0	1.0	0.4	0.07142857142857142	0.0	0.7142857142857143	0.0	0.7	0.7272727272727273	0.0	0.0	0.9230769230769231	1.0	0.0	1.0	0.0	0.0	0.6666666666666666	0.6666666666666666	0.0	0.0	0.06666666666666667	0.0	1.0	0.0	1.0	0.0	0.0	False	False	True	True	True	True	True	True	False	False	True	False	True	True	False	False	False
BritoIL_2016__W1.1.ST__bin.57	0.0	0.0	0.375	0.3076923076923077	0.0	0.4444444444444444	0.2	0.07142857142857142	0.25	0.0	0.14285714285714285	0.3	0.2727272727272727	0.0	0.0	0.5384615384615384	0.0	0.0	0.0	0.0	0.0	0.0	0.0	0.0	0.0	0.0	0.0	0.0	0.0	0.0	0.0	1.0	False	False	False	False	False	False	False	False	False	False	False	False	False	True	False	False	False
BritoIL_2016__W1.13.ST__bin.51	0.0	0.0	0.875	0.46153846153846156	1.0	0.8888888888888888	1.0	0.0	0.0	0.8571428571428571	0.2857142857142857	0.7	0.8181818181818182	0.0	0.0	1.0	1.0	0.0	1.0	0.0	0.0	1.0	1.0	0.0	0.0	0.06666666666666667	0.0	1.0	0.0	0.5	0.0	0.0	False	False	True	False	True	False	False	True	False	False	True	False	True	True	False	False	False
BritoIL_2016__W1.2.ST__bin.37	0.0	0.0	0.25	0.07692307692307693	0.0	1.0	0.0	0.0	0.0	0.5714285714285714	0.0	0.4	0.7272727272727273	0.0	0.0	0.2727272727272727	0.0	0.0	0.25	0.0	0.0	0.0	0.0	0.0	0.0	0.0	0.0	0.0	0.0	0.625	0.0	0.8888888888888888	False	False	False	False	True	False	False	False	False	False	False	False	False	True	False	False	False
BritoIL_2016__W1.27.ST__bin.6	0.0	0.0	0.5	0.3076923076923077	0.0	0.6666666666666666	0.4	0.07142857142857142	0.25	0.5714285714285714	0.14285714285714285	0.4	0.5454545454545454	0.0	0.0	0.5384615384615384	0.0	0.0	0.0	0.0	0.0	0.0	0.0	0.0	0.0	0.0	0.0	0.0	0.0	0.0	0.0	1.0	False	False	False	False	False	False	False	False	False	False	False	False	False	True	False	False	False
BritoIL_2016__W1.3.ST__bin.29	0.0	0.0	1.0	0.5384615384615384	1.0	1.0	1.0	0.07142857142857142	0.0	1.0	0.2857142857142857	0.8	0.8181818181818182	0.0	0.0	1.0	1.0	0.0	1.0	0.0	0.0	1.0	1.0	0.0	0.0	0.06666666666666667	0.0	1.0	0.0	1.0	0.0	0.0	False	False	True	False	True	False	False	True	False	False	True	False	True	True	False	False	False
BritoIL_2016__W1.33.ST__bin.66	0.0	0.0	0.5	0.3076923076923077	0.0	0.6666666666666666	0.4	0.07142857142857142	0.25	0.5714285714285714	0.2857142857142857	0.4	0.5454545454545454	0.0	0.0	0.46153846153846156	0.0	0.0	0.0	0.0	0.0	0.0	0.0	0.0	0.0	0.0	0.0	0.0	0.0	0.0	0.0	1.0	False	False	False	False	False	False	False	False	False	False	False	False	False	False	False	False	False
BritoIL_2016__W1.39.ST__bin.40	0.0	0.0	0.5	0.15384615384615385	0.0	0.8888888888888888	0.4	0.07142857142857142	0.0	0.7142857142857143	0.42857142857142855	0.5	0.7272727272727273	0.0	0.0	0.09090909090909091	0.0	0.0	0.0	0.0	0.0	0.0	0.0	0.0	0.0	0.0	0.0	0.0	0.0	1.0	0.0	0.0	False	False	True	False	False	False	False	True	False	False	True	False	False	True	False	False	False
BritoIL_2016__W1.4.ST__bin.16	0.0	0.0	1.0	0.5384615384615384	1.0	0.8888888888888888	1.0	0.07142857142857142	0.0	0.8571428571428571	0.2857142857142857	0.8	0.8181818181818182	0.0	0.0	1.0	1.0	0.0	1.0	0.0	0.0	1.0	1.0	0.0	0.0	0.0	0.0	1.0	0.0	0.875	0.0	0.0	False	False	True	True	True	False	False	True	False	False	True	False	True	True	False	True	False
BritoIL_2016__W1.42.ST__bin.44	0.0	0.0	0.875	0.46153846153846156	1.0	1.0	1.0	0.07142857142857142	0.0	0.7142857142857143	0.2857142857142857	0.8	0.7272727272727273	0.0	0.0	0.8461538461538461	1.0	0.0	0.0	0.0	0.0	1.0	1.0	0.0	0.0	0.0	0.0	0.25	0.0	0.125	0.0	0.0	False	False	True	False	True	False	False	True	False	False	True	False	True	True	False	False	False
BritoIL_2016__W1.5.ST__bin.1	0.0	0.5	0.375	0.3076923076923077	0.0	0.6666666666666666	0.2	0.07142857142857142	0.25	0.7142857142857143	0.42857142857142855	0.4	0.5454545454545454	0.0	0.0	0.46153846153846156	0.0	0.0	0.0	0.0	0.0	0.0	0.0	0.0	0.0	0.0	0.0	0.0	0.0	0.0	0.0	0.3333333333333333	False	False	False	False	False	False	False	False	False	False	False	False	False	True	False	False	False
BritoIL_2016__W1.54.ST__bin.79	0.0	0.0	0.625	0.23076923076923078	0.25	1.0	0.4	0.07142857142857142	0.0	0.5714285714285714	0.2857142857142857	0.6	0.7272727272727273	0.0	0.0	0.18181818181818182	0.0	0.0	0.0	0.0	0.0	0.0	0.0	0.0	0.0	0.0	0.0	0.0	0.0	1.0	0.0	0.6666666666666666	False	False	False	False	True	False	False	True	False	True	False	False	False	True	False	False	False
BritoIL_2016__W2.19.ST__bin.1	0.0	0.5	0.375	0.3076923076923077	0.0	0.6666666666666666	0.4	0.07142857142857142	0.25	0.5714285714285714	0.42857142857142855	0.4	0.5454545454545454	0.0	0.0	0.0	0.0	0.0	0.0	0.0	0.0	0.0	0.0	0.0	0.0	0.0	0.0	0.0	0.0	0.0	0.0	1.0	False	False	False	False	False	False	False	False	False	False	False	False	False	True	False	False	False
BritoIL_2016__W2.23.ST__bin.20	0.0	0.0	0.875	0.46153846153846156	0.75	1.0	1.0	0.07142857142857142	0.0	0.8571428571428571	0.14285714285714285	0.7	0.8181818181818182	0.0	0.0	1.0	1.0	0.0	1.0	0.0	0.0	1.0	1.0	0.0	0.0	0.06666666666666667	0.0	0.75	0.0	0.125	0.0	0.0	False	False	True	True	True	True	True	True	False	False	True	False	True	True	False	False	False
BritoIL_2016__W2.23.ST__bin.56	0.0	0.0	0.875	0.38461538461538464	0.25	0.8888888888888888	0.8	0.0	0.0	0.8571428571428571	0.2857142857142857	0.7	0.8181818181818182	0.0	0.0	1.0	1.0	0.0	1.0	0.0	0.0	1.0	1.0	0.0	0.0	0.0	0.0	0.25	0.0	0.125	0.0	0.0	False	False	True	True	True	False	False	True	False	False	True	False	True	True	False	False	False
BritoIL_2016__W2.33.ST__bin.79	0.0	0.0	0.5	0.15384615384615385	0.0	1.0	0.4	0.07142857142857142	0.0	0.7142857142857143	0.2857142857142857	0.5	0.7272727272727273	0.0	0.0	0.2727272727272727	0.0	0.0	0.0	0.0	0.0	0.0	0.0	0.0	0.0	0.0	0.0	0.0	0.0	1.0	0.0	0.6666666666666666	False	False	False	False	True	False	False	False	False	False	True	False	False	True	False	False	False
BritoIL_2016__W2.34.ST__bin.29	0.0	0.0	0.75	0.46153846153846156	1.0	0.8888888888888888	1.0	0.07142857142857142	0.0	0.7142857142857143	0.14285714285714285	0.6	0.7272727272727273	0.0	0.0	0.8333333333333334	1.0	0.0	0.25	0.0	0.0	1.0	1.0	0.0	0.0	0.06666666666666667	0.0	1.0	0.0	0.75	0.0	0.0	False	False	True	False	True	False	False	True	False	False	True	False	True	True	False	False	False
BritoIL_2016__W2.35.ST__bin.49	0.0	0.0	1.0	0.5384615384615384	0.5	1.0	1.0	0.07142857142857142	0.0	0.5714285714285714	0.14285714285714285	0.7	0.8181818181818182	0.0	0.0	0.6923076923076923	1.0	0.0	0.75	0.0	0.0	1.0	1.0	0.0	0.0	0.06666666666666667	0.0	0.75	0.0	0.625	0.0	0.0	False	False	True	False	True	False	True	True	False	False	True	False	True	True	False	False	False
BritoIL_2016__W2.35.ST__bin.68	0.0	0.0	0.375	0.23076923076923078	0.0	0.5555555555555556	0.4	0.07142857142857142	0.25	0.5714285714285714	0.2857142857142857	0.3	0.5454545454545454	0.0	0.0	0.46153846153846156	0.0	0.0	0.0	0.0	0.0	0.0	0.0	0.0	0.0	0.0	0.0	0.0	0.0	0.0	0.0	1.0	False	False	False	False	False	False	False	False	False	False	False	False	False	True	False	False	False
BritoIL_2016__W2.36.ST__bin.23	0.0	0.0	1.0	0.5384615384615384	1.0	1.0	1.0	0.07142857142857142	0.0	0.8571428571428571	0.2857142857142857	0.8	0.8181818181818182	0.0	0.0	1.0	1.0	0.0	1.0	0.0	0.0	1.0	1.0	0.0	0.0	0.06666666666666667	0.0	1.0	0.0	1.0	0.0	0.0	False	False	True	True	True	True	True	True	False	False	True	False	True	True	False	False	False
BritoIL_2016__W2.36.ST__bin.46	0.0	0.0	1.0	0.5384615384615384	1.0	1.0	1.0	0.07142857142857142	0.0	0.8571428571428571	0.2857142857142857	0.8	0.5454545454545454	0.0	0.0	1.0	1.0	0.0	0.5	0.0	0.0	1.0	1.0	0.0	0.0	0.06666666666666667	0.0	1.0	0.0	0.0	0.0	0.0	False	False	True	False	True	False	False	True	False	False	True	False	False	True	False	False	False
BritoIL_2016__W2.39.ST__bin.42	0.0	0.5	0.5	0.3076923076923077	0.0	0.6666666666666666	0.4	0.07142857142857142	0.25	0.5714285714285714	0.42857142857142855	0.4	0.5454545454545454	0.0	0.0	0.5384615384615384	0.0	0.0	0.0	0.0	0.0	0.0	0.0	0.0	0.0	0.0	0.0	0.0	0.0	0.0	0.0	1.0	False	False	False	False	False	False	False	False	False	False	False	False	False	True	False	False	False
BritoIL_2016__W2.39.ST__bin.6	0.0	0.0	1.0	0.5384615384615384	1.0	0.8888888888888888	1.0	0.07142857142857142	0.0	1.0	0.2857142857142857	0.8	0.8181818181818182	0.0	0.0	0.9230769230769231	1.0	0.0	1.0	0.0	0.0	1.0	1.0	0.0	0.0	0.06666666666666667	0.0	1.0	0.0	1.0	0.0	0.0	False	False	True	False	True	False	False	True	False	False	True	False	True	True	False	False	False
BritoIL_2016__W2.41.ST__bin.104	0.0	0.0	0.5	0.07692307692307693	0.0	0.5555555555555556	0.0	0.07142857142857142	0.0	0.14285714285714285	0.42857142857142855	0.5	0.2727272727272727	0.0	0.0	0.18181818181818182	0.25	0.0	0.0	0.0	0.0	0.0	0.0	0.0	0.0	0.0	0.0	0.0	0.0	0.0	0.0	0.0	False	False	False	True	True	True	False	True	False	False	False	False	True	True	True	False	False
BritoIL_2016__W2.42.ST__bin.8	0.0	0.0	1.0	0.5384615384615384	0.75	1.0	1.0	0.07142857142857142	0.0	0.8571428571428571	0.2857142857142857	0.8	0.8181818181818182	0.0	0.0	1.0	1.0	0.0	1.0	0.0	0.0	1.0	1.0	0.0	0.0	0.06666666666666667	0.0	1.0	0.0	1.0	0.0	0.0	False	False	True	False	True	False	False	True	False	False	True	False	True	True	False	False	False
BritoIL_2016__W2.43.ST__bin.4	0.0	0.0	0.375	0.07692307692307693	0.0	0.8888888888888888	0.0	0.0	0.0	0.42857142857142855	0.2857142857142857	0.4	0.7272727272727273	0.0	0.0	0.2727272727272727	0.0	0.0	0.25	0.0	0.0	0.0	0.0	0.0	0.0	0.0	0.0	0.0	0.0	0.625	0.0	0.8888888888888888	False	False	False	False	True	False	False	False	False	False	False	False	False	True	False	False	False
BritoIL_2016__W2.43.ST__bin.71	0.0	0.0	1.0	0.5384615384615384	1.0	1.0	1.0	0.07142857142857142	0.0	1.0	0.2857142857142857	0.8	0.8181818181818182	0.0	0.0	0.9230769230769231	1.0	0.0	1.0	0.0	0.0	1.0	1.0	0.0	0.0	0.06666666666666667	0.0	1.0	0.0	0.25	0.0	0.0	False	False	True	False	True	False	False	True	False	False	True	False	False	True	False	False	False
BritoIL_2016__W2.44.ST__bin.15	0.0	0.0	0.625	0.15384615384615385	0.25	0.5555555555555556	0.2	0.0	0.125	0.42857142857142855	0.14285714285714285	0.4	0.7272727272727273	0.0	0.0	0.09090909090909091	0.75	0.0	0.0	0.1	0.3333333333333333	0.6666666666666666	0.6666666666666666	0.0	0.0	0.0	0.0	0.0	0.0	0.5	0.0	0.0	False	False	False	False	False	False	False	False	False	False	False	False	False	True	False	False	False
BritoIL_2016__W2.44.ST__bin.83	0.0	0.0	0.875	0.46153846153846156	1.0	0.8888888888888888	0.8	0.07142857142857142	0.0	0.5714285714285714	0.2857142857142857	0.6	0.7272727272727273	0.0	0.0	0.8461538461538461	0.5	0.0	1.0	0.0	0.0	0.6666666666666666	0.6666666666666666	0.0	0.0	0.06666666666666667	0.0	1.0	0.0	0.25	0.0	0.0	False	False	True	True	True	True	False	True	False	False	True	False	True	True	False	False	False
BritoIL_2016__W2.44.ST__bin.90	0.0	0.0	0.25	0.07692307692307693	0.0	1.0	0.0	0.0	0.125	0.5714285714285714	0.2857142857142857	0.4	0.7272727272727273	0.0	0.0	0.2727272727272727	0.0	0.0	0.25	0.0	0.0	0.0	0.0	0.0	0.0	0.0	0.0	0.0	0.0	0.625	0.0	0.8888888888888888	False	False	False	False	True	False	False	False	False	False	False	False	False	True	False	False	False
BritoIL_2016__W2.45.ST__bin.21	0.0	0.0	1.0	0.5384615384615384	1.0	1.0	1.0	0.07142857142857142	0.0	0.8571428571428571	0.2857142857142857	0.8	0.7272727272727273	0.0	0.0	1.0	1.0	0.0	1.0	0.0	0.0	1.0	1.0	0.0	0.0	0.06666666666666667	0.0	1.0	0.0	1.0	0.0	0.0	False	False	True	False	True	False	False	True	False	False	True	False	True	True	False	False	False
BritoIL_2016__W2.47.ST__bin.49	0.0	0.0	1.0	0.5384615384615384	1.0	0.8888888888888888	1.0	0.07142857142857142	0.0	0.8571428571428571	0.2857142857142857	0.8	0.8181818181818182	0.0	0.0	1.0	1.0	0.0	1.0	0.0	0.0	1.0	1.0	0.0	0.0	0.06666666666666667	0.0	1.0	0.0	1.0	0.0	0.0	False	False	True	False	True	False	False	True	False	False	True	False	False	True	False	False	False
BritoIL_2016__W2.5.ST__bin.70	0.0	0.0	1.0	0.5384615384615384	1.0	1.0	1.0	0.07142857142857142	0.0	0.8571428571428571	0.2857142857142857	0.8	0.8181818181818182	0.0	0.0	1.0	1.0	0.0	1.0	0.0	0.0	1.0	1.0	0.0	0.0	0.06666666666666667	0.0	1.0	0.0	1.0	0.0	0.0	False	False	True	False	True	False	False	True	False	False	True	False	True	True	False	True	False
BritoIL_2016__W2.54.ST__bin.29	0.0	0.0	1.0	0.5384615384615384	1.0	0.8888888888888888	1.0	0.07142857142857142	0.0	0.8571428571428571	0.2857142857142857	0.8	0.8181818181818182	0.0	0.0	1.0	1.0	0.0	0.75	0.0	0.0	1.0	1.0	0.0	0.0	0.06666666666666667	0.0	1.0	0.0	0.625	0.0	0.0	False	False	True	False	True	False	False	True	False	False	True	False	True	True	False	True	False
BritoIL_2016__W2.61.ST__bin.39	0.0	0.0	0.5	0.3076923076923077	0.0	0.6666666666666666	0.4	0.07142857142857142	0.25	0.5714285714285714	0.2857142857142857	0.4	0.5454545454545454	0.0	0.0	0.46153846153846156	0.0	0.0	0.0	0.0	0.0	0.0	0.0	0.0	0.0	0.0	0.0	0.0	0.0	0.0	0.0	1.0	False	False	False	False	False	False	False	False	False	False	False	False	False	True	False	False	False
BritoIL_2016__W2.62.ST__bin.4	0.0	0.0	1.0	0.46153846153846156	1.0	0.8888888888888888	0.6	0.07142857142857142	0.0	0.8571428571428571	0.14285714285714285	0.8	0.7272727272727273	0.0	0.0	0.75	0.75	0.0	0.0	0.0	0.0	0.6666666666666666	0.6666666666666666	0.0	0.0	0.06666666666666667	0.0	0.0	0.0	0.125	0.0	0.0	False	False	True	True	True	True	True	True	False	False	True	False	True	True	False	False	False
BritoIL_2016__W2.62.ST__bin.64	0.0	0.0	1.0	0.5384615384615384	1.0	1.0	1.0	0.07142857142857142	0.0	0.8571428571428571	0.2857142857142857	0.8	0.8181818181818182	0.0	0.0	0.5833333333333334	1.0	0.0	1.0	0.0	0.0	1.0	1.0	0.0	0.0	0.0	0.0	0.0	0.0	1.0	0.0	0.0	False	False	True	False	True	False	False	True	False	False	True	False	True	True	False	False	False
BritoIL_2016__W2.67.ST__bin.11	0.0	0.0	1.0	0.5384615384615384	1.0	1.0	1.0	0.07142857142857142	0.0	0.8571428571428571	0.2857142857142857	0.8	0.8181818181818182	0.0	0.0	1.0	1.0	0.0	1.0	0.0	0.0	1.0	1.0	0.0	0.0	0.06666666666666667	0.0	1.0	0.0	1.0	0.0	0.0	False	False	True	False	True	False	False	True	False	False	True	False	True	True	False	True	False
BritoIL_2016__W2.67.ST__bin.58	0.0	0.0	0.25	0.07692307692307693	0.0	1.0	0.0	0.0	0.0	0.5714285714285714	0.2857142857142857	0.4	0.7272727272727273	0.0	0.0	0.2727272727272727	0.0	0.0	0.25	0.0	0.0	0.0	0.0	0.0	0.0	0.0	0.0	0.0	0.0	0.625	0.0	0.8888888888888888	False	False	False	False	True	False	False	False	False	False	False	False	False	True	False	False	False
BritoIL_2016__W2.7.ST__bin.42	0.0	0.0	0.5	0.3076923076923077	0.0	0.6666666666666666	0.4	0.07142857142857142	0.25	0.5714285714285714	0.2857142857142857	0.4	0.5454545454545454	0.0	0.0	0.5384615384615384	0.0	0.0	0.0	0.0	0.0	0.0	0.0	0.0	0.0	0.0	0.0	0.0	0.0	0.0	0.0	1.0	False	False	False	False	False	False	False	False	False	False	False	False	False	True	False	False	False
BritoIL_2016__W2.7.ST__bin.77	0.0	0.0	1.0	0.5384615384615384	1.0	1.0	1.0	0.07142857142857142	0.0	0.8571428571428571	0.2857142857142857	0.8	0.8181818181818182	0.0	0.0	1.0	1.0	0.0	1.0	0.0	0.0	1.0	1.0	0.0	0.0	0.06666666666666667	0.0	1.0	0.0	1.0	0.0	0.0	False	False	True	False	True	False	False	True	False	False	True	False	True	True	False	True	False
BritoIL_2016__W2.8.ST__bin.81	0.0	0.0	0.75	0.3076923076923077	0.25	0.8888888888888888	0.4	0.14285714285714285	0.0	0.7142857142857143	0.42857142857142855	0.5	0.7272727272727273	0.0	0.0	0.0	0.0	0.0	0.0	0.0	0.0	0.0	0.0	0.0	0.0	0.0	0.0	0.0	0.0	1.0	0.0	0.0	False	False	False	False	False	False	False	True	False	False	False	False	False	True	False	False	False
BritoIL_2016__W2.9.ST__bin.14	0.0	0.0	1.0	0.5384615384615384	1.0	1.0	1.0	0.07142857142857142	0.0	0.8571428571428571	0.2857142857142857	0.8	0.8181818181818182	0.0	0.0	1.0	1.0	0.0	1.0	0.0	0.0	1.0	1.0	0.0	0.0	0.06666666666666667	0.0	1.0	0.0	1.0	0.0	0.0	False	False	True	False	True	False	False	True	False	False	True	False	True	True	False	True	False
BritoIL_2016__W2.9.ST__bin.18	0.0	0.0	0.5	0.15384615384615385	0.0	0.8888888888888888	0.4	0.07142857142857142	0.0	0.7142857142857143	0.42857142857142855	0.5	0.7272727272727273	0.0	0.0	0.18181818181818182	0.0	0.0	0.0	0.0	0.0	0.0	0.0	0.0	0.0	0.0	0.0	0.0	0.0	1.0	0.0	0.0	False	False	True	False	False	False	False	True	False	False	True	False	False	True	False	False	False
BritoIL_2016__W2.9.ST__bin.43	0.0	0.0	0.875	0.38461538461538464	1.0	1.0	1.0	0.07142857142857142	0.0	0.8571428571428571	0.2857142857142857	0.6	0.7272727272727273	0.0	0.0	1.0	1.0	0.0	1.0	0.0	0.0	1.0	1.0	0.0	0.0	0.06666666666666667	0.0	1.0	0.0	0.375	0.0	0.0	False	False	True	True	False	True	False	True	False	False	True	False	True	True	False	False	False
BritoIL_2016__W3.16.ST__bin.22	0.0	0.0	1.0	0.5384615384615384	1.0	1.0	1.0	0.07142857142857142	0.0	0.8571428571428571	0.2857142857142857	0.8	0.8181818181818182	0.0	0.0	0.6923076923076923	1.0	0.0	1.0	0.0	0.0	1.0	1.0	0.0	0.0	0.06666666666666667	0.0	1.0	0.0	1.0	0.0	0.0	False	False	True	False	True	False	False	True	False	False	True	False	True	True	False	True	False
BritoIL_2016__W3.17.ST__bin.63	0.0	0.0	1.0	0.5384615384615384	1.0	1.0	1.0	0.07142857142857142	0.0	0.8571428571428571	0.2857142857142857	0.8	0.8181818181818182	0.0	0.0	1.0	1.0	0.0	1.0	0.0	0.0	1.0	1.0	0.0	0.0	0.06666666666666667	0.0	1.0	0.0	1.0	0.0	0.0	False	False	True	False	True	False	False	True	False	False	True	False	True	True	False	True	False
BritoIL_2016__W3.22.ST__bin.120	0.0	0.0	0.125	0.07692307692307693	0.25	0.6666666666666666	0.0	0.21428571428571427	0.0	0.7142857142857143	0.2857142857142857	0.3	0.5454545454545454	0.0	0.0	0.0	0.0	0.0	0.0	0.0	0.0	0.0	0.0	0.0	0.0	0.0	0.0	0.0	0.0	0.0	0.0	0.0	False	False	False	False	True	False	False	True	False	True	False	False	False	True	False	False	False
BritoIL_2016__W3.22.ST__bin.129	0.0	0.0	0.5	0.3076923076923077	0.0	0.6666666666666666	0.4	0.07142857142857142	0.25	0.5714285714285714	0.2857142857142857	0.4	0.5454545454545454	0.0	0.0	0.46153846153846156	0.0	0.0	0.0	0.0	0.0	0.0	0.0	0.0	0.0	0.0	0.0	0.0	0.0	0.0	0.0	1.0	False	False	False	False	False	False	False	False	False	False	False	False	False	True	False	False	False
BritoIL_2016__W3.22.ST__bin.39	0.0	0.0	0.375	0.15384615384615385	0.25	0.6666666666666666	0.2	0.14285714285714285	0.0	0.5714285714285714	0.2857142857142857	0.5	0.6363636363636364	0.0	0.0	0.2727272727272727	0.0	0.0	0.0	0.0	0.0	0.0	0.0	0.0	0.0	0.0	0.0	0.0	0.0	0.875	0.0	0.4444444444444444	False	False	False	False	False	False	False	True	False	False	False	False	False	False	False	False	False
BritoIL_2016__W3.22.ST__bin.52	0.0	0.0	0.875	0.46153846153846156	1.0	1.0	1.0	0.07142857142857142	0.0	0.8571428571428571	0.2857142857142857	0.6	0.7272727272727273	0.0	0.0	1.0	1.0	0.0	1.0	0.0	0.0	0.6666666666666666	0.6666666666666666	0.0	0.0	0.06666666666666667	0.0	1.0	0.0	0.125	0.0	0.0	False	False	True	True	False	True	False	True	False	False	True	False	True	True	False	False	False
BritoIL_2016__WL.14.ST__bin.20	0.0	0.0	0.25	0.07692307692307693	0.0	0.7777777777777778	0.0	0.0	0.0	0.5714285714285714	0.2857142857142857	0.4	0.6363636363636364	0.0	0.0	0.2727272727272727	0.0	0.0	0.25	0.0	0.0	0.0	0.0	0.0	0.0	0.0	0.0	0.0	0.0	0.5	0.0	0.8888888888888888	False	False	False	False	True	False	False	False	False	False	False	False	False	True	False	False	False
BritoIL_2016__WL.15.ST__bin.72	0.0	0.0	0.875	0.38461538461538464	1.0	1.0	1.0	0.07142857142857142	0.0	0.8571428571428571	0.14285714285714285	0.6	0.8181818181818182	0.0	0.0	1.0	0.25	0.0	1.0	0.0	0.0	0.6666666666666666	0.6666666666666666	0.0	0.0	0.06666666666666667	0.0	0.75	0.0	0.25	0.0	0.0	False	False	True	True	True	True	True	True	False	False	True	False	True	True	False	False	False
BritoIL_2016__WL.43.ST__bin.26	0.0	0.0	1.0	0.46153846153846156	1.0	0.8888888888888888	1.0	0.0	0.0	0.8571428571428571	0.2857142857142857	0.8	0.8181818181818182	0.0	0.0	0.9230769230769231	1.0	0.0	0.75	0.0	0.0	1.0	1.0	0.0	0.0	0.0	0.0	0.75	0.0	0.75	0.0	0.0	False	False	True	False	True	False	False	True	False	False	True	False	True	True	False	True	False
BritoIL_2016__WL.43.ST__bin.53	0.0	0.0	0.5	0.15384615384615385	0.25	1.0	0.4	0.07142857142857142	0.0	0.7142857142857143	0.2857142857142857	0.5	0.7272727272727273	0.0	0.0	0.2727272727272727	0.0	0.0	0.0	0.0	0.0	0.0	0.0	0.0	0.0	0.0	0.0	0.0	0.0	1.0	0.0	0.6666666666666666	False	False	False	False	True	False	False	False	False	False	False	False	False	True	False	False	False
BritoIL_2016__WL.44.ST__bin.53	0.0	0.0	0.875	0.46153846153846156	0.25	0.6666666666666666	0.2	0.14285714285714285	0.25	0.42857142857142855	0.42857142857142855	0.8	0.36363636363636365	0.0	0.0	0.09090909090909091	0.75	0.0	0.0	0.0	0.0	0.6666666666666666	0.6666666666666666	0.0	0.0	0.0	0.0	0.0	0.0	0.875	0.0	0.0	False	False	False	False	False	False	False	True	False	False	False	False	False	True	False	False	False
BritoIL_2016__WL.7.ST__bin.29	0.0	0.0	0.75	0.46153846153846156	0.25	0.7777777777777778	0.8	0.07142857142857142	0.0	0.8571428571428571	0.2857142857142857	0.6	0.7272727272727273	0.0	0.0	0.8461538461538461	0.0	0.0	1.0	0.0	0.0	1.0	1.0	0.0	0.0	0.06666666666666667	0.0	1.0	0.0	1.0	0.0	0.0	False	False	True	True	True	False	True	True	False	False	True	False	True	True	True	False	False
CM_madagascar__A01_02_1FE__bin.2	0.0	0.0	0.875	0.23076923076923078	0.25	1.0	0.2	0.0	0.25	0.7142857142857143	0.2857142857142857	0.8	0.7272727272727273	0.0	0.0	0.09090909090909091	0.75	0.0	0.0	0.0	0.0	0.6666666666666666	0.6666666666666666	0.0	0.0	0.0	0.0	0.0	0.0	1.0	0.0	0.0	False	False	False	False	False	False	False	True	False	False	False	False	False	True	False	True	False
CM_madagascar__A01_02_1FE__bin.3	0.0	0.0	1.0	0.46153846153846156	1.0	0.8888888888888888	1.0	0.07142857142857142	0.0	0.8571428571428571	0.2857142857142857	0.7	0.7272727272727273	0.0	0.0	1.0	1.0	0.0	1.0	0.0	0.0	1.0	1.0	0.0	0.0	0.06666666666666667	0.0	1.0	0.0	1.0	0.0	0.0	False	False	True	False	True	False	False	True	False	False	True	False	True	True	False	False	False
CM_madagascar__A02_01_1FE__bin.7	0.0	0.0	1.0	0.5384615384615384	1.0	0.8888888888888888	0.8	0.07142857142857142	0.0	0.8571428571428571	0.2857142857142857	0.8	0.8181818181818182	0.0	0.0	1.0	1.0	0.0	1.0	0.0	0.0	1.0	1.0	0.0	0.0	0.06666666666666667	0.0	1.0	0.0	1.0	0.0	0.0	False	False	True	False	True	False	False	True	False	False	True	False	True	True	False	False	False
CM_madagascar__A04_01_1FE__bin.35	0.0	0.0	0.875	0.23076923076923078	0.25	1.0	0.2	0.0	0.25	0.7142857142857143	0.2857142857142857	0.8	0.7272727272727273	0.0	0.0	0.09090909090909091	0.75	0.0	0.0	0.0	0.0	0.6666666666666666	0.6666666666666666	0.0	0.0	0.0	0.0	0.0	0.0	1.0	0.0	0.0	False	False	False	False	False	False	False	True	False	False	False	False	False	True	False	True	False
CM_madagascar__A04_01_1FE__bin.44	0.0	0.0	0.875	0.5384615384615384	1.0	1.0	1.0	0.07142857142857142	0.0	0.8571428571428571	0.2857142857142857	0.7	0.8181818181818182	0.0	0.0	1.0	1.0	0.0	1.0	0.0	0.0	1.0	1.0	0.0	0.0	0.06666666666666667	0.0	1.0	0.0	1.0	0.0	0.0	False	False	True	False	True	False	False	True	False	False	True	False	True	True	False	True	False
CM_madagascar__A08_01_1FE__bin.21	0.0	0.0	0.375	0.3076923076923077	0.0	0.5555555555555556	0.4	0.07142857142857142	0.25	0.42857142857142855	0.14285714285714285	0.4	0.5454545454545454	0.0	0.0	0.46153846153846156	0.0	0.0	0.0	0.0	0.0	0.0	0.0	0.0	0.0	0.0	0.0	0.0	0.0	0.0	0.0	0.2222222222222222	False	False	False	False	False	False	False	False	False	False	False	False	False	False	False	False	False
CM_madagascar__A09_01_1FE__bin.18	0.0	0.0	1.0	0.5384615384615384	1.0	1.0	1.0	0.07142857142857142	0.0	1.0	0.2857142857142857	0.8	0.8181818181818182	0.0	0.0	1.0	1.0	0.0	1.0	0.0	0.0	1.0	1.0	0.0	0.0	0.06666666666666667	0.0	1.0	0.0	1.0	0.0	0.0	False	False	True	False	True	False	False	True	False	False	True	False	True	True	False	True	False
CM_madagascar__A09_02_1FE__bin.17	0.0	0.0	1.0	0.5384615384615384	1.0	1.0	1.0	0.07142857142857142	0.0	1.0	0.2857142857142857	0.8	0.8181818181818182	0.0	0.0	1.0	1.0	0.0	1.0	0.0	0.0	1.0	1.0	0.0	0.0	0.06666666666666667	0.0	1.0	0.0	1.0	0.0	0.0	False	False	True	False	True	False	False	True	False	False	True	False	True	True	False	False	False
CM_madagascar__A09_02_1FE__bin.47	0.0	0.0	0.375	0.07692307692307693	0.25	0.6666666666666666	0.4	0.0	0.0	0.7142857142857143	0.42857142857142855	0.3	0.7272727272727273	0.0	0.0	0.09090909090909091	0.0	0.0	0.0	0.0	0.0	0.0	0.0	0.0	0.0	0.0	0.0	0.0	0.0	1.0	0.0	0.0	False	False	True	False	False	False	False	True	False	True	True	False	False	True	False	False	False
CM_madagascar__A11_01_1FE__bin.8	0.0	0.0	1.0	0.5384615384615384	1.0	1.0	1.0	0.07142857142857142	0.0	1.0	0.2857142857142857	0.8	0.8181818181818182	0.0	0.0	1.0	1.0	0.0	1.0	0.0	0.0	1.0	1.0	0.0	0.0	0.06666666666666667	0.0	1.0	0.0	1.0	0.0	0.0	False	False	True	False	True	False	False	True	False	False	True	False	False	True	False	True	False
CM_madagascar__A13_01_1FE__bin.15	0.0	0.0	1.0	0.5384615384615384	1.0	1.0	1.0	0.07142857142857142	0.0	0.8571428571428571	0.14285714285714285	0.8	0.8181818181818182	0.0	0.0	0.7692307692307693	1.0	0.0	1.0	0.0	0.0	1.0	1.0	0.0	0.0	0.06666666666666667	0.0	1.0	0.0	1.0	0.0	0.0	False	False	True	False	True	False	False	True	False	False	True	False	True	True	False	False	False
CM_madagascar__A13_03_1FE__bin.40	0.0	0.0	0.625	0.15384615384615385	0.25	0.5555555555555556	0.2	0.0	0.25	0.7142857142857143	0.2857142857142857	0.5	0.5454545454545454	0.0	0.0	0.09090909090909091	0.25	0.0	0.0	0.0	0.0	0.6666666666666666	0.6666666666666666	0.0	0.0	0.0	0.0	0.0	0.0	1.0	0.0	0.0	False	False	False	False	False	False	False	True	False	False	False	False	False	True	False	True	False
CM_madagascar__A15_02_1FE__bin.3	0.0	0.0	1.0	0.5384615384615384	1.0	1.0	1.0	0.07142857142857142	0.0	0.8571428571428571	0.2857142857142857	0.8	0.8181818181818182	0.0	0.0	1.0	1.0	0.0	1.0	0.0	0.0	1.0	1.0	0.0	0.0	0.06666666666666667	0.0	1.0	0.0	1.0	0.0	0.0	False	False	True	False	True	False	False	True	False	False	True	False	True	True	False	False	False
CM_madagascar__A19_01_1FE__bin.15	0.0	0.0	1.0	0.5384615384615384	1.0	1.0	1.0	0.07142857142857142	0.0	1.0	0.2857142857142857	0.8	0.8181818181818182	0.0	0.0	1.0	1.0	0.0	1.0	0.0	0.0	1.0	1.0	0.0	0.0	0.06666666666666667	0.0	1.0	0.0	1.0	0.0	0.0	False	False	True	False	True	False	False	True	False	False	True	False	True	True	False	True	False
CM_madagascar__A20_01_1FE__bin.10	0.0	0.0	1.0	0.5384615384615384	1.0	1.0	1.0	0.07142857142857142	0.0	0.8571428571428571	0.2857142857142857	0.8	0.8181818181818182	0.0	0.0	1.0	1.0	0.0	1.0	0.0	0.0	1.0	1.0	0.0	0.0	0.06666666666666667	0.0	1.0	0.0	1.0	0.0	0.0	False	False	True	False	True	False	False	True	False	False	True	False	True	True	False	True	False
CM_madagascar__A23_01_1FE__bin.12	0.0	0.0	0.75	0.23076923076923078	0.0	0.5555555555555556	0.8	0.0	0.0	0.5714285714285714	0.2857142857142857	0.4	0.36363636363636365	0.0	0.0	1.0	1.0	0.0	1.0	0.0	0.0	1.0	1.0	0.0	0.0	0.06666666666666667	0.0	0.5	0.0	0.0	0.0	0.0	False	False	True	False	True	False	False	False	False	False	True	False	False	True	False	False	False
CM_madagascar__A24_02_1FE__bin.20	0.0	0.0	1.0	0.5384615384615384	1.0	1.0	1.0	0.07142857142857142	0.0	1.0	0.2857142857142857	0.8	0.8181818181818182	0.0	0.0	1.0	1.0	0.0	1.0	0.0	0.0	1.0	1.0	0.0	0.0	0.06666666666666667	0.0	1.0	0.0	1.0	0.0	0.0	False	False	True	False	True	False	False	True	False	False	True	False	True	True	False	True	False
CM_madagascar__A28_02_1FE__bin.26	0.0	0.0	0.375	0.07692307692307693	0.25	0.5555555555555556	0.4	0.0	0.0	0.5714285714285714	0.2857142857142857	0.3	0.45454545454545453	0.0	0.0	0.09090909090909091	0.0	0.0	0.0	0.0	0.0	0.0	0.0	0.0	0.0	0.0	0.0	0.0	0.0	0.875	0.0	0.0	False	False	True	False	True	False	True	False	False	True	True	False	False	True	False	False	False
CM_madagascar__A28_02_1FE__bin.28	0.0	0.0	0.625	0.07692307692307693	0.0	0.6666666666666666	0.4	0.0	0.0	0.7142857142857143	0.2857142857142857	0.5	0.7272727272727273	0.0	0.0	0.9285714285714286	0.0	0.0	0.0	0.0	0.0	0.6666666666666666	0.6666666666666666	0.0	0.0	0.0	0.0	0.0	0.0	1.0	0.0	0.0	False	False	False	False	False	False	True	True	False	False	False	False	False	True	False	False	False
CM_madagascar__A28_02_1FE__bin.54	0.0	0.0	0.875	0.23076923076923078	0.25	1.0	0.2	0.0	0.25	0.5714285714285714	0.2857142857142857	0.8	0.6363636363636364	0.0	0.0	0.09090909090909091	0.75	0.0	0.0	0.0	0.0	0.6666666666666666	0.6666666666666666	0.0	0.0	0.0	0.0	0.0	0.0	1.0	0.0	0.0	False	False	False	False	False	False	False	True	False	False	False	False	False	True	False	True	False
CM_madagascar__A28_02_1FE__bin.63	0.0	0.0	1.0	0.5384615384615384	1.0	1.0	1.0	0.07142857142857142	0.0	1.0	0.2857142857142857	0.8	0.8181818181818182	0.0	0.0	0.6153846153846154	1.0	0.0	1.0	0.0	0.0	1.0	1.0	0.0	0.0	0.06666666666666667	0.0	1.0	0.0	1.0	0.0	0.0	False	False	True	False	True	False	False	True	False	False	True	False	False	True	False	False	False
CM_madagascar__A32_01_1FE__bin.49	0.0	0.0	0.25	0.07692307692307693	0.0	0.6666666666666666	0.0	0.0	0.0	0.2857142857142857	0.2857142857142857	0.3	0.18181818181818182	0.0	0.0	0.2727272727272727	0.0	0.0	0.25	0.0	0.0	0.0	0.0	0.0	0.0	0.0	0.0	0.0	0.0	0.625	0.0	0.8888888888888888	False	False	False	False	True	False	False	False	False	False	False	False	False	False	False	False	False
CM_madagascar__A34_01_1FE__bin.14	0.0	0.0	0.75	0.46153846153846156	0.25	0.8888888888888888	0.8	0.07142857142857142	0.0	0.7142857142857143	0.2857142857142857	0.6	0.8181818181818182	0.0	0.0	1.0	1.0	0.0	1.0	0.0	0.0	1.0	1.0	0.0	0.0	0.06666666666666667	0.0	1.0	0.0	1.0	0.0	0.0	False	False	True	False	True	False	False	True	False	False	True	False	True	True	False	False	False
CM_madagascar__A36_01_1FE__bin.11	0.0	0.0	1.0	0.5384615384615384	1.0	1.0	1.0	0.07142857142857142	0.0	1.0	0.2857142857142857	0.8	0.8181818181818182	0.0	0.0	1.0	1.0	0.0	1.0	0.0	0.0	1.0	1.0	0.0	0.0	0.06666666666666667	0.0	1.0	0.0	1.0	0.0	0.0	False	False	True	False	True	False	False	True	False	False	True	False	True	True	False	True	False
CM_madagascar__A36_02_1FE__bin.15	0.0	0.0	0.875	0.5384615384615384	1.0	0.8888888888888888	1.0	0.07142857142857142	0.0	0.7142857142857143	0.2857142857142857	0.7	0.8181818181818182	0.0	0.0	0.8461538461538461	1.0	0.0	0.75	0.0	0.0	1.0	1.0	0.0	0.0	0.06666666666666667	0.0	1.0	0.0	1.0	0.0	0.0	False	False	False	False	True	False	False	True	False	False	False	False	True	True	False	False	False
CM_madagascar__A39_02_1FE__bin.26	0.0	0.0	1.0	0.5384615384615384	1.0	1.0	1.0	0.07142857142857142	0.0	1.0	0.2857142857142857	0.8	0.8181818181818182	0.0	0.0	1.0	1.0	0.0	1.0	0.0	0.0	1.0	1.0	0.0	0.0	0.06666666666666667	0.0	1.0	0.0	1.0	0.0	0.0	False	False	True	False	True	False	False	True	False	False	True	False	True	True	False	False	False
CM_madagascar__A40_02_1FE__bin.23	0.0	0.0	1.0	0.5384615384615384	1.0	1.0	1.0	0.07142857142857142	0.0	1.0	0.2857142857142857	0.8	0.8181818181818182	0.0	0.0	1.0	1.0	0.0	1.0	0.0	0.0	1.0	1.0	0.0	0.0	0.06666666666666667	0.0	1.0	0.0	1.0	0.0	0.0	False	False	True	False	True	False	False	True	False	False	True	False	True	True	False	True	False
CM_madagascar__A41_01_1FE__bin.28	0.0	0.0	1.0	0.5384615384615384	1.0	1.0	1.0	0.07142857142857142	0.0	0.7142857142857143	0.2857142857142857	0.8	0.7272727272727273	0.0	0.0	1.0	1.0	0.0	1.0	0.0	0.0	1.0	1.0	0.0	0.0	0.06666666666666667	0.0	1.0	0.0	1.0	0.0	0.0	False	False	True	False	True	False	False	True	False	False	True	False	True	True	False	False	False
CM_madagascar__A43_02_1FE__bin.24	0.0	0.0	1.0	0.5384615384615384	1.0	1.0	1.0	0.07142857142857142	0.0	1.0	0.2857142857142857	0.8	0.6363636363636364	0.0	0.0	1.0	1.0	0.0	1.0	0.0	0.0	1.0	1.0	0.0	0.0	0.06666666666666667	0.0	1.0	0.0	1.0	0.0	0.0	False	False	True	False	True	False	False	True	False	False	True	False	True	True	False	True	False
CM_madagascar__A44_01_1FE__bin.23	0.0	0.0	1.0	0.5384615384615384	1.0	1.0	1.0	0.07142857142857142	0.0	1.0	0.2857142857142857	0.8	0.8181818181818182	0.0	0.0	1.0	1.0	0.0	1.0	0.0	0.0	1.0	1.0	0.0	0.0	0.06666666666666667	0.0	1.0	0.0	1.0	0.0	0.0	False	False	True	False	True	False	False	True	False	False	True	False	True	True	False	True	False
CM_madagascar__A46_02_1FE__bin.18	0.0	0.0	1.0	0.5384615384615384	1.0	1.0	1.0	0.07142857142857142	0.0	0.8571428571428571	0.2857142857142857	0.8	0.8181818181818182	0.0	0.0	1.0	1.0	0.0	1.0	0.0	0.0	1.0	1.0	0.0	0.0	0.06666666666666667	0.0	1.0	0.0	1.0	0.0	0.0	False	False	True	False	True	False	False	True	False	False	True	False	True	True	False	False	False
CM_madagascar__A47_01_1FE__bin.9	0.0	0.0	1.0	0.5384615384615384	1.0	1.0	1.0	0.07142857142857142	0.0	1.0	0.2857142857142857	0.8	0.8181818181818182	0.0	0.0	1.0	1.0	0.0	1.0	0.0	0.0	1.0	1.0	0.0	0.0	0.06666666666666667	0.0	1.0	0.0	1.0	0.0	0.0	False	False	True	False	True	False	False	True	False	False	True	False	True	True	False	False	False
CM_madagascar__A53_01_1FE__bin.42	0.0	0.0	1.0	0.46153846153846156	0.25	1.0	1.0	0.0	0.0	0.8571428571428571	0.2857142857142857	0.8	0.8181818181818182	0.0	0.0	1.0	1.0	0.0	1.0	0.0	0.0	1.0	1.0	0.0	0.0	0.06666666666666667	0.0	1.0	0.0	1.0	0.0	0.0	False	False	True	False	True	False	False	True	False	False	True	False	True	True	False	False	False
CM_madagascar__A56_01_1FE__bin.35	0.0	0.0	0.875	0.5384615384615384	1.0	1.0	0.8	0.07142857142857142	0.0	1.0	0.2857142857142857	0.8	0.8181818181818182	0.0	0.0	1.0	1.0	0.0	1.0	0.0	0.0	1.0	1.0	0.0	0.0	0.06666666666666667	0.0	1.0	0.0	1.0	0.0	0.0	False	False	True	False	True	False	False	True	False	False	True	False	True	True	False	False	False
CM_madagascar__A59_01_1FE__bin.31	0.0	0.0	1.0	0.5384615384615384	0.75	1.0	1.0	0.07142857142857142	0.0	0.8571428571428571	0.2857142857142857	0.8	0.8181818181818182	0.0	0.0	1.0	1.0	0.0	1.0	0.0	0.0	1.0	1.0	0.0	0.0	0.06666666666666667	0.0	1.0	0.0	1.0	0.0	0.0	False	False	True	False	True	False	False	True	False	False	True	False	True	True	False	True	False
CM_madagascar__A62_03_1FE__bin.5	0.0	0.0	1.0	0.5384615384615384	1.0	1.0	1.0	0.07142857142857142	0.0	1.0	0.2857142857142857	0.8	0.8181818181818182	0.0	0.0	1.0	1.0	0.0	1.0	0.0	0.0	1.0	1.0	0.0	0.0	0.06666666666666667	0.0	1.0	0.0	1.0	0.0	0.0	False	False	True	False	True	False	False	True	False	False	True	False	True	True	False	True	False
CM_madagascar__A69_02_1FE__bin.37	0.0	0.0	1.0	0.5384615384615384	1.0	1.0	1.0	0.07142857142857142	0.0	0.8571428571428571	0.2857142857142857	0.8	0.8181818181818182	0.0	0.0	1.0	1.0	0.0	1.0	0.0	0.0	1.0	1.0	0.0	0.0	0.06666666666666667	0.0	1.0	0.0	1.0	0.0	0.0	False	False	True	False	True	False	False	True	False	False	True	False	True	True	False	False	False
CM_madagascar__A70_01_1FE__bin.22	0.0	0.0	1.0	0.5384615384615384	1.0	1.0	1.0	0.07142857142857142	0.0	1.0	0.2857142857142857	0.8	0.8181818181818182	0.0	0.0	1.0	1.0	0.0	1.0	0.0	0.0	1.0	1.0	0.0	0.0	0.06666666666666667	0.0	1.0	0.0	1.0	0.0	0.0	False	False	True	False	True	False	False	True	False	False	True	False	False	True	False	False	False
CM_madagascar__A72_02_1FE__bin.13	0.0	0.0	0.75	0.38461538461538464	0.5	0.8888888888888888	0.6	0.07142857142857142	0.0	0.7142857142857143	0.0	0.5	0.5454545454545454	0.0	0.0	0.9230769230769231	1.0	0.0	1.0	0.0	0.0	1.0	1.0	0.0	0.0	0.06666666666666667	0.0	1.0	0.0	1.0	0.0	0.0	False	False	True	False	True	False	False	False	False	False	True	False	False	True	False	False	False
CM_madagascar__A73_01_1FE__bin.8	0.0	0.0	0.875	0.5384615384615384	1.0	0.8888888888888888	1.0	0.07142857142857142	0.0	1.0	0.2857142857142857	0.7	0.8181818181818182	0.0	0.0	1.0	1.0	0.0	1.0	0.0	0.0	1.0	1.0	0.0	0.0	0.06666666666666667	0.0	1.0	0.0	1.0	0.0	0.0	False	False	True	False	True	False	False	True	False	False	True	False	True	True	False	False	False
CM_madagascar__A73_02_1FE__bin.40	0.0	0.0	0.875	0.5384615384615384	1.0	0.8888888888888888	1.0	0.07142857142857142	0.0	1.0	0.2857142857142857	0.7	0.7272727272727273	0.0	0.0	0.9230769230769231	1.0	0.0	0.75	0.0	0.0	1.0	1.0	0.0	0.0	0.06666666666666667	0.0	1.0	0.0	0.25	0.0	0.0	False	False	True	False	True	False	False	True	False	False	True	False	True	True	False	False	False
CM_madagascar__A82_02_1FE__bin.3	0.0	0.0	0.875	0.46153846153846156	0.5	0.8888888888888888	0.8	0.07142857142857142	0.0	0.5714285714285714	0.2857142857142857	0.7	0.8181818181818182	0.0	0.0	0.7692307692307693	1.0	0.0	0.75	0.0	0.0	0.6666666666666666	0.6666666666666666	0.0	0.0	0.06666666666666667	0.0	1.0	0.0	1.0	0.0	0.0	False	False	True	False	True	False	False	True	False	False	True	False	True	True	False	False	False
CM_madagascar__A85_01_1FE__bin.44	0.0	0.0	0.375	0.15384615384615385	0.0	0.8888888888888888	0.2	0.07142857142857142	0.0	0.5714285714285714	0.42857142857142855	0.4	0.7272727272727273	0.0	0.0	0.09090909090909091	0.0	0.0	0.0	0.0	0.0	0.0	0.0	0.0	0.0	0.0	0.0	0.0	0.0	0.875	0.0	0.0	False	False	True	False	False	False	False	True	False	False	True	False	False	True	False	False	False
CM_madagascar__A88_02_1FE__bin.20	0.0	0.0	0.875	0.5384615384615384	1.0	1.0	1.0	0.07142857142857142	0.0	0.8571428571428571	0.2857142857142857	0.7	0.8181818181818182	0.0	0.0	1.0	1.0	0.0	1.0	0.0	0.0	1.0	1.0	0.0	0.0	0.06666666666666667	0.0	1.0	0.0	1.0	0.0	0.0	False	False	True	False	True	False	False	True	False	False	True	False	True	True	False	False	False
CM_madagascar__A89_01_1FE__bin.40	0.0	0.0	0.375	0.07692307692307693	0.25	1.0	0.0	0.0	0.125	0.5714285714285714	0.2857142857142857	0.4	0.7272727272727273	0.0	0.0	0.2727272727272727	0.0	0.0	0.25	0.0	0.0	0.0	0.0	0.0	0.0	0.0	0.0	0.0	0.0	0.625	0.0	0.8888888888888888	False	False	False	False	True	False	False	False	False	False	False	False	False	True	False	False	False
CM_madagascar__A91_01_1FE__bin.29	0.0	0.0	1.0	0.5384615384615384	1.0	1.0	1.0	0.07142857142857142	0.0	1.0	0.2857142857142857	0.8	0.8181818181818182	0.0	0.0	1.0	1.0	0.0	1.0	0.0	0.0	1.0	1.0	0.0	0.0	0.06666666666666667	0.0	1.0	0.0	1.0	0.0	0.0	False	False	True	False	True	False	False	True	False	False	True	False	True	True	False	True	False
CM_madagascar__A91_01_1FE__bin.6	0.0	0.0	0.125	0.15384615384615385	0.0	0.4444444444444444	0.0	0.07142857142857142	0.0	0.2857142857142857	0.0	0.3	0.36363636363636365	0.0	0.0	0.18181818181818182	0.0	0.0	0.0	0.0	0.0	0.0	0.0	0.0	0.0	0.0	0.0	0.0	0.0	0.125	0.0	0.5555555555555556	False	False	False	False	True	False	False	False	False	False	True	False	False	False	False	False	False
CM_madagascar__A93_01_1FE__bin.14	0.0	0.0	0.75	0.07692307692307693	0.0	0.6666666666666666	0.4	0.0	0.0	0.7142857142857143	0.2857142857142857	0.5	0.7272727272727273	0.0	0.0	0.9285714285714286	0.25	0.0	0.0	0.0	0.0	0.6666666666666666	0.6666666666666666	0.0	0.0	0.0	0.0	0.0	0.0	1.0	0.0	0.0	False	False	False	False	False	False	True	True	False	False	False	False	False	True	False	False	False
CM_madagascar__A94_03_1FE__bin.47	0.0	0.0	0.375	0.07692307692307693	0.25	0.7777777777777778	0.0	0.0	0.125	0.42857142857142855	0.2857142857142857	0.3	0.7272727272727273	0.0	0.0	0.2727272727272727	0.0	0.0	0.25	0.0	0.0	0.0	0.0	0.0	0.0	0.0	0.0	0.0	0.0	0.375	0.0	0.1111111111111111	False	False	False	False	True	False	False	False	False	False	False	False	False	True	False	False	False
CM_madagascar__A95_01_1FE__bin.28	0.0	0.0	1.0	0.5384615384615384	1.0	0.8888888888888888	1.0	0.07142857142857142	0.0	0.8571428571428571	0.2857142857142857	0.8	0.8181818181818182	0.0	0.0	0.5	1.0	0.0	1.0	0.0	0.0	1.0	1.0	0.0	0.0	0.0	0.0	0.5	0.0	1.0	0.0	0.0	False	False	True	False	True	False	False	True	False	False	True	False	True	True	False	False	False
CM_madagascar__V01_01_1FE__bin.10	0.0	0.0	0.125	0.15384615384615385	0.0	0.5555555555555556	0.0	0.07142857142857142	0.0	0.42857142857142855	0.2857142857142857	0.3	0.7272727272727273	0.0	0.0	0.18181818181818182	0.0	0.0	0.0	0.0	0.0	0.0	0.0	0.0	0.0	0.0	0.0	0.0	0.0	1.0	0.0	0.0	False	False	False	False	False	False	False	False	False	False	False	False	False	False	False	False	False
CM_madagascar__V01_01_1FE__bin.29	0.0	0.0	1.0	0.5384615384615384	1.0	1.0	1.0	0.07142857142857142	0.0	1.0	0.2857142857142857	0.8	0.8181818181818182	0.0	0.0	1.0	1.0	0.0	1.0	0.0	0.0	1.0	1.0	0.0	0.0	0.06666666666666667	0.0	1.0	0.0	1.0	0.0	0.0	False	False	True	False	True	False	False	True	False	False	True	False	True	True	False	True	False
CM_madagascar__V07_01_2FE__bin.4	0.0	0.0	0.25	0.07692307692307693	0.0	0.6666666666666666	0.0	0.0	0.0	0.42857142857142855	0.2857142857142857	0.3	0.45454545454545453	0.0	0.0	0.2727272727272727	0.0	0.0	0.25	0.0	0.0	0.0	0.0	0.0	0.0	0.0	0.0	0.0	0.0	0.625	0.0	0.8888888888888888	False	False	False	False	True	False	False	False	False	False	False	False	False	True	False	False	False
CM_madagascar__V30_01_1FE__bin.67	0.0	0.0	0.875	0.23076923076923078	0.25	0.4444444444444444	0.2	0.0	0.125	0.7142857142857143	0.2857142857142857	0.7	0.5454545454545454	0.0	0.0	0.09090909090909091	0.75	0.0	0.0	0.0	0.0	0.6666666666666666	0.6666666666666666	0.0	0.0	0.0	0.0	0.0	0.0	0.75	0.0	0.0	False	False	False	False	False	False	False	False	False	False	False	False	False	True	False	False	False
CM_madagascar__V31_01_2FE__bin.26	0.0	0.0	1.0	0.5384615384615384	1.0	1.0	1.0	0.07142857142857142	0.0	0.8571428571428571	0.2857142857142857	0.8	0.8181818181818182	0.0	0.0	1.0	1.0	0.0	1.0	0.0	0.0	1.0	1.0	0.0	0.0	0.06666666666666667	0.0	1.0	0.0	1.0	0.0	0.0	False	False	True	False	True	False	False	True	False	False	True	False	True	True	False	False	False
CM_madagascar__V32_02_2FE__bin.2	0.0	0.0	1.0	0.5384615384615384	1.0	1.0	1.0	0.07142857142857142	0.0	1.0	0.2857142857142857	0.8	0.8181818181818182	0.0	0.0	1.0	1.0	0.0	1.0	0.0	0.0	1.0	1.0	0.0	0.0	0.06666666666666667	0.0	1.0	0.0	1.0	0.0	0.0	False	False	True	False	True	False	False	True	False	False	True	False	True	True	False	False	False
CM_madagascar__V36_02_2FE__bin.28	0.0	0.0	1.0	0.5384615384615384	1.0	1.0	1.0	0.07142857142857142	0.0	1.0	0.2857142857142857	0.8	0.8181818181818182	0.0	0.0	1.0	1.0	0.0	1.0	0.0	0.0	1.0	1.0	0.0	0.0	0.06666666666666667	0.0	1.0	0.0	1.0	0.0	0.0	False	False	True	False	True	False	False	True	False	False	True	False	True	True	False	True	False
CM_madagascar__V40_01_1FE__bin.63	0.0	0.0	0.875	0.46153846153846156	1.0	1.0	0.8	0.07142857142857142	0.0	0.8571428571428571	0.2857142857142857	0.8	0.8181818181818182	0.0	0.0	0.4166666666666667	1.0	0.0	0.0	0.0	0.0	1.0	1.0	0.0	0.0	0.06666666666666667	0.0	1.0	0.0	1.0	0.0	0.0	False	False	True	False	True	False	False	True	False	False	True	False	True	True	False	False	False
CM_madagascar__V50_01_1FE__bin.3	0.0	0.0	0.875	0.46153846153846156	1.0	1.0	1.0	0.07142857142857142	0.0	0.8571428571428571	0.2857142857142857	0.7	0.7272727272727273	0.0	0.0	0.75	1.0	0.0	1.0	0.0	0.0	0.6666666666666666	0.6666666666666666	0.0	0.0	0.06666666666666667	0.0	1.0	0.0	1.0	0.0	0.0	False	False	False	False	True	False	False	True	False	False	False	False	True	True	False	False	False
CM_madagascar__V50_01_2FE__bin.12	0.0	0.0	1.0	0.5384615384615384	1.0	1.0	1.0	0.07142857142857142	0.0	0.8571428571428571	0.2857142857142857	0.8	0.8181818181818182	0.0	0.0	1.0	1.0	0.0	1.0	0.0	0.0	1.0	1.0	0.0	0.0	0.06666666666666667	0.0	1.0	0.0	1.0	0.0	0.0	False	False	True	False	True	False	False	True	False	False	True	False	True	True	False	True	False
CM_madagascar__V53_02_1FE__bin.20	0.0	0.0	1.0	0.5384615384615384	1.0	1.0	1.0	0.07142857142857142	0.0	0.8571428571428571	0.2857142857142857	0.8	0.8181818181818182	0.0	0.0	1.0	1.0	0.0	1.0	0.0	0.0	1.0	1.0	0.0	0.0	0.06666666666666667	0.0	1.0	0.0	1.0	0.0	0.0	False	False	True	False	True	False	False	True	False	False	True	False	True	True	False	False	False
Carnitine_bin.15.fa.renamed	0.0	0.0	0.875	0.3076923076923077	0.25	1.0	0.2	0.0	0.25	0.7142857142857143	0.5714285714285714	0.8	0.7272727272727273	0.0	0.0	0.09090909090909091	0.75	0.0	0.5	0.1	0.3333333333333333	0.6666666666666666	0.6666666666666666	0.0	0.0	0.0	0.0	0.0	0.0	1.0	0.0	0.0	False	False	False	False	False	False	False	True	False	False	False	False	False	True	False	True	False
Carnitine_bin.19.fa.renamed	0.0	0.0	0.75	0.15384615384615385	0.75	1.0	0.6	0.0	0.0	1.0	0.42857142857142855	0.6	0.7272727272727273	0.0	0.0	0.2727272727272727	0.25	0.0	0.0	0.0	0.0	0.0	0.0	0.0	0.0	0.0	0.0	0.0	0.0	1.0	0.0	0.8888888888888888	False	False	False	True	True	False	False	True	False	False	False	False	False	True	False	False	False
Carnitine_bin.2.fa.renamed	0.0	0.0	0.875	0.38461538461538464	0.5	0.6666666666666666	0.4	0.07142857142857142	0.0	0.5714285714285714	0.0	0.5	0.5454545454545454	0.0	0.0	0.25	1.0	0.0	0.25	0.0	0.0	0.6666666666666666	0.6666666666666666	0.0	0.0	0.06666666666666667	0.0	1.0	0.0	1.0	0.0	0.0	False	False	False	False	False	False	False	False	False	False	False	False	False	True	False	False	False
Carnitine_bin.20.fa.renamed	0.0	0.0	0.125	0.07692307692307693	0.0	0.7777777777777778	0.0	0.07142857142857142	0.0	0.2857142857142857	0.0	0.2	0.7272727272727273	0.0	0.0	0.0	0.0	0.0	0.0	0.0	0.0	0.0	0.0	0.0	0.0	0.0	0.0	0.0	0.0	0.0	0.0	0.0	False	False	False	False	False	False	False	False	False	False	False	False	False	False	False	False	False
ChengpingW_2017__AS103raw__bin.28	0.0	0.0	0.875	0.38461538461538464	0.25	0.7777777777777778	0.2	0.14285714285714285	0.25	0.7142857142857143	0.5714285714285714	0.7	0.7272727272727273	0.0	0.0	0.09090909090909091	0.75	0.0	0.0	0.0	0.0	0.6666666666666666	0.6666666666666666	0.0	0.0	0.0	0.0	0.0	0.0	1.0	0.0	0.0	False	False	False	False	False	False	False	True	False	False	False	False	False	True	False	True	False
ChengpingW_2017__AS103raw__bin.8	0.0	0.0	0.375	0.15384615384615385	0.25	0.6666666666666666	0.6	0.0	0.0	0.7142857142857143	0.14285714285714285	0.4	0.7272727272727273	0.0	0.0	0.7692307692307693	0.5	0.0	0.0	0.0	0.0	0.0	0.0	0.0	0.0	0.06666666666666667	0.0	1.0	0.0	1.0	0.0	0.0	False	False	True	False	True	False	False	True	False	False	True	False	False	True	False	False	False
ChengpingW_2017__AS10raw__bin.44	0.0	0.0	0.625	0.3076923076923077	0.25	0.7777777777777778	0.8	0.07142857142857142	0.0	0.8571428571428571	0.2857142857142857	0.5	0.7272727272727273	0.0	0.0	1.0	1.0	0.0	0.0	0.0	0.0	0.0	0.0	0.0	0.0	0.06666666666666667	0.0	1.0	0.0	1.0	0.0	0.0	False	False	True	False	True	False	False	True	False	False	True	False	False	True	False	False	False
ChengpingW_2017__AS111raw__bin.7	0.0	0.0	0.875	0.5384615384615384	1.0	1.0	0.8	0.07142857142857142	0.0	1.0	0.2857142857142857	0.8	0.8181818181818182	0.0	0.0	0.6666666666666666	1.0	0.0	0.5	0.0	0.0	1.0	1.0	0.0	0.0	0.0	0.0	0.0	0.0	1.0	0.0	0.0	False	False	True	False	True	False	False	True	False	False	True	False	True	True	False	False	False
ChengpingW_2017__AS114raw__bin.2	0.0	0.0	0.875	0.5384615384615384	1.0	1.0	0.8	0.07142857142857142	0.0	1.0	0.2857142857142857	0.8	0.8181818181818182	0.0	0.0	1.0	1.0	0.0	1.0	0.0	0.0	1.0	1.0	0.0	0.0	0.06666666666666667	0.0	1.0	0.0	1.0	0.0	0.0	False	False	True	False	True	False	False	True	False	False	True	False	True	True	False	False	False
ChengpingW_2017__AS117raw__bin.11	0.0	0.0	0.625	0.0	0.5	1.0	0.4	0.0	0.0	0.8571428571428571	0.42857142857142855	0.4	0.7272727272727273	0.0	0.0	0.0	0.0	0.0	0.0	0.0	0.0	0.0	0.0	0.0	0.0	0.0	0.0	0.0	0.0	1.0	0.0	0.7777777777777778	False	False	False	True	True	False	False	True	False	False	False	False	True	True	True	False	True
ChengpingW_2017__AS117raw__bin.17	0.0	0.0	0.875	0.46153846153846156	0.25	0.7777777777777778	0.6	0.07142857142857142	0.0	0.8571428571428571	0.2857142857142857	0.6	0.7272727272727273	0.0	0.0	0.0	1.0	0.0	1.0	0.0	0.0	0.0	0.0	0.0	0.0	0.06666666666666667	0.0	1.0	0.0	1.0	0.0	0.0	False	False	True	False	True	False	False	True	False	False	True	False	False	True	False	False	False
ChengpingW_2017__AS117raw__bin.25	0.0	0.0	0.25	0.15384615384615385	0.25	0.8888888888888888	0.2	0.07142857142857142	0.0	0.5714285714285714	0.42857142857142855	0.2	0.6363636363636364	0.0	0.0	0.0	0.0	0.0	0.0	0.0	0.0	0.6666666666666666	0.6666666666666666	0.0	0.0	0.0	0.0	0.0	0.0	0.0	0.0	0.0	False	False	True	False	False	False	False	True	False	True	True	False	True	True	True	False	False
ChengpingW_2017__AS121raw__bin.3	0.0	0.0	0.75	0.3076923076923077	0.25	1.0	0.2	0.14285714285714285	0.25	0.7142857142857143	0.5714285714285714	0.7	0.7272727272727273	0.0	0.0	0.09090909090909091	0.75	0.0	0.0	0.0	0.0	0.6666666666666666	0.6666666666666666	0.0	0.0	0.0	0.0	0.0	0.0	1.0	0.0	0.0	False	False	False	False	False	False	False	True	False	False	False	False	False	True	False	True	False
ChengpingW_2017__AS121raw__bin.7	0.0	0.0	0.875	0.3076923076923077	0.25	1.0	0.2	0.0	0.25	0.7142857142857143	0.42857142857142855	0.8	0.7272727272727273	0.09090909090909091	0.0	0.6428571428571429	0.75	0.0	0.75	0.0	0.0	0.6666666666666666	0.6666666666666666	0.0	0.0	0.0	0.0	0.0	0.0	1.0	0.0	0.0	False	False	False	False	False	False	False	True	False	False	False	False	False	True	False	True	False
ChengpingW_2017__AS122raw__bin.30	0.0	0.0	0.875	0.3076923076923077	0.25	0.8888888888888888	0.2	0.14285714285714285	0.25	0.7142857142857143	0.2857142857142857	0.8	0.6363636363636364	0.0	0.0	0.09090909090909091	0.75	0.0	0.0	0.0	0.0	0.0	0.0	0.0	0.0	0.0	0.0	0.0	0.0	0.625	0.0	0.0	False	False	False	False	False	False	False	True	False	False	False	False	False	True	False	False	False
ChengpingW_2017__AS128raw__bin.8	0.0	0.0	0.5	0.15384615384615385	0.5	0.7777777777777778	0.6	0.07142857142857142	0.0	0.7142857142857143	0.0	0.4	0.5454545454545454	0.0	0.0	0.9230769230769231	1.0	0.0	0.0	0.0	0.0	1.0	1.0	0.0	0.0	0.0	0.0	0.0	0.0	1.0	0.0	0.0	False	False	True	False	True	False	False	True	False	False	True	False	True	True	False	False	False
ChengpingW_2017__AS130raw__bin.26	0.0	0.0	0.75	0.46153846153846156	1.0	1.0	1.0	0.07142857142857142	0.0	0.8571428571428571	0.2857142857142857	0.6	0.8181818181818182	0.0	0.0	0.8461538461538461	1.0	0.0	1.0	0.0	0.0	1.0	1.0	0.0	0.0	0.0	0.0	0.0	0.0	1.0	0.0	0.0	False	False	False	False	True	False	False	True	False	False	False	False	True	True	False	False	False
ChengpingW_2017__AS131raw__bin.19	0.0	0.0	1.0	0.38461538461538464	1.0	0.7777777777777778	0.4	0.07142857142857142	0.0	0.5714285714285714	0.14285714285714285	0.7	0.6363636363636364	0.0	0.0	1.0	0.25	0.0	1.0	0.0	0.0	1.0	1.0	0.0	0.0	0.06666666666666667	0.0	1.0	0.0	0.0	0.0	0.0	False	False	True	True	True	True	True	True	False	False	True	False	True	True	False	False	False
ChengpingW_2017__AS133raw__bin.29	0.0	0.0	0.625	0.3076923076923077	0.0	0.6666666666666666	0.2	0.14285714285714285	0.125	0.42857142857142855	0.5714285714285714	0.6	0.36363636363636365	0.0	0.0	0.09090909090909091	0.75	0.0	0.0	0.0	0.0	0.0	0.0	0.0	0.0	0.0	0.0	0.0	0.0	0.625	0.0	0.0	False	False	False	False	False	False	False	False	False	False	False	False	False	False	False	True	False
ChengpingW_2017__AS134raw__bin.41	0.0	0.0	0.875	0.46153846153846156	0.25	0.8888888888888888	0.2	0.14285714285714285	0.25	0.7142857142857143	0.2857142857142857	0.8	0.7272727272727273	0.0	0.0	0.09090909090909091	0.75	0.0	0.5	0.1	0.3333333333333333	0.3333333333333333	0.3333333333333333	0.0	0.0	0.0	0.0	0.0	0.0	0.375	0.0	0.0	False	False	False	False	False	False	False	True	False	False	False	False	False	True	False	True	False
ChengpingW_2017__AS15raw__bin.17	0.0	0.0	0.75	0.15384615384615385	0.0	0.1111111111111111	0.2	0.0	0.125	0.0	0.14285714285714285	0.5	0.0	0.0	0.0	0.09090909090909091	0.75	0.0	0.0	0.0	0.0	0.0	0.0	0.0	0.0	0.0	0.0	0.0	0.0	0.0	0.0	0.0	False	False	False	False	False	False	False	True	False	False	False	False	False	True	False	False	False
ChengpingW_2017__AS17raw__bin.32	0.0	0.0	1.0	0.5384615384615384	1.0	1.0	1.0	0.07142857142857142	0.0	1.0	0.2857142857142857	0.8	0.8181818181818182	0.0	0.0	1.0	1.0	0.0	1.0	0.0	0.0	1.0	1.0	0.0	0.0	0.06666666666666667	0.0	1.0	0.0	1.0	0.0	0.0	False	False	True	True	True	True	True	True	False	False	True	False	True	True	False	False	False
ChengpingW_2017__AS25raw__bin.37	0.0	0.0	1.0	0.5384615384615384	1.0	1.0	1.0	0.07142857142857142	0.0	1.0	0.2857142857142857	0.8	0.8181818181818182	0.0	0.0	1.0	1.0	0.0	1.0	0.0	0.0	1.0	1.0	0.0	0.0	0.06666666666666667	0.0	1.0	0.0	1.0	0.0	0.0	False	False	True	False	True	False	False	True	False	False	True	False	True	True	False	False	False
ChengpingW_2017__AS28raw__bin.37	0.0	0.0	0.625	0.38461538461538464	1.0	0.8888888888888888	0.6	0.07142857142857142	0.0	0.8571428571428571	0.14285714285714285	0.6	0.8181818181818182	0.0	0.0	0.8461538461538461	1.0	0.0	1.0	0.0	0.0	1.0	1.0	0.0	0.0	0.06666666666666667	0.0	1.0	0.0	1.0	0.0	0.0	False	False	True	False	True	False	False	True	False	False	True	False	True	True	False	False	False
ChengpingW_2017__AS36raw__bin.28	0.0	0.0	0.625	0.3076923076923077	1.0	0.7777777777777778	0.6	0.07142857142857142	0.0	1.0	0.2857142857142857	0.6	0.6363636363636364	0.0	0.0	0.8461538461538461	1.0	0.0	0.0	0.0	0.0	1.0	1.0	0.0	0.0	0.06666666666666667	0.0	1.0	0.0	1.0	0.0	0.0	False	False	True	False	True	False	False	True	False	False	True	False	False	True	False	True	False
ChengpingW_2017__AS3raw__bin.3	0.0	0.0	1.0	0.5384615384615384	1.0	1.0	1.0	0.07142857142857142	0.0	1.0	0.2857142857142857	0.8	0.8181818181818182	0.0	0.0	1.0	1.0	0.0	1.0	0.0	0.0	1.0	1.0	0.0	0.0	0.06666666666666667	0.0	1.0	0.0	1.0	0.0	0.0	False	False	True	False	True	False	False	True	False	False	True	False	True	True	False	True	False
ChengpingW_2017__AS41raw__bin.14	0.0	0.0	0.625	0.0	0.5	0.8888888888888888	0.4	0.0	0.0	0.7142857142857143	0.42857142857142855	0.3	0.7272727272727273	0.0	0.0	0.0	0.0	0.0	0.0	0.0	0.0	0.0	0.0	0.0	0.0	0.0	0.0	0.0	0.0	1.0	0.0	0.6666666666666666	False	False	False	True	True	False	False	True	False	False	False	False	True	True	True	False	True
ChengpingW_2017__AS41raw__bin.26	0.0	0.0	0.5	0.23076923076923078	1.0	0.6666666666666666	0.2	0.07142857142857142	0.0	0.7142857142857143	0.14285714285714285	0.5	0.7272727272727273	0.0	0.0	1.0	0.0	0.0	0.0	0.0	0.0	1.0	1.0	0.0	0.0	0.06666666666666667	0.0	1.0	0.0	1.0	0.0	0.0	False	False	False	False	True	False	False	True	False	False	False	False	True	False	False	True	False
ChengpingW_2017__AS42raw__bin.16	0.0	0.0	0.875	0.46153846153846156	0.25	1.0	0.2	0.14285714285714285	0.25	0.7142857142857143	0.5714285714285714	0.8	0.7272727272727273	0.0	0.0	0.09090909090909091	0.75	0.0	0.5	0.1	0.3333333333333333	0.6666666666666666	0.6666666666666666	0.0	0.0	0.0	0.0	0.0	0.0	1.0	0.0	0.0	False	False	False	False	False	False	False	True	False	False	False	False	False	True	False	True	False
ChengpingW_2017__AS64raw__bin.3	0.0	0.0	0.5	0.23076923076923078	0.0	0.4444444444444444	0.0	0.0	0.25	0.14285714285714285	0.14285714285714285	0.5	0.2727272727272727	0.0	0.0	0.09090909090909091	0.75	0.0	0.0	0.0	0.0	0.6666666666666666	0.6666666666666666	0.0	0.0	0.0	0.0	0.0	0.0	0.75	0.0	0.0	False	False	False	False	False	False	False	False	False	False	False	False	False	False	False	True	False
ChengpingW_2017__AS68raw__bin.26	0.0	0.0	0.875	0.23076923076923078	0.25	1.0	0.2	0.0	0.25	0.7142857142857143	0.5714285714285714	0.8	0.7272727272727273	0.0	0.0	0.09090909090909091	0.75	0.0	0.0	0.0	0.0	0.6666666666666666	0.6666666666666666	0.0	0.0	0.0	0.0	0.0	0.0	1.0	0.0	0.0	False	False	False	False	False	False	False	True	False	False	False	False	False	True	False	True	False
ChengpingW_2017__AS73raw__bin.20	0.0	0.0	0.875	0.5384615384615384	1.0	1.0	1.0	0.07142857142857142	0.0	1.0	0.2857142857142857	0.7	0.8181818181818182	0.0	0.0	1.0	1.0	0.0	1.0	0.0	0.0	1.0	1.0	0.0	0.0	0.06666666666666667	0.0	1.0	0.0	1.0	0.0	0.0	False	False	True	False	True	False	False	True	False	False	True	False	True	True	False	False	False
ChengpingW_2017__AS73raw__bin.8	0.0	0.0	0.875	0.38461538461538464	0.25	1.0	0.2	0.14285714285714285	0.25	0.7142857142857143	0.14285714285714285	0.8	0.7272727272727273	0.0	0.0	0.09090909090909091	0.75	0.0	0.0	0.0	0.0	0.6666666666666666	0.6666666666666666	0.0	0.0	0.0	0.0	0.0	0.0	1.0	0.0	0.0	False	False	False	False	False	False	False	True	False	False	False	False	False	True	False	True	False
ChengpingW_2017__AS74raw__bin.33	0.0	0.0	0.375	0.07692307692307693	0.5	0.8888888888888888	0.2	0.0	0.0	0.7142857142857143	0.2857142857142857	0.3	0.7272727272727273	0.0	0.0	0.09090909090909091	0.0	0.0	0.0	0.0	0.0	0.0	0.0	0.0	0.0	0.0	0.0	0.0	0.0	1.0	0.0	0.7777777777777778	False	False	False	False	True	False	False	True	False	False	False	False	True	False	True	False	False
ChengpingW_2017__AS78raw__bin.14	0.0	0.5	0.625	0.3076923076923077	0.0	0.6666666666666666	0.4	0.07142857142857142	0.375	0.7142857142857143	0.42857142857142855	0.5	0.5454545454545454	0.0	0.0	0.46153846153846156	0.0	0.0	0.0	0.0	0.0	0.0	0.0	0.0	0.0	0.0	0.0	0.0	0.0	0.0	0.0	1.0	False	False	False	False	False	False	False	False	False	False	False	False	False	True	False	False	False
ChengpingW_2017__AS79raw__bin.22	0.0	0.0	1.0	0.5384615384615384	1.0	1.0	1.0	0.07142857142857142	0.0	0.8571428571428571	0.2857142857142857	0.8	0.8181818181818182	0.0	0.0	0.9230769230769231	1.0	0.0	1.0	0.0	0.0	1.0	1.0	0.0	0.0	0.06666666666666667	0.0	1.0	0.0	1.0	0.0	0.0	False	False	True	False	True	False	False	True	False	False	True	False	False	True	False	True	False
ChengpingW_2017__AS80raw__bin.12	0.0	0.0	0.875	0.46153846153846156	1.0	1.0	1.0	0.07142857142857142	0.0	1.0	0.2857142857142857	0.7	0.7272727272727273	0.0	0.0	1.0	1.0	0.0	1.0	0.0	0.0	1.0	1.0	0.0	0.0	0.06666666666666667	0.0	1.0	0.0	0.25	0.0	0.0	False	False	True	False	True	False	False	True	False	False	True	False	True	True	False	False	False
ChengpingW_2017__AS80raw__bin.25	0.0	0.0	1.0	0.5384615384615384	1.0	1.0	1.0	0.07142857142857142	0.0	1.0	0.2857142857142857	0.8	0.8181818181818182	0.0	0.0	1.0	1.0	0.0	1.0	0.0	0.0	1.0	1.0	0.0	0.0	0.06666666666666667	0.0	1.0	0.0	1.0	0.0	0.0	False	False	True	True	True	True	True	True	False	False	True	False	True	True	True	False	False
ChengpingW_2017__AS81raw__bin.20	0.0	0.0	0.625	0.46153846153846156	0.75	0.8888888888888888	0.8	0.07142857142857142	0.0	0.5714285714285714	0.14285714285714285	0.5	0.7272727272727273	0.0	0.0	0.4166666666666667	1.0	0.0	0.5	0.0	0.0	0.0	0.0	0.0	0.0	0.06666666666666667	0.0	1.0	0.0	1.0	0.0	0.0	False	False	True	False	True	False	False	False	False	False	True	False	False	True	False	False	False
ChengpingW_2017__AS92raw__bin.41	0.0	0.0	1.0	0.46153846153846156	1.0	1.0	1.0	0.07142857142857142	0.0	1.0	0.14285714285714285	0.8	0.8181818181818182	0.0	0.0	1.0	1.0	0.0	1.0	0.0	0.0	1.0	1.0	0.0	0.0	0.06666666666666667	0.0	1.0	0.0	0.0	0.0	0.0	False	False	True	True	True	True	True	True	False	False	True	False	True	True	True	False	False
ChengpingW_2017__AS96raw__bin.41	0.0	0.0	0.875	0.23076923076923078	0.25	1.0	0.2	0.0	0.25	0.5714285714285714	0.2857142857142857	0.8	0.5454545454545454	0.0	0.0	0.09090909090909091	0.75	0.0	0.0	0.0	0.0	0.6666666666666666	0.6666666666666666	0.0	0.0	0.0	0.0	0.0	0.0	1.0	0.0	0.0	False	False	False	False	False	False	False	True	False	False	False	False	False	True	False	True	False
Choline_bin.16.fa.renamed	0.0	0.0	0.625	0.3076923076923077	0.0	1.0	0.4	0.07142857142857142	0.0	0.7142857142857143	0.5714285714285714	0.6	0.6363636363636364	0.0	0.0	0.0	0.0	0.0	0.5	0.0	0.0	0.0	0.0	0.0	0.0	0.0	0.0	0.0	0.0	1.0	0.0	0.7777777777777778	False	False	False	False	False	False	False	False	False	False	False	False	False	True	False	False	False
Choline_bin.21.fa.renamed	0.0	0.5	1.0	0.3076923076923077	0.5	1.0	0.6	0.07142857142857142	0.25	0.8571428571428571	0.7142857142857143	0.8	0.7272727272727273	0.0	0.0	0.2727272727272727	0.25	0.0	0.0	0.0	0.0	0.0	0.0	0.0	0.0	0.0	0.0	0.0	0.0	0.0	0.0	0.8888888888888888	False	False	False	True	True	False	False	True	False	False	False	False	False	True	False	False	False
Choline_bin.27.fa.renamed	0.0	0.0	0.625	0.07692307692307693	0.75	1.0	0.4	0.07142857142857142	0.0	1.0	0.42857142857142855	0.5	0.7272727272727273	0.0	0.0	0.0	0.0	0.0	0.0	0.0	0.0	0.6666666666666666	0.6666666666666666	0.0	0.0	0.0	0.0	0.0	0.0	1.0	0.0	0.8888888888888888	False	False	True	True	True	False	False	True	False	False	True	False	False	False	True	False	False
Choline_bin.3.fa.renamed	0.0	0.0	0.625	0.3076923076923077	0.0	0.8888888888888888	0.4	0.14285714285714285	0.125	0.5714285714285714	0.5714285714285714	0.4	0.5454545454545454	0.0	0.0	0.2727272727272727	0.0	0.0	0.0	0.0	0.0	0.0	0.0	0.0	0.0	0.0	0.0	0.0	0.0	1.0	0.0	0.0	False	False	False	False	False	False	False	True	False	False	False	False	False	True	False	False	False
Choline_bin.31.fa.renamed	0.0	0.0	0.875	0.23076923076923078	0.75	1.0	0.6	0.0	0.0	1.0	0.42857142857142855	0.6	0.7272727272727273	0.0	0.0	0.2727272727272727	0.25	0.0	0.0	0.0	0.0	0.0	0.0	0.0	0.0	0.0	0.0	0.0	0.0	1.0	0.0	0.8888888888888888	False	False	False	True	True	False	False	True	False	False	False	False	False	True	False	False	False
Choline_bin.37.fa.renamed	0.0	0.0	0.875	0.3076923076923077	0.25	1.0	0.2	0.0	0.25	0.7142857142857143	0.42857142857142855	0.8	0.7272727272727273	0.0	0.0	0.09090909090909091	0.75	0.0	0.5	0.1	0.3333333333333333	0.6666666666666666	0.6666666666666666	0.0	0.0	0.0	0.0	0.0	0.0	1.0	0.0	0.0	False	False	False	False	False	False	False	True	False	False	False	False	False	True	False	True	False
Choline_bin.38.fa.renamed	0.0	0.0	0.75	0.23076923076923078	0.75	0.8888888888888888	0.4	0.14285714285714285	0.125	1.0	0.42857142857142855	0.7	0.5454545454545454	0.0	0.0	0.18181818181818182	0.25	0.0	0.0	0.0	0.0	0.0	0.0	0.0	0.0	0.0	0.0	0.0	0.0	1.0	0.0	0.8888888888888888	False	False	False	True	True	False	False	True	False	True	False	False	True	False	True	False	True
Choline_bin.42.fa.renamed	0.0	0.0	0.625	0.23076923076923078	0.0	1.0	0.4	0.07142857142857142	0.125	0.7142857142857143	0.14285714285714285	0.5	0.7272727272727273	0.0	0.0	0.18181818181818182	0.0	0.0	0.0	0.0	0.0	0.0	0.0	0.0	0.0	0.0	0.0	0.0	0.0	0.0	0.0	1.0	False	False	False	False	False	False	False	False	False	False	False	False	False	True	False	False	False
CosteaPI_2017__SID713A004-11-0-0__bin.18	0.0	0.0	0.25	0.07692307692307693	0.0	1.0	0.0	0.0	0.125	0.5714285714285714	0.2857142857142857	0.4	0.7272727272727273	0.0	0.0	0.2727272727272727	0.0	0.0	0.25	0.0	0.0	0.0	0.0	0.0	0.0	0.0	0.0	0.0	0.0	0.625	0.0	0.8888888888888888	False	False	False	False	True	False	False	False	False	False	False	False	False	True	False	False	False
CosteaPI_2017__SID713A004-11-90-0__bin.2	0.0	0.0	0.25	0.07692307692307693	0.0	1.0	0.0	0.0	0.125	0.5714285714285714	0.2857142857142857	0.4	0.7272727272727273	0.0	0.0	0.18181818181818182	0.0	0.0	0.25	0.0	0.0	0.0	0.0	0.0	0.0	0.0	0.0	0.0	0.0	0.625	0.0	0.8888888888888888	False	False	False	False	True	False	False	False	False	False	False	False	False	True	False	False	False
CosteaPI_2017__SID713A005-11-0-0__bin.76	0.0	0.0	0.5	0.15384615384615385	0.25	0.6666666666666666	0.0	0.0	0.25	0.7142857142857143	0.14285714285714285	0.6	0.5454545454545454	0.0	0.0	0.0	0.25	0.0	0.0	0.0	0.0	0.6666666666666666	0.6666666666666666	0.0	0.0	0.0	0.0	0.0	0.0	1.0	0.0	0.0	False	False	False	False	False	False	False	True	False	False	False	False	False	True	False	False	False
CosteaPI_2017__SID713A005-11-90-0__bin.58	0.0	0.0	0.125	0.0	0.25	0.6666666666666666	0.0	0.0	0.0	0.42857142857142855	0.14285714285714285	0.1	0.2727272727272727	0.0	0.0	0.2727272727272727	0.0	0.0	0.0	0.0	0.0	0.0	0.0	0.0	0.0	0.0	0.0	0.0	0.0	0.625	0.0	0.6666666666666666	False	False	False	False	True	False	False	False	False	False	False	False	False	True	False	False	False
CosteaPI_2017__SID713A009-11-0-0__bin.49	0.0	0.0	0.875	0.3076923076923077	0.25	0.8888888888888888	0.2	0.07142857142857142	0.25	0.7142857142857143	0.2857142857142857	0.8	0.7272727272727273	0.0	0.0	0.09090909090909091	0.75	0.0	0.0	0.0	0.0	0.3333333333333333	0.3333333333333333	0.0	0.0	0.0	0.0	0.0	0.0	1.0	0.0	0.0	False	False	False	False	False	False	False	True	False	False	False	False	False	True	False	True	False
CosteaPI_2017__SID713A009-11-90-0__bin.25	0.0	0.0	0.0	0.0	0.25	0.8888888888888888	0.0	0.0	0.0	0.14285714285714285	0.2857142857142857	0.2	0.18181818181818182	0.0	0.0	0.18181818181818182	0.0	0.0	0.0	0.0	0.0	0.0	0.0	0.0	0.0	0.0	0.0	0.0	0.0	0.0	0.0	0.6666666666666666	False	False	False	False	True	False	False	False	False	False	False	False	False	True	False	False	False
CosteaPI_2017__SID713A010-11-0-0__bin.10	0.0	0.0	0.75	0.15384615384615385	0.25	0.5555555555555556	0.2	0.07142857142857142	0.125	0.2857142857142857	0.2857142857142857	0.6	0.36363636363636365	0.0	0.0	0.09090909090909091	0.75	0.0	0.0	0.0	0.0	0.0	0.0	0.0	0.0	0.0	0.0	0.0	0.0	0.75	0.0	0.0	False	False	False	False	False	False	False	True	False	False	False	False	False	True	False	False	False
CosteaPI_2017__SID713A010-11-0-0__bin.67	0.0	0.0	0.25	0.07692307692307693	0.25	0.8888888888888888	0.0	0.0	0.0	0.42857142857142855	0.2857142857142857	0.3	0.7272727272727273	0.0	0.0	0.2727272727272727	0.0	0.0	0.25	0.0	0.0	0.0	0.0	0.0	0.0	0.0	0.0	0.0	0.0	0.625	0.0	0.8888888888888888	False	False	False	False	True	False	False	False	False	False	False	False	False	True	False	False	False
CosteaPI_2017__SID713A010-11-90-0__bin.58	0.0	0.0	0.25	0.07692307692307693	0.25	1.0	0.0	0.0	0.125	0.2857142857142857	0.14285714285714285	0.4	0.5454545454545454	0.0	0.0	0.2727272727272727	0.0	0.0	0.25	0.0	0.0	0.0	0.0	0.0	0.0	0.0	0.0	0.0	0.0	0.625	0.0	0.8888888888888888	False	False	False	False	True	False	False	False	False	False	False	False	False	True	False	False	False
CosteaPI_2017__SID713A010-11-90-0__bin.66	0.0	0.0	1.0	0.46153846153846156	0.75	0.7777777777777778	1.0	0.07142857142857142	0.0	0.7142857142857143	0.2857142857142857	0.7	0.6363636363636364	0.0	0.0	0.7692307692307693	1.0	0.0	1.0	0.0	0.0	1.0	1.0	0.0	0.0	0.06666666666666667	0.0	1.0	0.0	1.0	0.0	0.0	False	False	False	False	True	False	False	True	False	False	False	False	True	True	False	False	False
CosteaPI_2017__SID713A013-11-0-0__bin.70	0.0	0.0	0.375	0.07692307692307693	0.25	1.0	0.0	0.0	0.0	0.5714285714285714	0.2857142857142857	0.5	0.7272727272727273	0.0	0.0	0.2727272727272727	0.0	0.0	0.25	0.0	0.0	0.0	0.0	0.0	0.0	0.0	0.0	0.0	0.0	0.5	0.0	0.8888888888888888	False	False	False	False	True	False	False	False	False	False	False	False	False	True	False	False	False
CosteaPI_2017__SID713A013-11-0-0__bin.94	0.0	0.0	0.875	0.3076923076923077	0.25	1.0	0.2	0.07142857142857142	0.25	0.7142857142857143	0.5714285714285714	0.8	0.7272727272727273	0.0	0.0	0.09090909090909091	0.75	0.0	0.0	0.0	0.0	0.6666666666666666	0.6666666666666666	0.0	0.0	0.0	0.0	0.0	0.0	1.0	0.0	0.0	False	False	False	False	False	False	False	True	False	False	False	False	False	True	False	False	False
CosteaPI_2017__SID713A013-11-90-0__bin.17	0.0	0.0	0.625	0.15384615384615385	0.5	0.8888888888888888	0.0	0.07142857142857142	0.25	0.7142857142857143	0.42857142857142855	0.5	0.6363636363636364	0.0	0.0	0.09090909090909091	0.5	0.0	0.0	0.0	0.0	0.0	0.0	0.0	0.0	0.0	0.0	0.0	0.0	0.75	0.0	0.0	False	False	False	False	False	False	False	True	False	False	False	False	False	True	False	False	False
CosteaPI_2017__SID713A014-11-0-0__bin.23	0.0	0.0	1.0	0.5384615384615384	1.0	1.0	1.0	0.07142857142857142	0.0	1.0	0.2857142857142857	0.8	0.8181818181818182	0.0	0.0	1.0	1.0	0.0	1.0	0.0	0.0	1.0	1.0	0.0	0.0	0.06666666666666667	0.0	1.0	0.0	1.0	0.0	0.0	False	False	True	False	True	False	False	True	False	False	True	False	True	True	False	False	False
CosteaPI_2017__SID713A014-11-0-0__bin.9	0.0	0.0	0.5	0.15384615384615385	0.0	0.6666666666666666	0.0	0.0	0.125	0.42857142857142855	0.2857142857142857	0.4	0.5454545454545454	0.0	0.0	0.09090909090909091	0.0	0.0	0.0	0.0	0.0	0.6666666666666666	0.6666666666666666	0.0	0.0	0.0	0.0	0.0	0.0	0.75	0.0	0.0	False	False	False	False	False	False	False	False	False	False	False	False	False	True	False	False	False
CosteaPI_2017__SID713A014-11-90-0__bin.2	0.0	0.0	1.0	0.5384615384615384	1.0	0.8888888888888888	1.0	0.07142857142857142	0.0	0.8571428571428571	0.2857142857142857	0.8	0.8181818181818182	0.0	0.0	1.0	1.0	0.0	1.0	0.0	0.0	1.0	1.0	0.0	0.0	0.06666666666666667	0.0	1.0	0.0	1.0	0.0	0.0	False	False	True	False	True	False	False	True	False	False	True	False	True	True	False	False	False
CosteaPI_2017__SID713A014-11-90-0__bin.31	0.0	0.0	0.75	0.23076923076923078	0.25	0.7777777777777778	0.2	0.0	0.25	0.5714285714285714	0.2857142857142857	0.7	0.7272727272727273	0.0	0.0	0.09090909090909091	0.0	0.0	0.0	0.0	0.0	0.6666666666666666	0.6666666666666666	0.0	0.0	0.0	0.0	0.0	0.0	1.0	0.0	0.0	False	False	False	False	False	False	False	True	False	False	False	False	False	True	False	True	False
CosteaPI_2017__SID713A014-11-90-0__bin.59	0.0	0.0	0.625	0.07692307692307693	0.0	0.5555555555555556	0.2	0.07142857142857142	0.125	0.5714285714285714	0.2857142857142857	0.4	0.7272727272727273	0.0	0.0	0.18181818181818182	0.0	0.0	0.0	0.0	0.0	0.0	0.0	0.0	0.0	0.0	0.0	0.0	0.0	0.875	0.0	0.1111111111111111	False	False	False	False	False	False	False	True	False	False	False	False	False	False	True	False	False
CosteaPI_2017__SID713A015-11-90-0__bin.40	0.0	0.0	0.625	0.0	0.5	1.0	0.4	0.0	0.0	0.8571428571428571	0.42857142857142855	0.4	0.7272727272727273	0.0	0.0	0.0	0.0	0.0	0.0	0.0	0.0	0.0	0.0	0.0	0.0	0.0	0.0	0.0	0.0	1.0	0.0	0.7777777777777778	False	False	False	True	True	False	False	True	False	False	False	False	True	True	True	False	True
CosteaPI_2017__SID713A021-11-0-0__bin.22	0.0	0.0	1.0	0.5384615384615384	1.0	1.0	1.0	0.07142857142857142	0.0	0.8571428571428571	0.2857142857142857	0.8	0.8181818181818182	0.0	0.0	1.0	1.0	0.0	1.0	0.0	0.0	1.0	1.0	0.0	0.0	0.06666666666666667	0.0	1.0	0.0	1.0	0.0	0.0	False	False	True	False	True	False	False	True	False	False	True	False	True	True	False	False	False
CosteaPI_2017__SID713A021-11-0-0__bin.35	0.0	0.0	0.875	0.23076923076923078	0.25	0.6666666666666666	0.2	0.0	0.125	0.5714285714285714	0.14285714285714285	0.8	0.6363636363636364	0.0	0.0	0.09090909090909091	0.5	0.0	0.0	0.0	0.0	0.6666666666666666	0.6666666666666666	0.0	0.0	0.0	0.0	0.0	0.0	0.0	0.0	0.0	False	False	False	False	False	False	False	False	False	False	False	False	False	True	False	True	False
CosteaPI_2017__SID713A021-11-90-0__bin.39	0.0	0.0	0.875	0.23076923076923078	0.0	0.8888888888888888	0.2	0.0	0.125	0.5714285714285714	0.14285714285714285	0.8	0.7272727272727273	0.0	0.0	0.09090909090909091	0.5	0.0	0.0	0.0	0.0	0.6666666666666666	0.6666666666666666	0.0	0.0	0.0	0.0	0.0	0.0	1.0	0.0	0.0	False	False	False	False	False	False	False	False	False	False	False	False	False	True	False	True	False
CosteaPI_2017__SID713A023-11-0-0__bin.57	0.0	0.0	0.875	0.46153846153846156	1.0	0.8888888888888888	0.4	0.07142857142857142	0.0	1.0	0.2857142857142857	0.8	0.7272727272727273	0.0	0.0	0.8333333333333334	0.75	0.0	1.0	0.0	0.0	1.0	1.0	0.0	0.0	0.0	0.0	0.0	0.0	1.0	0.0	0.0	False	False	True	False	True	False	False	True	False	False	True	False	True	True	False	False	False
CosteaPI_2017__SID713A023-11-90-0__bin.62	0.0	0.0	0.5	0.3076923076923077	0.0	0.5555555555555556	0.4	0.07142857142857142	0.25	0.5714285714285714	0.2857142857142857	0.4	0.5454545454545454	0.0	0.0	0.5384615384615384	0.0	0.0	0.0	0.0	0.0	0.0	0.0	0.0	0.0	0.0	0.0	0.0	0.0	0.0	0.0	1.0	False	False	False	False	False	False	False	False	False	False	False	False	False	True	False	False	False
CosteaPI_2017__SID713A026-11-0-0__bin.13	0.0	0.0	1.0	0.5384615384615384	1.0	1.0	1.0	0.07142857142857142	0.0	1.0	0.2857142857142857	0.8	0.8181818181818182	0.0	0.0	1.0	1.0	0.0	1.0	0.0	0.0	1.0	1.0	0.0	0.0	0.06666666666666667	0.0	1.0	0.0	0.625	0.0	0.0	False	False	True	False	True	False	False	True	False	False	True	False	True	True	False	True	False
CosteaPI_2017__SID713A026-11-0-0__bin.48	0.0	0.0	0.875	0.23076923076923078	0.25	1.0	0.2	0.0	0.25	0.7142857142857143	0.2857142857142857	0.8	0.7272727272727273	0.0	0.0	0.09090909090909091	0.75	0.0	0.0	0.0	0.0	0.6666666666666666	0.6666666666666666	0.0	0.0	0.0	0.0	0.0	0.0	1.0	0.0	0.0	False	False	False	False	False	False	False	True	False	False	False	False	False	True	False	True	False
CosteaPI_2017__SID713A026-11-90-0__bin.24	0.0	0.0	0.75	0.38461538461538464	0.0	0.6666666666666666	0.6	0.07142857142857142	0.0	0.7142857142857143	0.14285714285714285	0.5	0.7272727272727273	0.0	0.0	0.9230769230769231	1.0	0.0	0.5	0.0	0.0	0.6666666666666666	0.6666666666666666	0.0	0.0	0.06666666666666667	0.0	1.0	0.0	1.0	0.0	0.0	False	False	True	True	False	True	False	False	False	False	True	False	False	True	False	False	False
CosteaPI_2017__SID713A028-11-0-0__bin.24	0.0	0.0	0.25	0.07692307692307693	0.0	0.4444444444444444	0.0	0.0	0.0	0.42857142857142855	0.0	0.3	0.36363636363636365	0.0	0.0	0.18181818181818182	0.0	0.0	0.25	0.0	0.0	0.0	0.0	0.0	0.0	0.0	0.0	0.0	0.0	0.625	0.0	0.2222222222222222	False	False	False	False	True	False	False	False	False	False	False	False	False	True	True	False	False
CosteaPI_2017__SID713A037-11-0-0__bin.20	0.0	0.0	0.625	0.15384615384615385	0.75	1.0	0.4	0.07142857142857142	0.125	1.0	0.5714285714285714	0.6	0.7272727272727273	0.0	0.0	0.2727272727272727	0.0	0.0	0.0	0.0	0.0	0.0	0.0	0.0	0.0	0.0	0.0	0.0	0.0	1.0	0.0	0.8888888888888888	False	False	False	True	True	False	False	True	False	False	False	False	True	True	True	False	True
CosteaPI_2017__SID713A037-11-0-0__bin.73	0.0	0.0	0.875	0.5384615384615384	1.0	0.8888888888888888	1.0	0.07142857142857142	0.0	0.8571428571428571	0.14285714285714285	0.7	0.8181818181818182	0.0	0.0	0.7692307692307693	1.0	0.0	0.75	0.0	0.0	0.6666666666666666	0.6666666666666666	0.0	0.0	0.06666666666666667	0.0	1.0	0.0	1.0	0.0	0.0	False	False	True	False	True	False	False	True	False	False	True	False	False	True	False	False	False
CosteaPI_2017__SID713A037-11-0-0__bin.74	0.0	0.0	0.875	0.38461538461538464	0.25	1.0	0.2	0.14285714285714285	0.125	0.7142857142857143	0.5714285714285714	0.8	0.7272727272727273	0.0	0.0	0.09090909090909091	0.75	0.0	0.0	0.0	0.0	0.6666666666666666	0.6666666666666666	0.0	0.0	0.0	0.0	0.0	0.0	1.0	0.0	0.0	False	False	False	False	False	False	False	True	False	False	False	False	False	True	False	False	False
CosteaPI_2017__SID713A037-11-90-0__bin.14	0.0	0.0	0.625	0.15384615384615385	0.25	0.8888888888888888	0.2	0.07142857142857142	0.25	0.7142857142857143	0.5714285714285714	0.5	0.7272727272727273	0.0	0.0	0.09090909090909091	0.75	0.0	0.0	0.0	0.0	0.0	0.0	0.0	0.0	0.0	0.0	0.0	0.0	1.0	0.0	0.0	False	False	False	False	False	False	False	True	False	False	False	False	False	True	False	False	False
CosteaPI_2017__SID713A040-11-0-0__bin.48	0.0	0.0	1.0	0.5384615384615384	1.0	1.0	1.0	0.07142857142857142	0.0	0.8571428571428571	0.2857142857142857	0.8	0.8181818181818182	0.0	0.0	1.0	1.0	0.0	1.0	0.0	0.0	1.0	1.0	0.0	0.0	0.06666666666666667	0.0	1.0	0.0	1.0	0.0	0.0	False	False	True	False	True	False	False	True	False	False	True	False	True	True	False	False	False
CosteaPI_2017__SID713A045-11-0-0__bin.45	0.0	0.0	0.75	0.23076923076923078	0.25	1.0	0.4	0.14285714285714285	0.0	0.7142857142857143	0.42857142857142855	0.4	0.7272727272727273	0.0	0.0	0.0	0.0	0.0	0.0	0.0	0.0	0.0	0.0	0.0	0.0	0.0	0.0	0.0	0.0	1.0	0.0	0.0	False	False	False	False	False	False	False	True	False	False	False	False	False	True	False	False	False
CosteaPI_2017__SID713A045-11-0-0__bin.46	0.0	0.0	1.0	0.5384615384615384	1.0	1.0	1.0	0.07142857142857142	0.0	0.8571428571428571	0.2857142857142857	0.8	0.8181818181818182	0.0	0.0	1.0	1.0	0.0	1.0	0.0	0.0	1.0	1.0	0.0	0.0	0.06666666666666667	0.0	1.0	0.0	1.0	0.0	0.0	False	False	True	False	True	False	False	True	False	False	True	False	True	True	False	False	False
CosteaPI_2017__SID713A045-11-0-0__bin.5	0.0	0.0	0.625	0.23076923076923078	0.25	0.8888888888888888	0.2	0.07142857142857142	0.125	0.7142857142857143	0.2857142857142857	0.6	0.5454545454545454	0.0	0.0	0.09090909090909091	0.75	0.0	0.5	0.0	0.0	0.6666666666666666	0.6666666666666666	0.0	0.0	0.0	0.0	0.0	0.0	0.25	0.0	0.0	False	False	False	False	False	False	False	False	False	False	False	False	False	True	False	False	False
CosteaPI_2017__SID713A045-11-90-0__bin.39	0.0	0.0	0.625	0.15384615384615385	0.25	0.7777777777777778	0.8	0.0	0.0	0.8571428571428571	0.14285714285714285	0.3	0.8181818181818182	0.0	0.0	0.4166666666666667	1.0	0.0	1.0	0.0	0.0	0.6666666666666666	0.6666666666666666	0.0	0.0	0.06666666666666667	0.0	0.75	0.0	0.625	0.0	0.0	False	False	True	True	True	True	True	True	False	False	True	False	True	True	False	False	False
CosteaPI_2017__SID713A045-11-90-0__bin.50	0.0	0.0	0.875	0.23076923076923078	0.25	1.0	0.2	0.0	0.25	0.5714285714285714	0.2857142857142857	0.8	0.6363636363636364	0.0	0.0	0.09090909090909091	0.75	0.0	0.0	0.0	0.0	0.6666666666666666	0.6666666666666666	0.0	0.0	0.0	0.0	0.0	0.0	1.0	0.0	0.0	False	False	False	False	False	False	False	True	False	False	False	False	False	True	False	True	False
CosteaPI_2017__SID713A051-11-0-0__bin.83	0.0	0.0	0.375	0.07692307692307693	0.0	0.5555555555555556	0.4	0.0	0.125	0.5714285714285714	0.2857142857142857	0.3	0.36363636363636365	0.0	0.0	0.0	0.0	0.0	0.0	0.0	0.0	0.0	0.0	0.0	0.0	0.0	0.0	0.0	0.0	0.625	0.0	0.0	False	False	False	False	False	False	False	False	False	False	False	False	False	True	False	False	False
CosteaPI_2017__SID713A052-11-0-0__bin.17	0.0	0.0	0.125	0.07692307692307693	0.0	0.7777777777777778	0.0	0.14285714285714285	0.0	0.42857142857142855	0.2857142857142857	0.3	0.5454545454545454	0.0	0.0	0.2727272727272727	0.0	0.0	0.0	0.0	0.0	0.0	0.0	0.0	0.0	0.0	0.0	0.0	0.0	0.0	0.0	0.8888888888888888	False	False	False	False	False	False	False	False	False	True	False	False	False	True	False	False	False
CosteaPI_2017__SID713A052-11-0-0__bin.58	0.0	0.0	0.625	0.07692307692307693	0.0	0.5555555555555556	0.2	0.07142857142857142	0.0	0.42857142857142855	0.2857142857142857	0.4	0.7272727272727273	0.0	0.0	0.18181818181818182	0.0	0.0	0.0	0.0	0.0	0.0	0.0	0.0	0.0	0.0	0.0	0.0	0.0	0.875	0.0	0.8888888888888888	False	False	False	False	False	False	False	True	False	False	False	False	False	False	False	False	False
CosteaPI_2017__SID713A052-11-90-0__bin.68	0.0	0.0	0.25	0.0	0.0	0.2222222222222222	0.0	0.0	0.0	0.14285714285714285	0.14285714285714285	0.3	0.2727272727272727	0.0	0.0	0.09090909090909091	0.0	0.0	0.0	0.0	0.0	0.0	0.0	0.0	0.0	0.0	0.0	0.0	0.0	0.125	0.0	0.8888888888888888	False	False	False	False	False	False	False	True	False	False	False	False	False	False	False	False	False
CosteaPI_2017__SID713A057-11-0-0__bin.42	0.0	0.0	0.75	0.5384615384615384	1.0	1.0	0.8	0.07142857142857142	0.0	0.8571428571428571	0.2857142857142857	0.8	0.7272727272727273	0.0	0.0	1.0	1.0	0.0	0.75	0.0	0.0	1.0	1.0	0.0	0.0	0.06666666666666667	0.0	1.0	0.0	1.0	0.0	0.0	False	False	True	False	True	False	False	True	False	False	True	False	True	True	False	False	False
CosteaPI_2017__SID713A058-11-0-0__bin.54	0.0	0.0	0.875	0.38461538461538464	0.25	0.6666666666666666	0.2	0.07142857142857142	0.25	0.7142857142857143	0.5714285714285714	0.8	0.6363636363636364	0.0	0.0	0.09090909090909091	0.75	0.0	0.5	0.1	0.3333333333333333	0.0	0.0	0.0	0.0	0.0	0.0	0.0	0.0	0.75	0.0	0.0	False	False	False	False	False	False	False	True	False	False	False	False	False	True	False	False	False
CosteaPI_2017__SID713A062-11-0-0__bin.56	0.0	0.0	1.0	0.5384615384615384	1.0	1.0	1.0	0.07142857142857142	0.0	1.0	0.2857142857142857	0.8	0.8181818181818182	0.0	0.0	1.0	1.0	0.0	1.0	0.0	0.0	1.0	1.0	0.0	0.0	0.06666666666666667	0.0	1.0	0.0	1.0	0.0	0.0	False	False	True	False	True	False	False	True	False	False	True	False	True	True	False	False	False
CosteaPI_2017__SID713A062-11-90-0__bin.50	0.0	0.0	0.625	0.15384615384615385	0.75	0.8888888888888888	0.4	0.07142857142857142	0.125	1.0	0.5714285714285714	0.4	0.7272727272727273	0.0	0.0	0.2727272727272727	0.0	0.0	0.0	0.0	0.0	0.0	0.0	0.0	0.0	0.0	0.0	0.0	0.0	0.5	0.0	0.7777777777777778	False	False	True	True	True	False	True	True	False	False	True	False	True	True	True	False	True
CosteaPI_2017__SID713A066-11-0-0__bin.25	0.0	0.0	1.0	0.5384615384615384	1.0	1.0	1.0	0.07142857142857142	0.0	0.8571428571428571	0.2857142857142857	0.8	0.8181818181818182	0.0	0.0	1.0	1.0	0.0	1.0	0.0	0.0	1.0	1.0	0.0	0.0	0.06666666666666667	0.0	1.0	0.0	1.0	0.0	0.0	False	False	True	False	True	False	False	True	False	False	True	False	True	True	False	True	False
CosteaPI_2017__SID713A066-11-90-0__bin.42	0.0	0.0	0.875	0.5384615384615384	1.0	1.0	0.8	0.07142857142857142	0.0	0.8571428571428571	0.2857142857142857	0.8	0.8181818181818182	0.0	0.0	1.0	1.0	0.0	1.0	0.0	0.0	1.0	1.0	0.0	0.0	0.06666666666666667	0.0	1.0	0.0	1.0	0.0	0.0	False	False	True	False	True	False	False	True	False	False	True	False	True	True	False	False	False
CosteaPI_2017__SID713A068-11-90-0__bin.26	0.0	0.0	0.875	0.5384615384615384	1.0	1.0	0.8	0.07142857142857142	0.0	0.8571428571428571	0.2857142857142857	0.8	0.8181818181818182	0.0	0.0	1.0	1.0	0.0	1.0	0.0	0.0	1.0	1.0	0.0	0.0	0.06666666666666667	0.0	1.0	0.0	1.0	0.0	0.0	False	False	True	False	True	False	False	True	False	False	True	False	True	True	False	False	False
CosteaPI_2017__SID713A074-11-90-0__bin.2	0.0	0.0	0.875	0.3076923076923077	0.25	1.0	0.2	0.07142857142857142	0.125	0.7142857142857143	0.14285714285714285	0.8	0.7272727272727273	0.0	0.0	0.09090909090909091	0.75	0.0	0.0	0.0	0.0	0.6666666666666666	0.6666666666666666	0.0	0.0	0.0	0.0	0.0	0.0	0.75	0.0	0.0	False	False	False	False	False	False	False	True	False	False	False	False	False	True	False	True	False
CosteaPI_2017__SID713A074-11-90-0__bin.3	0.0	0.0	0.25	0.07692307692307693	0.0	1.0	0.0	0.0	0.0	0.42857142857142855	0.2857142857142857	0.4	0.5454545454545454	0.0	0.0	0.2727272727272727	0.25	0.0	0.25	0.0	0.0	0.0	0.0	0.0	0.0	0.0	0.0	0.0	0.0	0.625	0.0	0.8888888888888888	False	False	False	False	True	False	False	False	False	False	False	False	False	True	False	False	False
CosteaPI_2017__SID713A076-11-90-0__bin.35	0.0	0.0	0.875	0.23076923076923078	0.25	1.0	0.2	0.0	0.25	0.7142857142857143	0.2857142857142857	0.8	0.7272727272727273	0.0	0.0	0.09090909090909091	0.75	0.0	0.0	0.0	0.0	0.6666666666666666	0.6666666666666666	0.0	0.0	0.0	0.0	0.0	0.0	1.0	0.0	0.0	False	False	False	False	False	False	False	True	False	False	False	False	False	True	False	True	False
CosteaPI_2017__SID713A078-11-0-0__bin.49	0.0	0.0	0.75	0.23076923076923078	0.25	0.8888888888888888	0.2	0.0	0.125	0.5714285714285714	0.5714285714285714	0.7	0.45454545454545453	0.0	0.0	0.09090909090909091	0.75	0.0	0.0	0.1	0.3333333333333333	0.3333333333333333	0.3333333333333333	0.0	0.0	0.0	0.0	0.0	0.0	1.0	0.0	0.0	False	False	False	False	False	False	False	True	False	False	False	False	False	True	False	False	False
CosteaPI_2017__SID713A078-11-0-0__bin.73	0.0	0.0	0.875	0.46153846153846156	0.75	1.0	0.8	0.07142857142857142	0.0	1.0	0.2857142857142857	0.8	0.8181818181818182	0.0	0.0	0.9230769230769231	1.0	0.0	0.0	0.0	0.0	1.0	1.0	0.0	0.0	0.06666666666666667	0.0	1.0	0.0	1.0	0.0	0.0	False	False	True	False	True	False	False	True	False	False	True	False	False	True	False	False	False
CosteaPI_2017__SID713A087-11-90-0__bin.18	0.0	0.0	0.375	0.07692307692307693	0.0	0.2222222222222222	0.2	0.07142857142857142	0.0	0.0	0.2857142857142857	0.3	0.2727272727272727	0.0	0.0	0.18181818181818182	0.0	0.0	0.0	0.0	0.0	0.0	0.0	0.0	0.0	0.0	0.0	0.0	0.0	0.625	0.0	0.3333333333333333	False	False	False	False	False	False	False	True	False	False	False	False	False	False	False	False	False
CosteaPI_2017__SID713A088-11-90-0__bin.25	0.0	0.0	1.0	0.38461538461538464	1.0	0.7777777777777778	0.6	0.07142857142857142	0.0	0.7142857142857143	0.14285714285714285	0.7	0.7272727272727273	0.0	0.0	1.0	0.0	0.0	1.0	0.0	0.0	1.0	1.0	0.0	0.0	0.06666666666666667	0.0	1.0	0.0	0.0	0.0	0.0	False	False	False	False	True	False	False	True	False	False	False	False	True	True	False	True	False
CosteaPI_2017__SID713B002-11-0-0__bin.28	0.0	0.0	0.75	0.3076923076923077	0.25	0.8888888888888888	0.2	0.14285714285714285	0.125	0.7142857142857143	0.2857142857142857	0.7	0.7272727272727273	0.0	0.0	0.09090909090909091	0.75	0.0	0.0	0.0	0.0	0.6666666666666666	0.6666666666666666	0.0	0.0	0.0	0.0	0.0	0.0	1.0	0.0	0.0	False	False	False	False	False	False	False	True	False	False	False	False	False	True	False	True	False
CosteaPI_2017__SID713B002-11-0-0__bin.42	0.0	0.0	0.0	0.0	0.25	0.6666666666666666	0.0	0.0	0.0	0.14285714285714285	0.2857142857142857	0.0	0.18181818181818182	0.0	0.0	0.09090909090909091	0.0	0.0	0.0	0.0	0.0	0.0	0.0	0.0	0.0	0.0	0.0	0.0	0.0	0.375	0.0	0.7777777777777778	False	False	False	False	True	False	False	False	False	False	False	False	False	True	False	False	False
CosteaPI_2017__SID713B002-11-90-0__bin.42	0.0	0.0	0.875	0.38461538461538464	0.25	1.0	0.2	0.14285714285714285	0.25	0.7142857142857143	0.5714285714285714	0.8	0.7272727272727273	0.0	0.0	0.09090909090909091	0.75	0.0	0.0	0.0	0.0	0.6666666666666666	0.6666666666666666	0.0	0.0	0.0	0.0	0.0	0.0	1.0	0.0	0.0	False	False	False	False	False	False	False	True	False	False	False	False	False	True	False	True	False
CosteaPI_2017__SID713B003-11-90-0__bin.43	0.0	0.0	0.75	0.3076923076923077	0.25	1.0	0.4	0.14285714285714285	0.0	0.5714285714285714	0.42857142857142855	0.4	0.7272727272727273	0.0	0.0	0.0	0.0	0.0	0.0	0.0	0.0	0.0	0.0	0.0	0.0	0.0	0.0	0.0	0.0	0.875	0.0	0.0	False	False	False	False	False	False	False	True	False	False	False	False	False	True	False	False	False
CosteaPI_2017__SID713B003-11-90-0__bin.60	0.0	0.0	0.625	0.23076923076923078	0.25	0.6666666666666666	0.0	0.0	0.125	0.5714285714285714	0.2857142857142857	0.7	0.45454545454545453	0.0	0.0	0.09090909090909091	0.75	0.0	0.0	0.0	0.0	0.6666666666666666	0.6666666666666666	0.0	0.0	0.0	0.0	0.0	0.0	1.0	0.0	0.0	False	False	False	False	False	False	False	True	False	False	False	False	False	True	False	False	False
CosteaPI_2017__SID713B003-11-90-0__bin.7	0.0	0.0	0.875	0.38461538461538464	0.25	0.6666666666666666	0.2	0.07142857142857142	0.25	0.42857142857142855	0.5714285714285714	0.7	0.36363636363636365	0.0	0.0	0.09090909090909091	0.75	0.0	0.5	0.1	0.3333333333333333	0.6666666666666666	0.6666666666666666	0.0	0.0	0.0	0.0	0.0	0.0	1.0	0.0	0.0	False	False	False	False	False	False	False	True	False	False	False	False	False	True	False	False	False
CosteaPI_2017__SID713B004-11-90-0__bin.30	0.0	0.0	0.125	0.07692307692307693	0.0	0.7777777777777778	0.0	0.14285714285714285	0.0	0.5714285714285714	0.2857142857142857	0.3	0.7272727272727273	0.0	0.0	0.2727272727272727	0.0	0.0	0.0	0.0	0.0	0.0	0.0	0.0	0.0	0.0	0.0	0.0	0.0	0.0	0.0	0.8888888888888888	False	False	False	False	False	False	False	True	False	True	False	False	False	True	False	False	False
CosteaPI_2017__SID713B007-11-0-0__bin.64	0.0	0.0	0.625	0.07692307692307693	0.25	0.4444444444444444	0.2	0.0	0.125	0.2857142857142857	0.14285714285714285	0.4	0.18181818181818182	0.0	0.0	0.0	0.75	0.0	0.0	0.0	0.0	0.0	0.0	0.0	0.0	0.0	0.0	0.0	0.0	0.0	0.0	0.0	False	False	False	False	False	False	False	True	False	False	False	False	False	True	False	True	False
CosteaPI_2017__SID713B020-11-0-0__bin.57	0.0	0.0	0.5	0.0	0.25	0.6666666666666666	0.2	0.0	0.125	0.2857142857142857	0.5714285714285714	0.3	0.2727272727272727	0.0	0.0	0.0	0.75	0.0	0.0	0.0	0.0	0.6666666666666666	0.6666666666666666	0.0	0.0	0.0	0.0	0.0	0.0	0.5	0.0	0.0	False	False	False	False	False	False	False	True	False	False	False	False	False	True	False	False	False
CosteaPI_2017__SID713B025-11-0-0__bin.18	0.0	0.0	0.75	0.23076923076923078	0.25	0.8888888888888888	0.2	0.07142857142857142	0.25	0.5714285714285714	0.14285714285714285	0.7	0.5454545454545454	0.0	0.0	0.09090909090909091	0.75	0.0	0.0	0.0	0.0	0.0	0.0	0.0	0.0	0.0	0.0	0.0	0.0	0.625	0.0	0.0	False	False	False	False	False	False	False	True	False	False	False	False	False	True	False	True	False
CosteaPI_2017__SID713B026-11-0-0__bin.40	0.0	0.0	0.875	0.46153846153846156	1.0	1.0	1.0	0.07142857142857142	0.0	0.8571428571428571	0.2857142857142857	0.7	0.8181818181818182	0.0	0.0	1.0	1.0	0.0	1.0	0.0	0.0	1.0	1.0	0.0	0.0	0.06666666666666667	0.0	1.0	0.0	1.0	0.0	0.0	False	False	True	False	True	False	False	True	False	False	True	False	True	True	False	False	False
CosteaPI_2017__SID713B029-11-0-0__bin.33	0.0	0.0	0.625	0.0	0.5	1.0	0.4	0.0	0.0	0.8571428571428571	0.42857142857142855	0.4	0.7272727272727273	0.0	0.0	0.0	0.0	0.0	0.0	0.0	0.0	0.0	0.0	0.0	0.0	0.0	0.0	0.0	0.0	1.0	0.0	0.7777777777777778	False	False	False	True	True	False	False	True	False	False	False	False	True	True	True	False	True
CosteaPI_2017__SID713B029-11-90-0__bin.30	0.0	0.0	0.5	0.0	0.0	0.7777777777777778	0.4	0.0	0.0	0.2857142857142857	0.42857142857142855	0.4	0.45454545454545453	0.0	0.0	0.0	0.0	0.0	0.0	0.0	0.0	0.0	0.0	0.0	0.0	0.0	0.0	0.0	0.0	1.0	0.0	0.0	False	False	False	True	True	False	False	True	False	False	False	False	True	True	True	False	True
CosteaPI_2017__SID713B030-11-0-0__bin.14	0.0	0.0	0.75	0.46153846153846156	0.0	0.5555555555555556	0.6	0.07142857142857142	0.0	0.7142857142857143	0.14285714285714285	0.6	0.6363636363636364	0.0	0.0	0.6923076923076923	1.0	0.0	1.0	0.0	0.0	1.0	1.0	0.0	0.0	0.06666666666666667	0.0	1.0	0.0	1.0	0.0	0.0	False	False	False	False	True	False	False	False	False	False	False	False	False	False	False	False	False
CosteaPI_2017__SID713B033-11-0-0__bin.5	0.0	0.0	0.25	0.07692307692307693	0.25	1.0	0.0	0.0	0.0	0.5714285714285714	0.2857142857142857	0.4	0.7272727272727273	0.0	0.0	0.2727272727272727	0.0	0.0	0.25	0.0	0.0	0.0	0.0	0.0	0.0	0.0	0.0	0.0	0.0	0.625	0.0	0.8888888888888888	False	False	False	False	True	False	False	False	False	False	False	False	False	True	False	False	False
CosteaPI_2017__SID713B035-11-0-0__bin.19	0.0	0.0	0.25	0.0	0.0	0.6666666666666666	0.0	0.0	0.125	0.5714285714285714	0.2857142857142857	0.3	0.45454545454545453	0.0	0.0	0.2727272727272727	0.0	0.0	0.0	0.0	0.0	0.0	0.0	0.0	0.0	0.0	0.0	0.0	0.0	0.625	0.0	0.8888888888888888	False	False	False	False	True	False	False	False	False	False	False	False	False	True	False	False	False
CosteaPI_2017__SID713B040-11-0-0__bin.39	0.0	0.0	1.0	0.5384615384615384	1.0	1.0	1.0	0.07142857142857142	0.0	1.0	0.2857142857142857	0.8	0.8181818181818182	0.0	0.0	1.0	1.0	0.0	1.0	0.0	0.0	1.0	1.0	0.0	0.0	0.06666666666666667	0.0	1.0	0.0	1.0	0.0	0.0	False	False	True	False	True	False	False	True	False	False	True	False	True	True	False	False	False
CosteaPI_2017__SID713B040-11-90-0__bin.3	0.0	0.0	0.625	0.23076923076923078	0.0	1.0	0.0	0.0	0.125	0.5714285714285714	0.2857142857142857	0.7	0.7272727272727273	0.0	0.0	0.09090909090909091	0.75	0.0	0.0	0.0	0.0	0.6666666666666666	0.6666666666666666	0.0	0.0	0.0	0.0	0.0	0.0	1.0	0.0	0.0	False	False	False	False	False	False	False	True	False	False	False	False	False	True	False	True	False
CosteaPI_2017__SID713B041-11-0-0__bin.18	0.0	0.0	1.0	0.5384615384615384	1.0	1.0	1.0	0.07142857142857142	0.0	1.0	0.2857142857142857	0.8	0.8181818181818182	0.0	0.0	1.0	1.0	0.0	1.0	0.0	0.0	1.0	1.0	0.0	0.0	0.06666666666666667	0.0	1.0	0.0	1.0	0.0	0.0	False	False	True	False	True	False	False	True	False	False	True	False	True	True	False	False	False
CosteaPI_2017__SID713B041-11-0-0__bin.3	0.0	0.0	0.375	0.07692307692307693	0.0	1.0	0.0	0.0	0.125	0.5714285714285714	0.2857142857142857	0.5	0.7272727272727273	0.0	0.0	0.2727272727272727	0.0	0.0	0.25	0.0	0.0	0.0	0.0	0.0	0.0	0.0	0.0	0.0	0.0	0.875	0.0	0.8888888888888888	False	False	False	False	True	False	False	False	False	False	False	False	False	True	False	False	False
CosteaPI_2017__SID713B041-11-0-0__bin.4	0.0	0.0	0.375	0.07692307692307693	0.0	0.4444444444444444	0.2	0.07142857142857142	0.0	0.42857142857142855	0.0	0.4	0.5454545454545454	0.0	0.0	0.09090909090909091	0.0	0.0	0.0	0.0	0.0	0.0	0.0	0.0	0.0	0.0	0.0	0.0	0.0	0.75	0.0	0.7777777777777778	False	False	False	False	False	False	False	False	False	False	False	False	False	False	True	False	False
CosteaPI_2017__SID713B041-11-90-0__bin.31	0.0	0.0	0.875	0.46153846153846156	0.25	0.8888888888888888	0.2	0.14285714285714285	0.125	0.7142857142857143	0.5714285714285714	0.8	0.7272727272727273	0.0	0.0	0.09090909090909091	0.75	0.0	0.5	0.0	0.0	0.3333333333333333	0.3333333333333333	0.0	0.0	0.0	0.0	0.0	0.0	1.0	0.0	0.0	False	False	False	False	False	False	False	True	False	False	False	False	False	True	True	True	False
CosteaPI_2017__SID713B042-11-0-0__bin.55	0.0	0.0	1.0	0.46153846153846156	1.0	1.0	1.0	0.07142857142857142	0.0	0.8571428571428571	0.2857142857142857	0.7	0.8181818181818182	0.0	0.0	1.0	1.0	0.0	1.0	0.0	0.0	1.0	1.0	0.0	0.0	0.0	0.0	0.0	0.0	1.0	0.0	0.0	False	False	True	False	True	False	False	True	False	False	True	False	True	True	False	False	False
CosteaPI_2017__SID713B043-11-0-0__bin.45	0.0	0.0	0.875	0.5384615384615384	1.0	1.0	0.8	0.07142857142857142	0.0	0.8571428571428571	0.2857142857142857	0.8	0.8181818181818182	0.0	0.0	1.0	1.0	0.0	1.0	0.0	0.0	1.0	1.0	0.0	0.0	0.06666666666666667	0.0	1.0	0.0	1.0	0.0	0.0	False	False	True	False	True	False	False	True	False	False	True	False	True	True	False	False	False
CosteaPI_2017__SID713B044-11-0-0__bin.5	0.0	0.0	0.875	0.46153846153846156	0.75	0.8888888888888888	1.0	0.0	0.0	0.8571428571428571	0.2857142857142857	0.7	0.8181818181818182	0.0	0.0	1.0	1.0	0.0	1.0	0.0	0.0	1.0	1.0	0.0	0.0	0.06666666666666667	0.0	0.75	0.0	1.0	0.0	0.0	False	False	True	False	True	False	False	False	False	False	True	False	False	True	False	False	False
CosteaPI_2017__SID713B044-11-90-0__bin.32	0.0	0.0	0.125	0.15384615384615385	0.0	0.3333333333333333	0.2	0.07142857142857142	0.0	0.5714285714285714	0.2857142857142857	0.2	0.36363636363636365	0.0	0.0	0.0	0.0	0.0	0.0	0.0	0.0	0.0	0.0	0.0	0.0	0.0	0.0	0.0	0.0	1.0	0.0	0.0	False	False	True	False	False	False	False	True	False	False	True	False	False	False	False	False	False
CosteaPI_2017__SID713B046-11-0-0__bin.5	0.0	0.0	1.0	0.5384615384615384	1.0	1.0	1.0	0.07142857142857142	0.0	1.0	0.2857142857142857	0.8	0.8181818181818182	0.0	0.0	1.0	1.0	0.0	1.0	0.0	0.0	1.0	1.0	0.0	0.0	0.06666666666666667	0.0	1.0	0.0	1.0	0.0	0.0	False	False	True	False	True	False	False	True	False	False	True	False	True	True	False	False	False
CosteaPI_2017__SID713B046-11-90-0__bin.5	0.0	0.0	0.375	0.3076923076923077	0.0	0.4444444444444444	0.4	0.07142857142857142	0.25	0.5714285714285714	0.14285714285714285	0.4	0.45454545454545453	0.0	0.0	0.5384615384615384	0.0	0.0	0.0	0.0	0.0	0.0	0.0	0.0	0.0	0.0	0.0	0.0	0.0	0.0	0.0	0.5555555555555556	False	False	False	False	False	False	False	False	False	False	False	False	False	True	False	False	False
CosteaPI_2017__SID713B051-11-0-0__bin.76	0.0	0.0	0.625	0.07692307692307693	0.5	0.4444444444444444	0.2	0.07142857142857142	0.0	0.42857142857142855	0.2857142857142857	0.4	0.36363636363636365	0.0	0.0	0.18181818181818182	0.0	0.0	0.0	0.0	0.0	0.0	0.0	0.0	0.0	0.0	0.0	0.0	0.0	0.75	0.0	0.7777777777777778	False	False	False	False	False	False	False	True	False	False	False	False	False	False	False	False	False
CosteaPI_2017__SID713B052-11-90-0__bin.24	0.0	0.0	1.0	0.5384615384615384	1.0	1.0	1.0	0.07142857142857142	0.0	0.8571428571428571	0.2857142857142857	0.8	0.8181818181818182	0.0	0.0	1.0	1.0	0.0	1.0	0.0	0.0	1.0	1.0	0.0	0.0	0.06666666666666667	0.0	1.0	0.0	0.0	0.0	0.0	False	False	False	False	True	False	False	True	False	False	False	False	True	True	False	False	False
CosteaPI_2017__SID713B053-11-90-0__bin.33	0.0	0.0	0.125	0.07692307692307693	0.0	0.7777777777777778	0.0	0.14285714285714285	0.0	0.5714285714285714	0.2857142857142857	0.3	0.7272727272727273	0.0	0.0	0.2727272727272727	0.0	0.0	0.0	0.0	0.0	0.0	0.0	0.0	0.0	0.0	0.0	0.0	0.0	0.0	0.0	0.8888888888888888	False	False	False	False	False	False	False	True	False	True	False	False	False	True	False	False	False
CosteaPI_2017__SID713B053-11-90-0__bin.64	0.0	0.0	0.875	0.46153846153846156	0.25	0.7777777777777778	0.2	0.14285714285714285	0.25	0.5714285714285714	0.2857142857142857	0.8	0.45454545454545453	0.0	0.0	0.09090909090909091	0.75	0.0	0.5	0.1	0.3333333333333333	0.6666666666666666	0.6666666666666666	0.0	0.0	0.0	0.0	0.0	0.0	0.625	0.0	0.0	False	False	False	False	False	False	False	True	False	False	False	False	False	True	False	False	False
CosteaPI_2017__SID713B053-11-90-0__bin.90	0.0	0.0	0.375	0.07692307692307693	0.25	1.0	0.0	0.0	0.0	0.5714285714285714	0.2857142857142857	0.4	0.7272727272727273	0.0	0.0	0.2727272727272727	0.0	0.0	0.25	0.0	0.0	0.0	0.0	0.0	0.0	0.0	0.0	0.0	0.0	0.625	0.0	0.8888888888888888	False	False	False	False	True	False	False	False	False	False	False	False	False	True	False	False	False
CosteaPI_2017__SID713B055-11-0-0__bin.42	0.0	0.0	1.0	0.5384615384615384	1.0	1.0	1.0	0.07142857142857142	0.0	0.8571428571428571	0.2857142857142857	0.8	0.8181818181818182	0.0	0.0	1.0	1.0	0.0	1.0	0.0	0.0	1.0	1.0	0.0	0.0	0.06666666666666667	0.0	1.0	0.0	1.0	0.0	0.0	False	False	True	False	True	False	False	True	False	False	True	False	True	True	False	False	False
CosteaPI_2017__SID713B055-11-90-0__bin.27	0.0	0.0	1.0	0.5384615384615384	1.0	1.0	1.0	0.07142857142857142	0.0	1.0	0.2857142857142857	0.8	0.8181818181818182	0.0	0.0	1.0	1.0	0.0	1.0	0.0	0.0	1.0	1.0	0.0	0.0	0.06666666666666667	0.0	1.0	0.0	1.0	0.0	0.0	False	False	True	False	True	False	False	True	False	False	True	False	True	True	False	False	False
CosteaPI_2017__SID713B056-11-90-0__bin.1	0.0	0.0	0.25	0.07692307692307693	0.25	1.0	0.0	0.0	0.0	0.5714285714285714	0.2857142857142857	0.4	0.7272727272727273	0.0	0.0	0.2727272727272727	0.0	0.0	0.25	0.0	0.0	0.0	0.0	0.0	0.0	0.0	0.0	0.0	0.0	0.625	0.0	0.8888888888888888	False	False	False	False	True	False	False	False	False	False	False	False	False	True	False	False	False
CosteaPI_2017__SID713B058-11-90-0__bin.23	0.0	0.0	0.25	0.07692307692307693	0.25	1.0	0.0	0.0	0.0	0.5714285714285714	0.2857142857142857	0.3	0.7272727272727273	0.0	0.0	0.2727272727272727	0.0	0.0	0.25	0.0	0.0	0.0	0.0	0.0	0.0	0.0	0.0	0.0	0.0	0.625	0.0	0.8888888888888888	False	False	False	False	True	False	False	False	False	False	False	False	False	False	False	False	False
CosteaPI_2017__SID713B061-11-0-0__bin.35	0.0	0.0	1.0	0.5384615384615384	1.0	1.0	1.0	0.07142857142857142	0.0	1.0	0.2857142857142857	0.8	0.8181818181818182	0.0	0.0	1.0	1.0	0.0	1.0	0.0	0.0	1.0	1.0	0.0	0.0	0.06666666666666667	0.0	1.0	0.0	1.0	0.0	0.0	False	False	True	False	True	False	False	True	False	False	True	False	True	True	False	False	False
CosteaPI_2017__SID713B065-11-0-0__bin.13	0.0	0.0	0.625	0.23076923076923078	0.25	0.8888888888888888	0.2	0.14285714285714285	0.125	0.7142857142857143	0.14285714285714285	0.5	0.5454545454545454	0.0	0.0	0.09090909090909091	0.25	0.0	0.0	0.0	0.0	0.0	0.0	0.0	0.0	0.0	0.0	0.0	0.0	0.75	0.0	0.0	False	False	False	False	False	False	False	True	False	False	False	False	False	True	False	False	False
CosteaPI_2017__SID713B065-11-0-0__bin.42	0.0	0.0	0.375	0.15384615384615385	0.0	1.0	0.0	0.07142857142857142	0.0	0.5714285714285714	0.2857142857142857	0.3	0.5454545454545454	0.0	0.0	0.2727272727272727	0.0	0.0	0.25	0.0	0.0	0.0	0.0	0.0	0.0	0.0	0.0	0.0	0.0	0.25	0.0	0.6666666666666666	False	False	False	False	True	False	False	False	False	False	False	False	False	False	False	False	False
CosteaPI_2017__SID713B065-11-90-0__bin.56	0.0	0.0	0.375	0.07692307692307693	0.0	1.0	0.0	0.0	0.125	0.5714285714285714	0.0	0.5	0.7272727272727273	0.0	0.0	0.2727272727272727	0.0	0.0	0.25	0.0	0.0	0.0	0.0	0.0	0.0	0.0	0.0	0.0	0.0	0.625	0.0	0.8888888888888888	False	False	False	False	True	False	False	False	False	False	False	False	False	True	False	False	False
CosteaPI_2017__SID713B066-11-0-0__bin.3	0.0	0.0	1.0	0.5384615384615384	1.0	1.0	1.0	0.07142857142857142	0.0	0.8571428571428571	0.2857142857142857	0.8	0.8181818181818182	0.0	0.0	1.0	1.0	0.0	1.0	0.0	0.0	1.0	1.0	0.0	0.0	0.06666666666666667	0.0	1.0	0.0	1.0	0.0	0.0	False	False	True	False	True	False	False	True	False	False	True	False	True	True	False	False	False
CosteaPI_2017__SID713B069-11-0-0__bin.47	0.0	0.0	1.0	0.5384615384615384	1.0	1.0	1.0	0.07142857142857142	0.0	1.0	0.2857142857142857	0.8	0.8181818181818182	0.0	0.0	1.0	1.0	0.0	0.75	0.0	0.0	1.0	1.0	0.0	0.0	0.06666666666666667	0.0	1.0	0.0	1.0	0.0	0.0	False	False	True	False	True	False	False	True	False	False	True	False	True	True	False	False	False
CosteaPI_2017__SID713B069-11-90-0__bin.14	0.0	0.5	0.5	0.15384615384615385	0.0	0.5555555555555556	0.4	0.07142857142857142	0.25	0.5714285714285714	0.42857142857142855	0.2	0.45454545454545453	0.0	0.0	0.38461538461538464	0.0	0.0	0.0	0.0	0.0	0.0	0.0	0.0	0.0	0.0	0.0	0.0	0.0	0.0	0.0	1.0	False	False	False	False	False	False	False	False	False	False	False	False	False	True	False	False	False
CosteaPI_2017__SID713B072-11-0-0__bin.27	0.0	0.0	0.875	0.46153846153846156	0.75	0.6666666666666666	0.8	0.07142857142857142	0.0	0.8571428571428571	0.14285714285714285	0.7	0.8181818181818182	0.0	0.0	0.5	0.75	0.0	0.0	0.0	0.0	1.0	1.0	0.0	0.0	0.06666666666666667	0.0	1.0	0.0	1.0	0.0	0.0	False	False	True	False	True	False	False	True	False	False	True	False	True	True	False	False	False
CosteaPI_2017__SID713B072-11-0-0__bin.35	0.0	0.0	0.125	0.07692307692307693	0.0	0.7777777777777778	0.0	0.14285714285714285	0.0	0.5714285714285714	0.2857142857142857	0.3	0.7272727272727273	0.0	0.0	0.2727272727272727	0.0	0.0	0.0	0.0	0.0	0.0	0.0	0.0	0.0	0.0	0.0	0.0	0.0	0.0	0.0	0.8888888888888888	False	False	False	False	True	False	False	True	False	False	False	False	False	True	False	False	False
CosteaPI_2017__SID713B072-11-0-0__bin.55	0.0	0.0	0.75	0.15384615384615385	0.0	0.5555555555555556	0.4	0.07142857142857142	0.0	0.42857142857142855	0.2857142857142857	0.5	0.7272727272727273	0.0	0.0	0.18181818181818182	0.0	0.0	0.25	0.0	0.0	0.0	0.0	0.0	0.0	0.0	0.0	0.0	0.0	0.875	0.0	0.8888888888888888	False	False	False	False	False	False	False	True	False	False	False	False	False	False	False	False	False
CosteaPI_2017__SID713B072-11-90-0__bin.75	0.0	0.0	0.625	0.07692307692307693	0.0	0.5555555555555556	0.2	0.07142857142857142	0.0	0.42857142857142855	0.2857142857142857	0.4	0.7272727272727273	0.0	0.0	0.18181818181818182	0.0	0.0	0.0	0.0	0.0	0.0	0.0	0.0	0.0	0.0	0.0	0.0	0.0	0.875	0.0	0.8888888888888888	False	False	False	False	False	False	False	True	False	False	False	False	False	False	False	False	False
CosteaPI_2017__SID713B073-11-0-0__bin.2	0.0	0.0	0.375	0.07692307692307693	0.25	0.8888888888888888	0.4	0.0	0.125	0.7142857142857143	0.42857142857142855	0.3	0.7272727272727273	0.0	0.0	0.0	0.0	0.0	0.0	0.0	0.0	0.6666666666666666	0.6666666666666666	0.0	0.0	0.0	0.0	0.0	0.0	1.0	0.0	0.0	False	False	True	False	False	False	False	True	False	True	True	False	True	False	True	False	True
CosteaPI_2017__alien-11-632-0__bin.23	0.0	0.0	0.5	0.0	0.25	1.0	0.4	0.0	0.0	0.2857142857142857	0.42857142857142855	0.4	0.45454545454545453	0.0	0.0	0.0	0.0	0.0	0.0	0.0	0.0	0.0	0.0	0.0	0.0	0.0	0.0	0.0	0.0	1.0	0.0	0.0	False	False	False	True	True	False	False	True	False	False	False	False	True	True	True	False	True
CosteaPI_2017__alien-11-881-0__bin.7	0.0	0.0	0.625	0.07692307692307693	0.75	1.0	0.4	0.0	0.125	1.0	0.42857142857142855	0.5	0.7272727272727273	0.0	0.0	0.09090909090909091	0.0	0.0	0.0	0.0	0.0	0.0	0.0	0.0	0.0	0.0	0.0	0.0	0.0	1.0	0.0	0.7777777777777778	False	True	True	True	True	False	True	True	False	True	True	False	True	True	True	False	True
CosteaPI_2017__alien-11-883-0__bin.38	0.0	0.0	0.625	0.07692307692307693	0.75	0.7777777777777778	0.4	0.07142857142857142	0.0	1.0	0.5714285714285714	0.5	0.6363636363636364	0.0	0.0	0.09090909090909091	0.0	0.0	0.0	0.0	0.0	0.0	0.0	0.0	0.0	0.0	0.0	0.0	0.0	0.875	0.0	0.7777777777777778	False	False	False	True	True	False	False	True	False	False	True	False	True	True	True	False	True
CosteaPI_2017__alien3-11-0-0__bin.38	0.0	0.0	0.625	0.15384615384615385	0.25	0.7777777777777778	0.4	0.0	0.0	0.42857142857142855	0.42857142857142855	0.5	0.5454545454545454	0.0	0.0	0.2727272727272727	0.0	0.0	0.0	0.0	0.0	0.0	0.0	0.0	0.0	0.0	0.0	0.0	0.0	1.0	0.0	0.7777777777777778	False	False	False	False	False	False	False	False	False	False	False	False	False	False	False	False	False
CosteaPI_2017__bugkiller-11-2-0__bin.24	0.0	0.0	0.875	0.38461538461538464	0.25	1.0	0.2	0.14285714285714285	0.25	0.7142857142857143	0.5714285714285714	0.8	0.7272727272727273	0.0	0.0	0.09090909090909091	0.75	0.0	0.0	0.0	0.0	0.6666666666666666	0.6666666666666666	0.0	0.0	0.0	0.0	0.0	0.0	1.0	0.0	0.0	False	False	False	False	False	False	False	True	False	False	False	False	False	True	False	True	False
CosteaPI_2017__daisy-11-386-0__bin.21	0.0	0.0	0.375	0.15384615384615385	0.75	0.8888888888888888	0.0	0.14285714285714285	0.125	1.0	0.5714285714285714	0.4	0.7272727272727273	0.0	0.0	0.2727272727272727	0.0	0.0	0.0	0.0	0.0	0.0	0.0	0.0	0.0	0.0	0.0	0.0	0.0	0.0	0.0	0.8888888888888888	False	False	False	False	True	False	True	True	False	False	False	False	True	True	True	False	True
CosteaPI_2017__daisy-11-386-0__bin.30	0.0	0.0	0.125	0.15384615384615385	0.25	0.5555555555555556	0.2	0.14285714285714285	0.0	0.42857142857142855	0.42857142857142855	0.2	0.45454545454545453	0.0	0.0	0.0	0.0	0.0	0.0	0.0	0.0	0.0	0.0	0.0	0.0	0.0	0.0	0.0	0.0	0.5	0.0	0.0	False	False	False	False	False	False	False	True	False	False	False	False	True	False	True	False	False
CosteaPI_2017__daisy-11-388-0__bin.39	0.0	0.0	0.75	0.23076923076923078	0.25	0.8888888888888888	0.2	0.07142857142857142	0.125	0.7142857142857143	0.2857142857142857	0.4	0.6363636363636364	0.0	0.0	0.09090909090909091	0.75	0.0	0.5	0.1	0.3333333333333333	0.0	0.0	0.0	0.0	0.0	0.0	0.0	0.0	0.25	0.0	0.0	False	False	False	False	False	False	False	True	False	False	False	False	False	True	False	False	False
CosteaPI_2017__daisy-11-388-0__bin.57	0.0	0.0	0.625	0.23076923076923078	0.75	1.0	0.4	0.14285714285714285	0.125	1.0	0.5714285714285714	0.6	0.7272727272727273	0.0	0.0	0.2727272727272727	0.0	0.0	0.0	0.0	0.0	0.0	0.0	0.0	0.0	0.0	0.0	0.0	0.0	1.0	0.0	0.8888888888888888	False	False	False	True	True	False	False	True	False	False	False	False	True	True	True	False	True
CosteaPI_2017__daisy-11-389-0__bin.3	0.0	0.0	0.625	0.15384615384615385	0.75	1.0	0.4	0.07142857142857142	0.125	1.0	0.5714285714285714	0.4	0.7272727272727273	0.0	0.0	0.18181818181818182	0.0	0.0	0.0	0.0	0.0	0.0	0.0	0.0	0.0	0.0	0.0	0.0	0.0	0.625	0.0	0.8888888888888888	False	False	False	False	True	False	False	True	False	False	False	False	True	True	True	False	True
CosteaPI_2017__daisy-11-390-0__bin.25	0.0	0.0	0.75	0.15384615384615385	0.25	0.8888888888888888	0.2	0.07142857142857142	0.25	0.7142857142857143	0.2857142857142857	0.7	0.7272727272727273	0.0	0.0	0.09090909090909091	0.75	0.0	0.0	0.0	0.0	0.6666666666666666	0.6666666666666666	0.0	0.0	0.0	0.0	0.0	0.0	0.625	0.0	0.0	False	False	False	False	False	False	False	True	False	False	False	False	False	True	False	False	False
CosteaPI_2017__donald4-11-30-0__bin.11	0.0	0.0	0.625	0.0	0.5	1.0	0.4	0.0	0.0	0.8571428571428571	0.42857142857142855	0.4	0.7272727272727273	0.0	0.0	0.0	0.0	0.0	0.0	0.0	0.0	0.0	0.0	0.0	0.0	0.0	0.0	0.0	0.0	1.0	0.0	0.7777777777777778	False	False	False	True	True	False	False	True	False	False	False	False	True	True	True	False	True
CosteaPI_2017__donald4-11-30-0__bin.13	0.0	0.0	0.625	0.07692307692307693	0.75	0.8888888888888888	0.4	0.14285714285714285	0.125	1.0	0.5714285714285714	0.4	0.7272727272727273	0.0	0.0	0.18181818181818182	0.0	0.0	0.0	0.0	0.0	0.0	0.0	0.0	0.0	0.0	0.0	0.0	0.0	1.0	0.0	0.8888888888888888	False	False	False	True	True	False	False	True	False	False	False	False	True	True	True	False	True
CosteaPI_2017__donald4-11-7-0__bin.16	0.0	0.0	0.875	0.38461538461538464	0.25	1.0	0.2	0.14285714285714285	0.25	0.7142857142857143	0.5714285714285714	0.8	0.7272727272727273	0.0	0.0	0.09090909090909091	0.75	0.0	0.0	0.0	0.0	0.6666666666666666	0.6666666666666666	0.0	0.0	0.0	0.0	0.0	0.0	1.0	0.0	0.0	False	False	False	False	False	False	False	True	False	False	False	False	False	True	False	True	False
CosteaPI_2017__donald4-11-7-0__bin.27	0.0	0.0	0.625	0.15384615384615385	0.75	0.8888888888888888	0.4	0.07142857142857142	0.0	1.0	0.5714285714285714	0.4	0.7272727272727273	0.0	0.0	0.18181818181818182	0.0	0.0	0.0	0.0	0.0	0.0	0.0	0.0	0.0	0.0	0.0	0.0	0.0	1.0	0.0	0.8888888888888888	False	False	False	True	True	False	False	True	False	False	False	False	True	True	True	False	True
CosteaPI_2017__donald4-11-7-0__bin.41	0.0	0.0	0.5	0.07692307692307693	0.25	1.0	0.4	0.0	0.0	0.8571428571428571	0.42857142857142855	0.4	0.7272727272727273	0.0	0.0	0.09090909090909091	0.0	0.0	0.0	0.0	0.0	0.0	0.0	0.0	0.0	0.0	0.0	0.0	0.0	0.375	0.0	0.8888888888888888	False	False	False	True	True	False	False	True	False	False	False	False	True	True	True	False	False
CosteaPI_2017__donald5-11-0-0__bin.13	0.0	0.0	0.625	0.15384615384615385	0.75	0.5555555555555556	0.4	0.07142857142857142	0.0	0.7142857142857143	0.5714285714285714	0.4	0.5454545454545454	0.0	0.0	0.09090909090909091	0.0	0.0	0.0	0.0	0.0	0.0	0.0	0.0	0.0	0.0	0.0	0.0	0.0	1.0	0.0	0.8888888888888888	False	False	False	True	True	False	False	True	False	False	False	False	True	True	True	False	True
CosteaPI_2017__donald5-11-0-0__bin.15	0.0	0.0	0.625	0.0	0.5	1.0	0.4	0.0	0.0	0.8571428571428571	0.42857142857142855	0.3	0.7272727272727273	0.0	0.0	0.0	0.0	0.0	0.0	0.0	0.0	0.0	0.0	0.0	0.0	0.0	0.0	0.0	0.0	1.0	0.0	0.7777777777777778	False	False	False	True	True	False	False	True	False	False	False	False	True	True	True	False	True
CosteaPI_2017__donald5-11-0-0__bin.16	0.0	0.0	0.75	0.3076923076923077	0.5	0.7777777777777778	1.0	0.0	0.0	0.7142857142857143	0.2857142857142857	0.6	0.8181818181818182	0.0	0.0	0.6153846153846154	1.0	0.0	1.0	0.0	0.0	1.0	1.0	0.0	0.0	0.06666666666666667	0.0	1.0	0.0	1.0	0.0	0.0	False	False	True	False	True	False	False	True	False	False	True	False	False	True	False	False	False
CosteaPI_2017__donald5-11-0-0__bin.18	0.0	0.0	0.25	0.07692307692307693	0.25	0.7777777777777778	0.0	0.0	0.0	0.2857142857142857	0.42857142857142855	0.4	0.6363636363636364	0.0	0.0	0.09090909090909091	0.0	0.0	0.0	0.0	0.0	0.0	0.0	0.0	0.0	0.0	0.0	0.0	0.0	0.0	0.0	0.0	False	False	False	False	True	False	False	True	False	True	False	False	False	True	False	False	False
CosteaPI_2017__donald5-11-30-0__bin.36	0.0	0.0	0.625	0.15384615384615385	0.75	1.0	0.4	0.07142857142857142	0.0	1.0	0.42857142857142855	0.6	0.7272727272727273	0.0	0.0	0.09090909090909091	0.0	0.0	0.0	0.0	0.0	0.0	0.0	0.0	0.0	0.0	0.0	0.0	0.0	1.0	0.0	0.7777777777777778	False	False	True	True	True	False	True	True	False	True	True	False	True	True	True	True	True
CosteaPI_2017__halbarad-11-392-0__bin.36	0.0	0.0	0.625	0.3076923076923077	0.0	0.7777777777777778	0.4	0.14285714285714285	0.0	0.42857142857142855	0.42857142857142855	0.5	0.7272727272727273	0.0	0.0	0.2727272727272727	0.0	0.0	0.0	0.0	0.0	0.0	0.0	0.0	0.0	0.0	0.0	0.0	0.0	1.0	0.0	0.0	False	False	False	False	False	False	False	False	False	False	False	False	False	False	False	False	False
CosteaPI_2017__mickey1-11-0-0__bin.19	0.0	0.5	0.5	0.38461538461538464	0.0	0.5555555555555556	0.4	0.07142857142857142	0.25	0.7142857142857143	0.42857142857142855	0.4	0.5454545454545454	0.09090909090909091	0.0	0.5	0.0	0.0	0.0	0.0	0.0	0.0	0.0	0.0	0.0	0.0	0.0	0.0	0.0	0.0	0.0	1.0	False	False	False	False	False	False	False	False	False	False	False	False	False	True	False	False	False
CosteaPI_2017__mickey1-11-30-0__bin.49	0.0	0.5	0.625	0.38461538461538464	0.0	0.6666666666666666	0.4	0.07142857142857142	0.25	0.5714285714285714	0.42857142857142855	0.5	0.36363636363636365	0.09090909090909091	0.0	0.35714285714285715	0.0	0.0	0.0	0.0	0.0	0.0	0.0	0.0	0.0	0.0	0.0	0.0	0.0	0.0	0.0	1.0	False	False	False	False	False	False	False	False	False	False	False	False	False	True	False	False	False
CosteaPI_2017__mickey2-11-0-0__bin.48	0.0	0.0	0.125	0.0	0.0	0.7777777777777778	0.0	0.07142857142857142	0.0	0.5714285714285714	0.14285714285714285	0.3	0.7272727272727273	0.0	0.0	0.2727272727272727	0.0	0.0	0.0	0.0	0.0	0.0	0.0	0.0	0.0	0.0	0.0	0.0	0.0	0.0	0.0	0.7777777777777778	False	False	False	False	True	False	False	True	False	False	False	False	False	True	False	False	False
CosteaPI_2017__mickey2-11-0-0__bin.63	0.0	0.0	0.375	0.3076923076923077	0.0	0.6666666666666666	0.2	0.07142857142857142	0.25	0.7142857142857143	0.2857142857142857	0.4	0.5454545454545454	0.0	0.0	0.3076923076923077	0.0	0.0	0.0	0.0	0.0	0.0	0.0	0.0	0.0	0.0	0.0	0.0	0.0	0.0	0.0	1.0	False	False	False	False	False	False	False	False	False	False	False	False	False	True	False	False	False
CosteaPI_2017__mickey2-11-30-0__bin.20	0.0	0.0	0.125	0.0	0.0	0.5555555555555556	0.0	0.0	0.0	0.2857142857142857	0.0	0.2	0.6363636363636364	0.0	0.0	0.18181818181818182	0.0	0.0	0.0	0.0	0.0	0.0	0.0	0.0	0.0	0.0	0.0	0.0	0.0	0.0	0.0	0.0	False	False	False	False	True	False	False	True	False	True	False	False	False	True	False	False	False
CosteaPI_2017__mickey2-11-30-0__bin.69	0.0	0.0	0.375	0.3076923076923077	0.0	0.6666666666666666	0.2	0.07142857142857142	0.25	0.7142857142857143	0.2857142857142857	0.4	0.5454545454545454	0.0	0.0	0.3076923076923077	0.0	0.0	0.0	0.0	0.0	0.0	0.0	0.0	0.0	0.0	0.0	0.0	0.0	0.0	0.0	1.0	False	False	False	False	False	False	False	False	False	False	False	False	False	True	False	False	False
CosteaPI_2017__mickey2-11-7-0__bin.35	0.0	0.0	0.0	0.0	0.0	0.5555555555555556	0.0	0.0	0.0	0.2857142857142857	0.14285714285714285	0.2	0.36363636363636365	0.0	0.0	0.18181818181818182	0.0	0.0	0.0	0.0	0.0	0.0	0.0	0.0	0.0	0.0	0.0	0.0	0.0	0.0	0.0	0.1111111111111111	False	False	False	False	True	False	False	False	False	False	False	False	False	True	False	False	False
CosteaPI_2017__mickey2-11-7-0__bin.9	0.0	0.0	0.375	0.3076923076923077	0.0	0.2222222222222222	0.2	0.07142857142857142	0.25	0.42857142857142855	0.0	0.4	0.2727272727272727	0.0	0.0	0.07692307692307693	0.0	0.0	0.0	0.0	0.0	0.0	0.0	0.0	0.0	0.0	0.0	0.0	0.0	0.0	0.0	0.3333333333333333	False	False	False	False	False	False	False	False	False	False	False	False	False	False	False	False	False
CosteaPI_2017__peacemaker3-11-0-0__bin.10	0.0	0.0	1.0	0.5384615384615384	1.0	1.0	1.0	0.07142857142857142	0.0	0.8571428571428571	0.14285714285714285	0.8	0.8181818181818182	0.0	0.0	0.6923076923076923	1.0	0.0	1.0	0.0	0.0	1.0	1.0	0.0	0.0	0.06666666666666667	0.0	1.0	0.0	1.0	0.0	0.0	False	False	True	False	True	False	False	True	False	False	True	False	True	True	False	True	False
CosteaPI_2017__pluto3-11-0-0__bin.54	0.0	0.0	0.875	0.5384615384615384	1.0	1.0	1.0	0.07142857142857142	0.0	0.8571428571428571	0.2857142857142857	0.7	0.8181818181818182	0.0	0.0	1.0	1.0	0.0	1.0	0.0	0.0	1.0	1.0	0.0	0.0	0.06666666666666667	0.0	1.0	0.0	1.0	0.0	0.0	False	False	True	False	True	False	False	True	False	False	True	False	True	True	False	False	False
CosteaPI_2017__thistle2-11-0-0__bin.58	0.0	0.0	0.75	0.3076923076923077	0.0	0.6666666666666666	0.0	0.0	0.25	0.5714285714285714	0.2857142857142857	0.5	0.5454545454545454	0.0	0.0	0.09090909090909091	0.75	0.0	0.5	0.1	0.3333333333333333	0.0	0.0	0.0	0.0	0.0	0.0	0.0	0.0	0.0	0.0	0.0	False	False	False	False	False	False	False	True	False	False	False	False	False	True	False	False	False
DRR042264_bin.3	0.0	0.0	0.625	0.15384615384615385	0.75	0.7777777777777778	0.4	0.07142857142857142	0.125	1.0	0.5714285714285714	0.6	0.5454545454545454	0.0	0.0	0.18181818181818182	0.0	0.0	0.0	0.0	0.0	0.0	0.0	0.0	0.0	0.0	0.0	0.0	0.0	1.0	0.0	0.8888888888888888	False	False	False	True	True	False	False	True	False	False	False	False	True	True	True	False	True
DRR042265_bin.12	0.0	0.0	0.625	0.15384615384615385	0.75	1.0	0.4	0.07142857142857142	0.125	1.0	0.42857142857142855	0.5	0.7272727272727273	0.0	0.0	0.18181818181818182	0.0	0.0	0.0	0.0	0.0	0.6666666666666666	0.6666666666666666	0.0	0.0	0.0	0.0	0.0	0.0	0.875	0.0	0.8888888888888888	False	False	False	False	True	False	False	True	False	False	False	False	True	False	True	False	True
DRR042272_bin.17	0.0	0.0	0.625	0.23076923076923078	0.75	1.0	0.4	0.14285714285714285	0.125	1.0	0.5714285714285714	0.6	0.7272727272727273	0.0	0.0	0.18181818181818182	0.0	0.0	0.0	0.0	0.0	0.0	0.0	0.0	0.0	0.0	0.0	0.0	0.0	1.0	0.0	0.8888888888888888	False	False	True	True	True	False	True	True	False	False	True	False	True	True	True	False	True
DRR042273_bin.18	0.0	0.0	0.625	0.23076923076923078	0.75	1.0	0.4	0.14285714285714285	0.125	1.0	0.5714285714285714	0.6	0.7272727272727273	0.0	0.0	0.18181818181818182	0.0	0.0	0.0	0.0	0.0	0.0	0.0	0.0	0.0	0.0	0.0	0.0	0.0	1.0	0.0	0.8888888888888888	False	False	True	True	True	False	True	True	False	False	True	False	True	True	True	False	True
DRR042312_bin.13	0.0	0.0	0.625	0.07692307692307693	0.75	1.0	0.4	0.0	0.125	1.0	0.42857142857142855	0.5	0.7272727272727273	0.0	0.0	0.09090909090909091	0.0	0.0	0.0	0.0	0.0	0.0	0.0	0.0	0.0	0.0	0.0	0.0	0.0	1.0	0.0	0.7777777777777778	False	True	True	True	True	False	True	True	False	True	True	False	True	True	True	False	True
DRR042312_bin.32	0.0	0.0	0.625	0.07692307692307693	0.5	1.0	0.4	0.07142857142857142	0.0	1.0	0.42857142857142855	0.5	0.7272727272727273	0.0	0.0	0.0	0.0	0.0	0.0	0.0	0.0	0.6666666666666666	0.6666666666666666	0.0	0.0	0.0	0.0	0.0	0.0	1.0	0.0	0.8888888888888888	False	False	True	True	True	False	False	True	False	False	True	False	False	False	True	False	False
DRR042312_bin.41	0.0	0.0	0.75	0.15384615384615385	0.25	0.8888888888888888	0.2	0.07142857142857142	0.25	0.7142857142857143	0.42857142857142855	0.7	0.7272727272727273	0.0	0.0	0.09090909090909091	0.75	0.0	0.0	0.0	0.0	0.3333333333333333	0.3333333333333333	0.0	0.0	0.0	0.0	0.0	0.0	0.875	0.0	0.0	False	False	False	False	False	False	False	True	False	False	False	False	False	True	False	True	False
DRR042312_bin.8	0.0	0.0	1.0	0.5384615384615384	1.0	1.0	1.0	0.07142857142857142	0.0	0.8571428571428571	0.14285714285714285	0.8	0.8181818181818182	0.0	0.0	1.0	1.0	0.0	1.0	0.0	0.0	1.0	1.0	0.0	0.0	0.0	0.0	0.5	0.0	1.0	0.0	0.0	False	False	True	True	True	False	False	True	False	False	True	False	True	True	True	False	False
DRR042328_bin.28	0.0	0.0	0.625	0.15384615384615385	0.25	1.0	0.4	0.0	0.0	0.42857142857142855	0.2857142857142857	0.5	0.6363636363636364	0.0	0.0	0.2727272727272727	0.0	0.0	0.0	0.0	0.0	0.0	0.0	0.0	0.0	0.0	0.0	0.0	0.0	1.0	0.0	0.8888888888888888	False	False	False	False	True	False	False	True	False	False	False	False	False	True	True	False	False
DRR042329_bin.19	0.0	0.0	1.0	0.5384615384615384	1.0	1.0	1.0	0.14285714285714285	0.0	1.0	0.2857142857142857	0.8	0.8181818181818182	0.0	0.0	1.0	1.0	0.0	1.0	0.0	0.0	1.0	1.0	0.0	0.0	0.06666666666666667	0.0	1.0	0.0	1.0	0.0	0.0	False	False	True	False	True	False	False	True	False	False	True	False	True	True	False	False	False
DRR042352_bin.24	0.0	0.0	0.625	0.07692307692307693	0.25	0.7777777777777778	0.4	0.0	0.0	0.5714285714285714	0.42857142857142855	0.5	0.45454545454545453	0.0	0.0	0.09090909090909091	0.0	0.0	0.0	0.0	0.0	0.0	0.0	0.0	0.0	0.0	0.0	0.0	0.0	1.0	0.0	0.5555555555555556	False	False	False	False	True	False	False	True	False	True	False	False	False	True	False	False	False
DRR042352_bin.30	0.0	0.0	0.625	0.07692307692307693	0.25	0.8888888888888888	0.4	0.0	0.0	0.7142857142857143	0.2857142857142857	0.5	0.7272727272727273	0.0	0.0	0.09090909090909091	0.0	0.0	0.0	0.0	0.0	0.0	0.0	0.0	0.0	0.0	0.0	0.0	0.0	1.0	0.0	0.8888888888888888	False	False	False	True	True	False	False	True	False	False	False	False	False	True	False	False	False
DRR042352_bin.38	0.0	0.5	0.625	0.15384615384615385	0.75	0.8888888888888888	0.4	0.0	0.0	0.8571428571428571	0.8571428571428571	0.6	0.7272727272727273	0.0	0.0	0.2727272727272727	0.0	0.0	0.0	0.0	0.0	0.0	0.0	0.0	0.0	0.0	0.0	0.0	0.0	1.0	0.0	1.0	False	False	True	True	True	False	True	True	False	True	True	False	False	True	True	False	False
DRR042352_bin.9	0.0	0.0	0.75	0.23076923076923078	0.75	1.0	0.4	0.14285714285714285	0.125	1.0	0.5714285714285714	0.7	0.7272727272727273	0.0	0.0	0.2727272727272727	0.25	0.0	0.0	0.0	0.0	0.0	0.0	0.0	0.0	0.0	0.0	0.0	0.0	1.0	0.0	0.8888888888888888	False	False	True	True	True	False	True	True	False	False	True	False	True	True	True	True	True
DRR042353_bin.16	0.0	0.0	0.625	0.07692307692307693	0.25	0.8888888888888888	0.4	0.0	0.0	0.7142857142857143	0.42857142857142855	0.5	0.7272727272727273	0.0	0.0	0.09090909090909091	0.0	0.0	0.0	0.0	0.0	0.0	0.0	0.0	0.0	0.0	0.0	0.0	0.0	1.0	0.0	0.8888888888888888	False	False	False	True	True	False	False	True	False	False	False	False	False	True	True	False	False
DRR042353_bin.6	0.0	0.0	0.75	0.23076923076923078	0.75	0.8888888888888888	0.4	0.14285714285714285	0.125	1.0	0.5714285714285714	0.7	0.7272727272727273	0.0	0.0	0.2727272727272727	0.25	0.0	0.0	0.0	0.0	0.0	0.0	0.0	0.0	0.0	0.0	0.0	0.0	1.0	0.0	0.8888888888888888	False	False	True	True	True	False	True	True	False	False	True	False	True	True	True	False	True
DRR042353_bin.9	0.0	0.5	0.75	0.38461538461538464	0.75	1.0	0.4	0.21428571428571427	0.25	1.0	0.8571428571428571	0.7	0.7272727272727273	0.0	0.0	0.2727272727272727	0.25	0.0	0.25	0.0	0.0	0.0	0.0	0.0	0.0	0.0	0.0	0.0	0.0	1.0	0.0	1.0	False	False	True	True	True	False	True	True	False	True	True	False	False	True	True	False	False
DRR042364_bin.29	0.0	0.0	0.625	0.15384615384615385	0.25	1.0	0.4	0.0	0.0	0.5714285714285714	0.42857142857142855	0.5	0.6363636363636364	0.0	0.0	0.09090909090909091	0.0	0.0	0.0	0.0	0.0	0.0	0.0	0.0	0.0	0.0	0.0	0.0	0.0	1.0	0.0	0.8888888888888888	False	False	False	True	True	False	False	True	False	False	False	False	False	True	False	False	False
DRR042394_bin.56	0.0	0.0	0.625	0.15384615384615385	0.0	1.0	0.4	0.0	0.125	0.5714285714285714	0.42857142857142855	0.6	0.7272727272727273	0.0	0.0	0.09090909090909091	0.0	0.0	0.25	0.0	0.0	0.0	0.0	0.0	0.0	0.0	0.0	0.0	0.0	1.0	0.0	0.8888888888888888	False	False	False	True	True	False	False	True	False	False	False	False	False	True	False	False	False
DRR042394_bin.8	0.0	0.0	0.625	0.15384615384615385	0.25	1.0	0.4	0.0	0.0	0.5714285714285714	0.42857142857142855	0.5	0.7272727272727273	0.0	0.0	0.2727272727272727	0.0	0.0	0.0	0.0	0.0	0.0	0.0	0.0	0.0	0.0	0.0	0.0	0.0	1.0	0.0	0.8888888888888888	False	False	False	False	True	False	False	True	False	True	False	False	False	True	True	False	False
DRR042398_bin.19	0.0	0.0	0.5	0.0	0.25	1.0	0.4	0.0	0.0	0.7142857142857143	0.42857142857142855	0.4	0.7272727272727273	0.0	0.0	0.09090909090909091	0.0	0.0	0.0	0.0	0.0	0.0	0.0	0.0	0.0	0.0	0.0	0.0	0.0	1.0	0.0	0.7777777777777778	False	False	False	False	True	False	False	True	False	True	False	False	False	True	False	False	False
DRR042398_bin.46	0.0	0.0	1.0	0.5384615384615384	1.0	1.0	1.0	0.07142857142857142	0.0	1.0	0.2857142857142857	0.8	0.8181818181818182	0.0	0.0	1.0	1.0	0.0	1.0	0.0	0.0	1.0	1.0	0.0	0.0	0.06666666666666667	0.0	1.0	0.0	1.0	0.0	0.0	False	False	True	False	True	False	False	True	False	False	True	False	True	True	False	True	False
DRR042399_bin.28	0.0	0.0	0.5	0.0	0.25	1.0	0.4	0.0	0.0	0.7142857142857143	0.2857142857142857	0.4	0.7272727272727273	0.0	0.0	0.09090909090909091	0.0	0.0	0.0	0.0	0.0	0.0	0.0	0.0	0.0	0.0	0.0	0.0	0.0	1.0	0.0	0.7777777777777778	False	False	False	True	True	False	False	True	False	True	False	False	False	True	False	False	False
DRR042399_bin.8	0.0	0.0	1.0	0.5384615384615384	1.0	0.8888888888888888	1.0	0.07142857142857142	0.0	1.0	0.2857142857142857	0.8	0.8181818181818182	0.0	0.0	1.0	1.0	0.0	1.0	0.0	0.0	1.0	1.0	0.0	0.0	0.06666666666666667	0.0	1.0	0.0	1.0	0.0	0.0	False	False	False	False	True	False	False	True	False	False	False	False	True	True	False	False	False
DRR042402_bin.11	0.0	0.0	1.0	0.5384615384615384	1.0	1.0	1.0	0.07142857142857142	0.0	1.0	0.2857142857142857	0.8	0.8181818181818182	0.0	0.0	1.0	1.0	0.0	1.0	0.0	0.0	1.0	1.0	0.0	0.0	0.06666666666666667	0.0	1.0	0.0	1.0	0.0	0.0	False	False	True	False	True	False	False	True	False	False	True	False	True	True	True	False	False
DRR042402_bin.21	0.0	0.0	0.625	0.07692307692307693	0.25	1.0	0.4	0.0	0.0	0.7142857142857143	0.42857142857142855	0.4	0.7272727272727273	0.0	0.0	0.09090909090909091	0.0	0.0	0.0	0.0	0.0	0.0	0.0	0.0	0.0	0.0	0.0	0.0	0.0	1.0	0.0	0.7777777777777778	False	False	False	True	True	False	False	True	False	True	False	False	False	True	False	False	True
DRR042403_bin.18	0.0	0.0	1.0	0.5384615384615384	1.0	1.0	1.0	0.07142857142857142	0.0	1.0	0.2857142857142857	0.8	0.8181818181818182	0.0	0.0	1.0	1.0	0.0	1.0	0.0	0.0	1.0	1.0	0.0	0.0	0.06666666666666667	0.0	1.0	0.0	1.0	0.0	0.0	False	False	True	False	True	False	False	True	False	False	True	False	True	True	True	False	False
DRR042403_bin.4	0.0	0.0	0.625	0.07692307692307693	0.25	1.0	0.4	0.0	0.0	0.7142857142857143	0.2857142857142857	0.5	0.7272727272727273	0.0	0.0	0.09090909090909091	0.0	0.0	0.0	0.0	0.0	0.0	0.0	0.0	0.0	0.0	0.0	0.0	0.0	1.0	0.0	0.7777777777777778	False	False	True	True	True	False	False	True	False	True	True	False	True	True	True	False	True
DRR042428_bin.23	0.0	0.0	0.625	0.07692307692307693	0.0	0.6666666666666666	0.4	0.0	0.0	0.7142857142857143	0.42857142857142855	0.5	0.45454545454545453	0.0	0.0	0.09090909090909091	0.0	0.0	0.0	0.0	0.0	0.0	0.0	0.0	0.0	0.0	0.0	0.0	0.0	1.0	0.0	0.7777777777777778	False	False	False	True	True	False	False	False	False	True	False	False	True	True	True	False	False
DRR042429_bin.8	0.0	0.0	0.625	0.07692307692307693	0.0	0.8888888888888888	0.4	0.0	0.0	0.5714285714285714	0.14285714285714285	0.5	0.5454545454545454	0.0	0.0	0.0	0.0	0.0	0.0	0.0	0.0	0.0	0.0	0.0	0.0	0.0	0.0	0.0	0.0	0.875	0.0	0.8888888888888888	False	False	False	True	True	False	False	False	False	False	False	False	False	False	False	True	False
DavidLA_2015__LD-Run1-02__bin.14	0.0	0.0	1.0	0.5384615384615384	1.0	1.0	1.0	0.07142857142857142	0.0	1.0	0.2857142857142857	0.8	0.8181818181818182	0.0	0.0	1.0	1.0	0.0	1.0	0.0	0.0	1.0	1.0	0.0	0.0	0.06666666666666667	0.0	1.0	0.0	1.0	0.0	0.0	False	False	True	False	True	False	False	True	False	False	True	False	True	True	False	True	False
DavidLA_2015__LD-Run1-07__bin.2	0.0	0.0	0.875	0.38461538461538464	0.75	1.0	1.0	0.07142857142857142	0.0	0.8571428571428571	0.2857142857142857	0.6	0.7272727272727273	0.0	0.0	0.5833333333333334	1.0	0.0	0.25	0.0	0.0	1.0	1.0	0.0	0.0	0.06666666666666667	0.0	0.5	0.0	0.125	0.0	0.0	False	False	True	True	True	True	True	True	False	False	True	False	True	True	False	False	False
DavidLA_2015__LD-Run1-08__bin.5	0.0	0.0	1.0	0.46153846153846156	1.0	0.7777777777777778	0.8	0.07142857142857142	0.0	0.8571428571428571	0.14285714285714285	0.8	0.8181818181818182	0.0	0.0	1.0	1.0	0.0	1.0	0.0	0.0	1.0	1.0	0.0	0.0	0.06666666666666667	0.0	1.0	0.0	1.0	0.0	0.0	False	False	False	False	True	False	False	True	False	False	False	False	True	True	False	True	False
DavidLA_2015__LD-Run1-09__bin.12	0.0	0.0	0.625	0.23076923076923078	0.25	0.6666666666666666	0.6	0.0	0.0	0.42857142857142855	0.0	0.5	0.6363636363636364	0.0	0.0	0.4166666666666667	0.25	0.0	0.0	0.0	0.0	0.3333333333333333	0.3333333333333333	0.0	0.0	0.06666666666666667	0.0	0.75	0.0	1.0	0.0	0.0	False	False	True	False	True	False	True	False	False	False	False	False	True	False	False	False	False
DavidLA_2015__LD-Run1-09__bin.3	0.0	0.0	0.5	0.07692307692307693	0.0	1.0	0.4	0.07142857142857142	0.0	0.8571428571428571	0.2857142857142857	0.4	0.7272727272727273	0.0	0.0	0.09090909090909091	0.0	0.0	0.0	0.0	0.0	0.0	0.0	0.0	0.0	0.0	0.0	0.0	0.0	0.0	0.0	1.0	False	False	False	False	False	False	False	False	False	True	False	False	False	True	False	False	False
DavidLA_2015__LD-Run1-11__bin.3	0.0	0.0	0.25	0.07692307692307693	0.0	0.8888888888888888	0.0	0.0	0.0	0.7142857142857143	0.2857142857142857	0.3	0.7272727272727273	0.0	0.0	0.2727272727272727	0.0	0.0	0.0	0.0	0.0	0.0	0.0	0.0	0.0	0.0	0.0	0.0	0.0	0.0	0.0	1.0	False	False	False	False	False	False	False	True	False	False	False	False	False	False	False	False	False
DavidLA_2015__LD-Run1-12__bin.9	0.0	0.0	1.0	0.5384615384615384	1.0	1.0	1.0	0.07142857142857142	0.0	1.0	0.2857142857142857	0.8	0.8181818181818182	0.0	0.0	1.0	1.0	0.0	1.0	0.0	0.0	1.0	1.0	0.0	0.0	0.06666666666666667	0.0	1.0	0.0	1.0	0.0	0.0	False	False	True	False	True	False	False	True	False	False	True	False	True	True	False	True	False
DavidLA_2015__LD-Run2-07__bin.2	0.0	0.0	1.0	0.5384615384615384	1.0	1.0	1.0	0.07142857142857142	0.0	0.8571428571428571	0.2857142857142857	0.8	0.7272727272727273	0.0	0.0	1.0	1.0	0.0	1.0	0.0	0.0	1.0	1.0	0.0	0.0	0.06666666666666667	0.0	1.0	0.0	1.0	0.0	0.0	False	False	True	False	True	False	False	True	False	False	True	False	True	True	False	False	False
DavidLA_2015__LD-Run2-08__bin.2	0.0	0.0	0.375	0.15384615384615385	0.25	1.0	0.4	0.07142857142857142	0.0	0.42857142857142855	0.2857142857142857	0.4	0.5454545454545454	0.0	0.0	0.18181818181818182	0.0	0.0	0.0	0.0	0.0	0.0	0.0	0.0	0.0	0.0	0.0	0.0	0.0	1.0	0.0	0.0	False	False	False	False	True	False	False	True	False	True	False	False	False	True	False	False	False
DavidLA_2015__LD-Run2-08__bin.5	0.0	0.0	1.0	0.5384615384615384	1.0	1.0	1.0	0.07142857142857142	0.0	1.0	0.2857142857142857	0.8	0.8181818181818182	0.0	0.0	1.0	1.0	0.0	1.0	0.0	0.0	1.0	1.0	0.0	0.0	0.06666666666666667	0.0	1.0	0.0	1.0	0.0	0.0	False	False	True	False	True	False	False	True	False	False	True	False	True	True	False	False	False
DavidLA_2015__LD-Run2-26__bin.2	0.0	0.0	1.0	0.5384615384615384	1.0	1.0	1.0	0.07142857142857142	0.0	0.8571428571428571	0.2857142857142857	0.8	0.8181818181818182	0.0	0.0	1.0	1.0	0.0	1.0	0.0	0.0	1.0	1.0	0.0	0.0	0.06666666666666667	0.0	1.0	0.0	1.0	0.0	0.0	False	False	True	False	True	False	False	True	False	False	True	False	True	True	False	False	False
ERR011150_bin.2	0.0	0.0	1.0	0.5384615384615384	1.0	1.0	1.0	0.14285714285714285	0.0	0.8571428571428571	0.2857142857142857	0.8	0.8181818181818182	0.0	0.0	0.9230769230769231	1.0	0.0	1.0	0.0	0.0	0.6666666666666666	0.6666666666666666	0.0	0.0	0.06666666666666667	0.0	1.0	0.0	1.0	0.0	0.0	False	False	True	False	True	False	False	True	False	False	True	False	False	True	False	False	False
ERR011306_bin.7	0.0	0.0	1.0	0.5384615384615384	1.0	1.0	1.0	0.07142857142857142	0.0	0.8571428571428571	0.2857142857142857	0.8	0.8181818181818182	0.0	0.0	1.0	1.0	0.0	1.0	0.0	0.0	1.0	1.0	0.0	0.0	0.06666666666666667	0.0	1.0	0.0	1.0	0.0	0.0	False	False	True	False	True	False	False	True	False	False	True	False	True	True	False	True	False
ERR1018185_bin.16	0.0	0.0	0.75	0.46153846153846156	1.0	0.8888888888888888	0.8	0.07142857142857142	0.0	0.8571428571428571	0.0	0.7	0.8181818181818182	0.0	0.0	0.5384615384615384	1.0	0.0	0.75	0.0	0.0	1.0	1.0	0.0	0.0	0.0	0.0	0.0	0.0	0.125	0.0	0.0	False	False	True	False	True	False	False	True	False	False	True	False	True	True	False	False	False
ERR1018187_bin.25	0.0	0.0	0.25	0.07692307692307693	0.0	1.0	0.0	0.0	0.125	0.5714285714285714	0.0	0.4	0.7272727272727273	0.0	0.0	0.2727272727272727	0.0	0.0	0.25	0.0	0.0	0.0	0.0	0.0	0.0	0.0	0.0	0.0	0.0	0.625	0.0	0.8888888888888888	False	False	False	False	True	False	False	False	False	False	False	False	False	True	False	False	False
ERR1018187_bin.6	0.0	0.0	0.25	0.0	0.0	0.8888888888888888	0.0	0.0	0.0	0.7142857142857143	0.42857142857142855	0.2	0.7272727272727273	0.0	0.0	0.0	0.0	0.0	0.0	0.0	0.0	0.0	0.0	0.0	0.0	0.0	0.0	0.0	0.0	0.0	0.0	1.0	False	False	False	False	False	False	False	True	False	False	False	False	False	False	False	False	False
ERR1018187_bin.72	0.0	0.0	0.875	0.15384615384615385	0.0	0.6666666666666666	0.4	0.0	0.0	0.7142857142857143	0.2857142857142857	0.7	0.7272727272727273	0.0	0.0	0.9285714285714286	0.25	0.0	0.0	0.0	0.0	0.6666666666666666	0.6666666666666666	0.0	0.0	0.0	0.0	0.0	0.0	1.0	0.0	0.0	False	False	False	False	False	False	True	True	False	False	False	False	False	True	False	False	False
ERR1018187_bin.78	0.0	0.0	0.5	0.23076923076923078	0.0	0.7777777777777778	0.4	0.14285714285714285	0.0	0.42857142857142855	0.42857142857142855	0.3	0.7272727272727273	0.0	0.0	0.2727272727272727	0.0	0.0	0.0	0.0	0.0	0.0	0.0	0.0	0.0	0.0	0.0	0.0	0.0	1.0	0.0	0.0	False	False	False	False	False	False	False	False	False	False	False	False	False	False	False	False	False
ERR1018188_bin.14	0.0	0.0	0.875	0.38461538461538464	0.25	1.0	0.2	0.14285714285714285	0.25	0.7142857142857143	0.5714285714285714	0.8	0.7272727272727273	0.0	0.0	0.09090909090909091	0.75	0.0	0.0	0.0	0.0	0.6666666666666666	0.6666666666666666	0.0	0.0	0.0	0.0	0.0	0.0	1.0	0.0	0.0	False	False	False	False	False	False	False	True	False	False	False	False	False	True	False	True	False
ERR1018188_bin.82	0.0	0.0	0.625	0.3076923076923077	0.25	0.7777777777777778	0.4	0.14285714285714285	0.0	0.42857142857142855	0.42857142857142855	0.5	0.7272727272727273	0.0	0.0	0.18181818181818182	0.0	0.0	0.0	0.0	0.0	0.0	0.0	0.0	0.0	0.0	0.0	0.0	0.0	1.0	0.0	0.0	False	False	False	False	False	False	False	False	False	False	False	False	False	False	False	False	False
ERR1018188_bin.87	0.0	0.0	0.0	0.07692307692307693	0.0	0.8888888888888888	0.0	0.0	0.0	0.8571428571428571	0.2857142857142857	0.2	0.7272727272727273	0.0	0.0	0.0	0.0	0.0	0.0	0.0	0.0	0.0	0.0	0.0	0.0	0.0	0.0	0.0	0.0	1.0	0.0	0.0	False	False	True	False	False	False	False	True	False	False	True	False	False	True	False	False	False
ERR1018190_bin.13	0.0	0.0	1.0	0.5384615384615384	1.0	1.0	1.0	0.07142857142857142	0.0	1.0	0.2857142857142857	0.8	0.8181818181818182	0.0	0.0	1.0	1.0	0.0	1.0	0.0	0.0	1.0	1.0	0.0	0.0	0.06666666666666667	0.0	1.0	0.0	1.0	0.0	0.0	False	False	True	False	True	False	False	True	False	False	True	False	True	True	False	False	False
ERR1018190_bin.16	0.0	0.0	0.75	0.15384615384615385	0.25	0.7777777777777778	0.2	0.0	0.25	0.7142857142857143	0.42857142857142855	0.7	0.7272727272727273	0.0	0.0	0.09090909090909091	0.75	0.0	0.0	0.0	0.0	0.6666666666666666	0.6666666666666666	0.0	0.0	0.0	0.0	0.0	0.0	1.0	0.0	0.0	False	False	False	False	False	False	False	True	False	False	False	False	False	True	False	True	False
ERR1018191_bin.8	0.0	0.0	0.75	0.15384615384615385	0.75	1.0	0.6	0.0	0.0	1.0	0.42857142857142855	0.6	0.7272727272727273	0.0	0.0	0.5	0.25	0.0	0.0	0.0	0.0	0.0	0.0	0.0	0.0	0.0	0.0	0.0	0.0	1.0	0.0	0.8888888888888888	False	False	False	True	True	False	False	True	False	False	False	False	False	True	False	False	False
ERR1018192_bin.48	0.0	0.0	0.875	0.46153846153846156	0.5	1.0	1.0	0.07142857142857142	0.0	1.0	0.14285714285714285	0.7	0.8181818181818182	0.0	0.0	0.75	1.0	0.0	1.0	0.0	0.0	1.0	1.0	0.0	0.0	0.06666666666666667	0.0	1.0	0.0	1.0	0.0	0.0	False	False	True	False	True	False	False	True	False	False	True	False	True	True	False	True	False
ERR1018194_bin.28	0.0	0.0	1.0	0.5384615384615384	1.0	0.8888888888888888	1.0	0.07142857142857142	0.125	0.8571428571428571	0.2857142857142857	0.9	0.8181818181818182	0.0	0.0	1.0	1.0	0.0	1.0	0.0	0.0	1.0	1.0	0.0	0.0	0.06666666666666667	0.0	1.0	0.0	0.25	0.0	0.0	False	False	True	False	True	False	False	True	False	False	True	False	False	True	True	True	False
ERR1018195_bin.8	0.0	0.0	0.875	0.38461538461538464	0.25	0.8888888888888888	0.2	0.14285714285714285	0.25	0.7142857142857143	0.5714285714285714	0.8	0.6363636363636364	0.0	0.0	0.09090909090909091	0.75	0.0	0.0	0.0	0.0	0.6666666666666666	0.6666666666666666	0.0	0.0	0.0	0.0	0.0	0.0	1.0	0.0	0.0	False	False	False	False	False	False	False	True	False	False	False	False	False	True	False	True	False
ERR1018196_bin.76	0.0	0.0	0.75	0.3076923076923077	0.25	1.0	0.2	0.14285714285714285	0.25	0.7142857142857143	0.5714285714285714	0.7	0.6363636363636364	0.0	0.0	0.09090909090909091	0.75	0.0	0.0	0.0	0.0	0.0	0.0	0.0	0.0	0.0	0.0	0.0	0.0	0.875	0.0	0.0	False	False	False	False	True	False	False	True	False	False	False	False	False	True	False	True	False
ERR1018197_bin.38	0.0	0.0	0.875	0.5384615384615384	1.0	1.0	1.0	0.07142857142857142	0.0	1.0	0.2857142857142857	0.7	0.5454545454545454	0.0	0.0	1.0	1.0	0.0	1.0	0.0	0.0	1.0	1.0	0.0	0.0	0.06666666666666667	0.0	1.0	0.0	0.75	0.0	0.0	False	False	True	True	True	False	False	True	False	False	True	False	True	True	False	False	False
ERR1018198_bin.24	0.0	0.0	0.875	0.23076923076923078	0.75	1.0	0.6	0.0	0.0	1.0	0.42857142857142855	0.7	0.7272727272727273	0.0	0.0	0.2727272727272727	0.25	0.0	0.0	0.0	0.0	0.0	0.0	0.0	0.0	0.0	0.0	0.0	0.0	1.0	0.0	0.8888888888888888	False	False	False	False	True	False	False	True	False	False	False	False	False	True	False	False	False
ERR1018198_bin.43	0.0	0.0	0.625	0.15384615384615385	0.25	0.6666666666666666	0.2	0.0	0.25	0.7142857142857143	0.42857142857142855	0.6	0.7272727272727273	0.0	0.0	0.09090909090909091	0.0	0.0	0.0	0.0	0.0	0.6666666666666666	0.6666666666666666	0.0	0.0	0.0	0.0	0.0	0.0	0.875	0.0	0.2222222222222222	False	False	False	False	False	False	False	True	False	False	False	False	False	True	False	True	False
ERR1018198_bin.56	0.0	0.0	1.0	0.46153846153846156	1.0	0.7777777777777778	0.4	0.07142857142857142	0.0	0.7142857142857143	0.2857142857142857	0.7	0.6363636363636364	0.0	0.0	1.0	0.25	0.0	0.5	0.0	0.0	1.0	1.0	0.0	0.0	0.06666666666666667	0.0	0.75	0.0	0.0	0.0	0.0	False	False	True	True	True	True	True	True	False	False	True	False	False	True	True	False	False
ERR1018198_bin.63	0.0	0.0	0.875	0.3076923076923077	0.25	0.8888888888888888	0.2	0.07142857142857142	0.25	0.7142857142857143	0.5714285714285714	0.8	0.7272727272727273	0.0	0.0	0.2727272727272727	0.75	0.0	0.0	0.0	0.0	0.6666666666666666	0.6666666666666666	0.0	0.0	0.0	0.0	0.0	0.0	1.0	0.0	0.0	False	False	False	False	False	False	False	True	False	False	False	False	False	True	False	True	False
ERR1018199_bin.10	0.0	0.0	0.625	0.23076923076923078	0.75	1.0	0.4	0.14285714285714285	0.125	1.0	0.5714285714285714	0.6	0.7272727272727273	0.0	0.0	0.2727272727272727	0.0	0.0	0.0	0.0	0.0	0.0	0.0	0.0	0.0	0.0	0.0	0.0	0.0	1.0	0.0	0.8888888888888888	False	False	False	True	True	False	False	True	False	False	False	False	True	True	True	False	True
ERR1018199_bin.22	0.0	0.0	0.375	0.07692307692307693	0.25	0.8888888888888888	0.4	0.0	0.125	0.7142857142857143	0.42857142857142855	0.3	0.7272727272727273	0.0	0.0	0.0	0.0	0.0	0.0	0.0	0.0	0.6666666666666666	0.6666666666666666	0.0	0.0	0.0	0.0	0.0	0.0	1.0	0.0	0.0	False	False	True	False	False	False	False	True	False	True	True	False	False	True	False	False	False
ERR1018200_bin.10	0.0	0.0	0.75	0.15384615384615385	0.75	1.0	0.6	0.07142857142857142	0.0	1.0	0.42857142857142855	0.5	0.7272727272727273	0.0	0.0	0.2727272727272727	0.25	0.0	0.0	0.0	0.0	0.0	0.0	0.0	0.0	0.0	0.0	0.0	0.0	1.0	0.0	0.8888888888888888	False	False	False	True	True	False	False	True	False	False	False	False	False	True	False	False	False
ERR1018200_bin.5	0.0	0.0	0.875	0.23076923076923078	0.25	0.5555555555555556	0.2	0.0	0.25	0.7142857142857143	0.2857142857142857	0.8	0.6363636363636364	0.0	0.0	0.09090909090909091	0.75	0.0	0.0	0.0	0.0	0.6666666666666666	0.6666666666666666	0.0	0.0	0.0	0.0	0.0	0.0	1.0	0.0	0.0	False	False	False	False	False	False	False	True	False	False	False	False	False	True	False	False	False
ERR1018201_bin.28	0.0	0.0	0.625	0.23076923076923078	0.75	1.0	0.4	0.07142857142857142	0.125	1.0	0.5714285714285714	0.6	0.7272727272727273	0.0	0.0	0.2727272727272727	0.0	0.0	0.0	0.0	0.0	0.0	0.0	0.0	0.0	0.0	0.0	0.0	0.0	1.0	0.0	0.8888888888888888	False	False	True	True	True	False	True	True	False	False	True	False	True	True	True	False	True
ERR1018201_bin.30	0.0	0.0	0.875	0.46153846153846156	0.25	0.8888888888888888	1.0	0.07142857142857142	0.0	0.8571428571428571	0.2857142857142857	0.6	0.7272727272727273	0.0	0.0	1.0	1.0	0.0	1.0	0.0	0.0	1.0	1.0	0.0	0.0	0.06666666666666667	0.0	1.0	0.0	1.0	0.0	0.0	False	False	True	False	True	False	False	True	False	False	True	False	True	True	False	False	False
ERR1018201_bin.35	0.0	0.0	0.875	0.38461538461538464	0.25	0.8888888888888888	0.2	0.14285714285714285	0.25	0.7142857142857143	0.5714285714285714	0.8	0.7272727272727273	0.0	0.0	0.09090909090909091	0.75	0.0	0.0	0.0	0.0	0.6666666666666666	0.6666666666666666	0.0	0.0	0.0	0.0	0.0	0.0	1.0	0.0	0.0	False	False	False	False	False	False	False	True	False	False	False	False	False	True	False	True	False
ERR1018203_bin.4	0.0	0.0	0.5	0.0	0.25	0.7777777777777778	0.4	0.0	0.0	0.42857142857142855	0.42857142857142855	0.4	0.45454545454545453	0.0	0.0	0.09090909090909091	0.0	0.0	0.0	0.0	0.0	0.0	0.0	0.0	0.0	0.0	0.0	0.0	0.0	1.0	0.0	0.7777777777777778	False	False	False	False	True	False	False	True	False	True	False	False	False	True	False	False	False
ERR1018204_bin.14	0.0	0.0	0.875	0.23076923076923078	0.75	1.0	0.6	0.0	0.0	1.0	0.42857142857142855	0.8	0.7272727272727273	0.0	0.0	0.2727272727272727	0.25	0.0	0.0	0.0	0.0	0.0	0.0	0.0	0.0	0.0	0.0	0.0	0.0	1.0	0.0	0.8888888888888888	False	False	False	False	True	False	False	True	False	False	False	False	False	True	False	False	False
ERR1018204_bin.7	0.0	0.0	0.625	0.15384615384615385	0.75	1.0	0.4	0.07142857142857142	0.0	1.0	0.5714285714285714	0.5	0.7272727272727273	0.0	0.0	0.18181818181818182	0.0	0.0	0.0	0.0	0.0	0.0	0.0	0.0	0.0	0.0	0.0	0.0	0.0	1.0	0.0	0.8888888888888888	False	False	False	True	True	False	False	True	False	False	False	False	True	True	True	False	True
ERR1018205_bin.49	0.0	0.0	0.75	0.23076923076923078	0.25	0.7777777777777778	0.2	0.14285714285714285	0.25	0.5714285714285714	0.42857142857142855	0.7	0.7272727272727273	0.0	0.0	0.09090909090909091	0.75	0.0	0.0	0.0	0.0	0.6666666666666666	0.6666666666666666	0.0	0.0	0.0	0.0	0.0	0.0	0.875	0.0	0.0	False	False	False	True	True	False	False	True	False	False	False	False	False	True	False	True	False
ERR1018207_bin.33	0.0	0.0	0.625	0.0	0.5	1.0	0.4	0.0	0.0	0.8571428571428571	0.42857142857142855	0.4	0.7272727272727273	0.0	0.0	0.0	0.0	0.0	0.0	0.0	0.0	0.0	0.0	0.0	0.0	0.0	0.0	0.0	0.0	1.0	0.0	0.7777777777777778	False	False	False	True	True	False	False	True	False	False	False	False	True	True	True	False	True
ERR1018209_bin.19	0.0	0.0	0.875	0.38461538461538464	0.25	0.8888888888888888	0.2	0.14285714285714285	0.25	0.7142857142857143	0.5714285714285714	0.8	0.7272727272727273	0.0	0.0	0.09090909090909091	0.5	0.0	0.5	0.1	0.3333333333333333	0.6666666666666666	0.6666666666666666	0.0	0.0	0.0	0.0	0.0	0.0	1.0	0.0	0.0	False	False	False	False	False	False	False	True	False	False	False	False	False	True	False	True	False
ERR1018209_bin.6	0.0	0.0	0.625	0.3076923076923077	0.25	0.7777777777777778	1.0	0.0	0.0	1.0	0.2857142857142857	0.5	0.8181818181818182	0.0	0.0	0.09090909090909091	0.5	0.0	0.75	0.0	0.0	1.0	1.0	0.0	0.0	0.06666666666666667	0.0	1.0	0.0	1.0	0.0	0.0	False	False	True	False	True	False	False	False	False	False	True	False	False	True	False	False	False
ERR1018210_bin.21	0.0	0.0	0.625	0.15384615384615385	0.75	0.8888888888888888	0.4	0.07142857142857142	0.125	1.0	0.5714285714285714	0.6	0.7272727272727273	0.0	0.0	0.2727272727272727	0.0	0.0	0.0	0.0	0.0	0.0	0.0	0.0	0.0	0.0	0.0	0.0	0.0	1.0	0.0	0.8888888888888888	False	False	False	True	True	False	False	True	False	False	False	False	True	True	True	False	True
ERR1018210_bin.3	0.0	0.0	0.5	0.3076923076923077	0.75	0.8888888888888888	0.0	0.21428571428571427	0.0	1.0	0.2857142857142857	0.5	0.8181818181818182	0.0	0.0	0.0	0.0	0.0	0.75	0.0	0.0	0.6666666666666666	0.6666666666666666	0.0	0.0	0.0	0.0	0.0	0.0	1.0	0.0	0.0	False	False	False	False	True	False	False	True	False	False	False	False	False	True	False	False	False
ERR1018210_bin.38	0.0	0.0	0.75	0.15384615384615385	0.0	0.6666666666666666	0.0	0.0	0.25	0.5714285714285714	0.42857142857142855	0.7	0.7272727272727273	0.0	0.0	0.0	0.75	0.0	0.0	0.0	0.0	0.6666666666666666	0.6666666666666666	0.0	0.0	0.0	0.0	0.0	0.0	1.0	0.0	0.0	False	False	False	False	False	False	False	True	False	False	False	False	False	True	False	True	False
ERR1018212_bin.77	0.0	0.0	1.0	0.5384615384615384	1.0	1.0	1.0	0.07142857142857142	0.0	0.8571428571428571	0.2857142857142857	0.9	0.8181818181818182	0.0	0.0	1.0	1.0	0.0	1.0	0.0	0.0	1.0	1.0	0.0	0.0	0.06666666666666667	0.0	1.0	0.0	1.0	0.0	0.0	False	False	True	False	True	False	False	True	False	False	True	False	True	True	False	True	False
ERR1018214_bin.48	0.0	0.0	0.5	0.0	0.5	1.0	0.4	0.0	0.0	0.8571428571428571	0.42857142857142855	0.3	0.6363636363636364	0.0	0.0	0.0	0.0	0.0	0.0	0.0	0.0	0.0	0.0	0.0	0.0	0.0	0.0	0.0	0.0	1.0	0.0	0.5555555555555556	False	False	False	True	True	False	False	True	False	False	False	False	True	True	True	False	True
ERR1018214_bin.51	0.0	0.0	0.875	0.38461538461538464	0.25	0.7777777777777778	0.2	0.14285714285714285	0.25	0.5714285714285714	0.2857142857142857	0.8	0.5454545454545454	0.0	0.0	0.09090909090909091	0.75	0.0	0.0	0.0	0.0	0.6666666666666666	0.6666666666666666	0.0	0.0	0.0	0.0	0.0	0.0	1.0	0.0	0.0	False	False	False	False	False	False	False	True	False	False	False	False	False	True	False	True	False
ERR1018215_bin.15	0.0	0.0	1.0	0.38461538461538464	1.0	0.8888888888888888	0.8	0.07142857142857142	0.0	0.8571428571428571	0.14285714285714285	0.7	0.7272727272727273	0.0	0.0	0.9230769230769231	0.0	0.0	1.0	0.0	0.0	1.0	1.0	0.0	0.0	0.06666666666666667	0.0	1.0	0.0	0.0	0.0	0.0	False	False	False	False	True	False	False	True	False	False	False	False	True	True	False	False	False
ERR1018216_bin.12	0.0	0.0	0.5	0.15384615384615385	0.0	0.4444444444444444	0.0	0.07142857142857142	0.125	0.5714285714285714	0.42857142857142855	0.5	0.5454545454545454	0.0	0.0	0.09090909090909091	0.5	0.0	0.0	0.0	0.0	0.6666666666666666	0.6666666666666666	0.0	0.0	0.0	0.0	0.0	0.0	0.375	0.0	0.0	False	False	False	False	False	False	False	True	False	False	False	False	False	True	False	False	False
ERR1018216_bin.51	0.0	0.0	0.5	0.0	0.25	0.8888888888888888	0.4	0.0	0.0	0.2857142857142857	0.42857142857142855	0.4	0.45454545454545453	0.0	0.0	0.0	0.0	0.0	0.0	0.0	0.0	0.0	0.0	0.0	0.0	0.0	0.0	0.0	0.0	1.0	0.0	0.0	False	False	False	True	True	False	False	True	False	False	False	False	True	True	True	False	True
ERR1018217_bin.49	0.0	0.0	1.0	0.46153846153846156	1.0	1.0	0.8	0.07142857142857142	0.0	0.8571428571428571	0.2857142857142857	0.7	0.8181818181818182	0.0	0.0	0.6923076923076923	1.0	0.0	0.75	0.0	0.0	1.0	1.0	0.0	0.0	0.0	0.0	0.5	0.0	0.25	0.0	0.0	False	False	True	True	True	False	True	True	False	False	True	False	True	True	True	False	False
ERR1018218_bin.9	0.0	0.0	0.875	0.46153846153846156	0.0	0.8888888888888888	1.0	0.07142857142857142	0.0	0.7142857142857143	0.2857142857142857	0.6	0.7272727272727273	0.0	0.0	1.0	1.0	0.0	1.0	0.0	0.0	1.0	1.0	0.0	0.0	0.06666666666666667	0.0	1.0	0.0	1.0	0.0	0.0	False	False	True	True	False	True	False	True	False	False	True	False	True	True	False	False	False
ERR1018219_bin.35	0.0	0.0	0.875	0.3076923076923077	1.0	0.8888888888888888	1.0	0.07142857142857142	0.0	0.8571428571428571	0.2857142857142857	0.7	0.6363636363636364	0.0	0.0	0.75	1.0	0.0	0.5	0.0	0.0	1.0	1.0	0.0	0.0	0.06666666666666667	0.0	0.75	0.0	0.5	0.0	0.0	False	False	True	True	False	True	False	True	False	False	True	False	True	True	True	False	False
ERR1018219_bin.9	0.0	0.0	0.875	0.38461538461538464	0.25	1.0	0.2	0.14285714285714285	0.25	0.7142857142857143	0.5714285714285714	0.8	0.7272727272727273	0.0	0.0	0.09090909090909091	0.75	0.0	0.0	0.0	0.0	0.6666666666666666	0.6666666666666666	0.0	0.0	0.0	0.0	0.0	0.0	1.0	0.0	0.0	False	False	False	False	False	False	False	True	False	False	False	False	False	True	False	True	False
ERR1018220_bin.66	0.0	0.0	0.875	0.5384615384615384	1.0	1.0	0.8	0.07142857142857142	0.0	0.8571428571428571	0.2857142857142857	0.8	0.7272727272727273	0.0	0.0	0.9230769230769231	0.75	0.0	1.0	0.0	0.0	1.0	1.0	0.0	0.0	0.06666666666666667	0.0	1.0	0.0	1.0	0.0	0.0	False	False	True	False	True	False	False	True	False	False	True	False	True	True	False	False	False
ERR1018221_bin.18	0.0	0.0	0.25	0.07692307692307693	0.25	0.8888888888888888	0.2	0.0	0.0	0.5714285714285714	0.42857142857142855	0.3	0.5454545454545454	0.0	0.0	0.0	0.0	0.0	0.0	0.0	0.0	0.0	0.0	0.0	0.0	0.0	0.0	0.0	0.0	1.0	0.0	0.0	False	False	True	False	False	False	False	True	False	False	True	False	False	True	False	False	False
ERR1018221_bin.44	0.0	0.0	0.375	0.23076923076923078	0.0	0.7777777777777778	0.2	0.14285714285714285	0.0	0.5714285714285714	0.5714285714285714	0.5	0.36363636363636365	0.0	0.0	0.2727272727272727	0.0	0.0	0.0	0.0	0.0	0.0	0.0	0.0	0.0	0.0	0.0	0.0	0.0	0.0	0.0	1.0	False	False	False	False	False	False	False	True	False	False	False	False	False	True	False	True	False
ERR1018221_bin.7	0.0	0.0	0.5	0.23076923076923078	0.0	0.6666666666666666	0.2	0.14285714285714285	0.25	0.2857142857142857	0.2857142857142857	0.5	0.2727272727272727	0.0	0.0	0.09090909090909091	0.75	0.0	0.0	0.0	0.0	0.6666666666666666	0.6666666666666666	0.0	0.0	0.0	0.0	0.0	0.0	0.875	0.0	0.0	False	False	False	False	False	False	False	True	False	False	False	False	False	True	False	True	False
ERR1018223_bin.12	0.0	0.0	0.5	0.07692307692307693	0.0	0.8888888888888888	0.0	0.0	0.125	0.42857142857142855	0.42857142857142855	0.5	0.7272727272727273	0.0	0.0	0.2727272727272727	0.0	0.0	0.25	0.0	0.0	0.6666666666666666	0.6666666666666666	0.0	0.0	0.0	0.0	0.0	0.0	0.625	0.0	0.8888888888888888	False	False	False	True	True	False	False	True	False	False	False	False	False	True	True	False	False
ERR1018224_bin.2	0.0	0.0	0.5	0.0	0.25	1.0	0.4	0.0	0.0	0.2857142857142857	0.42857142857142855	0.3	0.45454545454545453	0.0	0.0	0.0	0.0	0.0	0.0	0.0	0.0	0.0	0.0	0.0	0.0	0.0	0.0	0.0	0.0	1.0	0.0	0.0	False	False	False	True	True	False	False	True	False	False	False	False	True	True	True	False	True
ERR1018224_bin.7	0.0	0.0	1.0	0.5384615384615384	1.0	1.0	1.0	0.07142857142857142	0.0	0.8571428571428571	0.2857142857142857	0.8	0.8181818181818182	0.0	0.0	1.0	1.0	0.0	1.0	0.0	0.0	1.0	1.0	0.0	0.0	0.06666666666666667	0.0	1.0	0.0	1.0	0.0	0.0	False	False	True	False	True	False	False	True	False	False	True	False	True	True	False	True	False
ERR1018227_bin.25	0.0	0.0	0.875	0.46153846153846156	0.25	0.8888888888888888	0.2	0.14285714285714285	0.25	0.7142857142857143	0.5714285714285714	0.8	0.6363636363636364	0.0	0.0	0.09090909090909091	0.75	0.0	0.5	0.1	0.3333333333333333	0.6666666666666666	0.6666666666666666	0.0	0.0	0.0	0.0	0.0	0.0	1.0	0.0	0.0	False	False	False	False	False	False	False	True	False	False	False	False	False	True	False	True	False
ERR1018227_bin.45	0.0	0.0	0.75	0.38461538461538464	0.75	1.0	0.8	0.07142857142857142	0.0	0.8571428571428571	0.2857142857142857	0.7	0.8181818181818182	0.0	0.0	0.7692307692307693	1.0	0.0	0.0	0.0	0.0	1.0	1.0	0.0	0.0	0.06666666666666667	0.0	1.0	0.0	1.0	0.0	0.0	False	False	True	False	True	False	False	True	False	False	True	False	True	True	False	False	False
ERR1018228_bin.18	0.0	0.0	0.25	0.07692307692307693	0.25	1.0	0.0	0.0	0.125	0.5714285714285714	0.14285714285714285	0.4	0.7272727272727273	0.0	0.0	0.2727272727272727	0.0	0.0	0.25	0.0	0.0	0.0	0.0	0.0	0.0	0.0	0.0	0.0	0.0	0.625	0.0	0.8888888888888888	False	False	False	False	True	False	False	False	False	False	False	False	False	True	False	False	False
ERR1018228_bin.21	0.0	0.0	0.875	0.38461538461538464	0.25	1.0	0.6	0.14285714285714285	0.0	0.7142857142857143	0.2857142857142857	0.6	0.7272727272727273	0.0	0.0	0.0	0.0	0.0	0.0	0.0	0.0	0.0	0.0	0.0	0.0	0.0	0.0	0.0	0.0	1.0	0.0	0.0	False	False	False	False	False	False	False	True	False	False	False	False	False	True	False	False	False
ERR1018228_bin.51	0.0	0.0	0.75	0.15384615384615385	0.0	0.6666666666666666	0.4	0.0	0.0	0.7142857142857143	0.2857142857142857	0.6	0.7272727272727273	0.0	0.0	0.9285714285714286	0.0	0.0	0.0	0.0	0.0	0.6666666666666666	0.6666666666666666	0.0	0.0	0.0	0.0	0.0	0.0	0.875	0.0	0.0	False	False	False	False	False	False	True	True	False	False	False	False	False	True	False	False	False
ERR1018228_bin.66	0.0	0.0	0.875	0.23076923076923078	0.25	1.0	0.2	0.0	0.25	0.7142857142857143	0.2857142857142857	0.8	0.7272727272727273	0.0	0.0	0.09090909090909091	0.75	0.0	0.0	0.0	0.0	0.6666666666666666	0.6666666666666666	0.0	0.0	0.0	0.0	0.0	0.0	1.0	0.0	0.0	False	False	False	False	False	False	False	True	False	False	False	False	False	True	False	True	False
ERR1018230_bin.11	0.0	0.0	1.0	0.5384615384615384	1.0	0.8888888888888888	1.0	0.07142857142857142	0.0	0.8571428571428571	0.2857142857142857	0.8	0.8181818181818182	0.0	0.0	1.0	1.0	0.0	1.0	0.0	0.0	1.0	1.0	0.0	0.0	0.06666666666666667	0.0	1.0	0.0	1.0	0.0	0.0	False	False	True	True	False	True	False	True	False	False	True	False	True	True	False	True	False
ERR1018232_bin.38	0.0	0.0	1.0	0.5384615384615384	1.0	1.0	1.0	0.07142857142857142	0.0	0.8571428571428571	0.14285714285714285	0.8	0.8181818181818182	0.0	0.0	1.0	1.0	0.0	0.5	0.0	0.0	1.0	1.0	0.0	0.0	0.06666666666666667	0.0	1.0	0.0	0.125	0.0	0.0	False	False	True	False	True	False	False	True	False	False	True	False	False	True	False	False	False
ERR1018233_bin.50	0.0	0.0	0.5	0.0	0.25	0.8888888888888888	0.4	0.0	0.0	0.2857142857142857	0.42857142857142855	0.4	0.45454545454545453	0.0	0.0	0.0	0.0	0.0	0.0	0.0	0.0	0.0	0.0	0.0	0.0	0.0	0.0	0.0	0.0	1.0	0.0	0.0	False	False	False	True	True	False	False	True	False	False	False	False	True	True	True	False	True
ERR1018234_bin.2	0.0	0.0	1.0	0.38461538461538464	1.0	0.7777777777777778	0.6	0.07142857142857142	0.0	0.5714285714285714	0.2857142857142857	0.7	0.7272727272727273	0.0	0.0	1.0	0.0	0.0	1.0	0.0	0.0	1.0	1.0	0.0	0.0	0.06666666666666667	0.0	1.0	0.0	0.0	0.0	0.0	False	False	False	False	True	False	False	True	False	False	False	False	True	True	False	False	False
ERR1018236_bin.40	0.0	0.0	1.0	0.5384615384615384	1.0	0.8888888888888888	0.8	0.07142857142857142	0.0	0.8571428571428571	0.2857142857142857	0.8	0.8181818181818182	0.0	0.0	1.0	1.0	0.0	1.0	0.0	0.0	1.0	1.0	0.0	0.0	0.06666666666666667	0.0	1.0	0.0	1.0	0.0	0.0	False	False	True	False	True	False	False	True	False	False	True	False	True	True	False	False	False
ERR1018237_bin.13	0.0	0.0	0.75	0.07692307692307693	0.75	0.8888888888888888	0.4	0.0	0.125	1.0	0.42857142857142855	0.6	0.7272727272727273	0.0	0.0	0.09090909090909091	0.25	0.0	0.0	0.0	0.0	0.0	0.0	0.0	0.0	0.0	0.0	0.0	0.0	1.0	0.0	0.7777777777777778	False	True	True	True	True	False	False	True	False	True	True	False	True	True	True	False	True
ERR1018237_bin.30	0.0	0.0	0.875	0.38461538461538464	0.0	1.0	0.2	0.14285714285714285	0.25	0.5714285714285714	0.42857142857142855	0.8	0.7272727272727273	0.0	0.0	0.09090909090909091	0.75	0.0	0.0	0.0	0.0	0.6666666666666666	0.6666666666666666	0.0	0.0	0.0	0.0	0.0	0.0	1.0	0.0	0.0	False	False	False	False	False	False	False	True	False	False	False	False	False	True	False	True	False
ERR1018237_bin.8	0.0	0.0	0.75	0.23076923076923078	0.75	1.0	0.4	0.14285714285714285	0.125	1.0	0.5714285714285714	0.7	0.7272727272727273	0.0	0.0	0.18181818181818182	0.25	0.0	0.0	0.0	0.0	0.0	0.0	0.0	0.0	0.0	0.0	0.0	0.0	1.0	0.0	0.8888888888888888	False	False	True	True	True	False	True	True	False	False	True	False	True	True	True	False	True
ERR1018237_bin.9	0.0	0.0	1.0	0.46153846153846156	1.0	1.0	0.8	0.07142857142857142	0.0	0.7142857142857143	0.14285714285714285	0.8	0.7272727272727273	0.0	0.0	1.0	1.0	0.0	1.0	0.0	0.0	1.0	1.0	0.0	0.0	0.06666666666666667	0.0	1.0	0.0	0.625	0.0	0.0	False	False	False	False	True	False	False	True	False	False	False	False	True	True	False	False	False
ERR1018238_bin.24	0.0	0.0	0.875	0.23076923076923078	0.75	0.8888888888888888	0.6	0.0	0.0	1.0	0.42857142857142855	0.7	0.6363636363636364	0.0	0.0	0.2727272727272727	0.25	0.0	0.0	0.0	0.0	0.0	0.0	0.0	0.0	0.0	0.0	0.0	0.0	1.0	0.0	0.8888888888888888	False	False	False	True	True	False	False	True	False	False	False	False	False	True	False	False	False
ERR1018238_bin.35	0.0	0.0	1.0	0.46153846153846156	1.0	1.0	1.0	0.07142857142857142	0.0	0.8571428571428571	0.14285714285714285	0.8	0.8181818181818182	0.0	0.0	0.3333333333333333	1.0	0.0	0.75	0.0	0.0	1.0	1.0	0.0	0.0	0.06666666666666667	0.0	1.0	0.0	0.25	0.0	0.0	False	False	True	False	True	False	False	True	False	False	True	False	True	True	False	True	False
ERR1018241_bin.19	0.0	0.0	1.0	0.38461538461538464	1.0	0.7777777777777778	0.6	0.07142857142857142	0.0	0.7142857142857143	0.14285714285714285	0.7	0.7272727272727273	0.0	0.0	1.0	0.0	0.0	1.0	0.0	0.0	1.0	1.0	0.0	0.0	0.06666666666666667	0.0	1.0	0.0	0.0	0.0	0.0	False	False	False	False	True	False	False	True	False	False	False	False	True	True	False	False	False
ERR1018241_bin.41	0.0	0.0	0.75	0.38461538461538464	0.25	0.8888888888888888	0.2	0.14285714285714285	0.125	0.7142857142857143	0.5714285714285714	0.7	0.7272727272727273	0.0	0.0	0.09090909090909091	0.75	0.0	0.0	0.0	0.0	0.6666666666666666	0.6666666666666666	0.0	0.0	0.0	0.0	0.0	0.0	0.875	0.0	0.0	False	False	False	False	False	False	False	True	False	False	False	False	False	True	False	True	False
ERR1018241_bin.45	0.0	0.0	0.625	0.07692307692307693	0.25	1.0	0.4	0.0	0.0	0.7142857142857143	0.42857142857142855	0.5	0.7272727272727273	0.0	0.0	0.09090909090909091	0.0	0.0	0.0	0.0	0.0	0.0	0.0	0.0	0.0	0.0	0.0	0.0	0.0	1.0	0.0	0.7777777777777778	False	False	False	True	True	False	False	True	False	True	False	False	False	True	True	False	False
ERR1018242_bin.11	0.0	0.0	0.875	0.46153846153846156	0.25	0.8888888888888888	1.0	0.07142857142857142	0.0	0.8571428571428571	0.2857142857142857	0.6	0.7272727272727273	0.0	0.0	0.75	1.0	0.0	1.0	0.0	0.0	1.0	1.0	0.0	0.0	0.06666666666666667	0.0	1.0	0.0	1.0	0.0	0.0	False	False	True	False	True	False	False	True	False	False	True	False	True	True	False	False	False
ERR1018244_bin.58	0.0	0.0	0.75	0.38461538461538464	0.25	0.5555555555555556	0.2	0.14285714285714285	0.25	0.7142857142857143	0.5714285714285714	0.7	0.7272727272727273	0.0	0.0	0.09090909090909091	0.75	0.0	0.0	0.0	0.0	0.0	0.0	0.0	0.0	0.0	0.0	0.0	0.0	1.0	0.0	0.1111111111111111	False	False	False	False	False	False	False	True	False	False	False	False	False	True	True	True	False
ERR1018244_bin.60	0.0	0.0	0.375	0.07692307692307693	0.25	0.8888888888888888	0.4	0.0	0.125	0.5714285714285714	0.42857142857142855	0.3	0.6363636363636364	0.0	0.0	0.0	0.0	0.0	0.0	0.0	0.0	0.6666666666666666	0.6666666666666666	0.0	0.0	0.0	0.0	0.0	0.0	0.25	0.0	0.0	False	False	True	True	False	False	False	True	False	True	True	False	False	True	False	False	True
ERR1018245_bin.21	0.0	0.0	1.0	0.5384615384615384	1.0	1.0	1.0	0.07142857142857142	0.0	0.8571428571428571	0.2857142857142857	0.8	0.8181818181818182	0.0	0.0	0.8461538461538461	1.0	0.0	1.0	0.0	0.0	1.0	1.0	0.0	0.0	0.06666666666666667	0.0	1.0	0.0	0.0	0.0	0.0	False	False	True	False	True	False	False	True	False	False	True	False	True	True	False	False	False
ERR1018248_bin.7	0.0	0.0	0.375	0.07692307692307693	0.0	1.0	0.0	0.0	0.0	0.5714285714285714	0.2857142857142857	0.5	0.7272727272727273	0.0	0.0	0.2727272727272727	0.0	0.0	0.25	0.0	0.0	0.0	0.0	0.0	0.0	0.0	0.0	0.0	0.0	0.625	0.0	0.8888888888888888	False	False	False	False	True	False	False	False	False	False	False	False	False	True	False	False	False
ERR1018248_bin.8	0.0	0.0	1.0	0.5384615384615384	1.0	1.0	1.0	0.07142857142857142	0.0	0.8571428571428571	0.2857142857142857	0.8	0.8181818181818182	0.0	0.0	0.9230769230769231	1.0	0.0	1.0	0.0	0.0	1.0	1.0	0.0	0.0	0.06666666666666667	0.0	1.0	0.0	1.0	0.0	0.0	False	False	True	True	True	False	False	True	False	False	True	False	True	True	False	False	False
ERR1018250_bin.44	0.0	0.5	0.75	0.15384615384615385	0.25	0.8888888888888888	0.4	0.2857142857142857	0.125	0.42857142857142855	0.5714285714285714	0.6	0.6363636363636364	0.0	0.0	0.18181818181818182	0.0	0.0	0.0	0.0	0.0	0.0	0.0	0.0	0.0	0.0	0.0	0.0	0.0	0.875	0.0	1.0	False	False	False	False	False	False	False	True	False	False	False	False	False	True	False	False	False
ERR1018251_bin.1	0.0	0.0	1.0	0.5384615384615384	1.0	1.0	1.0	0.07142857142857142	0.0	0.8571428571428571	0.2857142857142857	0.8	0.8181818181818182	0.0	0.0	1.0	1.0	0.0	1.0	0.0	0.0	0.6666666666666666	0.6666666666666666	0.0	0.0	0.06666666666666667	0.0	1.0	0.0	1.0	0.0	0.0	False	False	True	True	True	True	True	True	False	False	True	False	True	True	True	False	False
ERR1018255_bin.32	0.0	0.0	1.0	0.5384615384615384	1.0	1.0	1.0	0.07142857142857142	0.0	1.0	0.2857142857142857	0.8	0.8181818181818182	0.0	0.0	1.0	1.0	0.0	1.0	0.0	0.0	1.0	1.0	0.0	0.0	0.06666666666666667	0.0	1.0	0.0	1.0	0.0	0.0	False	False	True	False	True	False	False	True	False	True	True	False	True	True	False	False	False
ERR1018257_bin.14	0.0	0.0	0.75	0.15384615384615385	0.25	0.7777777777777778	0.2	0.0	0.25	0.5714285714285714	0.2857142857142857	0.7	0.6363636363636364	0.0	0.0	0.09090909090909091	0.5	0.0	0.0	0.0	0.0	0.0	0.0	0.0	0.0	0.0	0.0	0.0	0.0	0.75	0.0	0.0	False	False	False	False	False	False	False	True	False	False	False	False	False	True	False	False	False
ERR1018258_bin.14	0.0	0.0	0.625	0.23076923076923078	0.75	1.0	0.4	0.07142857142857142	0.125	1.0	0.5714285714285714	0.6	0.7272727272727273	0.0	0.0	0.2727272727272727	0.0	0.0	0.0	0.0	0.0	0.0	0.0	0.0	0.0	0.0	0.0	0.0	0.0	1.0	0.0	0.8888888888888888	False	False	False	True	True	False	False	True	False	True	False	False	True	True	True	False	True
ERR1018259_bin.33	0.0	0.0	0.375	0.3076923076923077	0.5	1.0	0.0	0.07142857142857142	0.125	0.8571428571428571	0.2857142857142857	0.5	0.7272727272727273	0.0	0.0	0.0	0.25	0.0	0.25	0.0	0.0	0.0	0.0	0.0	0.0	0.0	0.5	0.0	0.0	1.0	0.0	0.0	False	False	False	False	True	False	False	True	False	False	False	False	False	True	False	False	True
ERR1018261_bin.41	0.0	0.0	0.5	0.0	0.5	1.0	0.4	0.0	0.0	0.8571428571428571	0.42857142857142855	0.3	0.7272727272727273	0.0	0.0	0.0	0.0	0.0	0.0	0.0	0.0	0.0	0.0	0.0	0.0	0.0	0.0	0.0	0.0	1.0	0.0	0.7777777777777778	False	False	False	True	True	False	False	True	False	False	False	False	True	True	True	False	True
ERR1018261_bin.49	0.0	0.0	0.625	0.07692307692307693	0.25	0.8888888888888888	0.4	0.0	0.0	0.7142857142857143	0.42857142857142855	0.5	0.5454545454545454	0.0	0.0	0.2727272727272727	0.0	0.0	0.0	0.0	0.0	0.0	0.0	0.0	0.0	0.0	0.0	0.0	0.0	0.0	0.0	0.8888888888888888	False	False	False	False	True	False	False	True	False	False	False	False	False	True	False	False	False
ERR1018266_bin.13	0.0	0.0	0.125	0.07692307692307693	0.0	0.7777777777777778	0.0	0.14285714285714285	0.0	0.42857142857142855	0.2857142857142857	0.3	0.5454545454545454	0.0	0.0	0.2727272727272727	0.0	0.0	0.0	0.0	0.0	0.0	0.0	0.0	0.0	0.0	0.0	0.0	0.0	0.0	0.0	0.8888888888888888	False	False	False	False	True	False	False	True	False	True	False	False	False	True	False	False	False
ERR1018266_bin.14	0.0	0.0	0.25	0.07692307692307693	0.25	1.0	0.0	0.0	0.125	0.5714285714285714	0.2857142857142857	0.4	0.7272727272727273	0.0	0.0	0.2727272727272727	0.0	0.0	0.25	0.0	0.0	0.0	0.0	0.0	0.0	0.0	0.0	0.0	0.0	0.625	0.0	0.8888888888888888	False	False	False	False	True	False	False	False	False	False	False	False	False	True	False	False	False
ERR1018266_bin.73	0.0	0.0	0.875	0.38461538461538464	0.25	1.0	0.2	0.14285714285714285	0.25	0.7142857142857143	0.5714285714285714	0.8	0.7272727272727273	0.0	0.0	0.09090909090909091	0.75	0.0	0.0	0.0	0.0	0.6666666666666666	0.6666666666666666	0.0	0.0	0.0	0.0	0.0	0.0	1.0	0.0	0.0	False	False	False	False	False	False	False	True	False	False	False	False	False	True	False	True	False
ERR1018269_bin.23	0.0	0.0	0.875	0.46153846153846156	0.25	1.0	0.2	0.14285714285714285	0.25	0.7142857142857143	0.42857142857142855	0.8	0.7272727272727273	0.0	0.0	0.09090909090909091	0.75	0.0	0.5	0.0	0.0	0.6666666666666666	0.6666666666666666	0.0	0.0	0.0	0.0	0.0	0.0	1.0	0.0	0.0	False	False	False	False	False	False	False	True	False	False	False	False	False	True	False	True	False
ERR1018271_bin.33	0.0	0.0	1.0	0.46153846153846156	1.0	0.8888888888888888	1.0	0.0	0.0	0.8571428571428571	0.2857142857142857	0.8	0.5454545454545454	0.0	0.0	1.0	0.25	0.0	1.0	0.0	0.0	1.0	1.0	0.0	0.0	0.06666666666666667	0.0	1.0	0.0	0.625	0.0	0.0	False	False	True	False	True	False	False	True	False	False	True	False	True	True	False	False	False
ERR1018275_bin.13	0.0	0.0	0.875	0.23076923076923078	0.25	1.0	0.2	0.0	0.25	0.7142857142857143	0.2857142857142857	0.8	0.7272727272727273	0.0	0.0	0.09090909090909091	0.75	0.0	0.0	0.0	0.0	0.6666666666666666	0.6666666666666666	0.0	0.0	0.0	0.0	0.0	0.0	1.0	0.0	0.0	False	False	False	False	False	False	False	True	False	False	False	False	False	True	False	True	False
ERR1018279_bin.15	0.0	0.0	0.875	0.5384615384615384	1.0	1.0	1.0	0.07142857142857142	0.0	0.8571428571428571	0.2857142857142857	0.7	0.7272727272727273	0.0	0.0	1.0	1.0	0.0	1.0	0.0	0.0	1.0	1.0	0.0	0.0	0.06666666666666667	0.0	1.0	0.0	0.25	0.0	0.0	False	False	True	True	True	True	True	True	False	False	True	False	True	True	True	False	False
ERR1018279_bin.5	0.0	0.0	1.0	0.5384615384615384	1.0	0.8888888888888888	1.0	0.07142857142857142	0.0	0.8571428571428571	0.2857142857142857	0.8	0.8181818181818182	0.0	0.0	1.0	1.0	0.0	1.0	0.0	0.0	1.0	1.0	0.0	0.0	0.06666666666666667	0.0	1.0	0.0	0.25	0.0	0.0	False	False	True	False	True	False	False	True	False	False	True	False	True	True	False	False	False
ERR1018281_bin.23	0.0	0.0	1.0	0.5384615384615384	1.0	1.0	1.0	0.07142857142857142	0.0	1.0	0.2857142857142857	0.8	0.8181818181818182	0.0	0.0	1.0	1.0	0.0	1.0	0.0	0.0	1.0	1.0	0.0	0.0	0.06666666666666667	0.0	1.0	0.0	1.0	0.0	0.0	False	False	False	False	True	False	False	True	False	False	False	False	True	True	False	False	False
ERR1018282_bin.31	0.0	0.0	1.0	0.5384615384615384	1.0	1.0	1.0	0.07142857142857142	0.0	1.0	0.2857142857142857	0.7	0.8181818181818182	0.0	0.0	0.8461538461538461	1.0	0.0	1.0	0.0	0.0	1.0	1.0	0.0	0.0	0.06666666666666667	0.0	0.75	0.0	0.125	0.0	0.0	False	False	True	True	True	True	True	True	False	False	True	False	True	True	False	False	False
ERR1018282_bin.58	0.0	0.0	0.25	0.07692307692307693	0.25	0.8888888888888888	0.2	0.0	0.125	0.7142857142857143	0.42857142857142855	0.3	0.6363636363636364	0.0	0.0	0.0	0.0	0.0	0.0	0.0	0.0	0.6666666666666666	0.6666666666666666	0.0	0.0	0.0	0.0	0.0	0.0	1.0	0.0	0.0	False	False	True	False	False	False	False	True	False	True	True	False	False	True	False	False	False
ERR1018284_bin.40	0.0	0.0	1.0	0.5384615384615384	1.0	0.8888888888888888	1.0	0.14285714285714285	0.0	0.8571428571428571	0.2857142857142857	0.8	0.8181818181818182	0.0	0.0	0.9166666666666666	1.0	0.0	1.0	0.0	0.0	1.0	1.0	0.0	0.0	0.06666666666666667	0.0	0.5	0.0	0.25	0.0	0.0	False	False	True	False	True	False	False	True	False	False	True	False	True	True	False	False	False
ERR1018286_bin.31	0.0	0.0	1.0	0.5384615384615384	1.0	1.0	1.0	0.07142857142857142	0.0	1.0	0.2857142857142857	0.8	0.8181818181818182	0.0	0.0	1.0	1.0	0.0	1.0	0.0	0.0	1.0	1.0	0.0	0.0	0.06666666666666667	0.0	1.0	0.0	1.0	0.0	0.0	False	False	True	False	True	False	False	True	False	False	True	False	True	True	False	False	False
ERR1018287_bin.28	0.0	0.0	0.875	0.23076923076923078	0.25	0.8888888888888888	0.2	0.07142857142857142	0.25	0.7142857142857143	0.42857142857142855	0.8	0.7272727272727273	0.0	0.0	0.09090909090909091	0.75	0.0	0.0	0.0	0.0	0.6666666666666666	0.6666666666666666	0.0	0.0	0.0	0.0	0.0	0.0	0.75	0.0	0.0	False	False	False	False	True	False	False	True	False	False	False	False	False	True	False	True	False
ERR1018293_bin.7	0.0	0.0	0.5	0.23076923076923078	0.25	0.8888888888888888	0.2	0.21428571428571427	0.25	0.5714285714285714	0.5714285714285714	0.6	0.45454545454545453	0.0	0.0	0.2727272727272727	0.0	0.0	0.0	0.0	0.0	0.0	0.0	0.0	0.0	0.0	0.0	0.0	0.0	0.0	0.0	1.0	False	False	False	False	False	False	False	True	False	False	False	False	False	True	False	True	False
ERR1018296_bin.16	0.0	0.0	0.875	0.46153846153846156	1.0	1.0	1.0	0.07142857142857142	0.0	0.8571428571428571	0.14285714285714285	0.6	0.7272727272727273	0.0	0.0	1.0	1.0	0.0	1.0	0.0	0.0	1.0	1.0	0.0	0.0	0.06666666666666667	0.0	1.0	0.0	1.0	0.0	0.0	False	False	True	True	True	False	True	True	False	False	True	False	True	True	True	False	False
ERR1018297_bin.3	0.0	0.0	0.25	0.07692307692307693	0.0	0.8888888888888888	0.0	0.0	0.125	0.5714285714285714	0.42857142857142855	0.3	0.6363636363636364	0.0	0.0	0.0	0.0	0.0	0.0	0.0	0.0	0.0	0.0	0.0	0.0	0.0	0.0	0.0	0.0	0.375	0.0	0.8888888888888888	False	False	False	False	True	False	False	True	False	True	False	False	False	False	False	False	False
ERR1018298_bin.33	0.0	0.0	0.25	0.0	0.0	0.7777777777777778	0.0	0.0	0.0	0.42857142857142855	0.2857142857142857	0.2	0.45454545454545453	0.0	0.0	0.0	0.0	0.0	0.0	0.0	0.0	0.0	0.0	0.0	0.0	0.0	0.0	0.0	0.0	0.125	0.0	1.0	False	False	False	False	False	False	False	False	False	False	False	False	False	False	False	False	False
ERR1018299_bin.33	0.0	0.0	0.5	0.07692307692307693	0.25	0.8888888888888888	0.4	0.0	0.0	0.7142857142857143	0.2857142857142857	0.3	0.6363636363636364	0.0	0.0	0.09090909090909091	0.0	0.0	0.0	0.0	0.0	0.0	0.0	0.0	0.0	0.0	0.0	0.0	0.0	1.0	0.0	0.7777777777777778	False	False	False	False	True	False	False	True	False	True	False	False	False	True	True	False	False
ERR1018301_bin.38	0.0	0.0	0.25	0.15384615384615385	0.0	0.8888888888888888	0.0	0.07142857142857142	0.125	0.5714285714285714	0.14285714285714285	0.4	0.45454545454545453	0.0	0.0	0.09090909090909091	0.0	0.0	0.0	0.0	0.0	0.0	0.0	0.0	0.0	0.0	0.0	0.0	0.0	0.0	0.0	1.0	False	False	False	False	True	False	False	False	False	True	False	False	False	True	False	True	False
ERR1018302_bin.5	0.0	0.0	0.75	0.23076923076923078	0.75	1.0	0.4	0.14285714285714285	0.125	1.0	0.5714285714285714	0.7	0.7272727272727273	0.0	0.0	0.18181818181818182	0.25	0.0	0.0	0.0	0.0	0.0	0.0	0.0	0.0	0.0	0.0	0.0	0.0	1.0	0.0	0.8888888888888888	False	False	True	True	True	False	True	True	False	False	True	False	True	True	True	False	True
ERR1018304_bin.16	0.0	0.0	0.625	0.07692307692307693	0.25	0.8888888888888888	0.4	0.0	0.0	0.7142857142857143	0.42857142857142855	0.5	0.5454545454545454	0.0	0.0	0.09090909090909091	0.0	0.0	0.0	0.0	0.0	0.0	0.0	0.0	0.0	0.0	0.0	0.0	0.0	1.0	0.0	0.7777777777777778	False	False	False	False	True	False	False	True	False	True	False	False	False	True	True	False	False
ERR1018304_bin.30	0.0	0.0	0.375	0.07692307692307693	0.75	0.8888888888888888	0.2	0.07142857142857142	0.125	1.0	0.42857142857142855	0.4	0.7272727272727273	0.0	0.0	0.18181818181818182	0.0	0.0	0.0	0.0	0.0	0.0	0.0	0.0	0.0	0.0	0.0	0.0	0.0	0.0	0.0	0.8888888888888888	False	False	False	True	True	False	False	True	False	False	False	False	True	True	True	False	True
ERR1018305_bin.16	0.0	0.0	0.25	0.07692307692307693	0.0	0.8888888888888888	0.0	0.0	0.0	0.5714285714285714	0.14285714285714285	0.3	0.7272727272727273	0.0	0.0	0.2727272727272727	0.0	0.0	0.25	0.0	0.0	0.0	0.0	0.0	0.0	0.0	0.0	0.0	0.0	0.625	0.0	0.8888888888888888	False	False	False	False	True	False	False	False	False	False	False	False	False	True	False	False	False
ERR1018307_bin.1	0.0	0.0	0.625	0.15384615384615385	0.25	1.0	0.4	0.0	0.0	0.7142857142857143	0.42857142857142855	0.5	0.7272727272727273	0.0	0.0	0.2727272727272727	0.0	0.0	0.0	0.0	0.0	0.0	0.0	0.0	0.0	0.0	0.0	0.0	0.0	1.0	0.0	0.8888888888888888	False	False	True	True	True	False	False	True	False	False	True	False	False	False	False	False	False
ERR1018309_bin.4	0.0	0.0	0.875	0.46153846153846156	1.0	1.0	1.0	0.07142857142857142	0.0	0.8571428571428571	0.2857142857142857	0.7	0.8181818181818182	0.0	0.0	1.0	1.0	0.0	1.0	0.0	0.0	1.0	1.0	0.0	0.0	0.06666666666666667	0.0	1.0	0.0	1.0	0.0	0.0	False	False	True	False	True	False	False	True	False	False	True	False	True	True	False	False	False
ERR1018309_bin.42	0.0	0.0	0.625	0.07692307692307693	0.25	1.0	0.4	0.0	0.0	0.7142857142857143	0.42857142857142855	0.5	0.7272727272727273	0.0	0.0	0.09090909090909091	0.0	0.0	0.0	0.0	0.0	0.0	0.0	0.0	0.0	0.0	0.0	0.0	0.0	1.0	0.0	0.8888888888888888	False	False	False	True	True	False	False	True	False	False	False	False	False	True	True	False	False
ERR1018309_bin.50	0.0	0.0	0.625	0.15384615384615385	0.0	1.0	0.4	0.0	0.125	0.5714285714285714	0.42857142857142855	0.6	0.6363636363636364	0.0	0.0	0.2727272727272727	0.0	0.0	0.25	0.0	0.0	0.0	0.0	0.0	0.0	0.0	0.0	0.0	0.0	1.0	0.0	0.8888888888888888	False	False	False	True	True	False	False	True	False	False	True	False	False	True	False	False	False
ERR1018309_bin.69	0.0	0.0	0.375	0.07692307692307693	0.25	0.6666666666666666	0.4	0.0	0.125	0.5714285714285714	0.42857142857142855	0.2	0.45454545454545453	0.0	0.0	0.0	0.0	0.0	0.0	0.0	0.0	0.6666666666666666	0.6666666666666666	0.0	0.0	0.0	0.0	0.0	0.0	1.0	0.0	0.0	False	False	True	False	False	False	False	True	False	True	True	False	False	True	False	False	False
ERR1018312_bin.2	0.0	0.0	0.75	0.23076923076923078	0.0	0.6666666666666666	0.2	0.21428571428571427	0.0	0.42857142857142855	0.14285714285714285	0.5	0.7272727272727273	0.0	0.0	0.2727272727272727	0.0	0.0	0.0	0.0	0.0	0.0	0.0	0.0	0.0	0.0	0.0	0.0	0.0	0.5	0.0	0.8888888888888888	False	False	False	False	False	False	False	True	False	False	False	False	False	True	False	False	False
ERR1018312_bin.26	0.0	0.0	1.0	0.5384615384615384	1.0	1.0	1.0	0.07142857142857142	0.0	0.7142857142857143	0.14285714285714285	0.8	0.7272727272727273	0.0	0.0	1.0	1.0	0.0	1.0	0.0	0.0	1.0	1.0	0.0	0.0	0.06666666666666667	0.0	1.0	0.0	0.0	0.0	0.0	False	False	True	True	True	True	True	True	False	False	True	False	True	True	True	False	False
ERR1018312_bin.33	0.0	0.0	0.375	0.07692307692307693	0.25	0.5555555555555556	0.4	0.0	0.125	0.7142857142857143	0.42857142857142855	0.3	0.6363636363636364	0.0	0.0	0.0	0.0	0.0	0.0	0.0	0.0	0.6666666666666666	0.6666666666666666	0.0	0.0	0.0	0.0	0.0	0.0	1.0	0.0	0.0	False	False	True	False	False	False	False	True	False	True	True	False	False	True	False	False	False
ERR1018312_bin.44	0.0	0.0	0.75	0.15384615384615385	0.75	1.0	0.6	0.0	0.0	1.0	0.42857142857142855	0.7	0.7272727272727273	0.0	0.0	0.2727272727272727	0.25	0.0	0.0	0.0	0.0	0.0	0.0	0.0	0.0	0.0	0.0	0.0	0.0	1.0	0.0	0.8888888888888888	False	False	False	False	True	False	False	True	False	False	False	False	False	True	False	False	False
ERR1018312_bin.46	0.0	0.0	0.875	0.46153846153846156	1.0	1.0	1.0	0.07142857142857142	0.0	0.7142857142857143	0.2857142857142857	0.6	0.8181818181818182	0.0	0.0	0.9230769230769231	1.0	0.0	1.0	0.0	0.0	1.0	1.0	0.0	0.0	0.06666666666666667	0.0	1.0	0.0	0.125	0.0	0.0	False	False	True	False	True	False	False	True	False	False	True	False	True	True	False	False	False
ERR1018312_bin.5	0.0	0.0	0.875	0.46153846153846156	0.25	1.0	0.2	0.14285714285714285	0.25	0.7142857142857143	0.5714285714285714	0.8	0.7272727272727273	0.0	0.0	0.09090909090909091	0.75	0.0	0.5	0.1	0.3333333333333333	0.6666666666666666	0.6666666666666666	0.0	0.0	0.0	0.0	0.0	0.0	1.0	0.0	0.0	False	False	False	False	False	False	False	True	False	False	False	False	False	True	False	True	False
ERR1018312_bin.54	0.0	0.5	0.75	0.38461538461538464	0.75	1.0	0.4	0.14285714285714285	0.25	1.0	0.8571428571428571	0.7	0.6363636363636364	0.0	0.0	0.2727272727272727	0.0	0.0	0.25	0.0	0.0	0.0	0.0	0.0	0.0	0.0	0.0	0.0	0.0	1.0	0.0	1.0	False	False	True	True	True	False	True	True	False	True	True	False	False	True	True	False	False
ERR1190533_bin.9	0.0	0.0	0.625	0.07692307692307693	0.5	1.0	0.4	0.0	0.0	0.8571428571428571	0.42857142857142855	0.3	0.7272727272727273	0.0	0.0	0.0	0.0	0.0	0.0	0.0	0.0	0.0	0.0	0.0	0.0	0.0	0.0	0.0	0.0	1.0	0.0	0.7777777777777778	False	False	False	True	True	False	False	True	False	False	False	False	True	True	True	False	True
ERR1190534_bin.45	0.0	0.0	0.875	0.23076923076923078	0.75	1.0	0.6	0.0	0.0	1.0	0.42857142857142855	0.8	0.6363636363636364	0.0	0.0	0.0	0.0	0.0	0.75	0.0	0.0	0.6666666666666666	0.6666666666666666	0.0	0.0	0.0	0.0	0.0	0.0	1.0	0.0	0.5555555555555556	False	True	True	True	True	False	True	True	False	True	True	False	True	True	True	True	True
ERR1190535_bin.40	0.0	0.0	0.375	0.0	0.5	1.0	0.2	0.0	0.0	0.8571428571428571	0.42857142857142855	0.4	0.7272727272727273	0.0	0.0	0.0	0.0	0.0	0.0	0.0	0.0	0.0	0.0	0.0	0.0	0.0	0.0	0.0	0.0	1.0	0.0	0.7777777777777778	False	False	False	True	True	False	False	True	False	False	False	False	True	True	True	False	True
ERR1190536_bin.12	0.0	0.0	0.875	0.38461538461538464	0.25	1.0	0.2	0.14285714285714285	0.25	0.7142857142857143	0.5714285714285714	0.8	0.7272727272727273	0.0	0.0	0.09090909090909091	0.75	0.0	0.0	0.0	0.0	0.6666666666666666	0.6666666666666666	0.0	0.0	0.0	0.0	0.0	0.0	0.75	0.0	0.0	False	False	False	False	False	False	False	True	False	False	False	False	False	True	False	True	False
ERR1190536_bin.49	0.0	0.0	1.0	0.5384615384615384	1.0	1.0	1.0	0.07142857142857142	0.0	1.0	0.2857142857142857	0.8	0.8181818181818182	0.0	0.0	1.0	1.0	0.0	1.0	0.0	0.0	1.0	1.0	0.0	0.0	0.06666666666666667	0.0	1.0	0.0	1.0	0.0	0.0	False	False	True	False	True	False	False	True	False	False	True	False	True	True	False	True	False
ERR1190539_bin.16	0.0	0.0	0.875	0.38461538461538464	0.75	1.0	1.0	0.07142857142857142	0.0	0.8571428571428571	0.2857142857142857	0.7	0.8181818181818182	0.0	0.0	1.0	1.0	0.0	1.0	0.0	0.0	1.0	1.0	0.0	0.0	0.06666666666666667	0.0	1.0	0.0	1.0	0.0	0.0	False	False	True	False	True	False	False	True	False	False	True	False	False	True	False	False	False
ERR1190539_bin.36	0.0	0.0	0.5	0.0	0.25	1.0	0.4	0.0	0.0	0.2857142857142857	0.42857142857142855	0.4	0.45454545454545453	0.0	0.0	0.0	0.0	0.0	0.0	0.0	0.0	0.0	0.0	0.0	0.0	0.0	0.0	0.0	0.0	1.0	0.0	0.0	False	False	False	True	True	False	False	True	False	False	False	False	True	True	True	False	True
ERR1190540_bin.36	0.0	0.0	1.0	0.5384615384615384	1.0	1.0	1.0	0.07142857142857142	0.0	1.0	0.2857142857142857	0.8	0.8181818181818182	0.0	0.0	1.0	1.0	0.0	1.0	0.0	0.0	1.0	1.0	0.0	0.0	0.06666666666666667	0.0	1.0	0.0	1.0	0.0	0.0	False	False	True	False	True	False	False	True	False	False	True	False	True	True	False	False	False
ERR1190541_bin.11	0.0	0.0	0.625	0.3076923076923077	0.75	0.8888888888888888	0.4	0.21428571428571427	0.125	1.0	0.5714285714285714	0.6	0.7272727272727273	0.0	0.0	0.2727272727272727	0.0	0.0	0.0	0.0	0.0	0.0	0.0	0.0	0.0	0.0	0.0	0.0	0.0	1.0	0.0	0.8888888888888888	False	False	False	True	True	False	False	True	False	False	False	False	True	True	True	False	True
ERR1190541_bin.14	0.0	0.0	0.5	0.0	0.5	1.0	0.4	0.0	0.0	0.7142857142857143	0.42857142857142855	0.4	0.5454545454545454	0.0	0.0	0.0	0.0	0.0	0.0	0.0	0.0	0.0	0.0	0.0	0.0	0.0	0.0	0.0	0.0	1.0	0.0	0.7777777777777778	False	False	False	True	True	False	False	True	False	False	False	False	True	True	True	False	True
ERR1190541_bin.9	0.0	0.0	0.875	0.38461538461538464	0.25	1.0	0.2	0.14285714285714285	0.25	0.7142857142857143	0.5714285714285714	0.8	0.7272727272727273	0.0	0.0	0.09090909090909091	0.75	0.0	0.0	0.0	0.0	0.6666666666666666	0.6666666666666666	0.0	0.0	0.0	0.0	0.0	0.0	1.0	0.0	0.0	False	False	False	False	False	False	False	True	False	False	False	False	False	True	False	True	False
ERR1190542_bin.42	0.0	0.0	0.875	0.46153846153846156	0.25	0.8888888888888888	0.8	0.07142857142857142	0.0	0.8571428571428571	0.14285714285714285	0.7	0.6363636363636364	0.0	0.0	0.5833333333333334	1.0	0.0	0.75	0.0	0.0	1.0	1.0	0.0	0.0	0.0	0.0	0.0	0.0	1.0	0.0	0.0	False	False	True	False	True	False	False	True	False	False	True	False	False	True	False	False	False
ERR1190542_bin.48	0.0	0.0	0.375	0.0	0.25	0.8888888888888888	0.2	0.0	0.0	0.5714285714285714	0.42857142857142855	0.3	0.45454545454545453	0.0	0.0	0.09090909090909091	0.0	0.0	0.0	0.0	0.0	0.0	0.0	0.0	0.0	0.0	0.0	0.0	0.0	0.0	0.0	0.0	False	False	False	True	True	False	False	True	False	True	False	False	False	True	False	False	False
ERR1190549_bin.24	0.0	0.0	0.75	0.38461538461538464	0.75	1.0	1.0	0.07142857142857142	0.0	0.8571428571428571	0.14285714285714285	0.5	0.8181818181818182	0.0	0.0	0.5	1.0	0.0	0.75	0.0	0.0	1.0	1.0	0.0	0.0	0.0	0.0	0.0	0.0	1.0	0.0	0.0	False	False	True	False	True	False	False	True	False	False	True	False	True	True	False	False	False
ERR1190551_bin.83	0.0	0.0	0.875	0.23076923076923078	0.25	1.0	0.2	0.0	0.25	0.5714285714285714	0.2857142857142857	0.8	0.6363636363636364	0.0	0.0	0.09090909090909091	0.75	0.0	0.0	0.0	0.0	0.6666666666666666	0.6666666666666666	0.0	0.0	0.0	0.0	0.0	0.0	1.0	0.0	0.0	False	False	True	False	False	False	False	True	False	False	False	False	False	True	False	True	False
ERR1190552_bin.16	0.0	0.0	0.5	0.0	0.25	0.7777777777777778	0.4	0.0	0.0	0.2857142857142857	0.2857142857142857	0.3	0.45454545454545453	0.0	0.0	0.0	0.0	0.0	0.0	0.0	0.0	0.0	0.0	0.0	0.0	0.0	0.0	0.0	0.0	1.0	0.0	0.0	False	False	False	True	True	False	False	True	False	False	False	False	False	True	False	False	True
ERR1190553_bin.16	0.0	0.0	1.0	0.5384615384615384	1.0	1.0	1.0	0.07142857142857142	0.0	1.0	0.2857142857142857	0.8	0.8181818181818182	0.0	0.0	1.0	1.0	0.0	1.0	0.0	0.0	1.0	1.0	0.0	0.0	0.06666666666666667	0.0	1.0	0.0	1.0	0.0	0.0	False	False	True	False	True	False	False	True	False	False	True	False	True	True	False	True	False
ERR1190555_bin.22	0.0	0.0	0.875	0.46153846153846156	0.25	1.0	0.2	0.14285714285714285	0.25	0.7142857142857143	0.5714285714285714	0.8	0.7272727272727273	0.0	0.0	0.09090909090909091	0.75	0.0	0.5	0.1	0.3333333333333333	0.6666666666666666	0.6666666666666666	0.0	0.0	0.0	0.0	0.0	0.0	1.0	0.0	0.0	False	False	False	False	False	False	False	True	False	False	False	False	False	True	False	True	False
ERR1190555_bin.36	0.0	0.0	0.75	0.23076923076923078	0.75	1.0	0.4	0.07142857142857142	0.125	1.0	0.5714285714285714	0.7	0.7272727272727273	0.0	0.0	0.2727272727272727	0.25	0.0	0.0	0.0	0.0	0.0	0.0	0.0	0.0	0.0	0.0	0.0	0.0	1.0	0.0	0.8888888888888888	False	False	True	True	True	False	True	True	False	False	True	False	True	True	True	True	True
ERR1190557_bin.10	0.0	0.0	0.75	0.3076923076923077	0.25	0.8888888888888888	0.2	0.14285714285714285	0.25	0.5714285714285714	0.2857142857142857	0.7	0.6363636363636364	0.0	0.0	0.09090909090909091	0.75	0.0	0.0	0.0	0.0	0.6666666666666666	0.6666666666666666	0.0	0.0	0.0	0.0	0.0	0.0	1.0	0.0	0.0	False	False	False	False	False	False	False	True	False	False	False	False	False	True	False	True	False
ERR1190558_bin.40	0.0	0.0	1.0	0.5384615384615384	0.25	1.0	1.0	0.07142857142857142	0.0	0.8571428571428571	0.2857142857142857	0.8	0.8181818181818182	0.0	0.0	1.0	1.0	0.0	1.0	0.0	0.0	1.0	1.0	0.0	0.0	0.06666666666666667	0.0	1.0	0.0	1.0	0.0	0.0	False	False	True	False	True	False	False	True	False	False	True	False	True	True	False	False	False
ERR1190559_bin.51	0.0	0.0	0.875	0.46153846153846156	0.25	1.0	0.2	0.14285714285714285	0.25	0.7142857142857143	0.5714285714285714	0.8	0.7272727272727273	0.0	0.0	0.09090909090909091	0.75	0.0	0.5	0.1	0.3333333333333333	0.6666666666666666	0.6666666666666666	0.0	0.0	0.0	0.0	0.0	0.0	1.0	0.0	0.0	False	False	False	False	False	False	False	True	False	False	False	False	False	True	False	True	False
ERR1190561_bin.15	0.0	0.0	1.0	0.5384615384615384	1.0	1.0	1.0	0.07142857142857142	0.0	0.8571428571428571	0.2857142857142857	0.8	0.8181818181818182	0.0	0.0	1.0	1.0	0.0	1.0	0.0	0.0	1.0	1.0	0.0	0.0	0.06666666666666667	0.0	1.0	0.0	0.125	0.0	0.0	False	False	True	False	True	False	False	True	False	False	True	False	True	True	False	False	False
ERR1190561_bin.20	0.0	0.0	0.5	0.0	0.5	0.7777777777777778	0.4	0.0	0.0	0.7142857142857143	0.42857142857142855	0.4	0.7272727272727273	0.0	0.0	0.0	0.0	0.0	0.0	0.0	0.0	0.0	0.0	0.0	0.0	0.0	0.0	0.0	0.0	1.0	0.0	0.7777777777777778	False	False	False	True	True	False	False	True	False	False	False	False	True	True	True	False	True
ERR1190561_bin.28	0.0	0.0	0.625	0.23076923076923078	0.75	1.0	0.4	0.14285714285714285	0.125	1.0	0.5714285714285714	0.6	0.7272727272727273	0.0	0.0	0.18181818181818182	0.0	0.0	0.0	0.0	0.0	0.0	0.0	0.0	0.0	0.0	0.0	0.0	0.0	1.0	0.0	0.8888888888888888	False	False	True	True	True	False	True	True	False	False	True	False	True	True	True	False	True
ERR1190561_bin.30	0.0	0.0	1.0	0.5384615384615384	1.0	1.0	1.0	0.07142857142857142	0.0	0.7142857142857143	0.2857142857142857	0.8	0.6363636363636364	0.0	0.0	1.0	1.0	0.0	1.0	0.0	0.0	1.0	1.0	0.0	0.0	0.06666666666666667	0.0	1.0	0.0	0.25	0.0	0.0	False	False	True	True	True	True	True	True	False	False	True	False	True	True	True	False	False
ERR1190561_bin.43	0.0	0.0	0.75	0.3076923076923077	0.25	1.0	0.2	0.14285714285714285	0.25	0.7142857142857143	0.5714285714285714	0.6	0.7272727272727273	0.0	0.0	0.09090909090909091	0.75	0.0	0.0	0.0	0.0	0.6666666666666666	0.6666666666666666	0.0	0.0	0.0	0.0	0.0	0.0	1.0	0.0	0.0	False	False	False	False	False	False	False	True	False	False	False	False	False	True	False	True	False
ERR1190563_bin.5	0.0	0.0	1.0	0.5384615384615384	1.0	1.0	1.0	0.07142857142857142	0.0	0.8571428571428571	0.2857142857142857	0.8	0.8181818181818182	0.0	0.0	1.0	1.0	0.0	1.0	0.0	0.0	1.0	1.0	0.0	0.0	0.06666666666666667	0.0	1.0	0.0	1.0	0.0	0.0	False	False	True	False	True	False	False	True	False	False	True	False	True	True	False	False	False
ERR1190565_bin.19	0.0	0.0	0.875	0.23076923076923078	0.0	1.0	0.2	0.0	0.25	0.5714285714285714	0.2857142857142857	0.7	0.6363636363636364	0.0	0.0	0.09090909090909091	0.75	0.0	0.0	0.0	0.0	0.6666666666666666	0.6666666666666666	0.0	0.0	0.0	0.0	0.0	0.0	0.5	0.0	0.0	False	False	True	False	False	False	False	False	False	False	False	False	False	True	False	False	False
ERR1190566_bin.3	0.0	0.0	1.0	0.5384615384615384	1.0	1.0	1.0	0.07142857142857142	0.0	1.0	0.2857142857142857	0.8	0.8181818181818182	0.0	0.0	1.0	1.0	0.0	1.0	0.0	0.0	1.0	1.0	0.0	0.0	0.06666666666666667	0.0	1.0	0.0	1.0	0.0	0.0	False	False	True	False	True	False	False	True	False	False	True	False	True	True	False	False	False
ERR1190566_bin.60	0.0	0.0	0.875	0.38461538461538464	0.25	0.4444444444444444	0.2	0.07142857142857142	0.25	0.5714285714285714	0.42857142857142855	0.8	0.6363636363636364	0.0	0.0	0.09090909090909091	0.75	0.0	0.5	0.1	0.3333333333333333	0.6666666666666666	0.6666666666666666	0.0	0.0	0.0	0.0	0.0	0.0	0.875	0.0	0.0	False	False	False	False	False	False	False	True	False	False	False	False	False	True	False	True	False
ERR1190568_bin.24	0.0	0.0	0.75	0.15384615384615385	0.75	0.8888888888888888	0.6	0.0	0.0	0.5714285714285714	0.42857142857142855	0.7	0.45454545454545453	0.0	0.0	0.0	0.0	0.0	0.0	0.0	0.0	0.6666666666666666	0.6666666666666666	0.0	0.0	0.0	0.0	0.0	0.0	1.0	0.0	0.6666666666666666	False	True	True	True	True	False	True	True	False	True	True	False	True	True	True	True	True
ERR1190569_bin.35	0.0	0.0	0.875	0.38461538461538464	0.25	0.8888888888888888	1.0	0.0	0.0	0.7142857142857143	0.2857142857142857	0.7	0.5454545454545454	0.0	0.0	0.25	1.0	0.0	0.75	0.0	0.0	0.6666666666666666	0.6666666666666666	0.0	0.0	0.06666666666666667	0.0	1.0	0.0	0.375	0.0	0.0	False	False	True	False	False	False	False	True	False	False	True	False	False	True	False	False	False
ERR1190570_bin.39	0.0	0.0	0.875	0.46153846153846156	0.25	1.0	0.2	0.14285714285714285	0.25	0.7142857142857143	0.42857142857142855	0.8	0.7272727272727273	0.0	0.0	0.09090909090909091	0.75	0.0	0.5	0.1	0.3333333333333333	0.6666666666666666	0.6666666666666666	0.0	0.0	0.0	0.0	0.0	0.0	0.625	0.0	0.0	False	False	False	False	False	False	False	True	False	False	False	False	False	True	False	True	False
ERR1190572_bin.51	0.0	0.0	1.0	0.46153846153846156	1.0	1.0	0.8	0.07142857142857142	0.0	0.8571428571428571	0.14285714285714285	0.7	0.8181818181818182	0.0	0.0	0.9230769230769231	1.0	0.0	1.0	0.0	0.0	1.0	1.0	0.0	0.0	0.06666666666666667	0.0	1.0	0.0	1.0	0.0	0.0	False	False	True	False	True	False	False	True	False	False	True	False	False	True	False	False	False
ERR1190574_bin.43	0.0	0.0	0.75	0.15384615384615385	0.25	0.5555555555555556	0.2	0.07142857142857142	0.25	0.7142857142857143	0.42857142857142855	0.6	0.5454545454545454	0.0	0.0	0.09090909090909091	0.75	0.0	0.0	0.0	0.0	0.6666666666666666	0.6666666666666666	0.0	0.0	0.0	0.0	0.0	0.0	0.25	0.0	0.0	False	False	False	False	False	False	False	True	False	False	False	False	False	True	False	False	False
ERR1190578_bin.32	0.0	0.0	1.0	0.5384615384615384	1.0	1.0	1.0	0.07142857142857142	0.0	0.8571428571428571	0.2857142857142857	0.8	0.8181818181818182	0.0	0.0	1.0	1.0	0.0	1.0	0.0	0.0	1.0	1.0	0.0	0.0	0.06666666666666667	0.0	1.0	0.0	0.125	0.0	0.0	False	False	True	True	True	True	True	True	False	False	True	False	True	True	True	False	False
ERR1190578_bin.37	0.0	0.0	0.75	0.3076923076923077	0.25	1.0	0.4	0.07142857142857142	0.25	0.7142857142857143	0.42857142857142855	0.7	0.45454545454545453	0.0	0.0	0.09090909090909091	0.5	0.0	0.0	0.0	0.0	0.3333333333333333	0.3333333333333333	0.0	0.0	0.0	0.0	0.0	0.0	1.0	0.0	0.0	False	False	False	False	False	False	False	True	False	False	False	False	False	True	False	True	False
ERR1190578_bin.56	0.0	0.0	0.875	0.23076923076923078	0.25	1.0	0.2	0.0	0.25	0.7142857142857143	0.2857142857142857	0.8	0.7272727272727273	0.0	0.0	0.09090909090909091	0.75	0.0	0.0	0.0	0.0	0.6666666666666666	0.6666666666666666	0.0	0.0	0.0	0.0	0.0	0.0	1.0	0.0	0.0	False	False	False	False	False	False	False	True	False	False	False	False	False	True	False	True	False
ERR1190587_bin.14	0.0	0.0	1.0	0.5384615384615384	1.0	1.0	1.0	0.07142857142857142	0.0	0.8571428571428571	0.2857142857142857	0.8	0.8181818181818182	0.0	0.0	1.0	1.0	0.0	1.0	0.0	0.0	1.0	1.0	0.0	0.0	0.06666666666666667	0.0	1.0	0.0	1.0	0.0	0.0	False	False	True	False	True	False	False	True	False	False	True	False	True	True	False	True	False
ERR1190591_bin.2	0.0	0.0	1.0	0.46153846153846156	1.0	1.0	1.0	0.07142857142857142	0.0	0.8571428571428571	0.2857142857142857	0.8	0.8181818181818182	0.0	0.0	1.0	1.0	0.0	1.0	0.0	0.0	1.0	1.0	0.0	0.0	0.06666666666666667	0.0	1.0	0.0	1.0	0.0	0.0	False	False	True	False	True	False	False	True	False	False	True	False	True	True	False	True	False
ERR1190592_bin.19	0.0	0.0	0.75	0.3076923076923077	0.25	0.8888888888888888	0.2	0.14285714285714285	0.25	0.7142857142857143	0.5714285714285714	0.7	0.7272727272727273	0.0	0.0	0.09090909090909091	0.75	0.0	0.0	0.0	0.0	0.6666666666666666	0.6666666666666666	0.0	0.0	0.0	0.0	0.0	0.0	1.0	0.0	0.0	False	False	False	False	False	False	False	True	False	False	False	False	False	True	False	True	False
ERR1190592_bin.46	0.0	0.0	1.0	0.5384615384615384	1.0	1.0	1.0	0.07142857142857142	0.0	1.0	0.2857142857142857	0.8	0.8181818181818182	0.0	0.0	0.5384615384615384	1.0	0.0	0.75	0.0	0.0	1.0	1.0	0.0	0.0	0.06666666666666667	0.0	1.0	0.0	1.0	0.0	0.0	False	False	True	False	True	False	False	True	False	False	True	False	True	True	False	False	False
ERR1190593_bin.11	0.0	0.0	0.875	0.38461538461538464	0.25	0.8888888888888888	0.2	0.14285714285714285	0.25	0.7142857142857143	0.42857142857142855	0.7	0.7272727272727273	0.0	0.0	0.09090909090909091	0.75	0.0	0.0	0.0	0.0	0.6666666666666666	0.6666666666666666	0.0	0.0	0.0	0.0	0.0	0.0	1.0	0.0	0.0	False	False	False	False	False	False	False	True	False	False	False	False	False	True	False	False	False
ERR1190593_bin.23	0.0	0.0	0.625	0.0	0.5	1.0	0.4	0.0	0.0	0.8571428571428571	0.42857142857142855	0.4	0.7272727272727273	0.0	0.0	0.0	0.0	0.0	0.0	0.0	0.0	0.0	0.0	0.0	0.0	0.0	0.0	0.0	0.0	1.0	0.0	0.7777777777777778	False	False	False	True	True	False	False	True	False	False	False	False	True	True	True	False	True
ERR1190593_bin.54	0.0	0.0	1.0	0.5384615384615384	1.0	1.0	1.0	0.07142857142857142	0.0	0.8571428571428571	0.2857142857142857	0.8	0.8181818181818182	0.0	0.0	1.0	1.0	0.0	1.0	0.0	0.0	1.0	1.0	0.0	0.0	0.06666666666666667	0.0	1.0	0.0	1.0	0.0	0.0	False	False	True	False	True	False	False	True	False	False	True	False	True	True	False	False	False
ERR1190595_bin.11	0.0	0.0	1.0	0.5384615384615384	1.0	1.0	1.0	0.07142857142857142	0.0	1.0	0.2857142857142857	0.8	0.8181818181818182	0.0	0.0	1.0	1.0	0.0	1.0	0.0	0.0	1.0	1.0	0.0	0.0	0.06666666666666667	0.0	1.0	0.0	1.0	0.0	0.0	False	False	True	False	True	False	False	True	False	False	True	False	True	True	False	False	False
ERR1190595_bin.39	0.0	0.0	0.75	0.38461538461538464	0.25	0.8888888888888888	0.2	0.14285714285714285	0.25	0.7142857142857143	0.5714285714285714	0.7	0.6363636363636364	0.0	0.0	0.09090909090909091	0.75	0.0	0.0	0.0	0.0	0.0	0.0	0.0	0.0	0.0	0.0	0.0	0.0	1.0	0.0	0.0	False	False	False	False	False	False	False	True	False	False	False	False	False	True	False	False	False
ERR1190596_bin.22	0.0	0.0	0.625	0.0	0.5	1.0	0.4	0.0	0.0	0.8571428571428571	0.42857142857142855	0.3	0.7272727272727273	0.0	0.0	0.0	0.0	0.0	0.0	0.0	0.0	0.0	0.0	0.0	0.0	0.0	0.0	0.0	0.0	1.0	0.0	0.7777777777777778	False	False	False	True	True	False	False	True	False	False	False	False	True	True	True	False	True
ERR1190597_bin.57	0.0	0.0	0.375	0.07692307692307693	0.25	0.6666666666666666	0.2	0.0	0.0	0.2857142857142857	0.42857142857142855	0.3	0.6363636363636364	0.0	0.0	0.09090909090909091	0.0	0.0	0.0	0.0	0.0	0.0	0.0	0.0	0.0	0.0	0.0	0.0	0.0	1.0	0.0	0.7777777777777778	False	False	False	False	True	False	False	True	False	False	False	False	True	True	True	False	False
ERR1190598_bin.47	0.0	0.0	0.625	0.0	0.5	0.8888888888888888	0.4	0.0	0.0	0.8571428571428571	0.42857142857142855	0.4	0.5454545454545454	0.0	0.0	0.0	0.0	0.0	0.0	0.0	0.0	0.0	0.0	0.0	0.0	0.0	0.0	0.0	0.0	1.0	0.0	0.7777777777777778	False	False	False	True	True	False	False	True	False	False	False	False	True	True	True	False	True
ERR1190599_bin.60	0.0	0.0	0.875	0.46153846153846156	1.0	1.0	1.0	0.07142857142857142	0.0	1.0	0.2857142857142857	0.7	0.8181818181818182	0.0	0.0	0.8461538461538461	1.0	0.0	1.0	0.0	0.0	1.0	1.0	0.0	0.0	0.06666666666666667	0.0	1.0	0.0	1.0	0.0	0.0	False	False	True	False	True	False	False	True	False	False	True	False	False	True	False	True	False
ERR1190600_bin.16	0.0	0.0	0.875	0.5384615384615384	1.0	1.0	1.0	0.07142857142857142	0.0	0.8571428571428571	0.2857142857142857	0.7	0.8181818181818182	0.0	0.0	1.0	1.0	0.0	0.75	0.0	0.0	1.0	1.0	0.0	0.0	0.06666666666666667	0.0	1.0	0.0	1.0	0.0	0.0	False	False	True	False	True	False	False	True	False	False	True	False	True	True	False	False	False
ERR1190605_bin.26	0.0	0.0	0.625	0.0	0.25	0.8888888888888888	0.4	0.0	0.0	0.2857142857142857	0.42857142857142855	0.4	0.45454545454545453	0.0	0.0	0.0	0.0	0.0	0.0	0.0	0.0	0.0	0.0	0.0	0.0	0.0	0.0	0.0	0.0	1.0	0.0	0.7777777777777778	False	False	False	True	True	False	False	True	False	False	False	False	True	True	False	False	True
ERR1190605_bin.44	0.0	0.0	0.875	0.38461538461538464	0.25	1.0	0.2	0.14285714285714285	0.25	0.7142857142857143	0.5714285714285714	0.8	0.7272727272727273	0.0	0.0	0.09090909090909091	0.75	0.0	0.0	0.0	0.0	0.6666666666666666	0.6666666666666666	0.0	0.0	0.0	0.0	0.0	0.0	1.0	0.0	0.0	False	False	False	False	False	False	False	True	False	False	False	False	False	True	False	True	False
ERR1190606_bin.12	0.0	0.0	0.875	0.38461538461538464	0.25	1.0	0.2	0.14285714285714285	0.25	0.7142857142857143	0.5714285714285714	0.8	0.7272727272727273	0.0	0.0	0.09090909090909091	0.75	0.0	0.0	0.0	0.0	0.6666666666666666	0.6666666666666666	0.0	0.0	0.0	0.0	0.0	0.0	1.0	0.0	0.0	False	False	False	False	False	False	False	True	False	False	False	False	False	True	False	True	False
ERR1190606_bin.27	0.0	0.0	0.5	0.0	0.25	1.0	0.4	0.0	0.0	0.2857142857142857	0.42857142857142855	0.4	0.45454545454545453	0.0	0.0	0.0	0.0	0.0	0.0	0.0	0.0	0.0	0.0	0.0	0.0	0.0	0.0	0.0	0.0	1.0	0.0	0.0	False	False	False	True	True	False	False	True	False	False	False	False	True	False	True	False	True
ERR1190606_bin.3	0.0	0.0	1.0	0.5384615384615384	1.0	1.0	1.0	0.14285714285714285	0.0	0.8571428571428571	0.2857142857142857	0.8	0.8181818181818182	0.0	0.0	1.0	1.0	0.0	1.0	0.0	0.0	1.0	1.0	0.0	0.0	0.06666666666666667	0.0	1.0	0.0	1.0	0.0	0.0	False	False	True	False	True	False	False	True	False	False	True	False	True	True	False	False	False
ERR1190609_bin.21	0.0	0.0	0.5	0.07692307692307693	0.75	1.0	0.2	0.07142857142857142	0.125	1.0	0.2857142857142857	0.4	0.7272727272727273	0.0	0.0	0.18181818181818182	0.25	0.0	0.0	0.0	0.0	0.0	0.0	0.0	0.0	0.0	0.0	0.0	0.0	0.5	0.0	0.8888888888888888	False	False	False	True	True	False	False	True	False	False	False	False	True	True	True	False	True
ERR1190610_bin.4	0.0	0.0	0.75	0.46153846153846156	1.0	1.0	1.0	0.07142857142857142	0.0	1.0	0.2857142857142857	0.6	0.8181818181818182	0.0	0.0	0.9230769230769231	1.0	0.0	1.0	0.0	0.0	1.0	1.0	0.0	0.0	0.06666666666666667	0.0	1.0	0.0	1.0	0.0	0.0	False	False	True	False	True	False	False	True	False	False	True	False	True	True	False	True	False
ERR1190611_bin.17	0.0	0.0	1.0	0.5384615384615384	1.0	1.0	1.0	0.07142857142857142	0.0	1.0	0.2857142857142857	0.8	0.8181818181818182	0.0	0.0	0.8461538461538461	1.0	0.0	1.0	0.0	0.0	1.0	1.0	0.0	0.0	0.06666666666666667	0.0	1.0	0.0	0.875	0.0	0.0	False	False	True	False	True	False	False	True	False	False	True	False	False	True	False	False	False
ERR1190611_bin.28	0.0	0.0	0.625	0.0	0.25	1.0	0.4	0.0	0.0	0.2857142857142857	0.42857142857142855	0.4	0.45454545454545453	0.0	0.0	0.0	0.0	0.0	0.0	0.0	0.0	0.0	0.0	0.0	0.0	0.0	0.0	0.0	0.0	1.0	0.0	0.0	False	False	False	True	True	False	False	True	False	False	False	False	True	True	True	False	True
ERR1190611_bin.6	0.0	0.0	0.75	0.3076923076923077	0.25	0.6666666666666666	0.2	0.14285714285714285	0.25	0.7142857142857143	0.14285714285714285	0.6	0.36363636363636365	0.0	0.0	0.09090909090909091	0.75	0.0	0.0	0.0	0.0	0.3333333333333333	0.3333333333333333	0.0	0.0	0.0	0.0	0.0	0.0	1.0	0.0	0.0	False	False	False	False	False	False	False	True	False	False	False	False	False	True	False	False	False
ERR1190612_bin.30	0.0	0.0	0.875	0.46153846153846156	0.25	1.0	0.2	0.14285714285714285	0.25	0.7142857142857143	0.5714285714285714	0.8	0.6363636363636364	0.0	0.0	0.09090909090909091	0.75	0.0	0.0	0.0	0.0	0.6666666666666666	0.6666666666666666	0.0	0.0	0.0	0.0	0.0	0.0	1.0	0.0	0.0	False	False	False	False	False	False	False	True	False	False	False	False	False	True	False	True	False
ERR1190612_bin.61	0.0	0.0	0.375	0.23076923076923078	0.75	0.8888888888888888	0.0	0.07142857142857142	0.125	1.0	0.5714285714285714	0.5	0.7272727272727273	0.0	0.0	0.2727272727272727	0.0	0.0	0.0	0.0	0.0	0.0	0.0	0.0	0.0	0.0	0.0	0.0	0.0	0.0	0.0	0.8888888888888888	False	False	False	False	True	False	False	True	False	False	False	False	True	True	True	False	True
ERR1190617_bin.18	0.0	0.0	1.0	0.5384615384615384	1.0	1.0	1.0	0.07142857142857142	0.0	1.0	0.2857142857142857	0.9	0.8181818181818182	0.0	0.0	1.0	1.0	0.0	0.5	0.0	0.0	1.0	1.0	0.0	0.0	0.06666666666666667	0.0	1.0	0.0	1.0	0.0	0.0	False	False	True	False	True	False	False	True	False	False	True	False	True	True	False	True	False
ERR1190617_bin.36	0.0	0.0	0.75	0.3076923076923077	0.75	1.0	0.4	0.21428571428571427	0.125	1.0	0.5714285714285714	0.7	0.7272727272727273	0.0	0.0	0.2727272727272727	0.25	0.0	0.0	0.0	0.0	0.0	0.0	0.0	0.0	0.0	0.0	0.0	0.0	1.0	0.0	0.8888888888888888	False	False	True	True	True	False	True	True	False	False	True	False	True	True	True	False	True
ERR1190617_bin.49	0.0	0.0	0.875	0.46153846153846156	0.25	0.8888888888888888	0.2	0.14285714285714285	0.25	0.7142857142857143	0.5714285714285714	0.8	0.6363636363636364	0.0	0.0	0.09090909090909091	0.75	0.0	0.5	0.1	0.3333333333333333	0.6666666666666666	0.6666666666666666	0.0	0.0	0.0	0.0	0.0	0.0	1.0	0.0	0.0	False	False	False	False	False	False	False	True	False	False	False	False	False	True	False	True	False
ERR1190619_bin.22	0.0	0.0	0.375	0.0	0.0	0.8888888888888888	0.4	0.0	0.0	0.7142857142857143	0.42857142857142855	0.3	0.7272727272727273	0.0	0.0	0.09090909090909091	0.0	0.0	0.0	0.0	0.0	0.0	0.0	0.0	0.0	0.0	0.0	0.0	0.0	1.0	0.0	0.7777777777777778	False	False	False	False	False	False	False	True	False	False	False	False	False	True	False	False	False
ERR1190619_bin.5	0.0	0.0	0.25	0.07692307692307693	0.0	1.0	0.0	0.0	0.125	0.5714285714285714	0.2857142857142857	0.2	0.7272727272727273	0.0	0.0	0.2727272727272727	0.0	0.0	0.25	0.0	0.0	0.0	0.0	0.0	0.0	0.0	0.0	0.0	0.0	0.625	0.0	0.8888888888888888	False	False	False	False	True	False	False	False	False	False	False	False	False	False	False	False	False
ERR1190620_bin.3	0.0	0.0	0.125	0.07692307692307693	0.0	0.8888888888888888	0.0	0.0	0.125	0.42857142857142855	0.2857142857142857	0.3	0.6363636363636364	0.0	0.0	0.18181818181818182	0.0	0.0	0.0	0.0	0.0	0.0	0.0	0.0	0.0	0.0	0.0	0.0	0.0	0.0	0.0	0.8888888888888888	False	False	False	False	True	False	False	True	False	True	False	False	False	False	False	False	False
ERR1190620_bin.60	0.0	0.0	0.75	0.3076923076923077	0.25	0.8888888888888888	0.2	0.14285714285714285	0.25	0.7142857142857143	0.42857142857142855	0.7	0.7272727272727273	0.0	0.0	0.09090909090909091	0.75	0.0	0.0	0.0	0.0	0.6666666666666666	0.6666666666666666	0.0	0.0	0.0	0.0	0.0	0.0	0.875	0.0	0.0	False	False	False	False	False	False	False	True	False	False	False	False	False	True	False	True	False
ERR1190622_bin.40	0.0	0.0	0.75	0.38461538461538464	1.0	0.8888888888888888	1.0	0.07142857142857142	0.0	0.8571428571428571	0.2857142857142857	0.6	0.8181818181818182	0.0	0.0	1.0	1.0	0.0	0.75	0.0	0.0	1.0	1.0	0.0	0.0	0.0	0.0	0.5	0.0	0.125	0.0	0.0	False	False	True	False	True	False	False	True	False	False	True	False	True	True	False	False	False
ERR1190625_bin.20	0.0	0.0	0.875	0.23076923076923078	0.25	0.7777777777777778	0.2	0.0	0.25	0.5714285714285714	0.5714285714285714	0.8	0.6363636363636364	0.0	0.0	0.09090909090909091	0.75	0.0	0.0	0.0	0.0	0.6666666666666666	0.6666666666666666	0.0	0.0	0.0	0.0	0.0	0.0	1.0	0.0	0.0	False	False	False	False	False	False	False	True	False	False	False	False	False	True	False	False	False
ERR1190625_bin.51	0.0	0.0	1.0	0.46153846153846156	1.0	1.0	0.8	0.07142857142857142	0.0	0.8571428571428571	0.2857142857142857	0.7	0.7272727272727273	0.0	0.0	1.0	1.0	0.0	1.0	0.0	0.0	1.0	1.0	0.0	0.0	0.06666666666666667	0.0	1.0	0.0	0.25	0.0	0.0	False	False	True	True	True	True	True	True	False	False	True	False	True	True	True	False	False
ERR1190626_bin.22	0.0	0.0	0.75	0.3076923076923077	0.0	0.8888888888888888	0.2	0.14285714285714285	0.125	0.5714285714285714	0.42857142857142855	0.7	0.6363636363636364	0.0	0.0	0.09090909090909091	0.75	0.0	0.0	0.0	0.0	0.0	0.0	0.0	0.0	0.0	0.0	0.0	0.0	0.25	0.0	0.0	False	False	False	False	False	False	False	True	False	False	False	False	False	True	False	False	False
ERR1190627_bin.11	0.0	0.0	0.75	0.23076923076923078	1.0	0.7777777777777778	1.0	0.07142857142857142	0.0	0.8571428571428571	0.0	0.5	0.6363636363636364	0.0	0.0	0.5833333333333334	1.0	0.0	0.5	0.0	0.0	1.0	1.0	0.0	0.0	0.06666666666666667	0.0	0.25	0.0	0.0	0.0	0.0	False	False	True	True	True	True	False	True	False	False	True	False	True	True	False	False	False
ERR1190628_bin.22	0.0	0.0	1.0	0.5384615384615384	1.0	1.0	1.0	0.07142857142857142	0.0	0.8571428571428571	0.2857142857142857	0.7	0.8181818181818182	0.0	0.0	0.9230769230769231	1.0	0.0	1.0	0.0	0.0	1.0	1.0	0.0	0.0	0.06666666666666667	0.0	1.0	0.0	1.0	0.0	0.0	False	False	True	True	True	True	True	True	False	False	True	False	True	True	True	False	False
ERR1190630_bin.16	0.0	0.0	1.0	0.5384615384615384	1.0	1.0	1.0	0.07142857142857142	0.0	0.7142857142857143	0.2857142857142857	0.8	0.7272727272727273	0.0	0.0	1.0	1.0	0.0	0.75	0.0	0.0	1.0	1.0	0.0	0.0	0.06666666666666667	0.0	1.0	0.0	1.0	0.0	0.0	False	False	True	False	True	False	False	True	False	False	True	False	False	True	False	False	False
ERR1190630_bin.19	0.0	0.0	0.625	0.07692307692307693	0.25	1.0	0.4	0.0	0.0	0.7142857142857143	0.42857142857142855	0.5	0.7272727272727273	0.0	0.0	0.09090909090909091	0.0	0.0	0.0	0.0	0.0	0.0	0.0	0.0	0.0	0.0	0.0	0.0	0.0	1.0	0.0	0.8888888888888888	False	False	False	True	True	False	False	True	False	False	False	False	False	True	True	False	False
ERR1190630_bin.20	0.0	0.0	0.875	0.38461538461538464	0.25	1.0	0.2	0.14285714285714285	0.25	0.7142857142857143	0.5714285714285714	0.8	0.7272727272727273	0.0	0.0	0.09090909090909091	0.75	0.0	0.0	0.0	0.0	0.6666666666666666	0.6666666666666666	0.0	0.0	0.0	0.0	0.0	0.0	1.0	0.0	0.0	False	False	False	False	False	False	False	True	False	False	False	False	False	True	False	True	False
ERR1190630_bin.33	0.0	0.0	0.5	0.23076923076923078	0.75	0.8888888888888888	0.2	0.07142857142857142	0.125	1.0	0.42857142857142855	0.4	0.6363636363636364	0.0	0.0	0.18181818181818182	0.0	0.0	0.0	0.0	0.0	0.0	0.0	0.0	0.0	0.0	0.0	0.0	0.0	0.875	0.0	0.8888888888888888	False	False	True	True	True	False	False	True	False	False	True	False	True	True	True	False	True
ERR1190631_bin.51	0.0	0.0	0.75	0.15384615384615385	0.25	0.8888888888888888	0.2	0.0	0.25	0.7142857142857143	0.2857142857142857	0.7	0.6363636363636364	0.0	0.0	0.09090909090909091	0.75	0.0	0.0	0.0	0.0	0.3333333333333333	0.3333333333333333	0.0	0.0	0.0	0.0	0.0	0.0	0.875	0.0	0.0	False	False	False	False	False	False	False	True	False	False	False	False	False	True	False	False	False
ERR1190632_bin.55	0.0	0.0	0.875	0.5384615384615384	0.5	0.7777777777777778	0.8	0.07142857142857142	0.0	0.8571428571428571	0.2857142857142857	0.8	0.7272727272727273	0.0	0.0	0.5833333333333334	1.0	0.0	1.0	0.0	0.0	1.0	1.0	0.0	0.0	0.06666666666666667	0.0	1.0	0.0	0.25	0.0	0.0	False	False	False	False	True	False	False	True	False	False	False	False	True	True	False	False	False
ERR1190634_bin.27	0.0	0.0	1.0	0.5384615384615384	1.0	1.0	1.0	0.07142857142857142	0.0	1.0	0.2857142857142857	0.8	0.8181818181818182	0.0	0.0	0.9230769230769231	1.0	0.0	1.0	0.0	0.0	1.0	1.0	0.0	0.0	0.06666666666666667	0.0	1.0	0.0	1.0	0.0	0.0	False	False	True	True	True	True	False	True	False	False	True	False	True	True	False	False	False
ERR1190635_bin.73	0.0	0.0	0.875	0.46153846153846156	0.25	0.6666666666666666	0.8	0.0	0.0	0.8571428571428571	0.2857142857142857	0.8	0.5454545454545454	0.0	0.0	0.09090909090909091	0.75	0.0	0.25	0.0	0.0	0.0	0.0	0.0	0.0	0.06666666666666667	0.0	0.75	0.0	1.0	0.0	0.0	False	False	False	False	True	False	False	True	False	False	False	False	False	True	False	False	False
ERR1190635_bin.75	0.0	0.0	0.875	0.23076923076923078	0.25	1.0	0.2	0.0	0.25	0.5714285714285714	0.2857142857142857	0.8	0.6363636363636364	0.0	0.0	0.09090909090909091	0.75	0.0	0.0	0.0	0.0	0.6666666666666666	0.6666666666666666	0.0	0.0	0.0	0.0	0.0	0.0	1.0	0.0	0.0	False	False	False	False	False	False	False	True	False	False	False	False	False	True	False	True	False
ERR1190638_bin.3	0.0	0.0	0.75	0.38461538461538464	0.25	0.8888888888888888	0.8	0.0	0.0	0.8571428571428571	0.14285714285714285	0.8	0.7272727272727273	0.0	0.0	1.0	1.0	0.0	0.0	0.0	0.0	0.6666666666666666	0.6666666666666666	0.0	0.0	0.06666666666666667	0.0	1.0	0.0	1.0	0.0	0.0	False	False	True	False	True	False	False	True	False	False	True	False	False	True	False	False	False
ERR1190641_bin.37	0.0	0.0	0.875	0.5384615384615384	0.5	0.7777777777777778	1.0	0.07142857142857142	0.0	0.8571428571428571	0.2857142857142857	0.7	0.6363636363636364	0.0	0.0	0.7692307692307693	1.0	0.0	0.75	0.0	0.0	1.0	1.0	0.0	0.0	0.06666666666666667	0.0	1.0	0.0	1.0	0.0	0.0	False	False	True	False	True	False	False	True	False	False	True	False	False	True	False	False	False
ERR1190643_bin.61	0.0	0.0	0.875	0.5384615384615384	0.75	1.0	1.0	0.07142857142857142	0.0	0.8571428571428571	0.2857142857142857	0.7	0.8181818181818182	0.0	0.0	1.0	1.0	0.0	0.75	0.0	0.0	1.0	1.0	0.0	0.0	0.06666666666666667	0.0	1.0	0.0	1.0	0.0	0.0	False	False	True	False	True	False	False	True	False	False	True	False	True	True	False	True	False
ERR1190647_bin.43	0.0	0.0	1.0	0.5384615384615384	1.0	0.8888888888888888	1.0	0.07142857142857142	0.0	0.8571428571428571	0.2857142857142857	0.8	0.8181818181818182	0.0	0.0	1.0	1.0	0.0	1.0	0.0	0.0	1.0	1.0	0.0	0.0	0.06666666666666667	0.0	1.0	0.0	1.0	0.0	0.0	False	False	True	False	True	False	False	True	False	False	True	False	True	True	False	False	False
ERR1190649_bin.60	0.0	0.0	0.875	0.38461538461538464	0.25	1.0	0.2	0.14285714285714285	0.25	0.7142857142857143	0.5714285714285714	0.8	0.7272727272727273	0.0	0.0	0.09090909090909091	0.75	0.0	0.0	0.0	0.0	0.6666666666666666	0.6666666666666666	0.0	0.0	0.0	0.0	0.0	0.0	1.0	0.0	0.0	False	False	False	False	False	False	False	True	False	False	False	False	False	True	False	True	False
ERR1190650_bin.34	0.0	0.0	0.875	0.38461538461538464	0.25	1.0	0.2	0.14285714285714285	0.25	0.7142857142857143	0.5714285714285714	0.8	0.6363636363636364	0.0	0.0	0.09090909090909091	0.75	0.0	0.0	0.0	0.0	0.6666666666666666	0.6666666666666666	0.0	0.0	0.0	0.0	0.0	0.0	1.0	0.0	0.0	False	False	False	False	False	False	False	True	False	False	False	False	False	True	False	True	False
ERR1190650_bin.9	0.0	0.0	0.375	0.15384615384615385	0.75	0.6666666666666666	0.4	0.0	0.0	0.2857142857142857	0.14285714285714285	0.5	0.09090909090909091	0.0	0.0	0.0	0.0	0.0	0.0	0.0	0.0	1.0	1.0	0.0	0.0	0.0	0.0	0.0	0.0	0.0	0.0	0.0	False	False	False	False	True	False	False	True	False	False	False	False	False	True	False	True	False
ERR1190651_bin.3	0.0	0.0	0.875	0.38461538461538464	0.25	1.0	0.2	0.14285714285714285	0.25	0.7142857142857143	0.5714285714285714	0.8	0.7272727272727273	0.0	0.0	0.09090909090909091	0.75	0.0	0.0	0.0	0.0	0.3333333333333333	0.3333333333333333	0.0	0.0	0.0	0.0	0.0	0.0	1.0	0.0	0.0	False	False	False	False	False	False	False	True	False	False	False	False	False	True	False	True	False
ERR1190653_bin.23	0.0	0.0	0.875	0.38461538461538464	0.5	1.0	0.2	0.14285714285714285	0.25	0.7142857142857143	0.5714285714285714	0.8	0.7272727272727273	0.0	0.0	0.09090909090909091	0.75	0.0	0.0	0.0	0.0	0.6666666666666666	0.6666666666666666	0.0	0.0	0.0	0.0	0.0	0.0	1.0	0.0	0.0	False	False	False	False	False	False	False	True	False	False	False	False	False	True	False	True	False
ERR1190653_bin.24	0.0	0.0	0.375	0.07692307692307693	0.0	0.8888888888888888	0.4	0.0	0.0	0.7142857142857143	0.42857142857142855	0.3	0.7272727272727273	0.0	0.0	0.09090909090909091	0.0	0.0	0.0	0.0	0.0	0.0	0.0	0.0	0.0	0.0	0.0	0.0	0.0	1.0	0.0	0.0	False	False	True	False	True	False	True	True	False	False	True	False	False	True	True	False	False
ERR1190654_bin.23	0.0	0.0	0.375	0.07692307692307693	0.25	0.8888888888888888	0.0	0.0	0.125	0.5714285714285714	0.2857142857142857	0.4	0.5454545454545454	0.0	0.0	0.2727272727272727	0.0	0.0	0.25	0.0	0.0	0.0	0.0	0.0	0.0	0.0	0.0	0.0	0.0	0.75	0.0	0.8888888888888888	False	False	False	False	True	False	False	False	False	False	False	False	False	True	False	False	False
ERR1190654_bin.59	0.0	0.0	0.875	0.23076923076923078	0.25	1.0	0.2	0.0	0.25	0.7142857142857143	0.2857142857142857	0.8	0.7272727272727273	0.0	0.0	0.09090909090909091	0.75	0.0	0.0	0.0	0.0	0.6666666666666666	0.6666666666666666	0.0	0.0	0.0	0.0	0.0	0.0	1.0	0.0	0.0	False	False	False	False	False	False	False	True	False	False	False	False	False	True	False	True	False
ERR1190655_bin.43	0.0	0.0	1.0	0.5384615384615384	1.0	1.0	1.0	0.07142857142857142	0.0	0.8571428571428571	0.2857142857142857	0.8	0.8181818181818182	0.0	0.0	1.0	1.0	0.0	1.0	0.0	0.0	1.0	1.0	0.0	0.0	0.06666666666666667	0.0	1.0	0.0	0.25	0.0	0.0	False	False	True	True	True	True	True	True	False	False	True	False	True	True	False	False	False
ERR1190660_bin.2	0.0	0.0	1.0	0.5384615384615384	0.25	1.0	1.0	0.07142857142857142	0.0	0.8571428571428571	0.2857142857142857	0.8	0.7272727272727273	0.0	0.0	1.0	1.0	0.0	1.0	0.0	0.0	1.0	1.0	0.0	0.0	0.06666666666666667	0.0	1.0	0.0	1.0	0.0	0.0	False	False	True	False	True	False	False	True	False	False	True	False	False	True	False	True	False
ERR1190661_bin.26	0.0	0.0	1.0	0.5384615384615384	1.0	1.0	1.0	0.07142857142857142	0.0	0.8571428571428571	0.2857142857142857	0.8	0.8181818181818182	0.0	0.0	1.0	1.0	0.0	1.0	0.0	0.0	1.0	1.0	0.0	0.0	0.06666666666666667	0.0	1.0	0.0	0.125	0.0	0.0	False	False	True	True	True	True	True	True	False	False	True	False	True	True	True	False	False
ERR1190663_bin.22	0.0	0.0	1.0	0.38461538461538464	1.0	0.8888888888888888	0.4	0.07142857142857142	0.0	0.5714285714285714	0.14285714285714285	0.7	0.6363636363636364	0.0	0.0	1.0	0.25	0.0	1.0	0.0	0.0	1.0	1.0	0.0	0.0	0.06666666666666667	0.0	1.0	0.0	0.0	0.0	0.0	False	False	True	True	True	True	True	True	False	False	True	False	True	True	False	False	False
ERR1190686_bin.7	0.0	0.0	0.875	0.46153846153846156	0.25	1.0	0.2	0.14285714285714285	0.25	0.7142857142857143	0.2857142857142857	0.8	0.7272727272727273	0.0	0.0	0.09090909090909091	0.75	0.0	0.5	0.1	0.3333333333333333	0.6666666666666666	0.6666666666666666	0.0	0.0	0.0	0.0	0.0	0.0	1.0	0.0	0.0	False	False	False	False	False	False	False	True	False	False	False	False	False	True	False	False	False
ERR1190697_bin.21	0.0	0.0	0.5	0.23076923076923078	0.75	0.8888888888888888	0.4	0.21428571428571427	0.125	0.8571428571428571	0.5714285714285714	0.4	0.7272727272727273	0.0	0.0	0.2727272727272727	0.0	0.0	0.0	0.0	0.0	0.0	0.0	0.0	0.0	0.0	0.0	0.0	0.0	1.0	0.0	0.8888888888888888	False	False	True	True	True	False	True	True	False	False	True	False	True	True	True	False	True
ERR1190703_bin.11	0.0	0.0	0.625	0.0	0.5	1.0	0.4	0.0	0.0	0.8571428571428571	0.14285714285714285	0.3	0.7272727272727273	0.0	0.0	0.0	0.0	0.0	0.0	0.0	0.0	0.0	0.0	0.0	0.0	0.0	0.0	0.0	0.0	0.875	0.0	0.6666666666666666	False	False	False	True	True	False	False	True	False	False	False	False	True	False	True	False	True
ERR1190703_bin.23	0.0	0.0	0.75	0.38461538461538464	0.25	0.8888888888888888	1.0	0.07142857142857142	0.0	0.8571428571428571	0.2857142857142857	0.5	0.7272727272727273	0.0	0.0	1.0	1.0	0.0	1.0	0.0	0.0	1.0	1.0	0.0	0.0	0.06666666666666667	0.0	1.0	0.0	1.0	0.0	0.0	False	False	True	True	False	True	False	True	False	False	True	False	True	True	False	False	False
ERR1190714_bin.1	0.0	0.0	0.625	0.15384615384615385	0.25	0.7777777777777778	0.4	0.14285714285714285	0.0	0.5714285714285714	0.5714285714285714	0.5	0.7272727272727273	0.0	0.0	0.18181818181818182	0.25	0.0	0.0	0.0	0.0	0.0	0.0	0.0	0.0	0.0	0.0	0.0	0.0	1.0	0.0	0.2222222222222222	False	False	False	True	True	False	False	True	False	False	False	False	False	True	False	False	True
ERR1190715_bin.23	0.0	0.0	0.625	0.0	0.25	0.8888888888888888	0.4	0.0	0.0	0.2857142857142857	0.42857142857142855	0.4	0.45454545454545453	0.0	0.0	0.0	0.0	0.0	0.0	0.0	0.0	0.0	0.0	0.0	0.0	0.0	0.0	0.0	0.0	1.0	0.0	0.0	False	False	False	True	True	False	False	True	False	False	False	False	True	True	True	False	True
ERR1190721_bin.11	0.0	0.0	0.5	0.0	0.5	1.0	0.4	0.0	0.0	0.8571428571428571	0.42857142857142855	0.2	0.7272727272727273	0.0	0.0	0.0	0.0	0.0	0.0	0.0	0.0	0.0	0.0	0.0	0.0	0.0	0.0	0.0	0.0	1.0	0.0	0.7777777777777778	False	False	False	True	True	False	False	True	False	False	False	False	True	True	True	False	True
ERR1190731_bin.11	0.0	0.0	0.625	0.07692307692307693	0.25	0.7777777777777778	0.4	0.0	0.0	0.5714285714285714	0.2857142857142857	0.4	0.45454545454545453	0.0	0.0	0.09090909090909091	0.0	0.0	0.0	0.0	0.0	0.0	0.0	0.0	0.0	0.0	0.0	0.0	0.0	0.25	0.0	0.8888888888888888	False	False	False	True	True	False	False	True	False	False	False	False	False	False	True	False	False
ERR1190731_bin.13	0.0	0.0	0.75	0.15384615384615385	0.75	1.0	0.4	0.07142857142857142	0.0	1.0	0.5714285714285714	0.7	0.7272727272727273	0.0	0.0	0.18181818181818182	0.25	0.0	0.0	0.0	0.0	0.0	0.0	0.0	0.0	0.0	0.0	0.0	0.0	1.0	0.0	0.8888888888888888	False	False	False	True	True	False	False	True	False	False	False	False	True	True	True	False	True
ERR1190731_bin.15	0.0	0.0	0.625	0.15384615384615385	0.75	1.0	0.2	0.0	0.125	1.0	0.5714285714285714	0.7	0.7272727272727273	0.0	0.0	0.18181818181818182	0.25	0.0	0.25	0.0	0.0	0.0	0.0	0.0	0.0	0.0	0.0	0.0	0.0	1.0	0.0	0.8888888888888888	False	False	False	False	True	False	False	True	False	False	False	False	True	True	True	False	True
ERR1190731_bin.26	0.0	0.0	1.0	0.46153846153846156	1.0	1.0	1.0	0.07142857142857142	0.0	0.8571428571428571	0.2857142857142857	0.8	0.8181818181818182	0.0	0.0	0.9230769230769231	0.25	0.0	1.0	0.0	0.0	1.0	1.0	0.0	0.0	0.06666666666666667	0.0	1.0	0.0	1.0	0.0	0.0	False	False	True	False	True	False	False	True	False	False	True	False	True	True	False	True	False
ERR1190731_bin.31	0.0	0.0	0.625	0.15384615384615385	0.75	1.0	0.4	0.07142857142857142	0.0	1.0	0.5714285714285714	0.5	0.7272727272727273	0.0	0.0	0.18181818181818182	0.0	0.0	0.0	0.0	0.0	0.0	0.0	0.0	0.0	0.0	0.0	0.0	0.0	1.0	0.0	0.8888888888888888	False	False	False	True	True	False	False	True	False	False	False	False	True	True	True	False	True
ERR1190731_bin.4	0.0	0.0	0.75	0.3076923076923077	0.25	1.0	0.2	0.14285714285714285	0.25	0.7142857142857143	0.42857142857142855	0.7	0.7272727272727273	0.0	0.0	0.09090909090909091	0.75	0.0	0.0	0.0	0.0	0.6666666666666666	0.6666666666666666	0.0	0.0	0.0	0.0	0.0	0.0	1.0	0.0	0.0	False	False	False	False	False	False	False	True	False	False	False	False	False	True	False	True	False
ERR1190754_bin.14	0.0	0.0	1.0	0.38461538461538464	1.0	0.8888888888888888	0.8	0.07142857142857142	0.0	0.7142857142857143	0.14285714285714285	0.7	0.7272727272727273	0.0	0.0	1.0	0.0	0.0	0.75	0.0	0.0	1.0	1.0	0.0	0.0	0.06666666666666667	0.0	1.0	0.0	0.0	0.0	0.0	False	False	False	False	True	False	False	True	False	False	False	False	True	True	False	False	False
ERR1190789_bin.33	0.0	0.0	0.5	0.07692307692307693	0.0	0.5555555555555556	0.0	0.07142857142857142	0.125	0.42857142857142855	0.42857142857142855	0.2	0.2727272727272727	0.0	0.0	0.09090909090909091	0.0	0.0	0.5	0.0	0.0	0.0	0.0	0.0	0.0	0.0	0.0	0.0	0.0	0.0	0.0	1.0	False	False	False	False	False	False	False	True	False	False	False	False	False	False	False	True	False
ERR1190789_bin.51	0.0	0.0	0.375	0.0	0.5	1.0	0.4	0.0	0.0	0.7142857142857143	0.14285714285714285	0.2	0.6363636363636364	0.0	0.0	0.09090909090909091	0.0	0.0	0.0	0.0	0.0	0.0	0.0	0.0	0.0	0.0	0.0	0.0	0.0	1.0	0.0	0.0	False	False	True	True	False	False	False	True	False	True	True	False	True	True	True	False	False
ERR1190790_bin.17	0.0	0.0	0.5	0.07692307692307693	0.25	0.5555555555555556	0.4	0.0	0.0	0.5714285714285714	0.14285714285714285	0.4	0.45454545454545453	0.0	0.0	0.2727272727272727	0.0	0.0	0.5	0.0	0.0	0.0	0.0	0.0	0.0	0.0	0.0	0.0	0.0	1.0	0.0	0.8888888888888888	False	False	False	False	True	False	False	True	False	False	False	False	False	False	False	False	False
ERR1190790_bin.42	0.0	0.0	1.0	0.38461538461538464	1.0	0.7777777777777778	0.4	0.07142857142857142	0.0	0.7142857142857143	0.14285714285714285	0.7	0.7272727272727273	0.0	0.0	1.0	0.0	0.0	1.0	0.0	0.0	1.0	1.0	0.0	0.0	0.06666666666666667	0.0	1.0	0.0	0.0	0.0	0.0	False	False	False	False	True	False	False	True	False	False	False	False	True	True	False	False	False
ERR1190791_bin.35	0.0	0.0	1.0	0.5384615384615384	1.0	1.0	1.0	0.07142857142857142	0.0	0.8571428571428571	0.2857142857142857	0.8	0.8181818181818182	0.0	0.0	1.0	1.0	0.0	1.0	0.0	0.0	1.0	1.0	0.0	0.0	0.06666666666666667	0.0	1.0	0.0	1.0	0.0	0.0	False	False	True	True	True	True	True	True	False	False	True	False	True	True	True	False	False
ERR1190791_bin.42	0.0	0.0	0.625	0.0	0.25	1.0	0.4	0.0	0.0	0.2857142857142857	0.2857142857142857	0.4	0.45454545454545453	0.0	0.0	0.0	0.0	0.0	0.0	0.0	0.0	0.0	0.0	0.0	0.0	0.0	0.0	0.0	0.0	1.0	0.0	0.0	False	False	False	True	True	False	False	True	False	False	False	False	True	True	True	False	True
ERR1190793_bin.13	0.0	0.0	1.0	0.5384615384615384	1.0	1.0	1.0	0.07142857142857142	0.0	1.0	0.2857142857142857	0.8	0.8181818181818182	0.0	0.0	1.0	1.0	0.0	1.0	0.0	0.0	1.0	1.0	0.0	0.0	0.06666666666666667	0.0	1.0	0.0	1.0	0.0	0.0	False	False	True	False	True	False	False	True	False	False	True	False	True	True	False	True	False
ERR1190793_bin.31	0.0	0.0	0.625	0.15384615384615385	0.75	0.8888888888888888	0.4	0.07142857142857142	0.125	1.0	0.5714285714285714	0.6	0.7272727272727273	0.0	0.0	0.18181818181818182	0.0	0.0	0.0	0.0	0.0	0.0	0.0	0.0	0.0	0.0	0.0	0.0	0.0	1.0	0.0	0.8888888888888888	False	False	False	True	True	False	False	True	False	False	False	False	True	True	True	False	True
ERR1190795_bin.35	0.0	0.0	0.875	0.5384615384615384	1.0	1.0	1.0	0.07142857142857142	0.0	0.8571428571428571	0.2857142857142857	0.7	0.7272727272727273	0.0	0.0	1.0	1.0	0.0	1.0	0.0	0.0	1.0	1.0	0.0	0.0	0.06666666666666667	0.0	1.0	0.0	1.0	0.0	0.0	False	False	True	False	True	False	False	True	False	False	True	False	True	True	False	False	False
ERR1190798_bin.50	0.0	0.0	0.375	0.07692307692307693	0.0	0.8888888888888888	0.2	0.0	0.0	0.5714285714285714	0.42857142857142855	0.4	0.6363636363636364	0.0	0.0	0.0	0.0	0.0	0.0	0.0	0.0	0.0	0.0	0.0	0.0	0.0	0.0	0.0	0.0	1.0	0.0	0.0	False	False	True	False	False	False	False	True	False	False	True	False	False	False	False	False	False
ERR1190800_bin.54	0.0	0.0	0.875	0.38461538461538464	0.25	0.8888888888888888	0.2	0.14285714285714285	0.25	0.7142857142857143	0.5714285714285714	0.8	0.6363636363636364	0.0	0.0	0.09090909090909091	0.75	0.0	0.0	0.0	0.0	0.6666666666666666	0.6666666666666666	0.0	0.0	0.0	0.0	0.0	0.0	1.0	0.0	0.0	False	False	False	False	False	False	False	True	False	False	False	False	False	True	False	True	False
ERR1190801_bin.7	0.0	0.0	0.75	0.07692307692307693	0.25	0.6666666666666666	0.2	0.0	0.125	0.7142857142857143	0.2857142857142857	0.4	0.5454545454545454	0.0	0.0	0.09090909090909091	0.75	0.0	0.0	0.0	0.0	0.0	0.0	0.0	0.0	0.0	0.0	0.0	0.0	1.0	0.0	0.0	False	False	False	False	False	False	False	True	False	False	False	False	False	True	False	False	False
ERR1190805_bin.29	0.0	0.0	0.875	0.3076923076923077	0.25	0.8888888888888888	0.2	0.14285714285714285	0.25	0.7142857142857143	0.5714285714285714	0.8	0.6363636363636364	0.0	0.0	0.09090909090909091	0.75	0.0	0.0	0.0	0.0	0.6666666666666666	0.6666666666666666	0.0	0.0	0.0	0.0	0.0	0.0	1.0	0.0	0.0	False	False	False	False	False	False	False	True	False	False	False	False	False	True	False	True	False
ERR1190805_bin.84	0.0	0.0	0.625	0.0	0.5	1.0	0.4	0.0	0.0	0.8571428571428571	0.42857142857142855	0.4	0.7272727272727273	0.0	0.0	0.0	0.0	0.0	0.0	0.0	0.0	0.0	0.0	0.0	0.0	0.0	0.0	0.0	0.0	1.0	0.0	0.7777777777777778	False	False	False	True	True	False	False	True	False	False	False	False	True	True	True	False	True
ERR1190806_bin.25	0.0	0.0	0.625	0.0	0.5	0.8888888888888888	0.4	0.0	0.0	0.8571428571428571	0.42857142857142855	0.3	0.7272727272727273	0.0	0.0	0.0	0.0	0.0	0.0	0.0	0.0	0.0	0.0	0.0	0.0	0.0	0.0	0.0	0.0	1.0	0.0	0.6666666666666666	False	False	False	True	True	False	True	True	False	False	False	False	True	True	True	False	True
ERR1190807_bin.41	0.0	0.0	0.625	0.23076923076923078	0.75	1.0	0.4	0.07142857142857142	0.125	1.0	0.5714285714285714	0.6	0.7272727272727273	0.0	0.0	0.18181818181818182	0.0	0.0	0.0	0.0	0.0	0.0	0.0	0.0	0.0	0.0	0.0	0.0	0.0	1.0	0.0	0.8888888888888888	False	False	False	True	True	False	False	True	False	False	False	False	True	True	True	False	True
ERR1190809_bin.106	0.0	0.0	0.375	0.23076923076923078	0.25	0.8888888888888888	0.0	0.0	0.25	0.5714285714285714	0.2857142857142857	0.4	0.6363636363636364	0.09090909090909091	0.0	0.5714285714285714	0.75	0.0	0.75	0.0	0.0	0.6666666666666666	0.6666666666666666	0.0	0.0	0.0	0.0	0.0	0.0	1.0	0.0	0.0	False	False	False	True	False	False	False	True	False	False	False	False	False	True	False	True	False
ERR1190809_bin.77	0.0	0.0	0.75	0.3076923076923077	0.0	0.7777777777777778	0.2	0.14285714285714285	0.25	0.5714285714285714	0.0	0.7	0.6363636363636364	0.0	0.0	0.09090909090909091	0.75	0.0	0.0	0.0	0.0	0.0	0.0	0.0	0.0	0.0	0.0	0.0	0.0	1.0	0.0	0.0	False	False	False	False	False	False	False	True	False	False	False	False	False	True	False	True	False
ERR1190810_bin.35	0.0	0.0	0.75	0.3076923076923077	0.25	0.8888888888888888	0.2	0.14285714285714285	0.125	0.7142857142857143	0.5714285714285714	0.7	0.5454545454545454	0.0	0.0	0.09090909090909091	0.75	0.0	0.0	0.0	0.0	0.6666666666666666	0.6666666666666666	0.0	0.0	0.0	0.0	0.0	0.0	0.875	0.0	0.0	False	False	False	False	False	False	False	True	False	False	False	False	False	True	False	True	False
ERR1190817_bin.26	0.0	0.0	0.875	0.38461538461538464	0.25	0.8888888888888888	0.2	0.14285714285714285	0.25	0.7142857142857143	0.5714285714285714	0.8	0.7272727272727273	0.0	0.0	0.09090909090909091	0.75	0.0	0.0	0.0	0.0	0.6666666666666666	0.6666666666666666	0.0	0.0	0.0	0.0	0.0	0.0	1.0	0.0	0.0	False	False	False	False	False	False	False	True	False	False	False	False	False	True	False	True	False
ERR1190817_bin.34	0.0	0.0	0.5	0.0	0.25	0.8888888888888888	0.4	0.0	0.0	0.2857142857142857	0.2857142857142857	0.3	0.45454545454545453	0.0	0.0	0.0	0.0	0.0	0.0	0.0	0.0	0.0	0.0	0.0	0.0	0.0	0.0	0.0	0.0	1.0	0.0	0.0	False	False	False	True	True	False	False	True	False	False	False	False	False	True	False	False	True
ERR1190817_bin.35	0.0	0.0	0.625	0.3076923076923077	0.25	0.5555555555555556	0.4	0.14285714285714285	0.0	0.2857142857142857	0.14285714285714285	0.5	0.6363636363636364	0.0	0.0	0.0	0.0	0.0	0.0	0.0	0.0	0.0	0.0	0.0	0.0	0.0	0.0	0.0	0.0	0.75	0.0	0.0	False	False	False	False	False	False	False	False	False	False	False	False	False	True	False	False	False
ERR1190817_bin.38	0.0	0.0	0.625	0.15384615384615385	0.5	0.8888888888888888	0.4	0.14285714285714285	0.125	0.8571428571428571	0.5714285714285714	0.4	0.5454545454545454	0.0	0.0	0.2727272727272727	0.0	0.0	0.0	0.0	0.0	0.0	0.0	0.0	0.0	0.0	0.0	0.0	0.0	0.875	0.0	0.7777777777777778	False	False	False	True	True	False	False	True	False	True	False	False	True	True	True	False	False
ERR1190818_bin.18	0.0	0.0	1.0	0.5384615384615384	1.0	1.0	1.0	0.07142857142857142	0.0	0.8571428571428571	0.2857142857142857	0.8	0.8181818181818182	0.0	0.0	1.0	1.0	0.0	1.0	0.0	0.0	1.0	1.0	0.0	0.0	0.06666666666666667	0.0	1.0	0.0	1.0	0.0	0.0	False	False	True	False	True	False	False	True	False	False	True	False	True	True	False	True	False
ERR1190818_bin.19	0.0	0.0	0.375	0.0	0.25	1.0	0.4	0.0	0.0	0.7142857142857143	0.2857142857142857	0.3	0.7272727272727273	0.0	0.0	0.09090909090909091	0.0	0.0	0.0	0.0	0.0	0.0	0.0	0.0	0.0	0.0	0.0	0.0	0.0	1.0	0.0	0.8888888888888888	False	False	False	True	True	False	False	True	False	False	False	False	False	True	True	False	False
ERR1190818_bin.5	0.0	0.0	0.875	0.15384615384615385	0.0	0.6666666666666666	0.2	0.0	0.25	0.2857142857142857	0.42857142857142855	0.6	0.2727272727272727	0.0	0.0	0.0	0.75	0.0	0.0	0.0	0.0	0.0	0.0	0.0	0.0	0.0	0.0	0.0	0.0	0.75	0.0	0.0	False	False	False	False	False	False	False	True	False	True	False	False	False	True	False	False	False
ERR1190819_bin.43	0.0	0.0	0.625	0.07692307692307693	0.0	0.2222222222222222	0.2	0.0	0.125	0.0	0.42857142857142855	0.4	0.2727272727272727	0.0	0.0	0.09090909090909091	0.75	0.0	0.0	0.0	0.0	0.0	0.0	0.0	0.0	0.0	0.0	0.0	0.0	0.75	0.0	0.0	False	False	False	False	False	False	False	False	False	False	False	False	False	True	False	False	False
ERR1190819_bin.69	0.0	0.0	0.625	0.0	0.5	1.0	0.4	0.0	0.0	0.7142857142857143	0.2857142857142857	0.4	0.45454545454545453	0.0	0.0	0.0	0.0	0.0	0.0	0.0	0.0	0.0	0.0	0.0	0.0	0.0	0.0	0.0	0.0	1.0	0.0	0.7777777777777778	False	False	False	True	True	False	False	True	False	False	False	False	True	True	True	False	True
ERR1190821_bin.48	0.0	0.0	0.625	0.07692307692307693	0.0	0.2222222222222222	0.2	0.0	0.25	0.2857142857142857	0.0	0.6	0.2727272727272727	0.0	0.0	0.7857142857142857	0.5	0.0	0.0	0.0	0.0	0.6666666666666666	0.6666666666666666	0.0	0.0	0.0	0.0	0.0	0.0	0.875	0.0	0.3333333333333333	False	False	False	False	False	False	False	False	False	False	False	False	False	True	False	True	False
ERR1190821_bin.81	0.0	0.0	0.375	0.07692307692307693	0.25	0.8888888888888888	0.4	0.0	0.125	0.5714285714285714	0.42857142857142855	0.3	0.7272727272727273	0.0	0.0	0.0	0.0	0.0	0.0	0.0	0.0	0.6666666666666666	0.6666666666666666	0.0	0.0	0.0	0.0	0.0	0.0	1.0	0.0	0.0	False	False	True	False	True	False	True	True	False	True	True	False	False	True	False	False	False
ERR1190822_bin.42	0.0	0.0	0.375	0.07692307692307693	0.25	0.8888888888888888	0.4	0.0	0.125	0.5714285714285714	0.42857142857142855	0.3	0.45454545454545453	0.0	0.0	0.0	0.0	0.0	0.0	0.0	0.0	0.6666666666666666	0.6666666666666666	0.0	0.0	0.0	0.0	0.0	0.0	1.0	0.0	0.0	False	False	True	False	False	False	False	True	False	True	True	False	False	True	False	False	False
ERR1190823_bin.128	0.0	0.0	0.875	0.38461538461538464	0.25	1.0	0.2	0.14285714285714285	0.25	0.7142857142857143	0.42857142857142855	0.8	0.7272727272727273	0.0	0.0	0.09090909090909091	0.75	0.0	0.0	0.0	0.0	0.6666666666666666	0.6666666666666666	0.0	0.0	0.0	0.0	0.0	0.0	0.875	0.0	0.0	False	False	False	False	False	False	False	True	False	False	False	False	False	True	False	False	False
ERR1190823_bin.90	0.0	0.0	0.75	0.3076923076923077	0.25	1.0	0.4	0.14285714285714285	0.0	0.7142857142857143	0.42857142857142855	0.5	0.7272727272727273	0.0	0.0	0.0	0.0	0.0	0.0	0.0	0.0	0.0	0.0	0.0	0.0	0.0	0.0	0.0	0.0	1.0	0.0	0.0	False	False	False	False	False	False	False	True	False	False	False	False	False	True	False	False	False
ERR1190824_bin.57	0.0	0.0	0.75	0.3076923076923077	0.25	1.0	0.4	0.14285714285714285	0.0	0.7142857142857143	0.42857142857142855	0.5	0.7272727272727273	0.0	0.0	0.0	0.0	0.0	0.0	0.0	0.0	0.0	0.0	0.0	0.0	0.0	0.0	0.0	0.0	1.0	0.0	0.0	False	False	False	False	False	False	False	True	False	False	False	False	False	True	False	False	False
ERR1190826_bin.41	0.0	0.0	0.875	0.46153846153846156	0.75	0.7777777777777778	1.0	0.0	0.0	0.5714285714285714	0.2857142857142857	0.6	0.2727272727272727	0.0	0.0	0.5833333333333334	1.0	0.0	1.0	0.0	0.0	1.0	1.0	0.0	0.0	0.06666666666666667	0.0	1.0	0.0	1.0	0.0	0.0	False	False	True	False	True	False	False	True	False	False	True	False	True	True	False	False	False
ERR1190827_bin.37	0.0	0.0	0.5	0.0	0.5	1.0	0.4	0.0	0.0	0.5714285714285714	0.42857142857142855	0.4	0.5454545454545454	0.0	0.0	0.0	0.0	0.0	0.0	0.0	0.0	0.0	0.0	0.0	0.0	0.0	0.0	0.0	0.0	1.0	0.0	0.7777777777777778	False	False	False	True	True	False	False	True	False	False	False	False	True	False	True	False	True
ERR1190827_bin.43	0.0	0.0	0.875	0.46153846153846156	0.25	0.8888888888888888	0.2	0.14285714285714285	0.25	0.7142857142857143	0.42857142857142855	0.8	0.7272727272727273	0.0	0.0	0.09090909090909091	0.75	0.0	0.5	0.1	0.3333333333333333	0.6666666666666666	0.6666666666666666	0.0	0.0	0.0	0.0	0.0	0.0	1.0	0.0	0.0	False	False	False	False	False	False	False	True	False	False	False	False	False	True	False	True	False
ERR1190829_bin.7	0.0	0.0	0.5	0.0	0.25	0.8888888888888888	0.4	0.0	0.0	0.42857142857142855	0.2857142857142857	0.4	0.5454545454545454	0.0	0.0	0.0	0.0	0.0	0.0	0.0	0.0	0.0	0.0	0.0	0.0	0.0	0.0	0.0	0.0	1.0	0.0	0.0	False	False	False	True	True	False	False	True	False	False	False	False	True	True	True	False	True
ERR1190832_bin.21	0.0	0.0	0.5	0.15384615384615385	0.25	0.2222222222222222	0.0	0.0	0.125	0.42857142857142855	0.0	0.4	0.18181818181818182	0.0	0.0	0.0	0.75	0.0	0.0	0.0	0.0	0.0	0.0	0.0	0.0	0.0	0.0	0.0	0.0	0.0	0.0	0.0	False	False	False	False	False	False	False	True	False	False	False	False	False	True	False	False	False
ERR1190833_bin.78	0.0	0.0	0.875	0.5384615384615384	0.75	0.8888888888888888	1.0	0.14285714285714285	0.0	0.8571428571428571	0.14285714285714285	0.7	0.8181818181818182	0.0	0.0	0.6923076923076923	0.75	0.0	1.0	0.0	0.0	0.6666666666666666	0.6666666666666666	0.0	0.0	0.0	0.0	0.0	0.0	1.0	0.0	0.0	False	False	True	True	True	True	True	True	False	False	True	False	True	True	False	False	False
ERR1190835_bin.11	0.0	0.0	0.75	0.3076923076923077	0.25	0.8888888888888888	0.2	0.07142857142857142	0.125	0.7142857142857143	0.5714285714285714	0.6	0.36363636363636365	0.0	0.0	0.09090909090909091	0.75	0.0	0.0	0.0	0.0	0.0	0.0	0.0	0.0	0.0	0.0	0.0	0.0	1.0	0.0	0.0	False	False	False	False	False	False	False	True	False	False	False	False	False	True	False	True	False
ERR1190837_bin.25	0.0	0.0	0.375	0.07692307692307693	0.25	0.8888888888888888	0.4	0.0	0.125	0.7142857142857143	0.42857142857142855	0.4	0.7272727272727273	0.0	0.0	0.0	0.0	0.0	0.0	0.0	0.0	0.6666666666666666	0.6666666666666666	0.0	0.0	0.0	0.0	0.0	0.0	1.0	0.0	0.0	False	False	True	False	False	False	False	True	False	True	True	False	False	False	False	False	True
ERR1190837_bin.41	0.0	0.0	0.875	0.38461538461538464	0.25	0.8888888888888888	0.2	0.07142857142857142	0.25	0.7142857142857143	0.5714285714285714	0.8	0.6363636363636364	0.0	0.0	0.09090909090909091	0.75	0.0	0.5	0.1	0.3333333333333333	0.3333333333333333	0.3333333333333333	0.0	0.0	0.0	0.0	0.0	0.0	1.0	0.0	0.0	False	False	False	False	False	False	False	True	False	False	False	False	False	True	False	False	False
ERR1190838_bin.11	0.0	0.0	0.75	0.07692307692307693	0.5	0.8888888888888888	0.4	0.0	0.0	0.7142857142857143	0.42857142857142855	0.4	0.7272727272727273	0.0	0.0	0.0	0.0	0.0	0.5	0.0	0.0	0.0	0.0	0.0	0.0	0.0	0.0	0.0	0.0	1.0	0.0	0.7777777777777778	False	False	False	True	True	False	False	True	False	False	False	False	True	True	True	True	True
ERR1190838_bin.45	0.0	0.0	0.625	0.38461538461538464	0.25	0.5555555555555556	0.0	0.07142857142857142	0.25	0.5714285714285714	0.2857142857142857	0.6	0.6363636363636364	0.0	0.0	0.09090909090909091	0.75	0.0	0.5	0.1	0.3333333333333333	0.0	0.0	0.0	0.0	0.0	0.0	0.0	0.0	0.875	0.0	0.0	False	False	False	False	False	False	False	True	False	False	False	False	False	True	False	False	False
ERR1190841_bin.13	0.0	0.0	0.375	0.15384615384615385	0.25	0.4444444444444444	0.0	0.0	0.25	0.42857142857142855	0.2857142857142857	0.3	0.36363636363636365	0.0	0.0	0.0	0.75	0.0	0.0	0.0	0.0	0.0	0.0	0.0	0.0	0.0	0.0	0.0	0.0	0.625	0.0	0.0	False	False	False	False	False	False	False	True	False	False	False	False	False	True	False	False	False
ERR1190841_bin.22	0.0	0.0	0.875	0.46153846153846156	1.0	1.0	0.8	0.07142857142857142	0.0	0.8571428571428571	0.2857142857142857	0.7	0.8181818181818182	0.0	0.0	1.0	1.0	0.0	0.5	0.0	0.0	0.0	0.0	0.0	0.0	0.06666666666666667	0.0	0.25	0.0	1.0	0.0	0.0	False	False	True	False	True	False	False	True	False	False	True	False	False	True	False	True	False
ERR1190844_bin.25	0.0	0.0	0.375	0.07692307692307693	0.25	0.6666666666666666	0.4	0.0	0.125	0.5714285714285714	0.42857142857142855	0.2	0.6363636363636364	0.0	0.0	0.0	0.0	0.0	0.0	0.0	0.0	0.6666666666666666	0.6666666666666666	0.0	0.0	0.0	0.0	0.0	0.0	1.0	0.0	0.0	False	False	True	True	False	False	False	True	False	False	True	False	False	True	False	False	True
ERR1190848_bin.15	0.0	0.0	0.875	0.5384615384615384	0.25	0.8888888888888888	1.0	0.07142857142857142	0.0	1.0	0.14285714285714285	0.7	0.8181818181818182	0.0	0.0	0.38461538461538464	1.0	0.0	1.0	0.0	0.0	1.0	1.0	0.0	0.0	0.06666666666666667	0.0	1.0	0.0	1.0	0.0	0.0	False	False	True	False	True	False	False	True	False	False	True	False	True	True	False	False	False
ERR1190848_bin.4	0.0	0.0	0.625	0.15384615384615385	0.0	1.0	0.4	0.0	0.0	0.7142857142857143	0.42857142857142855	0.5	0.7272727272727273	0.0	0.0	0.2727272727272727	0.0	0.0	0.0	0.0	0.0	0.0	0.0	0.0	0.0	0.0	0.0	0.0	0.0	1.0	0.0	0.8888888888888888	False	False	False	True	True	False	False	True	False	False	False	False	False	True	False	False	False
ERR1190852_bin.5	0.0	0.0	0.375	0.07692307692307693	0.25	0.8888888888888888	0.0	0.0	0.0	0.5714285714285714	0.2857142857142857	0.5	0.7272727272727273	0.0	0.0	0.09090909090909091	0.0	0.0	0.25	0.0	0.0	0.0	0.0	0.0	0.0	0.0	0.0	0.0	0.0	0.625	0.0	0.8888888888888888	False	False	False	False	True	False	False	False	False	False	False	False	False	True	False	False	False
ERR1190853_bin.39	0.0	0.0	1.0	0.46153846153846156	1.0	0.7777777777777778	0.6	0.07142857142857142	0.0	0.7142857142857143	0.14285714285714285	0.8	0.7272727272727273	0.0	0.0	1.0	0.0	0.0	1.0	0.0	0.0	1.0	1.0	0.0	0.0	0.06666666666666667	0.0	1.0	0.0	1.0	0.0	0.0	False	False	True	False	True	False	False	True	False	False	True	False	True	False	False	True	False
ERR1190853_bin.72	0.0	0.0	0.75	0.3076923076923077	0.25	0.7777777777777778	0.2	0.14285714285714285	0.25	0.5714285714285714	0.2857142857142857	0.6	0.2727272727272727	0.0	0.0	0.09090909090909091	0.75	0.0	0.0	0.0	0.0	0.6666666666666666	0.6666666666666666	0.0	0.0	0.0	0.0	0.0	0.0	1.0	0.0	0.0	False	False	False	False	False	False	False	True	False	False	False	False	False	True	False	False	False
ERR1190854_bin.55	0.0	0.0	0.75	0.15384615384615385	0.25	0.7777777777777778	0.2	0.0	0.25	0.7142857142857143	0.42857142857142855	0.7	0.6363636363636364	0.0	0.0	0.09090909090909091	0.75	0.0	0.0	0.0	0.0	0.0	0.0	0.0	0.0	0.0	0.0	0.0	0.0	1.0	0.0	0.4444444444444444	False	False	False	False	False	False	False	True	False	False	False	False	False	True	False	True	False
ERR1190855_bin.40	0.0	0.0	0.375	0.07692307692307693	0.25	0.7777777777777778	0.0	0.0	0.0	0.5714285714285714	0.2857142857142857	0.4	0.6363636363636364	0.0	0.0	0.2727272727272727	0.0	0.0	0.25	0.0	0.0	0.0	0.0	0.0	0.0	0.0	0.0	0.0	0.0	0.625	0.0	0.8888888888888888	False	False	False	False	True	False	False	False	False	False	False	False	False	True	False	False	False
ERR1190857_bin.25	0.0	0.0	0.75	0.23076923076923078	0.75	1.0	0.4	0.07142857142857142	0.125	1.0	0.5714285714285714	0.7	0.7272727272727273	0.0	0.0	0.18181818181818182	0.25	0.0	0.0	0.0	0.0	0.0	0.0	0.0	0.0	0.0	0.0	0.0	0.0	1.0	0.0	0.8888888888888888	False	False	True	True	True	False	True	True	False	False	True	False	True	True	True	False	True
ERR1190857_bin.29	0.0	0.0	0.5	0.0	0.25	0.8888888888888888	0.4	0.0	0.0	0.2857142857142857	0.2857142857142857	0.4	0.45454545454545453	0.0	0.0	0.0	0.0	0.0	0.0	0.0	0.0	0.0	0.0	0.0	0.0	0.0	0.0	0.0	0.0	1.0	0.0	0.0	False	False	False	True	True	False	False	True	False	False	False	False	True	True	True	False	True
ERR1190857_bin.5	0.0	0.0	0.375	0.07692307692307693	0.25	0.8888888888888888	0.4	0.0	0.125	0.5714285714285714	0.42857142857142855	0.3	0.7272727272727273	0.0	0.0	0.0	0.0	0.0	0.0	0.0	0.0	0.6666666666666666	0.6666666666666666	0.0	0.0	0.0	0.0	0.0	0.0	1.0	0.0	0.0	False	False	True	False	False	False	False	True	False	True	True	False	False	False	False	False	False
ERR1190858_bin.21	0.0	0.0	0.125	0.0	0.5	0.4444444444444444	0.0	0.0	0.0	0.5714285714285714	0.0	0.1	0.5454545454545454	0.0	0.0	0.0	0.0	0.0	0.0	0.0	0.0	0.0	0.0	0.0	0.0	0.0	0.0	0.0	0.0	0.875	0.0	0.4444444444444444	False	False	False	True	True	False	False	False	False	False	False	False	True	False	True	False	True
ERR1190858_bin.39	0.0	0.0	1.0	0.5384615384615384	1.0	1.0	1.0	0.07142857142857142	0.0	0.8571428571428571	0.14285714285714285	0.7	0.8181818181818182	0.0	0.0	0.9230769230769231	1.0	0.0	1.0	0.0	0.0	1.0	1.0	0.0	0.0	0.06666666666666667	0.0	1.0	0.0	1.0	0.0	0.0	False	False	True	True	False	True	False	True	False	False	True	False	True	True	False	False	False
ERR1190861_bin.52	0.0	0.0	0.875	0.3076923076923077	0.25	0.7777777777777778	0.2	0.0	0.25	0.5714285714285714	0.5714285714285714	0.8	0.5454545454545454	0.0	0.0	0.09090909090909091	0.75	0.0	0.5	0.0	0.0	0.6666666666666666	0.6666666666666666	0.0	0.0	0.0	0.0	0.0	0.0	0.25	0.0	0.0	False	False	False	False	False	False	False	True	False	False	False	False	False	True	False	True	False
ERR1190866_bin.13	0.0	0.0	0.375	0.07692307692307693	0.25	0.6666666666666666	0.4	0.0	0.0	0.7142857142857143	0.42857142857142855	0.3	0.5454545454545454	0.0	0.0	0.09090909090909091	0.0	0.0	0.0	0.0	0.0	0.0	0.0	0.0	0.0	0.0	0.0	0.0	0.0	1.0	0.0	0.0	False	False	True	False	False	False	False	False	False	False	True	False	True	True	True	False	False
ERR1190868_bin.74	0.0	0.0	0.75	0.23076923076923078	0.25	0.6666666666666666	0.2	0.0	0.125	0.7142857142857143	0.14285714285714285	0.5	0.36363636363636365	0.0	0.0	0.0	0.5	0.0	0.0	0.0	0.0	0.6666666666666666	0.6666666666666666	0.0	0.0	0.0	0.0	0.0	0.0	0.75	0.0	0.0	False	False	False	False	False	False	False	False	False	False	False	False	False	True	False	False	False
ERR1190873_bin.17	0.0	0.0	0.75	0.23076923076923078	0.25	0.4444444444444444	0.2	0.0	0.125	0.5714285714285714	0.14285714285714285	0.6	0.36363636363636365	0.0	0.0	0.09090909090909091	0.75	0.0	0.0	0.0	0.0	0.0	0.0	0.0	0.0	0.0	0.0	0.0	0.0	1.0	0.0	0.0	False	False	False	False	False	False	False	False	False	False	False	False	False	True	False	True	False
ERR1190874_bin.57	0.0	0.0	0.75	0.3076923076923077	0.25	0.8888888888888888	0.2	0.14285714285714285	0.25	0.7142857142857143	0.42857142857142855	0.7	0.7272727272727273	0.0	0.0	0.09090909090909091	0.75	0.0	0.0	0.0	0.0	0.0	0.0	0.0	0.0	0.0	0.0	0.0	0.0	1.0	0.0	0.0	False	False	False	False	False	False	False	True	False	False	False	False	False	True	False	True	False
ERR1190875_bin.66	0.0	0.0	0.625	0.23076923076923078	0.25	0.5555555555555556	0.2	0.07142857142857142	0.25	0.7142857142857143	0.42857142857142855	0.6	0.6363636363636364	0.0	0.0	0.09090909090909091	0.0	0.0	0.0	0.0	0.0	0.0	0.0	0.0	0.0	0.0	0.0	0.0	0.0	1.0	0.0	0.0	False	False	False	False	False	False	False	True	False	False	False	False	False	True	False	False	False
ERR1190877_bin.42	0.0	0.0	0.25	0.0	0.5	0.7777777777777778	0.0	0.0	0.0	0.7142857142857143	0.14285714285714285	0.2	0.7272727272727273	0.0	0.0	0.0	0.0	0.0	0.0	0.0	0.0	0.0	0.0	0.0	0.0	0.0	0.0	0.0	0.0	1.0	0.0	0.7777777777777778	False	False	False	True	True	False	False	True	False	False	False	False	True	False	True	False	True
ERR1190881_bin.47	0.0	0.0	0.75	0.23076923076923078	0.75	1.0	0.4	0.14285714285714285	0.125	1.0	0.5714285714285714	0.7	0.7272727272727273	0.0	0.0	0.18181818181818182	0.25	0.0	0.0	0.0	0.0	0.0	0.0	0.0	0.0	0.0	0.0	0.0	0.0	1.0	0.0	0.8888888888888888	False	False	True	True	True	False	True	True	False	False	True	False	True	True	True	False	True
ERR1190881_bin.80	0.0	0.0	0.75	0.3076923076923077	0.25	0.7777777777777778	0.2	0.14285714285714285	0.25	0.5714285714285714	0.5714285714285714	0.7	0.7272727272727273	0.0	0.0	0.09090909090909091	0.75	0.0	0.0	0.0	0.0	0.0	0.0	0.0	0.0	0.0	0.0	0.0	0.0	1.0	0.0	0.0	False	False	False	False	False	False	False	True	False	False	False	False	False	True	False	True	False
ERR1190884_bin.80	0.0	0.0	0.75	0.46153846153846156	0.0	0.5555555555555556	0.2	0.14285714285714285	0.25	0.14285714285714285	0.5714285714285714	0.7	0.36363636363636365	0.0	0.0	0.09090909090909091	0.75	0.0	0.5	0.1	0.3333333333333333	0.6666666666666666	0.6666666666666666	0.0	0.0	0.0	0.0	0.0	0.0	0.875	0.0	0.0	False	False	False	False	False	False	False	True	False	False	False	False	False	True	False	True	False
ERR1190885_bin.3	0.0	0.0	0.875	0.38461538461538464	0.25	1.0	0.2	0.14285714285714285	0.25	0.7142857142857143	0.42857142857142855	0.8	0.7272727272727273	0.0	0.0	0.09090909090909091	0.75	0.0	0.0	0.0	0.0	0.6666666666666666	0.6666666666666666	0.0	0.0	0.0	0.0	0.0	0.0	0.875	0.0	0.0	False	False	False	False	False	False	False	True	False	False	False	False	False	True	False	True	False
ERR1190887_bin.27	0.0	0.0	1.0	0.5384615384615384	1.0	1.0	1.0	0.07142857142857142	0.0	0.8571428571428571	0.2857142857142857	0.8	0.8181818181818182	0.0	0.0	1.0	1.0	0.0	1.0	0.0	0.0	1.0	1.0	0.0	0.0	0.06666666666666667	0.0	1.0	0.0	1.0	0.0	0.0	False	False	True	False	True	True	False	True	False	False	True	False	True	True	False	False	False
ERR1190887_bin.40	0.0	0.0	0.875	0.46153846153846156	0.25	1.0	0.2	0.14285714285714285	0.25	0.7142857142857143	0.5714285714285714	0.8	0.7272727272727273	0.0	0.0	0.09090909090909091	0.75	0.0	0.25	0.1	0.3333333333333333	0.6666666666666666	0.6666666666666666	0.0	0.0	0.0	0.0	0.0	0.0	1.0	0.0	0.0	False	False	False	False	False	False	False	True	False	False	False	False	False	True	False	True	False
ERR1190887_bin.9	0.0	0.0	0.625	0.0	0.5	1.0	0.4	0.0	0.0	0.8571428571428571	0.42857142857142855	0.4	0.7272727272727273	0.0	0.0	0.0	0.0	0.0	0.0	0.0	0.0	0.0	0.0	0.0	0.0	0.0	0.0	0.0	0.0	1.0	0.0	0.7777777777777778	False	False	False	True	True	False	False	True	False	False	False	False	True	True	True	False	True
ERR1190888_bin.30	0.0	0.0	0.875	0.46153846153846156	0.25	0.8888888888888888	0.2	0.14285714285714285	0.25	0.7142857142857143	0.5714285714285714	0.8	0.7272727272727273	0.0	0.0	0.09090909090909091	0.75	0.0	0.5	0.1	0.3333333333333333	0.6666666666666666	0.6666666666666666	0.0	0.0	0.0	0.0	0.0	0.0	1.0	0.0	0.0	False	False	False	False	False	False	False	True	False	False	False	False	False	True	False	True	False
ERR1190891_bin.49	0.0	0.0	0.5	0.23076923076923078	0.25	0.8888888888888888	0.8	0.0	0.0	0.8571428571428571	0.2857142857142857	0.4	0.7272727272727273	0.0	0.0	0.5833333333333334	0.75	0.0	0.75	0.0	0.0	1.0	1.0	0.0	0.0	0.06666666666666667	0.0	1.0	0.0	1.0	0.0	0.0	False	False	True	False	True	False	False	True	False	False	False	False	False	True	False	True	False
ERR1190891_bin.55	0.0	0.0	0.125	0.0	0.25	0.5555555555555556	0.0	0.0	0.0	0.14285714285714285	0.2857142857142857	0.1	0.45454545454545453	0.0	0.0	0.2727272727272727	0.0	0.0	0.0	0.0	0.0	0.0	0.0	0.0	0.0	0.0	0.0	0.0	0.0	0.625	0.0	0.0	False	False	False	False	True	False	False	False	False	False	False	False	False	True	False	False	False
ERR1190893_bin.58	0.0	0.0	1.0	0.5384615384615384	1.0	1.0	1.0	0.07142857142857142	0.0	0.8571428571428571	0.2857142857142857	0.8	0.8181818181818182	0.0	0.0	1.0	1.0	0.0	1.0	0.0	0.0	1.0	1.0	0.0	0.0	0.06666666666666667	0.0	1.0	0.0	1.0	0.0	0.0	False	False	True	True	True	True	True	True	False	False	True	False	True	True	True	False	False
ERR1190894_bin.34	0.0	0.0	1.0	0.5384615384615384	1.0	1.0	1.0	0.07142857142857142	0.0	0.8571428571428571	0.2857142857142857	0.8	0.8181818181818182	0.0	0.0	1.0	1.0	0.0	1.0	0.0	0.0	1.0	1.0	0.0	0.0	0.06666666666666667	0.0	1.0	0.0	1.0	0.0	0.0	False	False	True	True	True	True	True	True	False	False	True	False	True	True	True	False	False
ERR1190895_bin.25	0.0	0.0	0.875	0.3076923076923077	0.25	0.8888888888888888	0.2	0.07142857142857142	0.25	0.7142857142857143	0.5714285714285714	0.8	0.7272727272727273	0.0	0.0	0.09090909090909091	0.75	0.0	0.0	0.0	0.0	0.0	0.0	0.0	0.0	0.0	0.0	0.0	0.0	1.0	0.0	0.0	False	False	False	False	False	False	False	True	False	False	False	False	False	True	False	True	False
ERR1190900_bin.18	0.0	0.0	0.875	0.5384615384615384	1.0	0.8888888888888888	1.0	0.07142857142857142	0.0	1.0	0.2857142857142857	0.7	0.8181818181818182	0.0	0.0	1.0	1.0	0.0	1.0	0.0	0.0	1.0	1.0	0.0	0.0	0.06666666666666667	0.0	0.75	0.0	0.875	0.0	0.0	False	False	True	False	True	False	False	True	False	False	True	False	False	True	False	True	False
ERR1190901_bin.33	0.0	0.0	0.875	0.38461538461538464	0.25	0.8888888888888888	0.2	0.14285714285714285	0.25	0.7142857142857143	0.5714285714285714	0.8	0.7272727272727273	0.0	0.0	0.09090909090909091	0.75	0.0	0.0	0.0	0.0	0.0	0.0	0.0	0.0	0.0	0.0	0.0	0.0	0.875	0.0	0.0	False	False	False	False	False	False	False	True	False	False	False	False	False	True	False	True	False
ERR1190902_bin.77	0.0	0.0	0.75	0.3076923076923077	0.25	0.6666666666666666	0.2	0.07142857142857142	0.25	0.7142857142857143	0.14285714285714285	0.6	0.7272727272727273	0.0	0.0	0.09090909090909091	0.75	0.0	0.0	0.0	0.0	0.0	0.0	0.0	0.0	0.0	0.0	0.0	0.0	0.875	0.0	0.0	False	False	False	False	False	False	False	True	False	False	False	False	False	True	False	False	False
ERR1190903_bin.28	0.0	0.0	0.5	0.23076923076923078	0.75	1.0	0.4	0.07142857142857142	0.125	1.0	0.5714285714285714	0.5	0.7272727272727273	0.0	0.0	0.18181818181818182	0.0	0.0	0.0	0.0	0.0	0.0	0.0	0.0	0.0	0.0	0.0	0.0	0.0	1.0	0.0	0.8888888888888888	False	False	False	True	True	False	False	True	False	False	False	False	True	True	True	False	True
ERR1190905_bin.18	0.0	0.0	0.5	0.0	0.25	1.0	0.4	0.0	0.0	0.2857142857142857	0.2857142857142857	0.4	0.45454545454545453	0.0	0.0	0.0	0.0	0.0	0.0	0.0	0.0	0.0	0.0	0.0	0.0	0.0	0.0	0.0	0.0	1.0	0.0	0.0	False	False	False	True	True	False	False	True	False	False	False	False	True	True	True	False	True
ERR1190905_bin.58	0.0	0.0	0.75	0.07692307692307693	0.75	1.0	0.4	0.07142857142857142	0.125	1.0	0.5714285714285714	0.7	0.7272727272727273	0.0	0.0	0.18181818181818182	0.25	0.0	0.0	0.0	0.0	0.0	0.0	0.0	0.0	0.0	0.0	0.0	0.0	1.0	0.0	0.8888888888888888	False	False	False	True	True	False	False	True	False	False	True	False	True	True	True	False	True
ERR1190906_bin.59	0.0	0.0	1.0	0.5384615384615384	1.0	0.8888888888888888	1.0	0.07142857142857142	0.0	1.0	0.2857142857142857	0.8	0.8181818181818182	0.0	0.0	1.0	1.0	0.0	1.0	0.0	0.0	1.0	1.0	0.0	0.0	0.06666666666666667	0.0	1.0	0.0	1.0	0.0	0.0	False	False	True	False	True	False	False	True	False	False	True	False	True	True	False	False	False
ERR1190911_bin.48	0.0	0.0	0.875	0.15384615384615385	0.25	0.8888888888888888	0.2	0.0	0.25	0.7142857142857143	0.5714285714285714	0.8	0.6363636363636364	0.0	0.0	0.09090909090909091	0.75	0.0	0.0	0.0	0.0	0.6666666666666666	0.6666666666666666	0.0	0.0	0.0	0.0	0.0	0.0	1.0	0.0	0.0	False	False	False	False	False	False	False	True	False	False	False	False	False	True	False	True	False
ERR1190912_bin.102	0.0	0.0	0.75	0.3076923076923077	0.25	1.0	0.2	0.14285714285714285	0.25	0.7142857142857143	0.5714285714285714	0.7	0.6363636363636364	0.0	0.0	0.09090909090909091	0.75	0.0	0.0	0.0	0.0	0.6666666666666666	0.6666666666666666	0.0	0.0	0.0	0.0	0.0	0.0	1.0	0.0	0.0	False	False	False	False	False	False	False	True	False	False	False	False	False	True	False	True	False
ERR1190913_bin.18	0.0	0.0	1.0	0.5384615384615384	1.0	0.8888888888888888	1.0	0.07142857142857142	0.0	0.8571428571428571	0.2857142857142857	0.8	0.7272727272727273	0.0	0.0	0.36363636363636365	1.0	0.0	0.75	0.0	0.0	0.6666666666666666	0.6666666666666666	0.0	0.0	0.06666666666666667	0.0	0.0	0.0	0.25	0.0	0.0	False	False	True	True	True	True	True	True	False	False	True	False	True	True	True	False	False
ERR1190913_bin.37	0.0	0.0	0.625	0.3076923076923077	0.25	0.5555555555555556	0.2	0.14285714285714285	0.25	0.5714285714285714	0.5714285714285714	0.5	0.45454545454545453	0.0	0.0	0.09090909090909091	0.75	0.0	0.5	0.1	0.3333333333333333	0.0	0.0	0.0	0.0	0.0	0.0	0.0	0.0	0.875	0.0	0.0	False	False	False	False	False	False	False	False	False	False	False	False	False	True	False	True	False
ERR1190915_bin.30	0.0	0.0	0.625	0.23076923076923078	0.75	1.0	0.4	0.07142857142857142	0.125	1.0	0.5714285714285714	0.6	0.7272727272727273	0.0	0.0	0.2727272727272727	0.0	0.0	0.0	0.0	0.0	0.0	0.0	0.0	0.0	0.0	0.0	0.0	0.0	1.0	0.0	0.8888888888888888	False	False	True	True	True	False	True	True	False	False	True	False	True	True	True	False	True
ERR1190915_bin.38	0.0	0.0	0.5	0.0	0.25	1.0	0.4	0.0	0.0	0.2857142857142857	0.42857142857142855	0.3	0.45454545454545453	0.0	0.0	0.0	0.0	0.0	0.0	0.0	0.0	0.0	0.0	0.0	0.0	0.0	0.0	0.0	0.0	1.0	0.0	0.0	False	False	False	True	True	False	False	True	False	False	False	False	True	True	True	False	True
ERR1190916_bin.19	0.0	0.0	0.125	0.0	0.5	0.8888888888888888	0.0	0.0	0.0	0.8571428571428571	0.42857142857142855	0.2	0.7272727272727273	0.0	0.0	0.0	0.0	0.0	0.0	0.0	0.0	0.0	0.0	0.0	0.0	0.0	0.0	0.0	0.0	1.0	0.0	0.7777777777777778	False	False	False	True	True	False	False	True	False	False	False	False	True	True	True	False	True
ERR1190916_bin.7	0.0	0.0	0.875	0.23076923076923078	0.25	1.0	0.2	0.07142857142857142	0.25	0.7142857142857143	0.42857142857142855	0.8	0.7272727272727273	0.0	0.0	0.09090909090909091	0.75	0.0	0.0	0.0	0.0	0.6666666666666666	0.6666666666666666	0.0	0.0	0.0	0.0	0.0	0.0	0.875	0.0	0.0	False	False	False	False	False	False	False	True	False	False	False	False	False	True	False	False	False
ERR1190921_bin.44	0.0	0.0	1.0	0.5384615384615384	1.0	1.0	1.0	0.07142857142857142	0.0	0.8571428571428571	0.2857142857142857	0.8	0.8181818181818182	0.0	0.0	1.0	1.0	0.0	1.0	0.0	0.0	1.0	1.0	0.0	0.0	0.06666666666666667	0.0	1.0	0.0	1.0	0.0	0.0	False	False	True	True	True	True	True	True	False	False	True	False	True	True	True	False	False
ERR1190924_bin.28	0.0	0.0	0.75	0.3076923076923077	1.0	0.7777777777777778	1.0	0.0	0.0	0.8571428571428571	0.14285714285714285	0.6	0.8181818181818182	0.0	0.0	1.0	1.0	0.0	1.0	0.0	0.0	1.0	1.0	0.0	0.0	0.0	0.0	0.75	0.0	1.0	0.0	0.0	False	False	False	False	True	False	False	True	False	False	False	False	True	True	False	False	False
ERR1190924_bin.33	0.0	0.0	0.625	0.07692307692307693	0.25	0.7777777777777778	0.4	0.07142857142857142	0.0	0.5714285714285714	0.5714285714285714	0.6	0.7272727272727273	0.0	0.0	0.18181818181818182	0.25	0.0	0.0	0.0	0.0	0.0	0.0	0.0	0.0	0.0	0.0	0.0	0.0	1.0	0.0	0.0	False	False	False	True	True	False	False	True	False	False	False	False	True	True	True	False	True
ERR1190924_bin.34	0.0	0.0	0.875	0.38461538461538464	0.25	0.8888888888888888	0.2	0.14285714285714285	0.25	0.5714285714285714	0.5714285714285714	0.8	0.7272727272727273	0.0	0.0	0.09090909090909091	0.75	0.0	0.0	0.0	0.0	0.6666666666666666	0.6666666666666666	0.0	0.0	0.0	0.0	0.0	0.0	1.0	0.0	0.0	False	False	False	False	False	False	False	True	False	False	False	False	False	True	False	True	False
ERR1190927_bin.34	0.0	0.0	0.25	0.07692307692307693	0.0	1.0	0.0	0.0	0.125	0.5714285714285714	0.2857142857142857	0.4	0.7272727272727273	0.0	0.0	0.2727272727272727	0.0	0.0	0.25	0.0	0.0	0.0	0.0	0.0	0.0	0.0	0.0	0.0	0.0	0.625	0.0	0.8888888888888888	False	False	False	False	True	False	False	False	False	False	False	False	False	True	False	False	False
ERR1190928_bin.51	0.0	0.0	0.375	0.07692307692307693	0.0	1.0	0.0	0.0	0.125	0.5714285714285714	0.2857142857142857	0.4	0.7272727272727273	0.0	0.0	0.2727272727272727	0.0	0.0	0.25	0.0	0.0	0.0	0.0	0.0	0.0	0.0	0.0	0.0	0.0	0.625	0.0	0.8888888888888888	False	False	False	False	True	False	False	False	False	False	False	False	False	True	False	False	False
ERR1190929_bin.70	0.0	0.0	0.75	0.3076923076923077	0.25	0.8888888888888888	0.2	0.14285714285714285	0.25	0.7142857142857143	0.2857142857142857	0.7	0.7272727272727273	0.0	0.0	0.09090909090909091	0.75	0.0	0.0	0.0	0.0	0.6666666666666666	0.6666666666666666	0.0	0.0	0.0	0.0	0.0	0.0	0.75	0.0	0.0	False	False	False	False	False	False	False	True	False	False	False	False	False	True	False	False	False
ERR1190930_bin.25	0.0	0.0	1.0	0.38461538461538464	1.0	0.8888888888888888	0.4	0.07142857142857142	0.0	0.8571428571428571	0.14285714285714285	0.7	0.7272727272727273	0.0	0.0	1.0	0.0	0.0	1.0	0.0	0.0	1.0	1.0	0.0	0.0	0.06666666666666667	0.0	1.0	0.0	0.0	0.0	0.0	False	False	False	False	True	False	False	True	False	False	False	False	True	True	False	False	False
ERR1190932_bin.44	0.0	0.0	0.875	0.23076923076923078	0.25	0.7777777777777778	0.2	0.0	0.25	0.7142857142857143	0.42857142857142855	0.8	0.6363636363636364	0.0	0.0	0.09090909090909091	0.75	0.0	0.0	0.0	0.0	0.3333333333333333	0.3333333333333333	0.0	0.0	0.0	0.0	0.0	0.0	1.0	0.0	0.0	False	False	False	False	False	False	False	True	False	False	False	False	False	True	False	True	False
ERR1190932_bin.47	0.0	0.0	0.375	0.07692307692307693	0.25	0.6666666666666666	0.4	0.0	0.125	0.7142857142857143	0.42857142857142855	0.3	0.6363636363636364	0.0	0.0	0.0	0.0	0.0	0.0	0.0	0.0	0.6666666666666666	0.6666666666666666	0.0	0.0	0.0	0.0	0.0	0.0	1.0	0.0	0.0	False	False	True	False	False	False	False	True	False	False	True	False	False	True	False	False	False
ERR1190933_bin.86	0.0	0.0	1.0	0.5384615384615384	1.0	0.8888888888888888	1.0	0.07142857142857142	0.0	1.0	0.2857142857142857	0.8	0.5454545454545454	0.0	0.0	1.0	1.0	0.0	1.0	0.0	0.0	1.0	1.0	0.0	0.0	0.06666666666666667	0.0	1.0	0.0	0.25	0.0	0.0	False	False	True	False	True	False	False	True	False	False	True	False	True	True	False	True	False
ERR1190934_bin.7	0.0	0.0	0.625	0.07692307692307693	0.25	0.3333333333333333	0.2	0.0	0.25	0.42857142857142855	0.14285714285714285	0.5	0.09090909090909091	0.0	0.0	0.09090909090909091	0.75	0.0	0.0	0.0	0.0	0.0	0.0	0.0	0.0	0.0	0.0	0.0	0.0	0.25	0.0	0.0	False	False	False	False	False	False	False	True	False	False	False	False	False	True	False	True	False
ERR1190939_bin.26	0.0	0.0	0.375	0.07692307692307693	0.25	0.6666666666666666	0.4	0.0	0.125	0.7142857142857143	0.42857142857142855	0.2	0.45454545454545453	0.0	0.0	0.0	0.0	0.0	0.0	0.0	0.0	0.6666666666666666	0.6666666666666666	0.0	0.0	0.0	0.0	0.0	0.0	1.0	0.0	0.0	False	False	True	False	True	False	True	True	False	True	True	False	False	True	False	False	False
ERR1190939_bin.3	0.0	0.0	0.375	0.07692307692307693	0.25	0.8888888888888888	0.0	0.0	0.25	0.5714285714285714	0.2857142857142857	0.5	0.5454545454545454	0.0	0.0	0.2727272727272727	0.0	0.0	0.25	0.0	0.0	0.0	0.0	0.0	0.0	0.0	0.0	0.0	0.0	0.625	0.0	0.8888888888888888	False	False	False	False	True	False	False	False	False	False	False	False	False	True	False	False	False
ERR1190939_bin.60	0.0	0.0	0.875	0.38461538461538464	0.25	1.0	0.2	0.14285714285714285	0.25	0.7142857142857143	0.42857142857142855	0.8	0.7272727272727273	0.0	0.0	0.09090909090909091	0.75	0.0	0.0	0.0	0.0	0.6666666666666666	0.6666666666666666	0.0	0.0	0.0	0.0	0.0	0.0	0.875	0.0	0.0	False	False	False	False	False	False	False	True	False	False	False	False	False	True	False	True	False
ERR1190940_bin.48	0.0	0.0	0.375	0.07692307692307693	0.25	0.8888888888888888	0.0	0.0	0.125	0.5714285714285714	0.2857142857142857	0.5	0.5454545454545454	0.0	0.0	0.2727272727272727	0.0	0.0	0.25	0.0	0.0	0.0	0.0	0.0	0.0	0.0	0.0	0.0	0.0	0.625	0.0	0.8888888888888888	False	False	False	False	True	False	False	False	False	False	False	False	False	True	False	False	False
ERR1190944_bin.12	0.0	0.0	1.0	0.46153846153846156	1.0	0.8888888888888888	1.0	0.07142857142857142	0.0	0.8571428571428571	0.2857142857142857	0.8	0.8181818181818182	0.0	0.0	1.0	1.0	0.0	0.0	0.0	0.0	1.0	1.0	0.0	0.0	0.06666666666666667	0.0	1.0	0.0	1.0	0.0	0.0	False	False	True	True	True	True	True	True	False	False	True	False	True	True	False	False	False
ERR1190944_bin.78	0.0	0.0	0.75	0.46153846153846156	0.25	1.0	0.0	0.14285714285714285	0.25	0.7142857142857143	0.42857142857142855	0.7	0.7272727272727273	0.0	0.0	0.09090909090909091	0.75	0.0	0.25	0.1	0.3333333333333333	0.6666666666666666	0.6666666666666666	0.0	0.0	0.0	0.0	0.0	0.0	0.5	0.0	0.0	False	False	False	False	False	False	False	True	False	False	False	False	False	True	False	True	False
ERR1190946_bin.22	0.0	0.0	1.0	0.5384615384615384	1.0	1.0	1.0	0.07142857142857142	0.0	0.8571428571428571	0.2857142857142857	0.8	0.8181818181818182	0.0	0.0	1.0	1.0	0.0	0.25	0.0	0.0	1.0	1.0	0.0	0.0	0.06666666666666667	0.0	1.0	0.0	1.0	0.0	0.0	False	False	True	False	True	False	False	True	False	False	True	False	True	True	False	False	False
ERR1190953_bin.37	0.0	0.0	0.625	0.0	0.5	1.0	0.4	0.0	0.0	0.7142857142857143	0.42857142857142855	0.4	0.5454545454545454	0.0	0.0	0.0	0.0	0.0	0.0	0.0	0.0	0.0	0.0	0.0	0.0	0.0	0.0	0.0	0.0	1.0	0.0	0.7777777777777778	False	False	False	True	True	False	False	True	False	False	False	False	True	True	True	False	True
ERR1190957_bin.12	0.0	0.0	0.625	0.0	0.5	1.0	0.4	0.0	0.0	0.8571428571428571	0.42857142857142855	0.4	0.7272727272727273	0.0	0.0	0.0	0.0	0.0	0.0	0.0	0.0	0.0	0.0	0.0	0.0	0.0	0.0	0.0	0.0	1.0	0.0	0.7777777777777778	False	False	False	True	True	False	False	True	False	False	False	False	True	True	True	False	True
ERR1190957_bin.17	0.0	0.0	0.75	0.15384615384615385	0.25	0.7777777777777778	0.2	0.0	0.25	0.5714285714285714	0.2857142857142857	0.6	0.7272727272727273	0.0	0.0	0.09090909090909091	0.75	0.0	0.0	0.0	0.0	0.6666666666666666	0.6666666666666666	0.0	0.0	0.0	0.0	0.0	0.0	0.875	0.0	0.0	False	False	False	False	False	False	False	True	False	False	False	False	False	True	False	True	False
ERR1190957_bin.26	0.0	0.0	0.75	0.3076923076923077	0.25	0.8888888888888888	0.4	0.14285714285714285	0.0	0.5714285714285714	0.2857142857142857	0.5	0.6363636363636364	0.0	0.0	0.0	0.0	0.0	0.0	0.0	0.0	0.0	0.0	0.0	0.0	0.0	0.0	0.0	0.0	1.0	0.0	0.0	False	False	False	False	False	False	False	True	False	False	False	False	False	True	False	False	False
ERR1190957_bin.27	0.0	0.0	0.75	0.23076923076923078	0.75	1.0	0.4	0.07142857142857142	0.125	1.0	0.5714285714285714	0.7	0.7272727272727273	0.0	0.0	0.2727272727272727	0.25	0.0	0.0	0.0	0.0	0.0	0.0	0.0	0.0	0.0	0.0	0.0	0.0	0.875	0.0	0.8888888888888888	False	False	False	True	True	False	False	True	False	False	False	False	True	True	True	False	True
ERR1190958_bin.20	0.0	0.0	0.5	0.0	0.25	0.8888888888888888	0.4	0.0	0.0	0.2857142857142857	0.2857142857142857	0.4	0.45454545454545453	0.0	0.0	0.0	0.0	0.0	0.0	0.0	0.0	0.0	0.0	0.0	0.0	0.0	0.0	0.0	0.0	1.0	0.0	0.0	False	False	False	True	True	False	False	True	False	False	False	False	False	True	False	False	True
ERR1190960_bin.42	0.0	0.0	0.5	0.23076923076923078	0.0	0.8888888888888888	0.2	0.21428571428571427	0.25	0.5714285714285714	0.5714285714285714	0.6	0.45454545454545453	0.0	0.0	0.2727272727272727	0.0	0.0	0.0	0.0	0.0	0.0	0.0	0.0	0.0	0.0	0.0	0.0	0.0	0.125	0.0	1.0	False	False	False	False	False	False	False	True	False	False	False	False	False	True	False	True	False
ERR1190962_bin.42	0.0	0.0	0.125	0.0	0.0	0.7777777777777778	0.0	0.07142857142857142	0.0	0.42857142857142855	0.2857142857142857	0.3	0.6363636363636364	0.0	0.0	0.2727272727272727	0.0	0.0	0.0	0.0	0.0	0.0	0.0	0.0	0.0	0.0	0.0	0.0	0.0	0.0	0.0	0.8888888888888888	False	False	False	False	False	False	False	True	False	False	False	False	False	True	False	False	False
ERR1190965_bin.15	0.0	0.0	0.75	0.23076923076923078	0.25	0.6666666666666666	0.2	0.14285714285714285	0.25	0.7142857142857143	0.5714285714285714	0.6	0.36363636363636365	0.0	0.0	0.09090909090909091	0.75	0.0	0.0	0.0	0.0	0.6666666666666666	0.6666666666666666	0.0	0.0	0.0	0.0	0.0	0.0	0.25	0.0	0.0	False	False	False	False	False	False	False	True	False	False	False	False	False	True	False	False	False
ERR1190965_bin.5	0.0	0.0	0.875	0.38461538461538464	1.0	1.0	1.0	0.07142857142857142	0.0	0.8571428571428571	0.2857142857142857	0.6	0.8181818181818182	0.0	0.0	0.9230769230769231	1.0	0.0	1.0	0.0	0.0	0.6666666666666666	0.6666666666666666	0.0	0.0	0.06666666666666667	0.0	1.0	0.0	0.5	0.0	0.0	False	False	True	True	False	True	False	True	False	False	True	False	True	True	False	False	False
ERR1190966_bin.4	0.0	0.0	0.625	0.0	0.25	0.8888888888888888	0.4	0.0	0.0	0.8571428571428571	0.42857142857142855	0.4	0.7272727272727273	0.0	0.0	0.0	0.0	0.0	0.0	0.0	0.0	0.0	0.0	0.0	0.0	0.0	0.0	0.0	0.0	1.0	0.0	0.7777777777777778	False	False	True	True	True	False	True	True	False	False	True	False	True	True	True	False	True
ERR1190969_bin.39	0.0	0.0	1.0	0.46153846153846156	1.0	0.7777777777777778	0.6	0.07142857142857142	0.0	0.7142857142857143	0.14285714285714285	0.8	0.7272727272727273	0.0	0.0	1.0	1.0	0.0	1.0	0.0	0.0	1.0	1.0	0.0	0.0	0.06666666666666667	0.0	1.0	0.0	0.0	0.0	0.0	False	False	True	True	True	True	True	True	False	False	True	False	True	True	False	False	False
ERR1190971_bin.41	0.0	0.0	0.625	0.15384615384615385	0.25	0.4444444444444444	0.2	0.0	0.125	0.7142857142857143	0.2857142857142857	0.4	0.45454545454545453	0.0	0.0	0.09090909090909091	0.5	0.0	0.0	0.0	0.0	0.0	0.0	0.0	0.0	0.0	0.0	0.0	0.0	0.25	0.0	0.0	False	False	False	False	False	False	False	False	False	False	False	False	False	True	True	True	False
[truncated: 5,223 more rows]
[truncated: 50 more columns]
